# Supplementary material for: Plasma proteome profiling of freshwater and seawater life stages of rainbow trout (Oncorhynchus mykiss)
Source: PLoS One. 2020 Jan 3;15(1):e0227003. doi: 10.1371/journal.pone.0227003 (PMC6941806; doi:10.1371/journal.pone.0227003)
Supplement: S1 File — (XLSX) [file pone.0227003.s005.xlsx]

## Sheet: S1 File
S1 File: Quantified peptide ions in whole blood plasma (WP) pools of parr, smolt and post-smolt rainbow trout.												Normalized abundance (WP)
							Best identification					Parr			Smolt			Post-smolt
Peptide identifier	Ions used in quantitation	Ions	Deconvoluted peptide ions	Deconvoluted charges	Retention time (min)	Neutral mass	Score	Sequence	Modifications	Accession	Description	Parr WP 1	Parr WP 2	Parr WP 3	Smolt WP 1	Smolt WP 2	Smolt WP 3	Post-smolt WP 1	Post-smolt WP 2	Post-smolt WP 3
14.51_1044.5561n	0	1	#106	2	14.5141	1044.56	11.24	WTKGDVVLK		A0A060WEK7_ONCMY	Uncharacterized protein OS=Oncorhynchus mykiss GN=GSONMT00073223001 PE=4 SV=1	130557	333.269	8912.01		162.964	507537	38163.1	2.1621e+06	8.10382e+06
15.41_1021.5285n	0	1	#223	2	15.4094	1021.53	11.2	ISWAMVTSK		A0A060WEK7_ONCMY	Uncharacterized protein OS=Oncorhynchus mykiss GN=GSONMT00073223001 PE=4 SV=1	28.6127		5.36425		779.526	100264	2.72189e+06	57329.8	362450
14.11_1021.5306n	0	1	#1852	2	14.1056	1021.53	11.35	ISWAMVTSK		A0A060WEK7_ONCMY	Uncharacterized protein OS=Oncorhynchus mykiss GN=GSONMT00073223001 PE=4 SV=1	40.4168					8265.93	81.3814	76390.3	528797
15.91_1324.6160n	0	1	#351	2	15.9056	1324.62	20.95	ADEEVTMTNTSK		A0A060WEK7_ONCMY	Uncharacterized protein OS=Oncorhynchus mykiss GN=GSONMT00073223001 PE=4 SV=1	85030.6		14371.7	7575.49	6302.93	197682	6.33964e+06	569765	1.93807e+06
21.22_912.5428n	0	1	#375	2	21.2222	912.543	7.83	LGSASHTIK		A0A060WEK7_ONCMY	Uncharacterized protein OS=Oncorhynchus mykiss GN=GSONMT00073223001 PE=4 SV=1	3.40392e+06	1.05498e+06	1.00207e+06	5.86765e+06	4.66919e+06	3.97859e+06	761063	431050	396776
18.24_1101.5797n	0	1	#417	2	18.2404	1101.58	8.12	IIMPDSVTVK		A0A060WEK7_ONCMY	Uncharacterized protein OS=Oncorhynchus mykiss GN=GSONMT00073223001 PE=4 SV=1	2.93738e+06	76469.1	135944	549182	421069	8.45143e+06	267994	2.7112e+06	1.14998e+06
16.96_1349.6827n	0	1	#427	2	16.9619	1349.68	20.93	YQISARNNSGIK		A0A060WEK7_ONCMY	Uncharacterized protein OS=Oncorhynchus mykiss GN=GSONMT00073223001 PE=4 SV=1	91280.9	323.079	6972.49	225914	130917	374077	6.63448e+06	370357	2.35782e+06
19.63_1349.6859n	0	1	#914	2	19.6273	1349.69	20.9	YQISARNNSGIK		A0A060WEK7_ONCMY	Uncharacterized protein OS=Oncorhynchus mykiss GN=GSONMT00073223001 PE=4 SV=1	8.93654e+06	976269	2.94904e+06	3.68705e+06	5.55346e+06	2.24503e+06	408929	1.1975e+06	1.21211e+06
18.91_942.5589n	0	1	#657	2	18.9058	942.559	9.33	AGTFGVVHR		A0A060WEK7_ONCMY	Uncharacterized protein OS=Oncorhynchus mykiss GN=GSONMT00073223001 PE=4 SV=1	77505	745.626	17209.1	102218	1.38807e+06	456946	66892.8	165568	187185
16.49_1252.5778n	0	1	#1660	2	16.4887	1252.58	7.06	AEIMNSDFQAK		A0A060WEK7_ONCMY	Uncharacterized protein OS=Oncorhynchus mykiss GN=GSONMT00073223001 PE=4 SV=1	198002		58104.6	10006	40066	332777	539481	431580	782617
14.95_1252.5854n	0	2	#3534,#10919	2,3	14.9512	1252.59	7.91	AEIMNSDFQAK		A0A060WEK7_ONCMY	Uncharacterized protein OS=Oncorhynchus mykiss GN=GSONMT00073223001 PE=4 SV=1	546.518	80.0898	40259.8			10277.9	155407	28037.1	149199
22.98_1388.7756n	0	1	#1807	2	22.9827	1388.78	10.1	ITKLTEHQEYK		A0A060WEK7_ONCMY	Uncharacterized protein OS=Oncorhynchus mykiss GN=GSONMT00073223001 PE=4 SV=1	4.14691e+06	423679	783830	1.20703e+06	762431	590258	245184	122692	183841
22.51_1578.9029n	0	1	#1825	2	22.5086	1578.9	2.09	AVKAMNPLFPPGPPK	[5] Oxidation (M)	A0A060WEK7_ONCMY	Uncharacterized protein OS=Oncorhynchus mykiss GN=GSONMT00073223001 PE=4 SV=1	297069	265422	72043.7	5.3706e+06	3.71911e+06	1.81708e+06	37406.8	81393.8	258248
16.83_946.5108n	0	1	#2060	2	16.8342	946.511	24.65	GDDVLETAK		A0A060WEK7_ONCMY	Uncharacterized protein OS=Oncorhynchus mykiss GN=GSONMT00073223001 PE=4 SV=1	85540.5	2603.75	1608.69	1826.32	11964.6	76334	417662	467028	256941
22.27_1268.6124n	0	1	#2444	2	22.2714	1268.61	6.57	DSISLAWRPPK		A0A060WEK7_ONCMY	Uncharacterized protein OS=Oncorhynchus mykiss GN=GSONMT00073223001 PE=4 SV=1	86388	135975	190175	1.08356e+06	606918	171226	25100.2	82477	118229
24.80_1000.5685n	0	1	#4481	2	24.7981	1000.57	7.9	DLVIAPVFK		A0A060WEK7_ONCMY	Uncharacterized protein OS=Oncorhynchus mykiss GN=GSONMT00073223001 PE=4 SV=1	284437	994751	1.58771e+06	1.25372e+06	616319	404055	392154	100619	181238
28.04_1268.6105n	0	1	#5363	2	28.0395	1268.61	4.94	LSSTVKETNYK		A0A060WEK7_ONCMY	Uncharacterized protein OS=Oncorhynchus mykiss GN=GSONMT00073223001 PE=4 SV=1	43024	604051	492062	8812.68	4813.8	25875.2	1968.15	62.306	28858.2
18.09_898.5261n	0	1	#51	2	18.0868	898.526	15.48	ATETPGPVK		A0A060WEK7_ONCMY	Uncharacterized protein OS=Oncorhynchus mykiss GN=GSONMT00073223001 PE=4 SV=1	2.49383e+07	1.10982e+07	1.78218e+07	1.76649e+06	1.51727e+06	2.49748e+07	5.12281e+06	3.64019e+07	2.26419e+06
19.08_1361.6492n	0	1	#69	2	19.0818	1361.65	6.41	GWTRLTDTCPR	[9] Carbamidomethyl (C)	A0A060WEK7_ONCMY	Uncharacterized protein OS=Oncorhynchus mykiss GN=GSONMT00073223001 PE=4 SV=1	1.71688e+06	6.90574e+07	2.49935e+07	749988	962068	1.09507e+07	214992	5.06928e+07	2.27844e+06
17.57_1014.5363n	0	1	#110	2	17.5691	1014.54	13.85	ADHGIYVLK		A0A060WEK7_ONCMY	Uncharacterized protein OS=Oncorhynchus mykiss GN=GSONMT00073223001 PE=4 SV=1	786892	1.63174e+07	8.22926e+06	528201	550698	1.3827e+06	478397	3.74555e+06	1.24867e+06
17.02_1101.5790n	0	1	#359	2	17.0206	1101.58	8.48	IIMPDSVTVK		A0A060WEK7_ONCMY	Uncharacterized protein OS=Oncorhynchus mykiss GN=GSONMT00073223001 PE=4 SV=1	3.63883e+06	1.92997e+06	3.25626e+06	107958	25339.7	3.09324e+06	723681	4.08038e+06	163236
17.60_1260.5989n	0	1	#604	2	17.5979	1260.6	26.47	ETDNKVSITVR		A0A060WEK7_ONCMY	Uncharacterized protein OS=Oncorhynchus mykiss GN=GSONMT00073223001 PE=4 SV=1	251955	4.52334e+06	3.11608e+06	289141	112961	569672	972833	1.15091e+06	476517
16.16_1123.5184n	0	1	#1074	2	16.1625	1123.52	7.63	EEDAGVYTLK		A0A060WEK7_ONCMY	Uncharacterized protein OS=Oncorhynchus mykiss GN=GSONMT00073223001 PE=4 SV=1	47131.7	1.27188e+06	1.06339e+06	120284	60870.2	14990.7	430305	213889	32.2801
15.00_1756.7659n	0	2	#2555,#12145	2,2	15.0035	1756.77	14.04	ADSGKYYLTLDNAAGAK		A0A060WEK7_ONCMY	Uncharacterized protein OS=Oncorhynchus mykiss GN=GSONMT00073223001 PE=4 SV=1	2360.75	857842	213033	45509.3	193690	151849	19274.3	252645	4106.74
12.58_1172.5574n	0	1	#6789	2	12.5838	1172.56	11.24	AENAAGVSDPSR		A0A060WEK7_ONCMY	Uncharacterized protein OS=Oncorhynchus mykiss GN=GSONMT00073223001 PE=4 SV=1	2008.13	436.678	1389.45	296462	295523	26627.3		107.214	9420.24
20.57_898.5257n	0	1	#69	2	20.5656	898.526	10.55	AAVDLRVR		A0A060WEK7_ONCMY	Uncharacterized protein OS=Oncorhynchus mykiss GN=GSONMT00073223001 PE=4 SV=1	1.99979e+07	1.73782e+07	7.04684e+06	3.38556e+06	5.93476e+06	7.17808e+06	2.56572e+06	4.12528e+07
20.57_912.5460n	0	1	#228	2	20.5656	912.546	11.6	LGSASHTIK		A0A060WEK7_ONCMY	Uncharacterized protein OS=Oncorhynchus mykiss GN=GSONMT00073223001 PE=4 SV=1	5.06462e+06	6.2173e+06	4.02524e+06	5.73749e+06	5.70364e+06	5.95041e+06	3.34004e+06	1.52638e+07	701.463
19.42_1101.5784n	0	1	#567	2	19.4158	1101.58	9.56	VMAENLAGPGK	[2] Oxidation (M)	A0A060WEK7_ONCMY	Uncharacterized protein OS=Oncorhynchus mykiss GN=GSONMT00073223001 PE=4 SV=1	2.4955e+06	2.30485e+06	875716	956664	323131	2.25922e+06	340473	4.76208e+06
16.90_1101.5811n	0	1	#661	2	16.896	1101.58	8.05	VMAENLAGPGK	[2] Oxidation (M)	A0A060WEK7_ONCMY	Uncharacterized protein OS=Oncorhynchus mykiss GN=GSONMT00073223001 PE=4 SV=1	131757	20932.5	125713	18033.4	131308	1.56316e+06	69894.5	1.30613e+06
21.28_942.5637n	0	1	#836	2	21.2751	942.564	1.18	AGTFGVVHR		A0A060WEK7_ONCMY	Uncharacterized protein OS=Oncorhynchus mykiss GN=GSONMT00073223001 PE=4 SV=1	452197	820543	2.63534e+06	1.35348e+06	640800	329970	749223	370745	14.998
15.22_1276.6159n	0	1	#2384	2	15.2178	1276.62	11.86	EEMRPEMIVK	[3] Oxidation (M)	A0A060WEK7_ONCMY	Uncharacterized protein OS=Oncorhynchus mykiss GN=GSONMT00073223001 PE=4 SV=1	68975.3	20140.4	124715	510.076	866706	28703.2	375631	17570.3	927.592
16.13_1021.5326n	0	1	#2662	2	16.1273	1021.53	12.08	ISWAMVTSK		A0A060WEK7_ONCMY	Uncharacterized protein OS=Oncorhynchus mykiss GN=GSONMT00073223001 PE=4 SV=1	8163.9	3425.9	11005.8	5544.48	81563.7	28109.4	188365	654.651
21.78_1006.5361n	0	1	#2696	2	21.776	1006.54	7.63	EDMADVIAK	[3] Oxidation (M)	A0A060WEK7_ONCMY	Uncharacterized protein OS=Oncorhynchus mykiss GN=GSONMT00073223001 PE=4 SV=1	403070	232675	517205	353449	312572	131502	921431	364969
17.18_1324.6195n	0	1	#3553	2	17.1823	1324.62	17.51	ADEEVTMTNTSK		A0A060WEK7_ONCMY	Uncharacterized protein OS=Oncorhynchus mykiss GN=GSONMT00073223001 PE=4 SV=1	43589.1	36342.6	82286	52260.1	16854.1	160845	302267	37432
14.54_1044.5595n	0	1	#63	2	14.5381	1044.56	12.46	WTKGDVVLK		A0A060WEK7_ONCMY	Uncharacterized protein OS=Oncorhynchus mykiss GN=GSONMT00073223001 PE=4 SV=1	2.27007e+07	1.21604e+06	4.39005e+07	2.86953e+06	3.66787e+06	3.27164e+07	9.72361e+06	1.149e+07	1.36001e+07
14.07_1021.5280n	0	1	#340	2	14.0661	1021.53	10.48	ISWAMVTSK		A0A060WEK7_ONCMY	Uncharacterized protein OS=Oncorhynchus mykiss GN=GSONMT00073223001 PE=4 SV=1	462865	1354.49	1.52543e+06		73152.5	60535.1	284483	834039	1.37736e+06
24.65_898.5249n	0	1	#361	2	24.6484	898.525	14.44	ATETPGPVK		A0A060WEK7_ONCMY	Uncharacterized protein OS=Oncorhynchus mykiss GN=GSONMT00073223001 PE=4 SV=1	842977	4.24855e+07	2.07776e+06	1.39385e+06	299131	1.79066e+06	515555	257027	495687
19.30_1388.7795n	0	1	#424	2	19.2956	1388.78	14.79	ITKLTEHQEYK		A0A060WEK7_ONCMY	Uncharacterized protein OS=Oncorhynchus mykiss GN=GSONMT00073223001 PE=4 SV=1	1.99992e+06	783857	5.62142e+06	1.97503e+07	438617	1.19879e+07	1.074e+06	6.95367e+06	7.05703e+06
13.13_1388.7881n	0	1	#605	2	13.1332	1388.79	8.82	ITKLTEHQEYK		A0A060WEK7_ONCMY	Uncharacterized protein OS=Oncorhynchus mykiss GN=GSONMT00073223001 PE=4 SV=1	140786	547.595	45175.8	146.233	2.01812e+07	10471	88885.9	108766	58017.1
17.55_1349.6865n	0	1	#449	2	17.5515	1349.69	19.92	YQISARNNSGIK		A0A060WEK7_ONCMY	Uncharacterized protein OS=Oncorhynchus mykiss GN=GSONMT00073223001 PE=4 SV=1	1.68975e+06	224310	1.10984e+07	2.33446e+06	127953	6.05458e+06	494244	3.00214e+06	4.63628e+06
24.56_1349.6860n	0	1	#3126	2	24.561	1349.69	13.37	YQISARNNSGIK		A0A060WEK7_ONCMY	Uncharacterized protein OS=Oncorhynchus mykiss GN=GSONMT00073223001 PE=4 SV=1	45417.1	5.87682e+06	14565.2	105869	324.639	98380.2	64490.9	91223.7	41522.7
15.34_1001.5414n	0	1	#521	2	15.3374	1001.54	12.88	LPDGRWMK		A0A060WEK7_ONCMY	Uncharacterized protein OS=Oncorhynchus mykiss GN=GSONMT00073223001 PE=4 SV=1	1.05116e+06	12845.1	2.39218e+06	24864.5	384957	165997	317863	925473	1.43521e+06
14.57_1101.5776n	0	1	#530	2	14.5676	1101.58	7.91	IIMPDSVTVK		A0A060WEK7_ONCMY	Uncharacterized protein OS=Oncorhynchus mykiss GN=GSONMT00073223001 PE=4 SV=1	2.16348e+06	10840.2	732602		168120	81999.7	125861	1.23864e+06	796238
16.50_1324.6208n	0	1	#705	2	16.5001	1324.62	24.84	ADEEVTMTNTSK		A0A060WEK7_ONCMY	Uncharacterized protein OS=Oncorhynchus mykiss GN=GSONMT00073223001 PE=4 SV=1	1.82251e+06	147324	9.59355e+06	857651	478668	4.12312e+06	1.14269e+06	1.75277e+06	3.19668e+06
11.97_1324.6256n	0	1	#4952	2	11.9724	1324.63	19.52	ADEEVTMTNTSK		A0A060WEK7_ONCMY	Uncharacterized protein OS=Oncorhynchus mykiss GN=GSONMT00073223001 PE=4 SV=1	30529	14.1307	42477.6	51.1015	1.48767e+06		34288.6	48654.9	52007.9
21.37_1562.9326n	0	2	#752,#6077	2,3	21.3739	1562.93	9.14	GKSEPKPLADPVVVK		A0A060WEK7_ONCMY	Uncharacterized protein OS=Oncorhynchus mykiss GN=GSONMT00073223001 PE=4 SV=1	389442	170056	108913	1.72261e+06	8044.69	2.4921e+06	32214.1	3.44356e+06	1.42895e+06
20.05_1287.6920n	0	1	#1145	2	20.0469	1287.69	10.01	NASGTKTVAVNVK		A0A060WEK7_ONCMY	Uncharacterized protein OS=Oncorhynchus mykiss GN=GSONMT00073223001 PE=4 SV=1	132015	4.84317e+06	452927	3.20206e+06	49327.1	1.23173e+06	304035	1.17919e+06	1.12055e+06
16.47_1252.5953n	0	1	#1495	2	16.4715	1252.6	7.12	AEIMNSDFQAK		A0A060WEK7_ONCMY	Uncharacterized protein OS=Oncorhynchus mykiss GN=GSONMT00073223001 PE=4 SV=1	1.83525e+06	25487.7	3.20136e+06	190072	263666	1.89742e+06	451662	1.22489e+06	1.13725e+06
13.39_1252.5602n	0	1	#3223	2	13.3903	1252.56	10.36	AEIMNSDFQAK		A0A060WEK7_ONCMY	Uncharacterized protein OS=Oncorhynchus mykiss GN=GSONMT00073223001 PE=4 SV=1	60066.2	59.7762	58971.1	27.0736	113738	145.038	32626.7	354676	109167
24.80_912.5438n	0	1	#1660	2	24.7961	912.544	1.69	LVVKDAIR		A0A060WEK7_ONCMY	Uncharacterized protein OS=Oncorhynchus mykiss GN=GSONMT00073223001 PE=4 SV=1	415919	7.63915e+06	553608	1.02789e+06	50254	723945	558670	185847	164030
18.52_1078.6431n	0	1	#2204	2	18.5227	1078.64	2.34	TFKGDAITVK		A0A060WEK7_ONCMY	Uncharacterized protein OS=Oncorhynchus mykiss GN=GSONMT00073223001 PE=4 SV=1	11182.3	152.304	18364.8	4502.34	35730.9	5652.75	50619.4	175099	144406
23.33_1058.5710n	0	1	#3597	2	23.3346	1058.57	10.71	YTMIALFGK	[3] Oxidation (M)	A0A060WEK7_ONCMY	Uncharacterized protein OS=Oncorhynchus mykiss GN=GSONMT00073223001 PE=4 SV=1	382755	3.52566e+06	321334	654096	102744	263144	476179	137021	110376
21.98_1409.6350n	0	1	#7085	2	21.9804	1409.63	16.62	NGGSMITGYIIER		A0A060WEK7_ONCMY	Uncharacterized protein OS=Oncorhynchus mykiss GN=GSONMT00073223001 PE=4 SV=1	2790.28	715359	13814	21616.3		47115.9	12813.3	23952.2	22051.4
16.76_1044.5598n	0	1	#56	2	16.7566	1044.56	9.87	WTKGDVVLK		A0A060WEK7_ONCMY	Uncharacterized protein OS=Oncorhynchus mykiss GN=GSONMT00073223001 PE=4 SV=1	1.65147e+07	1.2821e+07	3.39959e+07	1.55926e+07	2.82528e+07	1.43904e+07	3244.74	4.93913e+07	1.32734e+07
18.54_1101.5779n	0	1	#550	2	18.542	1101.58	11.04	IIMPDSVTVK		A0A060WEK7_ONCMY	Uncharacterized protein OS=Oncorhynchus mykiss GN=GSONMT00073223001 PE=4 SV=1	836377	1.1692e+06	1.47266e+06	161890	181705	442410	141.604	2.38198e+06	2.42233e+06
16.76_1101.5799n	0	1	#578	2	16.7566	1101.58	10.81	IIMPDSVTVK		A0A060WEK7_ONCMY	Uncharacterized protein OS=Oncorhynchus mykiss GN=GSONMT00073223001 PE=4 SV=1	718731	600484	1.18979e+06	95985	163324	517914		480227	1.07876e+06
19.40_846.4464n	0	1	#849	2	19.3956	846.446	13.58	SEVEQQK		A0A060WEK7_ONCMY	Uncharacterized protein OS=Oncorhynchus mykiss GN=GSONMT00073223001 PE=4 SV=1	340812	382384	764072	73844.9	252147	163762	176.499	1.00858e+06	167640
20.89_942.5634n	0	1	#863	2	20.8851	942.563	11.88	VVDTALVVK		A0A060WEK7_ONCMY	Uncharacterized protein OS=Oncorhynchus mykiss GN=GSONMT00073223001 PE=4 SV=1	788865	425573	875825	224836	835765	1.45146e+06	3639.47	546518	430327
17.72_1040.5525n	0	1	#964	2	17.7166	1040.55	13.94	VAAENQAGPGK		A0A060WEK7_ONCMY	Uncharacterized protein OS=Oncorhynchus mykiss GN=GSONMT00073223001 PE=4 SV=1	544188	427368	514751	237226	329008	441535	133.03	970877	246368
20.38_1388.7817n	0	1	#1288	2	20.3793	1388.78	9.16	ITKLTEHQEYK		A0A060WEK7_ONCMY	Uncharacterized protein OS=Oncorhynchus mykiss GN=GSONMT00073223001 PE=4 SV=1	596999	655186	288456	206958	3.15901e+06	2.632e+06	131746	739716	136464
17.27_1324.6236n	0	1	#1347	2	17.269	1324.62	23.4	ADEEVTMTNTSK		A0A060WEK7_ONCMY	Uncharacterized protein OS=Oncorhynchus mykiss GN=GSONMT00073223001 PE=4 SV=1	831168	685117	509280	1.48011e+06	3.24403e+06	1.48585e+06	99.4397	500122	219580
16.57_1324.6223n	0	2	#35498,#6109	2,2	16.5661	1324.62	19.44	ADEEVTMTNTSK		A0A060WEK7_ONCMY	Uncharacterized protein OS=Oncorhynchus mykiss GN=GSONMT00073223001 PE=4 SV=1	8714.83	1.10535e+06	263406	104973	68137.3	341701	4470.18	20340.4	16601.7
22.71_1268.6083n	0	1	#1899	2	22.7144	1268.61	7.55	DSISLAWRPPK		A0A060WEK7_ONCMY	Uncharacterized protein OS=Oncorhynchus mykiss GN=GSONMT00073223001 PE=4 SV=1	61925.7	191596	409219	465180	169376	1.42594e+06	59617.7	231317	184155
20.26_1210.7109n	0	1	#2477	2	20.2599	1210.71	11.38	GVSQVTEHKVK		A0A060WEK7_ONCMY	Uncharacterized protein OS=Oncorhynchus mykiss GN=GSONMT00073223001 PE=4 SV=1	123682	65076.7	200667	2279.15	322130	40647	70.8034	667086	13207
19.25_1328.6390n	0	1	#2661	2	19.2477	1328.64	7.98	SIAQGMLGATGAPR		A0A060WEK7_ONCMY	Uncharacterized protein OS=Oncorhynchus mykiss GN=GSONMT00073223001 PE=4 SV=1	373576	301133	414904	337231	525676	143905	1693.15	409667	65588.5
21.92_932.4419n	0	1	#3732	2	21.9214	932.442	7.51	ESITVAWK		A0A060WEK7_ONCMY	Uncharacterized protein OS=Oncorhynchus mykiss GN=GSONMT00073223001 PE=4 SV=1	338695	171334	398452	172358	259874	688902	4711.48	163722	118435
15.55_1148.5228n	0	1	#5882	2	15.5484	1148.52	11.34	VTNYIVERR		A0A060WEK7_ONCMY	Uncharacterized protein OS=Oncorhynchus mykiss GN=GSONMT00073223001 PE=4 SV=1	176448	73873.8	176691	220183	85316	194479	187.202	75440.9	37989.1
20.56_912.5645n	0	1	#50	2	20.5629	912.564	7.86	LGSASHTIK		A0A060WEK7_ONCMY	Uncharacterized protein OS=Oncorhynchus mykiss GN=GSONMT00073223001 PE=4 SV=1	4.09244e+06	3.59904e+06	5.47822e+06	2.32794e+06	3.64359e+06	1.89939e+06	1.00595e+06	1.74073e+06	685409
15.76_898.5241n	0	1	#138	2	15.7617	898.524	8.48	IGLRWVR		A0A060WEK7_ONCMY	Uncharacterized protein OS=Oncorhynchus mykiss GN=GSONMT00073223001 PE=4 SV=1	28454.8	752.889	427.108	0.24668	15892.7	586534	69620.6	4.88988e+06
19.29_859.4520n	0	1	#465	2	19.2867	859.452	9.16	EIVSDGIK		A0A060WEK7_ONCMY	Uncharacterized protein OS=Oncorhynchus mykiss GN=GSONMT00073223001 PE=4 SV=1	674284	664627	542734	78178.3	252632	114854	496225	37258.2	137632
19.04_1132.5810n	0	1	#507	2	19.0405	1132.58	4.23	EVSTEKWVR		A0A060WEK7_ONCMY	Uncharacterized protein OS=Oncorhynchus mykiss GN=GSONMT00073223001 PE=4 SV=1	699236	364035	908863	2.23804e+06	5.2015e+06	2.38129e+06	749695	2.15601e+06	235725
17.08_1101.5769n	0	1	#739	2	17.0753	1101.58	7.39	IIMPDSVTVK		A0A060WEK7_ONCMY	Uncharacterized protein OS=Oncorhynchus mykiss GN=GSONMT00073223001 PE=4 SV=1	2.59025e+06	1617.01	237.772	8283.27	83447.6	721535	142868	2.56654e+06	28488.1
21.12_990.5771n	0	1	#1016	2	21.12	990.577	6.92	IINYVIEK		A0A060WEK7_ONCMY	Uncharacterized protein OS=Oncorhynchus mykiss GN=GSONMT00073223001 PE=4 SV=1	58791.8	362389	36784.3	624836	627648	506721	196236	77263.3	770465
23.22_3141.6342n	0	1	#2166	3	23.219	3141.63	5.32	MVDSFGPPGPPGVPEIDNVSRNAVTIFWK	[1] Oxidation (M)	A0A060WEK7_ONCMY	Uncharacterized protein OS=Oncorhynchus mykiss GN=GSONMT00073223001 PE=4 SV=1	20566.9	54150.7	81584.9	1.17034e+06	585093	4.53332e+06	8746.09	1243.94	45931.9
26.90_1328.6395n	0	1	#3124	2	26.8953	1328.64	18.07	SIAQGMLGATGAPR		A0A060WEK7_ONCMY	Uncharacterized protein OS=Oncorhynchus mykiss GN=GSONMT00073223001 PE=4 SV=1	2843.08	131370	237460	68738.4	124861	40721.8	3888.69	86596.6	300168
17.36_1707.8250n	0	1	#3627	2	17.3576	1707.83	5.44	ITSYQIDALEKGQDK		A0A060WEK7_ONCMY	Uncharacterized protein OS=Oncorhynchus mykiss GN=GSONMT00073223001 PE=4 SV=1	116738	25241.4	10774.6	1024.51	27473.4	110041	87865.7	1.37e+06	6226.72
32.06_951.6718n	0	1	#3672	2	32.0559	951.672	10.4	LLANPVVVK		A0A060WEK7_ONCMY	Uncharacterized protein OS=Oncorhynchus mykiss GN=GSONMT00073223001 PE=4 SV=1	506537	190552	454511	7689.23	9858.26	16277	39999.4	3802.92	56987.1
14.11_1207.5315n	0	1	#11361	2	14.1065	1207.53	11.2	YTIEAENPSGK		A0A060WEK7_ONCMY	Uncharacterized protein OS=Oncorhynchus mykiss GN=GSONMT00073223001 PE=4 SV=1	498.986	191.573			26753.9	20455	17843.7	1624.78
20.08_1361.6483n	0	1	#271	2	20.0833	1361.65	6.41	GWTRLTDTCPR	[9] Carbamidomethyl (C)	A0A060WEK7_ONCMY	Uncharacterized protein OS=Oncorhynchus mykiss GN=GSONMT00073223001 PE=4 SV=1	9.57027e+06	2.53396e+06	953627	259606	321066	1.36156e+07	61366.5	5.30316e+07	780642
19.21_1101.5787n	0	1	#500	2	19.2138	1101.58	9.29	IIMPDSVTVK		A0A060WEK7_ONCMY	Uncharacterized protein OS=Oncorhynchus mykiss GN=GSONMT00073223001 PE=4 SV=1	2.36711e+06	1.94917e+06	2.52666e+06	324186	491390	4.8792e+06	215694	3.86572e+06	44391.2
16.89_1101.5789n	0	1	#598	2	16.8914	1101.58	8.13	IIMPDSVTVK		A0A060WEK7_ONCMY	Uncharacterized protein OS=Oncorhynchus mykiss GN=GSONMT00073223001 PE=4 SV=1	580795	423939	1.20358e+06	146666	149448	394676	217299	1.48786e+06	155472
18.82_2210.1074n	0	2	#4279,#546	2,3	18.8209	2210.11	3.34	DGAKITEKPSPPASLGVSDITK		A0A060WEK7_ONCMY	Uncharacterized protein OS=Oncorhynchus mykiss GN=GSONMT00073223001 PE=4 SV=1	236969	125350	873207	7.81435e+06	1.27869e+07	560763	7354.99	1.72226e+06	189401
17.11_1001.5420n	0	1	#850	2	17.1061	1001.54	5.65	GIKVSEITR		A0A060WEK7_ONCMY	Uncharacterized protein OS=Oncorhynchus mykiss GN=GSONMT00073223001 PE=4 SV=1	842409	546846	5.95212e+06	466922	413603	525791	325278	271237	824294
19.63_1014.5369n	0	1	#1095	2	19.6344	1014.54	4.15	DMILPVTVK		A0A060WEK7_ONCMY	Uncharacterized protein OS=Oncorhynchus mykiss GN=GSONMT00073223001 PE=4 SV=1	3.06933e+06	1.71744e+06	965999	484872	666111	1.55026e+06	386933	2.6316e+06	699417
18.52_2077.0436n	0	2	#3000,#2779	2,2	18.5178	2077.04	6.52	SINKIGLSEPSPPTDPQVAK		A0A060WEK7_ONCMY	Uncharacterized protein OS=Oncorhynchus mykiss GN=GSONMT00073223001 PE=4 SV=1	34406.3	19438.6	4855.52	9794.16	2218.68		24730.6	1.65206e+06	116206
22.23_964.5093n	0	1	#3316	2	22.2309	964.509	7.15	EGLYTVQR		A0A060WEK7_ONCMY	Uncharacterized protein OS=Oncorhynchus mykiss GN=GSONMT00073223001 PE=4 SV=1	212951	433610	263230	123625	71409.5	302206	18217.6	195288	168469
17.53_1756.7657n	0	1	#6131	2	17.5274	1756.77	7.38	ADSGKYYLTLDNAAGAK		A0A060WEK7_ONCMY	Uncharacterized protein OS=Oncorhynchus mykiss GN=GSONMT00073223001 PE=4 SV=1	165918	194927	4719.28	3391.28	21183.6	197739	1039.51	259208	107006
12.95_1172.5589n	0	1	#6353	2	12.9469	1172.56	11.24	AENAAGVSDPSR		A0A060WEK7_ONCMY	Uncharacterized protein OS=Oncorhynchus mykiss GN=GSONMT00073223001 PE=4 SV=1	124.301	5061.88	34.6969	329109	302904	12765.2	54625	1.81808	20056.9
8.69_1076.5284n	0	2	#16865,#16410	2,2	8.68711	1076.53	5.63	IELEDRFR		A0A060WEK7_ONCMY	Uncharacterized protein OS=Oncorhynchus mykiss GN=GSONMT00073223001 PE=4 SV=1			38.9726		227.037		8983.24
14.55_1044.5602n	0	1	#48	2	14.545	1044.56	10.6	WTKGDVVLK		A0A060WEK7_ONCMY	Uncharacterized protein OS=Oncorhynchus mykiss GN=GSONMT00073223001 PE=4 SV=1	1.1327e+07	168780	39503.6	3.78116e+06	1.14784e+06	5.69898e+07	4.37023e+06	9.00188e+06	7.05803e+06
17.59_898.5264n	0	1	#72	2	17.5867	898.526	12.93	ATETPGPVK		A0A060WEK7_ONCMY	Uncharacterized protein OS=Oncorhynchus mykiss GN=GSONMT00073223001 PE=4 SV=1	1.00826e+07	169932	9913.16	767751	207363	3.18368e+07	403462	1.85063e+07	1.46378e+07
21.88_898.5251n	0	1	#233	2	21.877	898.525	9.73	AAVDLRVR		A0A060WEK7_ONCMY	Uncharacterized protein OS=Oncorhynchus mykiss GN=GSONMT00073223001 PE=4 SV=1	391067	7.62069e+07	6.07401e+07	1.75669e+06	220778	3.62191e+06	231686	227406	232203
13.93_1064.5176n	0	1	#266	2	13.9259	1064.52	13.91	WHLPIPFR		A0A060WEK7_ONCMY	Uncharacterized protein OS=Oncorhynchus mykiss GN=GSONMT00073223001 PE=4 SV=1	844918	358.875	1239.84	98999.9	575301	4.3118e+06	517329	379118	440256
14.48_1040.5532n	0	1	#662	2	14.4843	1040.55	9.03	VAAENQAGPGK		A0A060WEK7_ONCMY	Uncharacterized protein OS=Oncorhynchus mykiss GN=GSONMT00073223001 PE=4 SV=1	261015	241.333	582.934	11118.8	409446	1.85374e+06	199680	164234	206632
15.84_1213.6070n	0	1	#923	2	15.8378	1213.61	9.24	GRPAPNCTWR	[7] Carbamidomethyl (C)	A0A060WEK7_ONCMY	Uncharacterized protein OS=Oncorhynchus mykiss GN=GSONMT00073223001 PE=4 SV=1	648691	5902.27	5690.41	1445.09	202055	1.04712e+06	1.00325e+06	685234	500676
19.27_1254.7484n	0	1	#962	2	19.2668	1254.75	8.32	NTHLTIKEATK		A0A060WEK7_ONCMY	Uncharacterized protein OS=Oncorhynchus mykiss GN=GSONMT00073223001 PE=4 SV=1	45437.1	36703.1	10205.8	70478.4	120488	7773.6	161101	245755	394838
12.35_1388.7825n	0	2	#1209,#459	2,2	12.3519	1388.78	7.34	ITKLTEHQEYK		A0A060WEK7_ONCMY	Uncharacterized protein OS=Oncorhynchus mykiss GN=GSONMT00073223001 PE=4 SV=1	180030	827.351	61336.8	7.33703e+06	6.37688e+06	11276.6	228080	198062	256609
20.29_1388.7822n	0	1	#2759	2	20.2935	1388.78	10.42	ITKLTEHQEYK		A0A060WEK7_ONCMY	Uncharacterized protein OS=Oncorhynchus mykiss GN=GSONMT00073223001 PE=4 SV=1	19811.5	407084	351897	2.5461e+06		5.33763e+06	17789.7	48376.8	56369.8
14.64_1324.6214n	0	1	#1372	2	14.6369	1324.62	24.14	ADEEVTMTNTSK		A0A060WEK7_ONCMY	Uncharacterized protein OS=Oncorhynchus mykiss GN=GSONMT00073223001 PE=4 SV=1	639786	120.783	520.31		254891	5.36907e+06	397700	94209.6	62770.2
10.12_1324.6298n	0	1	#1721	2	10.1229	1324.63	17.42	ADEEVTMTNTSK		A0A060WEK7_ONCMY	Uncharacterized protein OS=Oncorhynchus mykiss GN=GSONMT00073223001 PE=4 SV=1	16383.6	1865.1	4627.14		4.02856e+06		1543.2	14168.6	7843.6
22.46_1324.6200n	0	1	#5593	2	22.4605	1324.62	14.58	ADEEVTMTNTSK		A0A060WEK7_ONCMY	Uncharacterized protein OS=Oncorhynchus mykiss GN=GSONMT00073223001 PE=4 SV=1	12072.2	586986	983244	37158.1		309053	8822.19	15284.9	9354.28
17.62_1424.6924n	0	1	#2784	2	17.6166	1424.69	15.45	LTPGMEYGFRVR		A0A060WEK7_ONCMY	Uncharacterized protein OS=Oncorhynchus mykiss GN=GSONMT00073223001 PE=4 SV=1	119834	118130	22789.4	19635.8	112420	329398	94089.6	27691.2	40991.8
10.12_1021.5400n	0	1	#3382	2	10.1229	1021.54	9.26	IVVHAGGTIR		A0A060WEK7_ONCMY	Uncharacterized protein OS=Oncorhynchus mykiss GN=GSONMT00073223001 PE=4 SV=1	100.975		318.024		990407				1.39842
19.38_1366.6371n	0	1	#4080	3	19.3832	1366.64	17.3	LAFTSVSNNCVR	[10] Carbamidomethyl (C)	A0A060WEK7_ONCMY	Uncharacterized protein OS=Oncorhynchus mykiss GN=GSONMT00073223001 PE=4 SV=1						441.854		10897.5	6076.89
15.60_2238.1388n	0	1	#4789	3	15.5968	2238.14	9.84	VTATNCVGSVCCQATLKVDR	[6] Carbamidomethyl (C)|[11] Carbamidomethyl (C)|[12] Carbamidomethyl (C)	A0A060WEK7_ONCMY	Uncharacterized protein OS=Oncorhynchus mykiss GN=GSONMT00073223001 PE=4 SV=1	176892	17555.1	2999.84		2.53326e+06	207506	132481	77735	100355
20.38_1533.7574n	0	1	#5829	2	20.382	1533.76	8.25	VMSHMMVELKEGK	[5] Oxidation (M)	A0A060WEK7_ONCMY	Uncharacterized protein OS=Oncorhynchus mykiss GN=GSONMT00073223001 PE=4 SV=1	5454.85	161533	140663	200838	172582	292255	7840.43	60204.7	77585.1
26.45_2008.1092n	0	1	#5893	3	26.4514	2008.11	10.91	VMAENGAGIGPASSTSRLFK	[2] Oxidation (M)	A0A060WEK7_ONCMY	Uncharacterized protein OS=Oncorhynchus mykiss GN=GSONMT00073223001 PE=4 SV=1	4031.73	49381.9	91334.2	74400.2	69914.2	120444	9327.41	55155.6	33141.7
26.91_1176.5842n	0	1	#7528	2	26.9091	1176.58	9.11	VLDKPGPPAGVK		A0A060WEK7_ONCMY	Uncharacterized protein OS=Oncorhynchus mykiss GN=GSONMT00073223001 PE=4 SV=1	8566.48	357273	966372	30990.8	121.786	400863	10525.5	2540.38	7340.94
17.47_1928.7917n	0	1	#7918	2	17.4666	1928.79	6.44	LLMGNEYIFRVMAVNK	[3] Oxidation (M)|[12] Oxidation (M)	A0A060WEK7_ONCMY	Uncharacterized protein OS=Oncorhynchus mykiss GN=GSONMT00073223001 PE=4 SV=1	63270.6	71018	6433.45	7194.68	19954.4	6650.11	115169	1036.3	10760.8
13.11_1828.1311n	0	1	#19903	2	13.1141	1828.13	5.4	IHLPLELQGMGAVHAVK	[10] Oxidation (M)	A0A060WEK7_ONCMY	Uncharacterized protein OS=Oncorhynchus mykiss GN=GSONMT00073223001 PE=4 SV=1	8108.42					315.462	13418.3	7139.94	9030.79
19.81_1057.6045n	0	1	#14	2	19.8132	1057.6	12.79	LSWTVVEPK		A0A060WEK7_ONCMY	Uncharacterized protein OS=Oncorhynchus mykiss GN=GSONMT00073223001 PE=4 SV=1	389053	2.00553e+06	786545	1.68954e+06	4.46246e+07	381564	1.66209e+07	3.50247e+06	5.7969e+06
18.78_989.5064n	0	1	#41	2	18.7831	989.506	10.09	TTLVVKDSK		A0A060WEK7_ONCMY	Uncharacterized protein OS=Oncorhynchus mykiss GN=GSONMT00073223001 PE=4 SV=1	300650	683650	312175	38268.3	2.79294e+06	28329.3	6.0631e+06	1.8985e+06	275892
18.06_964.5382n	0	1	#493	2	18.0575	964.538	14.59	VSAFNDKGK		A0A060WEK7_ONCMY	Uncharacterized protein OS=Oncorhynchus mykiss GN=GSONMT00073223001 PE=4 SV=1	91961.4	148365	212015	1.07178e+07	1.8629e+06	4.17342e+06	211157	902886	636458
19.84_1264.6259n	0	1	#551	2	19.8416	1264.63	4.31	AMNPLFPPGPPK		A0A060WEK7_ONCMY	Uncharacterized protein OS=Oncorhynchus mykiss GN=GSONMT00073223001 PE=4 SV=1	746127	178465	2.38001e+06	495109	2.7972e+06	150365	2.53939e+06	440303	676908
21.25_1445.7380n	1	1	#887	2	21.252	1445.74	7.78	TASGIFLTWEPPK		A0A060WEK7_ONCMY	Uncharacterized protein OS=Oncorhynchus mykiss GN=GSONMT00073223001 PE=4 SV=1	539339	133913	346598	81224.7	1.57977e+06	42570.5	2.75546e+06	319956	181705
21.52_1625.6725n	0	1	#972	2	21.5157	1625.67	2.22	YMEYTFRVSAESK	[2] Oxidation (M)	A0A060WEK7_ONCMY	Uncharacterized protein OS=Oncorhynchus mykiss GN=GSONMT00073223001 PE=4 SV=1	290885	149678	178597	184966	3.18703e+06	80106.4	405406	4.32716e+06	261154
21.16_1498.7325n	0	1	#1280	2	21.1637	1498.73	9.68	IEAPEIELDSDLR		A0A060WEK7_ONCMY	Uncharacterized protein OS=Oncorhynchus mykiss GN=GSONMT00073223001 PE=4 SV=1	145811	49883.5	83675	20431.1	252277	37965.9	1.21281e+06	150573	553575
22.16_942.5606n	0	1	#1561	2	22.1596	942.561	8	VVDTALVVK		A0A060WEK7_ONCMY	Uncharacterized protein OS=Oncorhynchus mykiss GN=GSONMT00073223001 PE=4 SV=1	129922	16921.2	229871	36552.6	151374	2589.48	17598.8	138913	107382
21.40_1131.6153n	0	1	#1872	2	21.4002	1131.62	5.1	DRNSLLWTK		A0A060WEK7_ONCMY	Uncharacterized protein OS=Oncorhynchus mykiss GN=GSONMT00073223001 PE=4 SV=1	36195.3	16512.1	73802.3	11922.3	41460.5	5125.51	241860	6212.3	80135.1
18.07_1983.8374n	0	3	#3373,#7156,#10870	2,2,3	18.0734	1983.84	8.91	RFGVWNLETGSQCQFR	[13] Carbamidomethyl (C)	A0A060WEK7_ONCMY	Uncharacterized protein OS=Oncorhynchus mykiss GN=GSONMT00073223001 PE=4 SV=1	10508.1	85075.2	168199	1.8372e+06	62899.5	32764.3	8936.91	5967.55	16151.4
23.53_1599.8188n	0	1	#3976	3	23.5272	1599.82	8.93	TNELEEGIEYEFK		A0A060WEK7_ONCMY	Uncharacterized protein OS=Oncorhynchus mykiss GN=GSONMT00073223001 PE=4 SV=1	212561	79803.7	412820	84628.3	131437	9981.68	81035.9	24787.4	72487
25.37_1599.8172n	0	1	#5206	3	25.3688	1599.82	9.21	TNELEEGIEYEFK		A0A060WEK7_ONCMY	Uncharacterized protein OS=Oncorhynchus mykiss GN=GSONMT00073223001 PE=4 SV=1	391570	34843.3	165326	23966.2	85575.4	53610.2	51063.4	11753.4	303774
18.15_1001.5402n	0	1	#4905	2	18.1469	1001.54	12.13	GIKVSEITR		A0A060WEK7_ONCMY	Uncharacterized protein OS=Oncorhynchus mykiss GN=GSONMT00073223001 PE=4 SV=1	93862.3	44757.4	117188	26487.4	23282.3	33896.8	2484.26	13247	21.5598
17.92_912.5645n	0	1	#46	2	17.9209	912.564	9.9	LVVKDAIR		A0A060WEK7_ONCMY	Uncharacterized protein OS=Oncorhynchus mykiss GN=GSONMT00073223001 PE=4 SV=1	5.03169e+06	996046	8.82547e+06	321656	8.20611e+07	4.26888e+07	1.07655e+06	1.18761e+07	1.18761e+07
16.73_1101.5788n	0	1	#429	2	16.7313	1101.58	8.59	VMAENLAGPGK	[2] Oxidation (M)	A0A060WEK7_ONCMY	Uncharacterized protein OS=Oncorhynchus mykiss GN=GSONMT00073223001 PE=4 SV=1	3.50859e+06	26674.2	84681	316968	1.58192e+06	2.58497e+06	277026	4.37055e+06	4.37055e+06
17.48_1024.5611n	0	1	#608	2	17.4849	1024.56	19.36	SFTSLVFPK		A0A060WEK7_ONCMY	Uncharacterized protein OS=Oncorhynchus mykiss GN=GSONMT00073223001 PE=4 SV=1	227974	97.753	12082.4	104811	4.61035e+06	2.38296e+06	985874	1.49686e+06	1.49686e+06
15.65_1024.5703n	0	1	#1443	2	15.6541	1024.57	11.15	SFTSLVFPK		A0A060WEK7_ONCMY	Uncharacterized protein OS=Oncorhynchus mykiss GN=GSONMT00073223001 PE=4 SV=1	102629		1126.1	163670	84697.9	222678	548168	481848	481848
26.52_961.4904n	0	2	#1000,#1658	2,2	26.521	961.49	12.32	EATRVDSGK		A0A060WEK7_ONCMY	Uncharacterized protein OS=Oncorhynchus mykiss GN=GSONMT00073223001 PE=4 SV=1	1.77737e+07	1.42017e+07	454612	20158.9	46149.9	30494.6	53852.2	29652.6	29545.1
14.86_961.4923n	0	1	#1610	2	14.8574	961.492	6.37	EATRVDSGK		A0A060WEK7_ONCMY	Uncharacterized protein OS=Oncorhynchus mykiss GN=GSONMT00073223001 PE=4 SV=1	45820.2	946.636	922.321	41552.7	78660.6	133240	114971	164634	164634
19.40_1329.6642n	0	1	#2160	2	19.3973	1329.66	10.8	WSRENGEPVTR		A0A060WEK7_ONCMY	Uncharacterized protein OS=Oncorhynchus mykiss GN=GSONMT00073223001 PE=4 SV=1	104962	36716.9	700978	12197.3	118542	484495	62371.4	585349	585349
16.03_1040.5516n	0	1	#2814	2	16.0321	1040.55	9.68	VAAENQAGPGK		A0A060WEK7_ONCMY	Uncharacterized protein OS=Oncorhynchus mykiss GN=GSONMT00073223001 PE=4 SV=1	226910		2856.24	69258.8	141650	36135.9	34529.1	58774.9	58774.9
14.17_1021.5308n	0	1	#4008	2	14.1717	1021.53	6.63	ISWAMVTSK		A0A060WEK7_ONCMY	Uncharacterized protein OS=Oncorhynchus mykiss GN=GSONMT00073223001 PE=4 SV=1	24576.6		3.09331	18860.5	6454.25	3414.1	65290.7	23674.5	23674.5
18.78_1073.5992n	0	1	#26	2	18.7793	1073.6	7.67	WATVASAIQK		A0A060WEK7_ONCMY	Uncharacterized protein OS=Oncorhynchus mykiss GN=GSONMT00073223001 PE=4 SV=1	1.67418e+06	3.24986e+06	2.55751e+06	6.9394e+06	3.56313e+06	3.28589e+07	7.40502e+06	2.18025e+07	502833
23.45_964.5389n	0	1	#217	2	23.4505	964.539	11.71	VSAFNDKGK		A0A060WEK7_ONCMY	Uncharacterized protein OS=Oncorhynchus mykiss GN=GSONMT00073223001 PE=4 SV=1	303057	478631	1.26031e+06	6.28585e+06	427676	381906	387154	657142	939741
16.26_1268.5271n	0	1	#292	2	16.2564	1268.53	16.23	AEIMNSDFQAK	[4] Oxidation (M)	A0A060WEK7_ONCMY	Uncharacterized protein OS=Oncorhynchus mykiss GN=GSONMT00073223001 PE=4 SV=1	638675	64380.9	293239	67.3059	21788.4	47291.2	108498	183413	102.995
17.05_1101.5763n	0	1	#512	2	17.0544	1101.58	6.2	IIMPDSVTVK		A0A060WEK7_ONCMY	Uncharacterized protein OS=Oncorhynchus mykiss GN=GSONMT00073223001 PE=4 SV=1	1.06776e+06	584653	961325	914.784	115174	578152	630150	1.62527e+06	78305.2
16.16_990.5273n	0	1	#817	2	16.1573	990.527	3.24	EDMADVIAK		A0A060WEK7_ONCMY	Uncharacterized protein OS=Oncorhynchus mykiss GN=GSONMT00073223001 PE=4 SV=1	877515	4260.88	3735.44	23.7985	71635.9	7652.73	2286.93	1270.09
22.65_1991.9416n	0	1	#866	2	22.6515	1991.94	6.67	TSDIVQITSTPTTSTLSIK		A0A060WEK7_ONCMY	Uncharacterized protein OS=Oncorhynchus mykiss GN=GSONMT00073223001 PE=4 SV=1	1.63363e+06	1.20482e+06	167413	1.95364e+06	60180.8	1.7386e+06	204940	975060	1.02291e+06
16.36_1388.6416n	0	2	#3114,#1559	2,3	16.3563	1388.64	9.43	GKVMSHMMVELK		A0A060WEK7_ONCMY	Uncharacterized protein OS=Oncorhynchus mykiss GN=GSONMT00073223001 PE=4 SV=1	1.16964e+06	119917	112621	19.7976	369730	359494	105324	325825	5.59339
23.66_824.4883n	0	1	#2563	2	23.6617	824.488	12.71	GRPAPEAK		A0A060WEK7_ONCMY	Uncharacterized protein OS=Oncorhynchus mykiss GN=GSONMT00073223001 PE=4 SV=1	6457.56	27735.5	108671	1533.89	55983.2	55103.4	121996	22106.4	219780
14.24_824.4329n	0	1	#4461	2	14.2421	824.433	8.6	SPTPKAPK		A0A060WEK7_ONCMY	Uncharacterized protein OS=Oncorhynchus mykiss GN=GSONMT00073223001 PE=4 SV=1	68710.5	61233.3	6677.69		51565.8		1430.12	8.1737	11.2035
19.81_1072.5132n	0	1	#167	2	19.8119	1072.51	4.6	GDVVLKGDDR		A0A060WEK7_ONCMY	Uncharacterized protein OS=Oncorhynchus mykiss GN=GSONMT00073223001 PE=4 SV=1	387312	3.52114e+06	581279	5.89812e+06	1.07497e+07	7.94313e+06	415717	6.13992e+06	893508
17.84_1242.6683n	0	1	#348	2	17.8376	1242.67	9.07	TKLSLGEAPSLK		A0A060WEK7_ONCMY	Uncharacterized protein OS=Oncorhynchus mykiss GN=GSONMT00073223001 PE=4 SV=1	1.31079e+06	25697.3	93685	237432	2.51708e+06	1.92283e+06	2.32994e+06	488536	145579
22.88_1242.6496n	0	1	#3471	2	22.8808	1242.65	15.05	TKLSLGEAPSLK		A0A060WEK7_ONCMY	Uncharacterized protein OS=Oncorhynchus mykiss GN=GSONMT00073223001 PE=4 SV=1	15790.7	1.60535e+06	184788	75341.3	40843	28850	63602.1	13031.8	51695.5
17.61_1220.5647n	0	1	#483	2	17.6095	1220.56	5.1	ITAENQFGVSR		A0A060WEK7_ONCMY	Uncharacterized protein OS=Oncorhynchus mykiss GN=GSONMT00073223001 PE=4 SV=1	84917.2	860.163	2.28248e+06	33901.9	11215.4	123258	28760.3	106006	154674
21.99_1131.6182n	0	1	#983	2	21.9866	1131.62	14.43	DRNSLLWTK		A0A060WEK7_ONCMY	Uncharacterized protein OS=Oncorhynchus mykiss GN=GSONMT00073223001 PE=4 SV=1	421334	508425	492857	4.55515e+06	2.10484e+06	1.91163e+06	707292	238835	588892
29.76_964.5370n	0	1	#1012	2	29.7611	964.537	9.64	VSAFNDKGK		A0A060WEK7_ONCMY	Uncharacterized protein OS=Oncorhynchus mykiss GN=GSONMT00073223001 PE=4 SV=1	15427.5	364194	39944.8	126586	33679.7	40109.9	9774.4	2288.51
17.09_1197.5322n	0	1	#1189	2	17.0857	1197.53	15.22	SRPEPEVAWK		A0A060WEK7_ONCMY	Uncharacterized protein OS=Oncorhynchus mykiss GN=GSONMT00073223001 PE=4 SV=1	134080	301270	237266	29716.8	546813	305201	1.20025e+06	275850	28605.3
12.96_1268.5203n	0	1	#980	2	12.9635	1268.52	6.23	YSLTLSNSAGEK		A0A060WEK7_ONCMY	Uncharacterized protein OS=Oncorhynchus mykiss GN=GSONMT00073223001 PE=4 SV=1	495.012	284564	35000.9			841.098	664288	13922.6
16.55_1268.5238n	0	2	#1507,#2206	2,2	16.5488	1268.52	9.26	YSLTLSNSAGEK		A0A060WEK7_ONCMY	Uncharacterized protein OS=Oncorhynchus mykiss GN=GSONMT00073223001 PE=4 SV=1	428463	1.08425e+06	1.91313e+06	82.2656	109380	97189.3	198636	326976	45.6318
20.62_1793.8221n	0	1	#2202	2	20.6222	1793.82	5.71	APADDGKATILGYMVEK	[14] Oxidation (M)	A0A060WEK7_ONCMY	Uncharacterized protein OS=Oncorhynchus mykiss GN=GSONMT00073223001 PE=4 SV=1	1.11999e+06	337009	97311.4	555627	767105	1.18711e+06	199339	2.76229e+06	585300
24.57_1264.6323n	0	1	#2300	2	24.5697	1264.63	5.26	AMNPLFPPGPPK		A0A060WEK7_ONCMY	Uncharacterized protein OS=Oncorhynchus mykiss GN=GSONMT00073223001 PE=4 SV=1	152259	5.69818e+06	263358	461359	136303	90562.4	355075	676511	6.37427e+06
29.73_1051.4677n	0	1	#2434	2	29.7304	1051.47	6.33	VIAENMYGR		A0A060WEK7_ONCMY	Uncharacterized protein OS=Oncorhynchus mykiss GN=GSONMT00073223001 PE=4 SV=1	118.775	2535.2	561.806	418.83			2172.62
24.66_3887.6303n	0	1	#3304	3	24.663	3887.63	7.31	VMAVNIAGIGPPSGPSDPAYAVDPLMKPGMPAPPEVADK	[26] Oxidation (M)|[30] Oxidation (M)	A0A060WEK7_ONCMY	Uncharacterized protein OS=Oncorhynchus mykiss GN=GSONMT00073223001 PE=4 SV=1	1950.04	46172	1.86632e+06	16983	3084.08	88903.6	2635.6	3148.44	27974.6
14.32_895.4651n	0	1	#3403	2	14.321	895.465	7.78	GVYMVEAK		A0A060WEK7_ONCMY	Uncharacterized protein OS=Oncorhynchus mykiss GN=GSONMT00073223001 PE=4 SV=1	2748.01	2082.2	1632.5		13788.1	6420.37	5464.76	170529	32.439
24.95_1445.7314n	0	1	#4743	2	24.9452	1445.73	5.12	VMAMNAAGLGRPSR	[4] Oxidation (M)	A0A060WEK7_ONCMY	Uncharacterized protein OS=Oncorhynchus mykiss GN=GSONMT00073223001 PE=4 SV=1	18245.7	1.79976e+06	68176.9	61877.2	42407.3	4210.19	7834.48	11449.6	200458
27.05_1254.6377n	0	1	#5520	2	27.0481	1254.64	17.16	SPEPVMSPKGVK		A0A060WEK7_ONCMY	Uncharacterized protein OS=Oncorhynchus mykiss GN=GSONMT00073223001 PE=4 SV=1	3534.37	72356.6	8874.83	973.391	519.86	315.895	14585.4	2499.8	42276.6
24.41_1169.5786n	0	1	#5896	2	24.4126	1169.58	6.39	LQVCEIRPR	[4] Carbamidomethyl (C)	A0A060WEK7_ONCMY	Uncharacterized protein OS=Oncorhynchus mykiss GN=GSONMT00073223001 PE=4 SV=1	54598	1.27348e+06	91842.8	549828	63309.7	38064.7	377901	148715	387533
12.57_878.4241n	0	1	#6776	2	12.5726	878.424	4.54	SVSEKSSR		A0A060WEK7_ONCMY	Uncharacterized protein OS=Oncorhynchus mykiss GN=GSONMT00073223001 PE=4 SV=1	87496.7	13404.5	407.655		351.397	6524.86	51630.1	193872
21.57_1101.5319n	0	1	#205	2	21.5655	1101.53	5.17	VMAENLAGPGK	[2] Oxidation (M)	A0A060WEK7_ONCMY	Uncharacterized protein OS=Oncorhynchus mykiss GN=GSONMT00073223001 PE=4 SV=1	330696	5.1293e+06	727908	9.35843e+06	1.76977e+07	6.50639e+06	237879	205406	3.45504e+06
15.98_874.4912n	0	1	#419	2	15.9825	874.491	23.47	DGKEIDAK		A0A060WEK7_ONCMY	Uncharacterized protein OS=Oncorhynchus mykiss GN=GSONMT00073223001 PE=4 SV=1	46904.4	3984.52	147711	53.8863	298374	136890	5.07992e+06	205168	141226
20.29_916.4921n	0	1	#444	2	20.2898	916.492	28.86	ASDAVETPK		A0A060WEK7_ONCMY	Uncharacterized protein OS=Oncorhynchus mykiss GN=GSONMT00073223001 PE=4 SV=1	982187	7.01456e+06	1.03609e+06	737534	1.25145e+06	1.51293e+06	513469	1.07515e+06	1.28693e+06
13.78_818.3785n	0	1	#530	2	13.7757	818.379	20.62	SDGGNEIK		A0A060WEK7_ONCMY	Uncharacterized protein OS=Oncorhynchus mykiss GN=GSONMT00073223001 PE=4 SV=1	529311	38035.3	26102.8	10.2151	256977	207815	445096	5.26947e+06	3141.04
18.48_912.5452n	0	1	#724	2	18.4822	912.545	9.92	LGSASHTIK		A0A060WEK7_ONCMY	Uncharacterized protein OS=Oncorhynchus mykiss GN=GSONMT00073223001 PE=4 SV=1	1.28939e+06	10798.7	359431	1645.42	264078	537835	650160	3.96955e+06	110272
14.51_985.5093n	0	1	#1674	2	14.5071	985.509	12.25	QPIETPSSK		A0A060WEK7_ONCMY	Uncharacterized protein OS=Oncorhynchus mykiss GN=GSONMT00073223001 PE=4 SV=1	65665.5	18295.2	8320.1		9137.39	16982.7	28251.8	305582	55.4606
14.65_1050.4868n	0	1	#2412	2	14.6531	1050.49	13.15	ISEVPQPPGK		A0A060WEK7_ONCMY	Uncharacterized protein OS=Oncorhynchus mykiss GN=GSONMT00073223001 PE=4 SV=1	100508	41255.3	524.489		95411.8	141770	57768.3	1.01958e+06	647.602
27.35_2229.2756n	0	1	#4400	2	27.3484	2229.28	3.55	VDLPYTIPVAPSAPMVTSVTR	[15] Oxidation (M)	A0A060WEK7_ONCMY	Uncharacterized protein OS=Oncorhynchus mykiss GN=GSONMT00073223001 PE=4 SV=1						1336.44		1258.65
32.17_1710.9054n	0	1	#13849	4	32.1686	1710.91	16.46	VSAQNQVGWGRPATLK		A0A060WEK7_ONCMY	Uncharacterized protein OS=Oncorhynchus mykiss GN=GSONMT00073223001 PE=4 SV=1	202.394	24.526	20.2257		7604.16	828.382	64830.5	2384.32	10765.7
11.96_1156.4903n	0	1	#18813	2	11.9553	1156.49	3.81	MSCVSESSVR	[1] Oxidation (M)|[3] Carbamidomethyl (C)	A0A060WEK7_ONCMY	Uncharacterized protein OS=Oncorhynchus mykiss GN=GSONMT00073223001 PE=4 SV=1	85.9113		177.431					19157.7
19.62_1714.8095n	0	1	#236	2	19.616	1714.81	10.58	NMASDARYTITSTER		A0A060WEK7_ONCMY	Uncharacterized protein OS=Oncorhynchus mykiss GN=GSONMT00073223001 PE=4 SV=1	4.51261e+06	660423	2.67941e+07	422761	700828	1.44564e+06	507604	707174	57115.6
18.23_1344.5626n	0	1	#262	2	18.2265	1344.56	10.66	SIAQGMLGATGAPR	[6] Oxidation (M)	A0A060WEK7_ONCMY	Uncharacterized protein OS=Oncorhynchus mykiss GN=GSONMT00073223001 PE=4 SV=1	6.21165e+06	396819	1.06121e+06	147385	158904	272984	379423	1.31619e+06	216181
20.96_912.5417n	0	1	#311	2	20.9605	912.542	10.52	LGSASHTIK		A0A060WEK7_ONCMY	Uncharacterized protein OS=Oncorhynchus mykiss GN=GSONMT00073223001 PE=4 SV=1	3.11375e+06	3.93003e+06	1.21129e+06	1.83717e+06	1.19429e+06	2.40136e+06	2.45543e+06	3.99943e+06	79591.6
19.64_904.4776n	0	1	#478	2	19.6439	904.478	10.45	WAVAMISK		A0A060WEK7_ONCMY	Uncharacterized protein OS=Oncorhynchus mykiss GN=GSONMT00073223001 PE=4 SV=1	1.84365e+06	367925	2.84992e+06	315982	115207	173598	455887	56811.4	29595.9
17.90_1101.5779n	0	1	#489	2	17.9001	1101.58	10.29	VMAENLAGPGK	[2] Oxidation (M)	A0A060WEK7_ONCMY	Uncharacterized protein OS=Oncorhynchus mykiss GN=GSONMT00073223001 PE=4 SV=1	1.90281e+06	3.06656e+06	779313	554871	264341	2.38546e+06	285809	2.17487e+06	203238
22.90_1101.5309n	0	1	#1160	2	22.9022	1101.53	9	VMAENLAGPGK	[2] Oxidation (M)	A0A060WEK7_ONCMY	Uncharacterized protein OS=Oncorhynchus mykiss GN=GSONMT00073223001 PE=4 SV=1	130833	379400	329090	112025	801268	465553	263565	1.21533e+06	70.4384
17.93_908.4053n	0	1	#533	2	17.9294	908.405	11.41	FRETDNK		A0A060WEK7_ONCMY	Uncharacterized protein OS=Oncorhynchus mykiss GN=GSONMT00073223001 PE=4 SV=1	1.26028e+06	789976	159399	134687	132032	167151	893094	505227	5458.33
22.64_942.5645n	0	1	#726	2	22.6354	942.564	0.78	VVDTALVVK		A0A060WEK7_ONCMY	Uncharacterized protein OS=Oncorhynchus mykiss GN=GSONMT00073223001 PE=4 SV=1	499999	351951	485609	399132	865260	1.07072e+06	1.11507e+06	381873
21.52_1129.5349n	0	1	#1191	2	21.5167	1129.53	8.33	NLPEGRWMK		A0A060WEK7_ONCMY	Uncharacterized protein OS=Oncorhynchus mykiss GN=GSONMT00073223001 PE=4 SV=1	2.72372e+06	509121	598046	576962	679119	802692	1.21028e+06	700300	3567.53
17.93_942.4918n	0	1	#1194	2	17.9294	942.492	7.64	AGTFGVVHR		A0A060WEK7_ONCMY	Uncharacterized protein OS=Oncorhynchus mykiss GN=GSONMT00073223001 PE=4 SV=1	364009	381578	131614	114493	103799	5597.21	105329	298530	213582
15.71_1842.8278n	0	2	#4564,#1207	2,3	15.7141	1842.83	12.91	LWSMISSDCTNRMVK	[9] Carbamidomethyl (C)|[13] Oxidation (M)	A0A060WEK7_ONCMY	Uncharacterized protein OS=Oncorhynchus mykiss GN=GSONMT00073223001 PE=4 SV=1	67719	35266.9	4269.32	628.079	18574.2	2968.3	14334.3	119901	88596.1
20.96_1088.6188n	0	1	#3083	2	20.9605	1088.62	6.91	DGVALKETTR		A0A060WEK7_ONCMY	Uncharacterized protein OS=Oncorhynchus mykiss GN=GSONMT00073223001 PE=4 SV=1	140.093	136731		32313.7	134624	2536.7	50194.3	7346.48	2459.68
21.14_1578.9037n	0	1	#4096	2	21.136	1578.9	5.9	AVKAMNPLFPPGPPK	[5] Oxidation (M)	A0A060WEK7_ONCMY	Uncharacterized protein OS=Oncorhynchus mykiss GN=GSONMT00073223001 PE=4 SV=1	36.0953	550.689	254.729	996475	34030.1	4624.43	156.967	682.293	69629.5
9.95_1877.8720n	0	1	#10499	2	9.94542	1877.87	2.52	AQPAPVCSWSFNGAKMK	[7] Carbamidomethyl (C)	A0A060WEK7_ONCMY	Uncharacterized protein OS=Oncorhynchus mykiss GN=GSONMT00073223001 PE=4 SV=1	41.9676	32.3118	74.8348					69.1079	1.43088e+06
9.91_1197.5832n	0	1	#12175	2	9.91333	1197.58	8.04	QNKQLIPDSR		A0A060WEK7_ONCMY	Uncharacterized protein OS=Oncorhynchus mykiss GN=GSONMT00073223001 PE=4 SV=1	12.7697	1309.9	11.7707					11.5525	286819
20.07_912.5440n	0	1	#238	2	20.0676	912.544	14.62	LGSASHTIK		A0A060WEK7_ONCMY	Uncharacterized protein OS=Oncorhynchus mykiss GN=GSONMT00073223001 PE=4 SV=1	2.65982e+06	5.32312e+06	1.61993e+06	103804	2.88097e+06	416449	402973	1.68805e+07	6.12408e+06
22.29_912.4765n	0	1	#4529	2	22.2903	912.476	7.72	LGSASHTIK		A0A060WEK7_ONCMY	Uncharacterized protein OS=Oncorhynchus mykiss GN=GSONMT00073223001 PE=4 SV=1	140213	309442	262759	132.438	424951	50032	16016.7	282146	300970
17.44_916.4881n	0	1	#249	2	17.4443	916.488	7.44	ITIKDATR		A0A060WEK7_ONCMY	Uncharacterized protein OS=Oncorhynchus mykiss GN=GSONMT00073223001 PE=4 SV=1	3.67078e+06	715383	2.21835e+06	355363	60054.5	109489	248663	1.25615e+06	97726.4
17.06_1101.5792n	0	1	#395	2	17.0613	1101.58	12.93	IIMPDSVTVK		A0A060WEK7_ONCMY	Uncharacterized protein OS=Oncorhynchus mykiss GN=GSONMT00073223001 PE=4 SV=1	2.74722e+06	4.2879e+06	1.38353e+06	20492.4	879330	172559	194378	9.64059e+06	832289
13.75_1596.8433n	0	3	#630,#6464,#1240	2,2,3	13.7499	1596.84	12.13	ITGLEESVHYFFR		A0A060WEK7_ONCMY	Uncharacterized protein OS=Oncorhynchus mykiss GN=GSONMT00073223001 PE=4 SV=1	80832.4	7018.82	62761.3	5.50421e+06	15425.3	47187.1	69829.2	51311.8	848212
15.54_1596.8328n	0	2	#727,#1516	2,3	15.5446	1596.83	13.19	ITGLEESVHYFFR		A0A060WEK7_ONCMY	Uncharacterized protein OS=Oncorhynchus mykiss GN=GSONMT00073223001 PE=4 SV=1	35631.6	34131.4	49050.1	88432.1	25366.1	176440	2.90607e+06	20262.1	89.9634
21.96_1596.8433n	0	2	#803,#1290	2,3	21.9601	1596.84	11.76	ITGLEESVHYFFR		A0A060WEK7_ONCMY	Uncharacterized protein OS=Oncorhynchus mykiss GN=GSONMT00073223001 PE=4 SV=1	1.26873e+06	925912	787130	83404.4	2.31442e+07	321654	103603	1.27193e+06	9.77508e+06
22.11_1087.5920n	0	1	#725	2	22.1122	1087.59	10.62	AVKWVPCTK	[7] Carbamidomethyl (C)	A0A060WEK7_ONCMY	Uncharacterized protein OS=Oncorhynchus mykiss GN=GSONMT00073223001 PE=4 SV=1	1.69705e+06	368504	426566		4.17474e+06	129727	72708.6	655985	3.92139e+06
17.27_1001.5426n	0	1	#745	2	17.2682	1001.54	7	GIKVSEITR		A0A060WEK7_ONCMY	Uncharacterized protein OS=Oncorhynchus mykiss GN=GSONMT00073223001 PE=4 SV=1	437315	6.11968e+06	1.58913e+06	129491	7.22666e+06	201173	352082	769198	1.23533e+06
19.50_1175.5529n	0	1	#1376	2	19.5042	1175.55	3.99	VIAENMAGLSR	[6] Oxidation (M)	A0A060WEK7_ONCMY	Uncharacterized protein OS=Oncorhynchus mykiss GN=GSONMT00073223001 PE=4 SV=1	864883	594923	178258	3397.18	1.68329e+06	166291	31760.3	358748	741869
15.64_1344.6630n	0	1	#1768	2	15.6372	1344.66	26.34	SIAQGMLGATGAPR	[6] Oxidation (M)	A0A060WEK7_ONCMY	Uncharacterized protein OS=Oncorhynchus mykiss GN=GSONMT00073223001 PE=4 SV=1	1.22099e+06	222045	22562.5	9952.69	108.652	242972	36416.3	46294.8	118.149
21.75_1549.6830n	0	2	#9318,#3426	2,3	21.7534	1549.68	9.25	VMSHMMVELKEGK	[5] Oxidation (M)|[6] Oxidation (M)	A0A060WEK7_ONCMY	Uncharacterized protein OS=Oncorhynchus mykiss GN=GSONMT00073223001 PE=4 SV=1	335324	117792	134637	74.3679	220648	28274.4	8024.15	102278	144024
22.73_1020.5836n	0	1	#3676	2	22.7316	1020.58	8.56	IAAENRYGK		A0A060WEK7_ONCMY	Uncharacterized protein OS=Oncorhynchus mykiss GN=GSONMT00073223001 PE=4 SV=1	124322	575302	357245		998844	250806	98865.6	1.05502e+06	1.38205e+06
19.24_1202.6002n	0	1	#4831	2	19.2356	1202.6	12.57	MINVRAGSALR	[1] Oxidation (M)	A0A060WEK7_ONCMY	Uncharacterized protein OS=Oncorhynchus mykiss GN=GSONMT00073223001 PE=4 SV=1	26503.1	14359	45707.1		85442	4540.36	4675.76	17675	177269
16.88_1548.9418n	0	1	#8071	3	16.8826	1548.94	7.82	ITAENQFGVSRSLK		A0A060WEK7_ONCMY	Uncharacterized protein OS=Oncorhynchus mykiss GN=GSONMT00073223001 PE=4 SV=1	56.5163	12213.2	972.235	214.453	32.7741	3176.77	29355.6	1719.53	13597.6
15.33_1219.5704n	0	1	#8369	2	15.3277	1219.57	8.91	VMSHMMVELK	[6] Oxidation (M)	A0A060WEK7_ONCMY	Uncharacterized protein OS=Oncorhynchus mykiss GN=GSONMT00073223001 PE=4 SV=1	4038.35	7059.59	2174.51	401.36		138672	4422.06	1067.6
11.74_846.4128n	0	1	#9229	2	11.7448	846.413	10.7	AGEEWQK		A0A060WEK7_ONCMY	Uncharacterized protein OS=Oncorhynchus mykiss GN=GSONMT00073223001 PE=4 SV=1	108371	24042.4	35104	34270.2		13390.2	56929.6
8.05_846.4363n	0	1	#9703	2	8.0489	846.436	17.55	AGEEWQK		A0A060WEK7_ONCMY	Uncharacterized protein OS=Oncorhynchus mykiss GN=GSONMT00073223001 PE=4 SV=1	21382.1	1194.98	1903.31	10919.2			16537.9		58.6972
10.81_1241.6132n	0	1	#9601	2	10.8102	1241.61	6.35	GCPAPKVVWTK	[2] Carbamidomethyl (C)	A0A060WEK7_ONCMY	Uncharacterized protein OS=Oncorhynchus mykiss GN=GSONMT00073223001 PE=4 SV=1	111.194	64.3884	2239.55	232419		1710.09	10732.3	83.1105
17.79_1001.5409n	0	1	#2	2	17.7912	1001.54	11.8	GIKVSEITR		A0A060WEK7_ONCMY	Uncharacterized protein OS=Oncorhynchus mykiss GN=GSONMT00073223001 PE=4 SV=1	1.43012e+06	3.0713e+07	616074	211109	8.97697e+06	3.89361e+06	6.06897e+07	1.86609e+06	3.80823e+06
17.67_1122.5659n	0	1	#21	2	17.6723	1122.57	5.67	VTGYWIEKK		A0A060WEK7_ONCMY	Uncharacterized protein OS=Oncorhynchus mykiss GN=GSONMT00073223001 PE=4 SV=1	1.03549e+06	6.66619e+06	1.61347e+06	6525.83	4.16483e+06	2.41284e+06	5.26551e+07	1.67213e+06	9.42858e+06
16.53_1230.6246n	0	1	#143	2	16.5294	1230.62	16.95	MVQVRASATLR		A0A060WEK7_ONCMY	Uncharacterized protein OS=Oncorhynchus mykiss GN=GSONMT00073223001 PE=4 SV=1	424383	1.11963e+06	1.5727e+07	40864.2	982509	716766	1.42863e+06	844691	1.018e+06
21.40_912.5449n	0	1	#153	2	21.3962	912.545	8.01	LGSASHTIK		A0A060WEK7_ONCMY	Uncharacterized protein OS=Oncorhynchus mykiss GN=GSONMT00073223001 PE=4 SV=1	4.89352e+06	3.65894e+06	1.64509e+06	14678.1	1.92244e+06	3.26746e+06	755547	1.18108e+07	1.15582e+07
24.68_912.4757n	0	1	#3210	2	24.6757	912.476	4.05	LGSASHTIK		A0A060WEK7_ONCMY	Uncharacterized protein OS=Oncorhynchus mykiss GN=GSONMT00073223001 PE=4 SV=1	96730.8	143618	104131		87796.5	109961	74188.2	37156.1	38488.6
20.39_1101.5794n	0	1	#413	2	20.3868	1101.58	8.01	IIMPDSVTVK		A0A060WEK7_ONCMY	Uncharacterized protein OS=Oncorhynchus mykiss GN=GSONMT00073223001 PE=4 SV=1	3.27269e+06	1.52212e+06	913177	721607	658233	6.02288e+06	487995	4.09145e+06	2.26272e+06
23.13_942.5625n	0	1	#994	2	23.1316	942.562	10.27	VVDTALVVK		A0A060WEK7_ONCMY	Uncharacterized protein OS=Oncorhynchus mykiss GN=GSONMT00073223001 PE=4 SV=1	522357	530513	538083	218.362	404829	345329	116065	405036	604517
18.97_1153.6320n	0	1	#1352	2	18.9663	1153.63	10.25	LSIPAAARLDK		A0A060WEK7_ONCMY	Uncharacterized protein OS=Oncorhynchus mykiss GN=GSONMT00073223001 PE=4 SV=1	3253.24	60208.7	23369.6	7293.51	4869.97	331068	165784	41326.8
21.79_1596.8420n	0	2	#1441,#2459	2,3	21.7908	1596.84	18.43	ITGLEESVHYFFR		A0A060WEK7_ONCMY	Uncharacterized protein OS=Oncorhynchus mykiss GN=GSONMT00073223001 PE=4 SV=1	124314	156902	76241.4	24602.6	5.59187e+06	120633	355969	314484	1.18845e+06
24.30_1596.8319n	0	2	#2981,#4482	2,3	24.3042	1596.83	14.43	ITGLEESVHYFFR		A0A060WEK7_ONCMY	Uncharacterized protein OS=Oncorhynchus mykiss GN=GSONMT00073223001 PE=4 SV=1	46219.4	402358	82812.2		101476	765634	19163	738864	327952
22.84_1596.8336n	0	2	#1479,#3229	2,3	22.8394	1596.83	10.34	MVAAQYTISEELAR	[1] Oxidation (M)	A0A060WEK7_ONCMY	Uncharacterized protein OS=Oncorhynchus mykiss GN=GSONMT00073223001 PE=4 SV=1	230898	111035	545418	27.4233	534160	301067	53013.3	622466	9.96682e+06
16.56_1001.5419n	0	1	#48	2	16.5647	1001.54	9	GIKVSEITR		A0A060WEK7_ONCMY	Uncharacterized protein OS=Oncorhynchus mykiss GN=GSONMT00073223001 PE=4 SV=1	1.05239e+07	6.86036e+06	4.50808e+06	2.89861e+06	6.3152e+06	3.73584e+06	3.40459e+06	4.97142e+07	7.56386e+06
19.06_898.5263n	0	1	#68	2	19.0556	898.526	9.98	ATETPGPVK		A0A060WEK7_ONCMY	Uncharacterized protein OS=Oncorhynchus mykiss GN=GSONMT00073223001 PE=4 SV=1	2.01988e+07	1.99282e+07	1.36371e+07	2.98507e+06	1.0163e+07	1.10931e+07	2.21974e+06	1.8683e+07	2.14907e+06
14.78_1111.5627n	0	1	#167	2	14.7809	1111.56	6.38	KGHVSLGDSGR		A0A060WEK7_ONCMY	Uncharacterized protein OS=Oncorhynchus mykiss GN=GSONMT00073223001 PE=4 SV=1	6.282e+06	724985	714221	26827.5	245222	121394	157818	1.42363e+07	259759
20.45_1122.5692n	0	1	#169	2	20.4458	1122.57	10.38	VTGYWIEKK		A0A060WEK7_ONCMY	Uncharacterized protein OS=Oncorhynchus mykiss GN=GSONMT00073223001 PE=4 SV=1	2.63569e+06	1.88402e+06	1.75138e+06	4.39578e+06	4.70113e+06	1.61683e+06	1.57477e+06	1.83298e+07	8.1672e+07
14.85_1032.5112n	0	1	#320	2	14.8515	1032.51	12	RADAADWTK		A0A060WEK7_ONCMY	Uncharacterized protein OS=Oncorhynchus mykiss GN=GSONMT00073223001 PE=4 SV=1	2.19545e+06	581674	214595	83.9145	287572	251340	1.14102e+06	5.50659e+06	96081.2
18.73_1264.6279n	0	1	#479	2	18.7329	1264.63	8.91	AMNPLFPPGPPK		A0A060WEK7_ONCMY	Uncharacterized protein OS=Oncorhynchus mykiss GN=GSONMT00073223001 PE=4 SV=1	2.90942e+06	1.47306e+06	4.21301e+06	2.89626e+06	3.41213e+06	2.20653e+06	1.79191e+06	9.75662e+06	5.3745e+06
18.50_1101.5797n	0	1	#538	2	18.4979	1101.58	17.33	VMAENLAGPGK	[2] Oxidation (M)	A0A060WEK7_ONCMY	Uncharacterized protein OS=Oncorhynchus mykiss GN=GSONMT00073223001 PE=4 SV=1	3.24106e+06	3.36666e+06	2.34823e+06	115307	998035	1.63994e+06	354557	2.63987e+06	618933
20.48_1815.8434n	0	1	#574	2	20.4776	1815.84	4.54	AENAAGVSDPSRSTPMVK		A0A060WEK7_ONCMY	Uncharacterized protein OS=Oncorhynchus mykiss GN=GSONMT00073223001 PE=4 SV=1	2.92155e+06	742749	114024	47428.8	40381.8	60767	132637	1.53401e+07	1.28688e+07
20.41_1293.6514n	0	1	#682	2	20.4137	1293.65	8.01	ISKALVAGNMFK	[10] Oxidation (M)	A0A060WEK7_ONCMY	Uncharacterized protein OS=Oncorhynchus mykiss GN=GSONMT00073223001 PE=4 SV=1	2.22677e+06	2.03797e+06	196585	627842	2.56632e+06	807349	342947	1.36281e+07	8.78741e+06
19.65_1072.5871n	0	1	#850	2	19.6527	1072.59	12.46	ASLSVKEAIR		A0A060WEK7_ONCMY	Uncharacterized protein OS=Oncorhynchus mykiss GN=GSONMT00073223001 PE=4 SV=1	2.56836e+06	2.32012e+06	2.14878e+06	1.54374e+06	1.64768e+06	1.03957e+06	307627	4.05307e+06	2.84385e+06
30.04_882.5253n	0	1	#868	2	30.0381	882.525	14.14	FSLTIFR		A0A060WEK7_ONCMY	Uncharacterized protein OS=Oncorhynchus mykiss GN=GSONMT00073223001 PE=4 SV=1	390223	243428	493.137	100793	261308	343977	297911	89527.9	919944
15.78_801.4340n	0	1	#1275	2	15.7799	801.434	16.44	IGQEVEK		A0A060WEK7_ONCMY	Uncharacterized protein OS=Oncorhynchus mykiss GN=GSONMT00073223001 PE=4 SV=1	508783	290933	90787.4		73868.9	103193	101594	254547	1274.44
15.66_846.4426n	0	1	#1507	2	15.6568	846.443	19.97	AGEEWQK		A0A060WEK7_ONCMY	Uncharacterized protein OS=Oncorhynchus mykiss GN=GSONMT00073223001 PE=4 SV=1	117370	94665.1	111637	0.0696332	75597.2	56209.9	275265	174038	20078.6
17.51_846.4191n	0	1	#1604	2	17.506	846.419	8.76	SEVEQQK		A0A060WEK7_ONCMY	Uncharacterized protein OS=Oncorhynchus mykiss GN=GSONMT00073223001 PE=4 SV=1	5878.93	23742.7	89517.3	85.0094	19364.8	31100.4	16175	8979.71
19.50_1995.9725n	0	1	#1654	2	19.5014	1995.97	2.86	VSGENEYGVGVSAETKDGAK		A0A060WEK7_ONCMY	Uncharacterized protein OS=Oncorhynchus mykiss GN=GSONMT00073223001 PE=4 SV=1	117267	226018	882184	1.82231e+06	936902	584717	206432	635600	1.15073e+06
21.12_848.4226n	0	1	#2038	2	21.1226	848.423	5.15	DEYTPPK		A0A060WEK7_ONCMY	Uncharacterized protein OS=Oncorhynchus mykiss GN=GSONMT00073223001 PE=4 SV=1	294209	244053	539383	303595	130359	147532	145299	47483.1	22311.4
20.88_1584.7768n	0	1	#2209	2	20.876	1584.78	3.65	IMKLTTGLVYQFR	[2] Oxidation (M)	A0A060WEK7_ONCMY	Uncharacterized protein OS=Oncorhynchus mykiss GN=GSONMT00073223001 PE=4 SV=1	58568	36001.4	33439.1	23942.7	7292.89	9783.52	6443.82	639459	2.35331e+06
21.34_1596.8377n	0	1	#3154	2	21.3408	1596.84	12.26	ITGLEESVHYFFR		A0A060WEK7_ONCMY	Uncharacterized protein OS=Oncorhynchus mykiss GN=GSONMT00073223001 PE=4 SV=1	282693	11539.3	1.10326e+06	47293.7	43892.1	77470.2	23351.1	104885	178258
14.98_988.4965n	0	1	#3470	2	14.9822	988.497	11.5	GDHGVYTIK		A0A060WEK7_ONCMY	Uncharacterized protein OS=Oncorhynchus mykiss GN=GSONMT00073223001 PE=4 SV=1	94885.8	27391.3	157596		28089.5	16858.8	119063	56957.2	13674
18.41_1258.6067n	0	1	#3584	2	18.4099	1258.61	5.56	DGKEIDQTTPR		A0A060WEK7_ONCMY	Uncharacterized protein OS=Oncorhynchus mykiss GN=GSONMT00073223001 PE=4 SV=1	20949.8	30338.2	2435.42	1797.99	8152.15	2502.34	6342.05	97733.6	569.028
21.55_964.5392n	0	1	#59	2	21.5501	964.539	11.8	VSAFNDKGK		A0A060WEK7_ONCMY	Uncharacterized protein OS=Oncorhynchus mykiss GN=GSONMT00073223001 PE=4 SV=1	22167.2	301501	665765	1.17295e+08	2.05362e+07	4.99126e+06	366666	410896	6.02449e+06
15.91_912.5592n	0	1	#91	2	15.9078	912.559	9.97	LGSASHTIK		A0A060WEK7_ONCMY	Uncharacterized protein OS=Oncorhynchus mykiss GN=GSONMT00073223001 PE=4 SV=1	62977.2	1269.44	2.75436e+06		36107.9	359462	2.76694e+06	1.99087e+06
19.56_912.5651n	0	1	#170	2	19.5552	912.565	11.84	LVVKDAIR		A0A060WEK7_ONCMY	Uncharacterized protein OS=Oncorhynchus mykiss GN=GSONMT00073223001 PE=4 SV=1	125322	1.97628e+06	6.64018e+06	1.01178e+06	4.1552e+06	2.44083e+06	326909	4.50239e+06	750086
17.08_1625.6694n	0	1	#104	2	17.078	1625.67	1.37	YMEYTFRVSAESK	[2] Oxidation (M)	A0A060WEK7_ONCMY	Uncharacterized protein OS=Oncorhynchus mykiss GN=GSONMT00073223001 PE=4 SV=1	1235.98	148415	14623.8	696010	161381	3.5929e+06	1.23172e+07	11161.1
18.35_1983.8391n	0	1	#330	2	18.3501	1983.84	2.93	RFGVWNLETGSQCQFR	[13] Carbamidomethyl (C)	A0A060WEK7_ONCMY	Uncharacterized protein OS=Oncorhynchus mykiss GN=GSONMT00073223001 PE=4 SV=1	5803.96	5.54273e+06	80685.8	7.55899e+06	1.41144e+07	2.57455e+07	5.29525e+06	214939	719619
18.35_1073.6016n	0	1	#554	2	18.3501	1073.6	7.87	WATVASAIQK		A0A060WEK7_ONCMY	Uncharacterized protein OS=Oncorhynchus mykiss GN=GSONMT00073223001 PE=4 SV=1	85.8611	5.36175e+06	1.29434e+06	1.09627e+06	1.16982e+07	4.39751e+06	149716	1.95684e+06	273161
15.01_961.5011n	0	1	#638	2	15.0099	961.501	5.49	EATRVDSGK		A0A060WEK7_ONCMY	Uncharacterized protein OS=Oncorhynchus mykiss GN=GSONMT00073223001 PE=4 SV=1		10082.4	61552.9		616.022	1875.9	9834.77	1.28065e+06
16.34_903.4702n	0	1	#1040	2	16.3374	903.47	9.2	APGPPVNPR		A0A060WEK7_ONCMY	Uncharacterized protein OS=Oncorhynchus mykiss GN=GSONMT00073223001 PE=4 SV=1	70420.5	3.04211e+06	1.70518e+06	691891	860514	3.20203e+06	981630	1.48111e+06	327357
17.68_1024.5558n	0	1	#1498	2	17.6822	1024.56	15.81	SFTSLVFPK		A0A060WEK7_ONCMY	Uncharacterized protein OS=Oncorhynchus mykiss GN=GSONMT00073223001 PE=4 SV=1	28534.3	1.53245e+06	3.2957e+06	628072	1.85303e+06	756645	220918	983853	184155
12.29_874.4256n	0	1	#1542	2	12.2851	874.426	17.7	DGKEIDAK		A0A060WEK7_ONCMY	Uncharacterized protein OS=Oncorhynchus mykiss GN=GSONMT00073223001 PE=4 SV=1	3416.63	187302	196479		70.6261		298353	32998.8	13.0023
22.34_1246.7163n	0	1	#1655	2	22.3355	1246.72	8.53	SSKETDQILVK		A0A060WEK7_ONCMY	Uncharacterized protein OS=Oncorhynchus mykiss GN=GSONMT00073223001 PE=4 SV=1	4497.48	97306.9	222171	898464	6.72779e+06	148539	49168.6	32168.1	250708
30.04_969.5842n	0	1	#2277	2	30.0413	969.584	12.9	VSGTPAPTLK		A0A060WEK7_ONCMY	Uncharacterized protein OS=Oncorhynchus mykiss GN=GSONMT00073223001 PE=4 SV=1	3.05723e+07	79.914	107.422	22350.2	116201	139286	1841	220916	422976
23.47_1633.7811n	0	1	#2344	2	23.4691	1633.78	4.91	VELGLDMKNMIIVK	[7] Oxidation (M)|[10] Oxidation (M)	A0A060WEK7_ONCMY	Uncharacterized protein OS=Oncorhynchus mykiss GN=GSONMT00073223001 PE=4 SV=1	1932.29	178206	45779.8	22483.6	45794.3	13192.6	3413.68	848.311	7314.85
22.43_2110.0214n	0	1	#10803	3	22.4292	2110.02	12.74	DITIKPIIDLMFNTYSVK		A0A060WEK7_ONCMY	Uncharacterized protein OS=Oncorhynchus mykiss GN=GSONMT00073223001 PE=4 SV=1	665992	33258.4	46104.8	46984	127492	29495.2	44440.8	4440.19	21985
15.33_1125.5796n	0	1	#192	2	15.3256	1125.58	8.97	AINEAGISVPR		A0A060WEK7_ONCMY	Uncharacterized protein OS=Oncorhynchus mykiss GN=GSONMT00073223001 PE=4 SV=1	1.28468e+07		49.2312		1507.95	16470.8	9803.2	100234	225.348
19.79_912.5418n	0	1	#328	2	19.7886	912.542	12.31	LGSASHTIK		A0A060WEK7_ONCMY	Uncharacterized protein OS=Oncorhynchus mykiss GN=GSONMT00073223001 PE=4 SV=1	175468	3.65466e+06	2.70071e+06	1.64199e+06	1.50058e+06	1.41368e+06	1.12461e+06	6.93932e+06	7.95588e+06
17.72_1256.6191n	0	1	#381	2	17.7197	1256.62	14.43	RTDGGTFSMTGK		A0A060WEK7_ONCMY	Uncharacterized protein OS=Oncorhynchus mykiss GN=GSONMT00073223001 PE=4 SV=1	9.86543e+06	4.80052e+06	417616	1.7087e+06	1.75413e+06	1.83558e+06	629949	1.20286e+06	1.86372e+06
18.50_1101.5809n	0	1	#782	2	18.4985	1101.58	9.95	VMAENLAGPGK	[2] Oxidation (M)	A0A060WEK7_ONCMY	Uncharacterized protein OS=Oncorhynchus mykiss GN=GSONMT00073223001 PE=4 SV=1	352930	2.84755e+06	29299.5	195425	433127	359325	104738	554402	1.10071e+06
19.99_1074.6368n	0	1	#1034	2	19.9929	1074.64	6.58	KGDDVLETAK		A0A060WEK7_ONCMY	Uncharacterized protein OS=Oncorhynchus mykiss GN=GSONMT00073223001 PE=4 SV=1	247498	413731	174674	492045	887377	311785	190920	202271	256403
20.23_978.5003n	0	1	#1227	2	20.2314	978.5	7.28	ENSIVDFR		A0A060WEK7_ONCMY	Uncharacterized protein OS=Oncorhynchus mykiss GN=GSONMT00073223001 PE=4 SV=1	134002	462804	138710	89002.6	140248	93213.8	124653	45429.6	66139.2
19.32_990.4501n	0	1	#1365	2	19.3176	990.45	9.11	VAAENQFGR		A0A060WEK7_ONCMY	Uncharacterized protein OS=Oncorhynchus mykiss GN=GSONMT00073223001 PE=4 SV=1	29764.6	546516	75035.6	303119	422644	130979	174527	93422.3	139705
18.08_942.5469n	0	1	#1452	2	18.0808	942.547	13.15	VVDTALVVK		A0A060WEK7_ONCMY	Uncharacterized protein OS=Oncorhynchus mykiss GN=GSONMT00073223001 PE=4 SV=1	80360.8	148847	4247.36	33169.4	107481	255105	872514	350834	200423
19.88_1329.6642n	0	1	#1470	2	19.8763	1329.66	7.9	WSRENGEPVTR		A0A060WEK7_ONCMY	Uncharacterized protein OS=Oncorhynchus mykiss GN=GSONMT00073223001 PE=4 SV=1	483194	290920	405295	851069	505918	274253	142862	352733	702130
19.03_1150.6092n	0	1	#2005	2	19.0256	1150.61	6.51	CTCEVKNLK	[1] Carbamidomethyl (C)|[3] Carbamidomethyl (C)	A0A060WEK7_ONCMY	Uncharacterized protein OS=Oncorhynchus mykiss GN=GSONMT00073223001 PE=4 SV=1	77490.1	329266	29021.2	377042	914365	416270	614555	194092	431830
19.64_1132.5351n	0	1	#2141	2	19.6422	1132.54	7.1	EVSTEKWVR		A0A060WEK7_ONCMY	Uncharacterized protein OS=Oncorhynchus mykiss GN=GSONMT00073223001 PE=4 SV=1	113853	649154	1.47747e+06	1.90671e+06	1.475e+06	1.03743e+06	287924	291986	322084
22.07_1293.7587n	0	1	#2333	3	22.0673	1293.76	15.96	ISKALVAGNMFK	[10] Oxidation (M)	A0A060WEK7_ONCMY	Uncharacterized protein OS=Oncorhynchus mykiss GN=GSONMT00073223001 PE=4 SV=1	34643.1	114854	2.22173e+06	523337	287657	160421	222126	168777	190423
18.73_1175.5386n	0	1	#2403	2	18.7323	1175.54	6.69	VIAENMAGLSR	[6] Oxidation (M)	A0A060WEK7_ONCMY	Uncharacterized protein OS=Oncorhynchus mykiss GN=GSONMT00073223001 PE=4 SV=1	12468.9	197405	39889.5	188197	307685	495189	141387	490863	969486
20.98_1400.6904n	0	1	#2875	2	20.9809	1400.69	7.07	VRAENHAGFSDAK		A0A060WEK7_ONCMY	Uncharacterized protein OS=Oncorhynchus mykiss GN=GSONMT00073223001 PE=4 SV=1	31833.6	8980.61	175395	479328	206116	128454	33561.4	172070	236882
14.96_1383.5837n	0	1	#3275	2	14.9588	1383.58	8.29	IDTDDMLMDRK	[6] Oxidation (M)|[8] Oxidation (M)	A0A060WEK7_ONCMY	Uncharacterized protein OS=Oncorhynchus mykiss GN=GSONMT00073223001 PE=4 SV=1	20119.9	872.19	26.7417		205.451	1424.44	381270	4426.16
24.14_1328.6422n	0	1	#6418	2	24.1437	1328.64	12.72	SIAQGMLGATGAPR		A0A060WEK7_ONCMY	Uncharacterized protein OS=Oncorhynchus mykiss GN=GSONMT00073223001 PE=4 SV=1	1286.08	99727.7	643053	300684	76887.7	80127.7	57736.6	39396.3	109142
32.08_910.6273n	0	1	#13102	2	32.077	910.627	14.89	VPKLIEGR		A0A060WEK7_ONCMY	Uncharacterized protein OS=Oncorhynchus mykiss GN=GSONMT00073223001 PE=4 SV=1	465.458	42928.5	74647.1		967.638		6716.28
20.37_898.5262n	0	1	#41	2	20.3707	898.526	8.47	AAVDLRVR		A0A060WEK7_ONCMY	Uncharacterized protein OS=Oncorhynchus mykiss GN=GSONMT00073223001 PE=4 SV=1	2.31059e+07	1.5075e+07	9.2626e+06	61825	7.5499e+06	2.44099e+07	2.3587e+06	3.85627e+07	3.38458e+06
18.32_1014.5390n	0	1	#42	2	18.3191	1014.54	8.56	ADHGIYVLK		A0A060WEK7_ONCMY	Uncharacterized protein OS=Oncorhynchus mykiss GN=GSONMT00073223001 PE=4 SV=1	411967	1.09659e+06	192638	32322.3	317364	563794	5.96651e+06	418051	48739.2
19.67_1260.5986n	0	1	#173	2	19.6711	1260.6	15.89	ETDNKVSITVR		A0A060WEK7_ONCMY	Uncharacterized protein OS=Oncorhynchus mykiss GN=GSONMT00073223001 PE=4 SV=1	540827	3.31488e+06	2.16304e+06	16775.1	1.19023e+06	2.9062e+06	2.59952e+06	1.85401e+06	1.37923e+06
20.49_912.5431n	0	1	#178	2	20.489	912.543	10.07	LGSASHTIK		A0A060WEK7_ONCMY	Uncharacterized protein OS=Oncorhynchus mykiss GN=GSONMT00073223001 PE=4 SV=1	4.5594e+06	2.99591e+06	3.31173e+06	668.26	1.18149e+06	2.09103e+06	933147	1.1575e+07	1.22889e+06
19.67_860.4464n	0	1	#228	2	19.6711	860.446	8.72	WDGGTGIR		A0A060WEK7_ONCMY	Uncharacterized protein OS=Oncorhynchus mykiss GN=GSONMT00073223001 PE=4 SV=1	1.37834e+06	2.67536e+06	1.16969e+06		1.18099e+06	1.75442e+06	624166	865210	245762
18.11_2070.0234n	0	2	#285,#242	2,3	18.1113	2070.02	3.12	DSPKAYLTTDPISEPDPPK		A0A060WEK7_ONCMY	Uncharacterized protein OS=Oncorhynchus mykiss GN=GSONMT00073223001 PE=4 SV=1	497302	1.88251e+07	1.01167e+06		1.66834e+06	2.98716e+06	19454977	3.51936e+06	314307
16.79_1123.5209n	0	1	#400	2	16.7864	1123.52	10.79	EEDAGVYTLK		A0A060WEK7_ONCMY	Uncharacterized protein OS=Oncorhynchus mykiss GN=GSONMT00073223001 PE=4 SV=1	46356.5	112288	97460.5		57120.7	16462.1	562931	86447.7
18.32_1123.5236n	0	1	#736	2	18.3191	1123.52	9.26	EEDAGVYTLK		A0A060WEK7_ONCMY	Uncharacterized protein OS=Oncorhynchus mykiss GN=GSONMT00073223001 PE=4 SV=1	345938	373828	479322		278921	522036	244732	69509.2	113589
19.73_1101.5807n	0	1	#460	2	19.7267	1101.58	8.67	VMAENLAGPGK	[2] Oxidation (M)	A0A060WEK7_ONCMY	Uncharacterized protein OS=Oncorhynchus mykiss GN=GSONMT00073223001 PE=4 SV=1	2.90685e+06	1.5857e+06	1.04747e+06	56695.3	641902	3.23428e+06	84676.8	4.72898e+06	289062
22.52_985.4876n	0	1	#542	2	22.5224	985.488	15.57	ISGYYVER		A0A060WEK7_ONCMY	Uncharacterized protein OS=Oncorhynchus mykiss GN=GSONMT00073223001 PE=4 SV=1	528522	847157	377043	72.6308	2.00037e+06	435593	841028	716805	173961
16.99_815.4501n	0	1	#1635	2	16.9925	815.45	14.85	EQLMAPK		A0A060WEK7_ONCMY	Uncharacterized protein OS=Oncorhynchus mykiss GN=GSONMT00073223001 PE=4 SV=1	55378.7	267078	143986	172.553	927.113	4088.67	66792.2	17753
17.02_1032.5110n	0	1	#1704	2	17.0224	1032.51	8.84	RADAADWTK		A0A060WEK7_ONCMY	Uncharacterized protein OS=Oncorhynchus mykiss GN=GSONMT00073223001 PE=4 SV=1	298814	240354	958682	1153.05	2529.85	3802.14	21871.4	116777
17.29_801.4362n	0	1	#2287	2	17.288	801.436	18.12	IGQEVEK		A0A060WEK7_ONCMY	Uncharacterized protein OS=Oncorhynchus mykiss GN=GSONMT00073223001 PE=4 SV=1	240548	114335	328703	1186.78	4948.03	3772.28	48899.3	17143.8	55.8089
8.65_1254.7564n	0	1	#4031	2	8.65132	1254.76	8.5	NTHLTIKEATK		A0A060WEK7_ONCMY	Uncharacterized protein OS=Oncorhynchus mykiss GN=GSONMT00073223001 PE=4 SV=1	980.185	171.053	9.1635	135651
8.62_846.4195n	0	1	#12552	2	8.619	846.419	18.18	EAKMQIK		A0A060WEK7_ONCMY	Uncharacterized protein OS=Oncorhynchus mykiss GN=GSONMT00073223001 PE=4 SV=1	13377	3847.39	52142.1	32570.6
18.46_898.5263n	0	1	#82	2	18.4587	898.526	10.46	AAVDLRVR		A0A060WEK7_ONCMY	Uncharacterized protein OS=Oncorhynchus mykiss GN=GSONMT00073223001 PE=4 SV=1	1.39636e+07	36486	1.04701e+06	2.28598e+06	2.08923e+06	1.52396e+07	791319	2.72263e+07	1.44824e+06
15.98_898.5267n	0	1	#141	2	15.9831	898.527	10.92	AAVDLRVR		A0A060WEK7_ONCMY	Uncharacterized protein OS=Oncorhynchus mykiss GN=GSONMT00073223001 PE=4 SV=1	5753.57	117.678	4.51476e+06	79208.7	133649	1.15138e+06	2.17581e+06	6.29175e+06	5.02214
18.46_1304.6301n	0	1	#101	2	18.4587	1304.63	7.94	TYVNMMSGENK	[5] Oxidation (M)|[6] Oxidation (M)	A0A060WEK7_ONCMY	Uncharacterized protein OS=Oncorhynchus mykiss GN=GSONMT00073223001 PE=4 SV=1	2.14303e+06	3.32136e+06	2.03582e+06	34207052	5.5655e+07	2.72169e+07	1.00846e+06	5.80564e+07	3.01033e+07
21.27_898.5254n	0	1	#214	2	21.2677	898.525	6.61	ATETPGPVK		A0A060WEK7_ONCMY	Uncharacterized protein OS=Oncorhynchus mykiss GN=GSONMT00073223001 PE=4 SV=1	1.17201e+07	9.38711e+06	265868	541187	555930	1.45551e+06	398728	287223	675372
18.46_1361.6507n	0	1	#319	2	18.4587	1361.65	6.41	GWTRLTDTCPR	[9] Carbamidomethyl (C)	A0A060WEK7_ONCMY	Uncharacterized protein OS=Oncorhynchus mykiss GN=GSONMT00073223001 PE=4 SV=1	1.27231e+06	73740.6	4.35185e+06	1.39582e+06	2.17801e+06	7.86558e+06	140391	4.85445e+07	1.64305e+06
18.93_912.5411n	0	1	#398	2	18.9281	912.541	10.09	LGSASHTIK		A0A060WEK7_ONCMY	Uncharacterized protein OS=Oncorhynchus mykiss GN=GSONMT00073223001 PE=4 SV=1	2.966e+06	57127	1.00722e+06	1.52839e+06	1.55624e+06	1.69545e+06	1.3805e+06	9.37097e+06	1.85901e+06
21.33_912.5434n	0	1	#893	2	21.3263	912.543	8.08	LVVKDAIR		A0A060WEK7_ONCMY	Uncharacterized protein OS=Oncorhynchus mykiss GN=GSONMT00073223001 PE=4 SV=1	1.72777e+06	982820	236064	671251	485168	455052	680633	202680	415820
13.80_1032.5097n	1	1	#548	2	13.8013	1032.51	7.83	RADAADWTK		A0A060WEK7_ONCMY	Uncharacterized protein OS=Oncorhynchus mykiss GN=GSONMT00073223001 PE=4 SV=1	27356.8	3441.55	5.17832e+06		629.321		14947.8	13546.2	257.405
14.80_1101.5782n	0	1	#599	2	14.7981	1101.58	8.48	IIMPDSVTVK		A0A060WEK7_ONCMY	Uncharacterized protein OS=Oncorhynchus mykiss GN=GSONMT00073223001 PE=4 SV=1	128.058	61.3964	790391	10219.9	19311.7	254113	452183	1.55448e+06
20.07_932.4549n	0	1	#2528	2	20.0718	932.455	9.03	ESITVAWK		A0A060WEK7_ONCMY	Uncharacterized protein OS=Oncorhynchus mykiss GN=GSONMT00073223001 PE=4 SV=1	236009	635046	315230	513891	600582	435091	451501	140615	417139
20.40_1277.6619n	0	1	#6079	2	20.4025	1277.66	7.63	ISKALVAGNMFK		A0A060WEK7_ONCMY	Uncharacterized protein OS=Oncorhynchus mykiss GN=GSONMT00073223001 PE=4 SV=1	32883.4	51519.8	515939	350830	309520	352996	133948	106360	194526
14.69_1076.5504n	0	1	#7524	2	14.6883	1076.55	5.63	IELEDRFR		A0A060WEK7_ONCMY	Uncharacterized protein OS=Oncorhynchus mykiss GN=GSONMT00073223001 PE=4 SV=1	361.224	2182.97	7319.06	760.183	38425.5	820.643	13046.7	2526.39
27.05_1356.6624n	0	1	#8263	2	27.0543	1356.66	9.69	AGRDIEVFIPLK		A0A060WEK7_ONCMY	Uncharacterized protein OS=Oncorhynchus mykiss GN=GSONMT00073223001 PE=4 SV=1	105731	104147	5935.4	238508	284932	38808.3	57010.3	12828.8	89301.1
16.80_1001.5433n	0	1	#2	2	16.7966	1001.54	12.21	GIKVSEITR		A0A060WEK7_ONCMY	Uncharacterized protein OS=Oncorhynchus mykiss GN=GSONMT00073223001 PE=4 SV=1	1.99834e+06	1.27965e+06	713662	3.58614e+06	1.90213e+08	3.9778e+07	1505.63	2.91616e+06	1.1994e+06
32.91_1001.5447n	0	1	#3403	2	32.9056	1001.54	5.7	GIKVSEITR		A0A060WEK7_ONCMY	Uncharacterized protein OS=Oncorhynchus mykiss GN=GSONMT00073223001 PE=4 SV=1	29544.3	1.31543e+06	14351.8	345211	647908	309295	1.9801e+06	8326.92	227420
16.86_1115.5843n	0	1	#238	2	16.8572	1115.58	5.01	AGGEWEIINK		A0A060WEK7_ONCMY	Uncharacterized protein OS=Oncorhynchus mykiss GN=GSONMT00073223001 PE=4 SV=1	1.04569e+06	676490	1.58186e+06	1.14887e+06	5.7604e+06	2.83874e+06	17432.1	2.5471e+06	362524
18.28_912.5524n	0	1	#290	2	18.2772	912.552	14.92	LGSASHTIK		A0A060WEK7_ONCMY	Uncharacterized protein OS=Oncorhynchus mykiss GN=GSONMT00073223001 PE=4 SV=1	153884	2.23715e+06	381119	105941	1.73849e+06	1.00697e+06	499.474	8.92901e+06	2.48723e+06
20.65_912.5414n	0	1	#742	2	20.6527	912.541	7.5	LGSASHTIK		A0A060WEK7_ONCMY	Uncharacterized protein OS=Oncorhynchus mykiss GN=GSONMT00073223001 PE=4 SV=1	2.1595e+06	53019.5	822933	81421.3	133649	136075	66125.4	119019	540031
24.32_898.5239n	0	1	#403	2	24.3197	898.524	4.7	ATETPGPVK		A0A060WEK7_ONCMY	Uncharacterized protein OS=Oncorhynchus mykiss GN=GSONMT00073223001 PE=4 SV=1	270070	37404.4	219222	291548	113711	322612	3.71594e+07	83701.7	270942
17.01_846.4468n	0	1	#1389	2	17.009	846.447	19.5	EAKMQIK		A0A060WEK7_ONCMY	Uncharacterized protein OS=Oncorhynchus mykiss GN=GSONMT00073223001 PE=4 SV=1	148321	9602.27	209786	18992.1	1.66808e+06	271576	1.02644	172759	106934
20.59_1983.9736n	0	1	#1483	3	20.5889	1983.97	9.83	AGSNLKCEIPLTGRPMPK	[7] Carbamidomethyl (C)|[16] Oxidation (M)	A0A060WEK7_ONCMY	Uncharacterized protein OS=Oncorhynchus mykiss GN=GSONMT00073223001 PE=4 SV=1	445499	229640	112125	378981	92423.4	202305	28966.2	141806	145665
14.69_1012.4312n	0	1	#1730	2	14.6944	1012.43	12.66	TEVSQFMR	[7] Oxidation (M)	A0A060WEK7_ONCMY	Uncharacterized protein OS=Oncorhynchus mykiss GN=GSONMT00073223001 PE=4 SV=1	4256.84	1.04066e+06	19518		13101	2396.73		18173.4	1717.54
20.28_1584.7809n	0	1	#1764	2	20.2797	1584.78	9.49	IMKLTTGLVYQFR	[2] Oxidation (M)	A0A060WEK7_ONCMY	Uncharacterized protein OS=Oncorhynchus mykiss GN=GSONMT00073223001 PE=4 SV=1	651746	684313	525093	187518	17028.3	92981	6296.63	11181.3	66279.5
20.68_1391.6321n	0	1	#2161	3	20.6833	1391.63	10.93	NSSGTKTESVNIR		A0A060WEK7_ONCMY	Uncharacterized protein OS=Oncorhynchus mykiss GN=GSONMT00073223001 PE=4 SV=1	156746	35867.2	183399	614481	162168	302456	34620	67576.5	164389
21.90_1391.6315n	0	1	#5003	3	21.9028	1391.63	9.07	NSSGTKTESVNIR		A0A060WEK7_ONCMY	Uncharacterized protein OS=Oncorhynchus mykiss GN=GSONMT00073223001 PE=4 SV=1	32005.7	1554.04	14956	65313.7	6521.95	94248.1	88429	7435.66	9840.91
14.40_801.4343n	0	1	#3209	2	14.399	801.434	15.27	IGQEVEK		A0A060WEK7_ONCMY	Uncharacterized protein OS=Oncorhynchus mykiss GN=GSONMT00073223001 PE=4 SV=1	981.094	369318	500.511		348.09	159.499	56.1562	12087.3
20.19_1352.7763n	0	1	#3351	2	20.1869	1352.78	0.77	VKAINEAGISVPR		A0A060WEK7_ONCMY	Uncharacterized protein OS=Oncorhynchus mykiss GN=GSONMT00073223001 PE=4 SV=1	11431.8	4635.55	127.25	296275	3378.6	29202.3	1129.02	351841	35276.1
21.46_1117.5802n	0	1	#5195	2	21.4648	1117.58	11.53	IIMPDSVTVK	[3] Oxidation (M)	A0A060WEK7_ONCMY	Uncharacterized protein OS=Oncorhynchus mykiss GN=GSONMT00073223001 PE=4 SV=1	233119	90111.3	425525	170717	25261.1	156753	396905	122701	222981
21.50_1196.6609n	0	1	#5453	2	21.4963	1196.66	9.04	LTTGLVYQFR		A0A060WEK7_ONCMY	Uncharacterized protein OS=Oncorhynchus mykiss GN=GSONMT00073223001 PE=4 SV=1	28138.3	283952	98391.3	86477.1	51777.4	39944.2	80415.6	106024	63747.3
24.56_1295.6101n	0	1	#5545	2	24.5627	1295.61	9.69	KSWVHVSNDPK		A0A060WEK7_ONCMY	Uncharacterized protein OS=Oncorhynchus mykiss GN=GSONMT00073223001 PE=4 SV=1	41899.1	7045.93	290941	65385.2	56280.3	36024.5	136970	37446	73270.7
18.07_898.5261n	0	1	#45	2	18.0699	898.526	10.92	AAVDLRVR		A0A060WEK7_ONCMY	Uncharacterized protein OS=Oncorhynchus mykiss GN=GSONMT00073223001 PE=4 SV=1	1.77517e+07	1.13921e+07	1.69213e+07	3.33649e+06	1.81864e+06	1.33682e+07	2.43351e+06	3.99213e+07	2.68764e+07
19.09_1361.6496n	0	1	#52	2	19.0936	1361.65	6.41	GWTRLTDTCPR	[9] Carbamidomethyl (C)	A0A060WEK7_ONCMY	Uncharacterized protein OS=Oncorhynchus mykiss GN=GSONMT00073223001 PE=4 SV=1	7.9095e+07	7.12167e+07	3.39403e+06	1.62364e+06	864901	4.50913e+06	108297	5.55764e+07	1.41002e+06
17.55_1014.5375n	0	1	#135	2	17.5471	1014.54	4.15	DMILPVTVK		A0A060WEK7_ONCMY	Uncharacterized protein OS=Oncorhynchus mykiss GN=GSONMT00073223001 PE=4 SV=1	7.31374e+06	1.70141e+07	2.01333e+06	407943	616073	767402	558514	4.12366e+06	610343
19.27_912.5427n	0	1	#274	2	19.2732	912.543	7.09	LGSASHTIK		A0A060WEK7_ONCMY	Uncharacterized protein OS=Oncorhynchus mykiss GN=GSONMT00073223001 PE=4 SV=1	4.39408e+06	2.499e+06	2.59546e+06	1.1103e+06	673513	970038	623404	9.80111e+06	9.84905e+06
16.94_1101.5795n	0	1	#409	2	16.9403	1101.58	8.48	IIMPDSVTVK		A0A060WEK7_ONCMY	Uncharacterized protein OS=Oncorhynchus mykiss GN=GSONMT00073223001 PE=4 SV=1	3.55143e+06	2.45697e+06	3.5297e+06	618149	618542	762686	427849	5.69877e+06	1.48768e+06
17.52_1260.5960n	0	1	#548	2	17.5174	1260.6	26.47	ETDNKVSITVR		A0A060WEK7_ONCMY	Uncharacterized protein OS=Oncorhynchus mykiss GN=GSONMT00073223001 PE=4 SV=1	3.12834e+06	4.45891e+06	975434	557251	94818.6	91216.2	55014	844200	303762
18.85_1474.7641n	0	1	#606	2	18.85	1474.76	5.01	VLDTPGPPLNLIVK		A0A060WEK7_ONCMY	Uncharacterized protein OS=Oncorhynchus mykiss GN=GSONMT00073223001 PE=4 SV=1	1.18803e+07	3.96693e+06	5.11875e+06	2.29167e+06	3.23483e+06	475790	38336.1	6.10112e+06	1.24388e+06
19.30_1531.7962n	0	1	#1424	2	19.3034	1531.8	9.38	WRQGADDLLTSDR		A0A060WEK7_ONCMY	Uncharacterized protein OS=Oncorhynchus mykiss GN=GSONMT00073223001 PE=4 SV=1	2.20438e+06	545578	1.26115e+06	262246	79967.9	9779.15	6659.53	960106	271630
18.61_2107.0221n	0	1	#1705	2	18.61	2107.02	2.57	IMAENEYGVGLAAETAEPVK	[2] Oxidation (M)	A0A060WEK7_ONCMY	Uncharacterized protein OS=Oncorhynchus mykiss GN=GSONMT00073223001 PE=4 SV=1	3.01956e+06	4.29589e+06	16950	3214.32	13620.6	14245.3	1231.7	577780	53775
17.39_942.4853n	0	1	#1807	2	17.394	942.485	9.3	VNANLKER		A0A060WEK7_ONCMY	Uncharacterized protein OS=Oncorhynchus mykiss GN=GSONMT00073223001 PE=4 SV=1	514563	564664	334951	330068	377968	373694	393039	534534	133559
15.70_1070.5034n	0	1	#2217	2	15.6973	1070.5	25.27	VSAVNVIGQGK		A0A060WEK7_ONCMY	Uncharacterized protein OS=Oncorhynchus mykiss GN=GSONMT00073223001 PE=4 SV=1	781199	446162	225651	22910.9	62844	302194	232887	83030.7
11.17_900.5276n	0	1	#2585	2	11.1703	900.528	9.83	NTILWVR		A0A060WEK7_ONCMY	Uncharacterized protein OS=Oncorhynchus mykiss GN=GSONMT00073223001 PE=4 SV=1	4.40843	4.28616	386.022		15925.5		144555
12.11_1172.5604n	0	1	#6539	2	12.1139	1172.56	11.24	AENAAGVSDPSR		A0A060WEK7_ONCMY	Uncharacterized protein OS=Oncorhynchus mykiss GN=GSONMT00073223001 PE=4 SV=1	713.867	82.5551	2474.2		163524	52766.3	141494	69.2251
12.32_942.4860n	0	1	#9442	2	12.3208	942.486	12.87	EASMKSYK		A0A060WEK7_ONCMY	Uncharacterized protein OS=Oncorhynchus mykiss GN=GSONMT00073223001 PE=4 SV=1	29747.3	14429.7	5234.12		53329.1	69915.1	77898.8
17.69_898.5251n	0	1	#45	2	17.6896	898.525	13.32	ATETPGPVK		A0A060WEK7_ONCMY	Uncharacterized protein OS=Oncorhynchus mykiss GN=GSONMT00073223001 PE=4 SV=1	2.55783e+07	3.22907e+07	3.0215e+07	803380	3.5997e+06	9.06577e+06	998960	2.38798e+07	1.04489e+07
14.47_1044.5590n	0	1	#51	2	14.4718	1044.56	12.77	WTKGDVVLK		A0A060WEK7_ONCMY	Uncharacterized protein OS=Oncorhynchus mykiss GN=GSONMT00073223001 PE=4 SV=1	1.27226e+07	172154	6.50771e+07	6.80911e+06	632089	8.79138e+06	6.62073e+06	1.46429e+07	9.71044e+06
21.57_1388.7838n	0	1	#254	2	21.5652	1388.78	6.82	ITKLTEHQEYK		A0A060WEK7_ONCMY	Uncharacterized protein OS=Oncorhynchus mykiss GN=GSONMT00073223001 PE=4 SV=1	149447	1.96944e+06	388026	385524	2.44401e+07	5.3837e+06	208555	298644	212553
19.69_1388.7852n	0	1	#623	2	19.6937	1388.79	4.89	ITKLTEHQEYK		A0A060WEK7_ONCMY	Uncharacterized protein OS=Oncorhynchus mykiss GN=GSONMT00073223001 PE=4 SV=1	42137.4	37028.2	79561.5	55572.1	875402	1.33694e+06	9032.26	321474	163505
18.91_1388.7809n	0	1	#665	2	18.9061	1388.78	15.42	ITKLTEHQEYK		A0A060WEK7_ONCMY	Uncharacterized protein OS=Oncorhynchus mykiss GN=GSONMT00073223001 PE=4 SV=1	155036	72831.2	286900	56355.9	39975.8	4.00527e+06	106861	312718	162234
19.37_1388.7800n	0	1	#881	2	19.3695	1388.78	6.89	ITKLTEHQEYK		A0A060WEK7_ONCMY	Uncharacterized protein OS=Oncorhynchus mykiss GN=GSONMT00073223001 PE=4 SV=1	37566.8	16111.5	41631.2	66152.6	64606.8	862470	3674.94	193254	102129
19.78_1349.6943n	0	1	#443	2	19.7813	1349.69	9.18	YQISARNNSGIK		A0A060WEK7_ONCMY	Uncharacterized protein OS=Oncorhynchus mykiss GN=GSONMT00073223001 PE=4 SV=1	347176	1.51928e+06	870782	10568.8	1.43141e+07	1.10603e+06	117212	872716	583208
10.94_1349.6893n	0	1	#2990	2	10.9425	1349.69	6.83	YQISARNNSGIK		A0A060WEK7_ONCMY	Uncharacterized protein OS=Oncorhynchus mykiss GN=GSONMT00073223001 PE=4 SV=1	68845.7	299.585	59391.9	2.71958e+06			81153.8	90977.7	120672
19.19_1324.6313n	0	1	#749	2	19.1933	1324.63	21.08	ADEEVTMTNTSK		A0A060WEK7_ONCMY	Uncharacterized protein OS=Oncorhynchus mykiss GN=GSONMT00073223001 PE=4 SV=1	116954	782971	117455	1.3673e+06	7.6182e+06	1.02548e+06	48018.6	207577	117525
15.89_1324.6230n	0	1	#868	2	15.8852	1324.62	21.66	ADEEVTMTNTSK		A0A060WEK7_ONCMY	Uncharacterized protein OS=Oncorhynchus mykiss GN=GSONMT00073223001 PE=4 SV=1	411026	161273	2.03581e+06	648798	406358	4.17351e+06	186933	532843	293099
14.62_1324.6178n	0	1	#2262	2	14.6214	1324.62	17.43	ADEEVTMTNTSK		A0A060WEK7_ONCMY	Uncharacterized protein OS=Oncorhynchus mykiss GN=GSONMT00073223001 PE=4 SV=1	105285	4465.46	59294.9	184676		101010	168038	83942.2	71270.1
9.86_1324.6237n	0	1	#6555	2	9.85868	1324.62	15.47	ADEEVTMTNTSK		A0A060WEK7_ONCMY	Uncharacterized protein OS=Oncorhynchus mykiss GN=GSONMT00073223001 PE=4 SV=1	16582.4	158.704	15858.2	1.35292e+06			20357	40649	40996.1
8.78_1324.6164n	0	1	#18218	2	8.78323	1324.62	17.35	ADEEVTMTNTSK		A0A060WEK7_ONCMY	Uncharacterized protein OS=Oncorhynchus mykiss GN=GSONMT00073223001 PE=4 SV=1	0.470542		65.8692	24340.8
21.13_990.5489n	0	1	#1115	2	21.1253	990.549	13.79	IINYVIEK		A0A060WEK7_ONCMY	Uncharacterized protein OS=Oncorhynchus mykiss GN=GSONMT00073223001 PE=4 SV=1	52967.1	118107	45933		1.04047e+06	13659.3	35906.1	34445.1	13359.7
16.50_1252.5906n	0	1	#1127	2	16.5006	1252.59	15.58	AEIMNSDFQAK		A0A060WEK7_ONCMY	Uncharacterized protein OS=Oncorhynchus mykiss GN=GSONMT00073223001 PE=4 SV=1	858373	152107	5.1769e+06	1.04779e+06	188061	1.70465e+06	252084	853001	410498
20.92_1252.5792n	0	1	#5362	2	20.9183	1252.58	5.03	AEIMNSDFQAK		A0A060WEK7_ONCMY	Uncharacterized protein OS=Oncorhynchus mykiss GN=GSONMT00073223001 PE=4 SV=1	4775.09	270162	9849.09	4779.87	26659.5	6511.72	5875.66	8735.64	9535
13.65_988.5148n	0	1	#1140	2	13.6534	988.515	10.15	YQMMSEGK	[4] Oxidation (M)	A0A060WEK7_ONCMY	Uncharacterized protein OS=Oncorhynchus mykiss GN=GSONMT00073223001 PE=4 SV=1	270378	7310.4	414670	1.16204e+06		9689.7	78586.8	249249	93410.3
16.33_883.5123n	0	1	#2044	2	16.3261	883.512	3.02	RPITELR		A0A060WEK7_ONCMY	Uncharacterized protein OS=Oncorhynchus mykiss GN=GSONMT00073223001 PE=4 SV=1	199238	83.2386	116370	334419	475.432	17812	10939.8	64794.4	29230.7
17.86_1235.6144n	1	1	#2710	2	17.8627	1235.61	12.83	VMSHMMVELK	[5] Oxidation (M)|[6] Oxidation (M)	A0A060WEK7_ONCMY	Uncharacterized protein OS=Oncorhynchus mykiss GN=GSONMT00073223001 PE=4 SV=1	429626	71769.4	1.08166e+06	332807	19087.8	782446	83863	277324	127966
22.32_1101.5765n	0	1	#4112	2	22.3206	1101.58	7.06	IIMPDSVTVK		A0A060WEK7_ONCMY	Uncharacterized protein OS=Oncorhynchus mykiss GN=GSONMT00073223001 PE=4 SV=1	28810.3	2.31944e+06	59063.2		35878.5	45494.9	27614.2	43210.3	20899.7
24.30_2522.2897n	0	1	#4817	2	24.2958	2522.29	6.51	SGLTMKPPVFREEMRPEMIVK	[5] Oxidation (M)|[14] Oxidation (M)|[18] Oxidation (M)	A0A060WEK7_ONCMY	Uncharacterized protein OS=Oncorhynchus mykiss GN=GSONMT00073223001 PE=4 SV=1	2092.55	123.617			3.44632e+06	243308	4547.38	1054.53	1745.75
18.94_841.5049n	0	1	#2	2	18.9351	841.505	6.56	ILGIDRR		A0A060WJM9_ONCMY	Uncharacterized protein OS=Oncorhynchus mykiss GN=GSONMT00073231001 PE=4 SV=1	7.63837e+07	217410	633090	6.97506e+07	2.54772e+08	1.50721e+08	771526	1.01228e+07	3.31006e+06
19.75_898.5262n	0	1	#54	2	19.7459	898.526	15.7	IIELGQAR		A0A060WJM9_ONCMY	Uncharacterized protein OS=Oncorhynchus mykiss GN=GSONMT00073231001 PE=4 SV=1	2.4347e+07	479750	2.20795e+06	7.89253e+06	6.32772e+06	5.46274e+07	448869	2.51133e+06	1.06133e+06
26.20_898.5251n	0	1	#339	2	26.2029	898.525	12.97	IIIKEAGR		A0A060WJM9_ONCMY	Uncharacterized protein OS=Oncorhynchus mykiss GN=GSONMT00073231001 PE=4 SV=1	1.29292e+06	4.76595e+07	1.44244e+07	3.69715e+06	1.94639e+06	2.51594e+06	436567	511934	618340
19.08_806.3952n	0	1	#630	2	19.0807	806.395	11.9	SGGAIKMK	[7] Oxidation (M)	A0A060WJM9_ONCMY	Uncharacterized protein OS=Oncorhynchus mykiss GN=GSONMT00073231001 PE=4 SV=1	766962	114076	164639	1.20586e+06	2.22802e+06	1.81132e+06	568089	435033	776591
32.12_926.5516n	0	1	#725	2	32.1193	926.552	6.48	SPSPLATVR		A0A060WJM9_ONCMY	Uncharacterized protein OS=Oncorhynchus mykiss GN=GSONMT00073231001 PE=4 SV=1	427636	1.84596e+06	2.73964e+06	1.10085e+06	615753	3.53358e+06	146380	1.37453e+06	1.60215e+06
18.59_850.4792n	0	1	#778	2	18.5901	850.479	3.53	AFANVTTK		A0A060WJM9_ONCMY	Uncharacterized protein OS=Oncorhynchus mykiss GN=GSONMT00073231001 PE=4 SV=1	42526.7	6119.03	14546.9	376150	566884	464094	157016	359274	461146
21.22_1333.6889n	0	1	#904	2	21.2222	1333.69	8.36	LNEEYHFRVK		A0A060WJM9_ONCMY	Uncharacterized protein OS=Oncorhynchus mykiss GN=GSONMT00073231001 PE=4 SV=1	8.91944e+06	737752	592423	3.03093e+06	2.03927e+06	1.76678e+06	665360	340996	492614
24.29_1333.6890n	0	1	#5121	2	24.2936	1333.69	10.09	LNEEYHFRVK		A0A060WJM9_ONCMY	Uncharacterized protein OS=Oncorhynchus mykiss GN=GSONMT00073231001 PE=4 SV=1	226612	933420	3.55945e+06	138883	123391	88073	35254.3	44517.4	59612.4
16.39_1132.5375n	0	1	#1061	2	16.3859	1132.54	11.03	FRVTAVNAAGK		A0A060WJM9_ONCMY	Uncharacterized protein OS=Oncorhynchus mykiss GN=GSONMT00073231001 PE=4 SV=1	3.08123e+06	3517.31	69551.6	1.35935e+06	1.56839e+06	1.35799e+06	290382	1.05311e+06	724947
21.50_1306.7213n	0	1	#1162	2	21.4976	1306.72	4.89	VSAQNHAGLGEPK		A0A060WJM9_ONCMY	Uncharacterized protein OS=Oncorhynchus mykiss GN=GSONMT00073231001 PE=4 SV=1	53353.4	131236	31662.1	4.41898e+06	2.95812e+06	1.8635e+06	106171	57961.2	91397.4
20.29_904.4802n	0	1	#1269	2	20.2895	904.48	6.26	EMLRNVK	[2] Oxidation (M)	A0A060WJM9_ONCMY	Uncharacterized protein OS=Oncorhynchus mykiss GN=GSONMT00073231001 PE=4 SV=1	168159	64369.9	234123	2.11234e+06	4.30112e+06	2.42641e+06	373556	294841	387047
16.71_931.4767n	0	1	#1305	2	16.7122	931.477	19.17	GIKASDVSR		A0A060WJM9_ONCMY	Uncharacterized protein OS=Oncorhynchus mykiss GN=GSONMT00073231001 PE=4 SV=1	356757	8436.6	165082	30706.2	80887	980342	185313	220609	225522
17.88_1141.6136n	0	3	#3350,#2061,#204	2,2,2	17.8762	1141.61	17.81	AKNDAGNSLPR		A0A060WJM9_ONCMY	Uncharacterized protein OS=Oncorhynchus mykiss GN=GSONMT00073231001 PE=4 SV=1	1.20284e+06	8.78887e+06	2.89907e+06	3.21352e+06	7.98036e+06	2.42383e+06	1.0346e+06	604093	880076
20.23_1112.6852n	0	1	#2919	2	20.2293	1112.69	3.96	SPGPPGTPYIK		A0A060WJM9_ONCMY	Uncharacterized protein OS=Oncorhynchus mykiss GN=GSONMT00073231001 PE=4 SV=1	69019.5	11369.7	4173.28	533281	642717	653571	28322.9	69886.2	108495
18.85_1493.6954n	0	1	#8305	2	18.8458	1493.7	5.3	WSCGDKELTAGDR	[3] Carbamidomethyl (C)	A0A060WJM9_ONCMY	Uncharacterized protein OS=Oncorhynchus mykiss GN=GSONMT00073231001 PE=4 SV=1	45615.9	36194.9	37810.3	14855.6	131222	89075.3	24832.3	33498.6	14253.5
25.71_1886.0223n	0	1	#14072	2	25.7055	1886.02	6.31	KDSITLVWDAPLTDGGAK		A0A060WJM9_ONCMY	Uncharacterized protein OS=Oncorhynchus mykiss GN=GSONMT00073231001 PE=4 SV=1	1069.64	52.9955	1225.76			430.425	1108.21
18.09_898.5261n	0	1	#51	2	18.0868	898.526	15.48	ATETPGPVK		A0A060WJM9_ONCMY	Uncharacterized protein OS=Oncorhynchus mykiss GN=GSONMT00073231001 PE=4 SV=1	2.49383e+07	1.10982e+07	1.78218e+07	1.76649e+06	1.51727e+06	2.49748e+07	5.12281e+06	3.64019e+07	2.26419e+06
18.57_1474.7760n	0	1	#508	2	18.5708	1474.78	5.48	VMAENETGISRPR	[2] Oxidation (M)	A0A060WJM9_ONCMY	Uncharacterized protein OS=Oncorhynchus mykiss GN=GSONMT00073231001 PE=4 SV=1	663006	4.01869e+06	2.69778e+06	1.88259e+06	1.11983e+06	2.31786e+06	6.76587e+06	6.57711e+06	959952
20.73_1707.8498n	0	1	#676	2	20.7257	1707.85	4.31	HAGRYIITAENAAGHK		A0A060WJM9_ONCMY	Uncharacterized protein OS=Oncorhynchus mykiss GN=GSONMT00073231001 PE=4 SV=1	312589	1.18283e+07	7.51233e+06	243151	754950	1.72098e+06	456968	2.92682e+06	1.43827e+07
17.23_966.4699n	0	1	#690	2	17.2346	966.47	9.54	IMVDAKFK	[2] Oxidation (M)	A0A060WJM9_ONCMY	Uncharacterized protein OS=Oncorhynchus mykiss GN=GSONMT00073231001 PE=4 SV=1	1.15134e+06	789686	158361	218005	86049.5	144679	1.2352e+06	258705	9471.64
21.92_850.4716n	0	1	#835	2	21.9172	850.472	9.49	AFANVTTK		A0A060WJM9_ONCMY	Uncharacterized protein OS=Oncorhynchus mykiss GN=GSONMT00073231001 PE=4 SV=1	145837	269689	143428	54035.8	57964.5	175550	507950	217784	267821
14.77_850.4796n	0	8	#699,#794,#928,#1360,#626,#1535,#3324,#2184	2,2,2,2,2,2,2,2	14.7733	850.48	10.69	AFANVTTK		A0A060WJM9_ONCMY	Uncharacterized protein OS=Oncorhynchus mykiss GN=GSONMT00073231001 PE=4 SV=1	248218	427551	526767	1.45651e+06	777416	392248	267615	437355	219305
23.06_1436.7546n	0	1	#1409	2	23.0591	1436.75	5.82	TRPRSPSPLATVR		A0A060WJM9_ONCMY	Uncharacterized protein OS=Oncorhynchus mykiss GN=GSONMT00073231001 PE=4 SV=1	41858.2	1.14318e+06	345971	62935.1	95595.4	300412	67044.2	2.67169e+06	1.15734e+06
19.63_1885.8542n	0	6	#6841,#1489,#891,#2084,#319,#2709	2,2,2,2,2,3	19.6326	1885.85	13.94	LTEGDEYMFRVAAVNR	[8] Oxidation (M)	A0A060WJM9_ONCMY	Uncharacterized protein OS=Oncorhynchus mykiss GN=GSONMT00073231001 PE=4 SV=1	3.4822e+06	2.61849e+06	5.81204e+06	1.72921e+07	3.46441e+07	2.70675e+07	1.00136e+06	5.66143e+06	2.89133e+07
19.24_1321.6547n	0	2	#2144,#1862	2,2	19.2392	1321.65	11.21	AGSQMRLFATIK		A0A060WJM9_ONCMY	Uncharacterized protein OS=Oncorhynchus mykiss GN=GSONMT00073231001 PE=4 SV=1	236268	216746	1.39671e+06	386714	302890	1.0521e+06	567013	703149	1.1055e+06
15.50_1105.5224n	0	1	#2452	2	15.4957	1105.52	13.17	VTGYIIERR		A0A060WJM9_ONCMY	Uncharacterized protein OS=Oncorhynchus mykiss GN=GSONMT00073231001 PE=4 SV=1	65757.4	186534	462296	135249	62740	9432.68	170598	15628.9	75.2616
21.27_1287.6803n	0	1	#2803	2	21.2748	1287.68	10.28	TKLSTGTQPSLR		A0A060WJM9_ONCMY	Uncharacterized protein OS=Oncorhynchus mykiss GN=GSONMT00073231001 PE=4 SV=1	53225.6	794330	166536	55550.3	46522.9	371467	33367.5	823608	513335
21.55_1178.5767n	0	1	#4087	2	21.551	1178.58	4.28	EGMPLKMTTR	[3] Oxidation (M)	A0A060WJM9_ONCMY	Uncharacterized protein OS=Oncorhynchus mykiss GN=GSONMT00073231001 PE=4 SV=1	78631.5	540044	281009	45596	36043.8	264880	122258	248338	240424
14.76_1026.4567n	0	1	#5348	2	14.7583	1026.46	13.17	FGDDSCKAK	[6] Carbamidomethyl (C)	A0A060WJM9_ONCMY	Uncharacterized protein OS=Oncorhynchus mykiss GN=GSONMT00073231001 PE=4 SV=1	28523.8	104256	194408	11280.4	16908.6		9742.26	951.828	2.66804
20.57_898.5257n	0	1	#69	2	20.5656	898.526	15.07	IIELGQAR		A0A060WJM9_ONCMY	Uncharacterized protein OS=Oncorhynchus mykiss GN=GSONMT00073231001 PE=4 SV=1	1.99979e+07	1.73782e+07	7.04684e+06	3.38556e+06	5.93476e+06	7.17808e+06	2.56572e+06	4.12528e+07
19.56_1044.5599n	0	1	#95	2	19.5633	1044.56	11.88	RMGVDNVVR		A0A060WJM9_ONCMY	Uncharacterized protein OS=Oncorhynchus mykiss GN=GSONMT00073231001 PE=4 SV=1	1.09971e+07	1.38272e+07	2.36473e+07	5.15605e+06	1.60649e+07	3.9244e+06	2.68572e+06	1.29472e+07	1801.06
29.13_926.5523n	0	1	#729	2	29.1263	926.552	9.91	SPSPLATVR		A0A060WJM9_ONCMY	Uncharacterized protein OS=Oncorhynchus mykiss GN=GSONMT00073231001 PE=4 SV=1	531254	731209	752363	941562	7.09276e+06	2.66405e+06	145351	1.12669e+06	321.198
18.10_1158.5987n	0	1	#1279	2	18.0989	1158.6	6.93	ITEFVVPNLK		A0A060WJM9_ONCMY	Uncharacterized protein OS=Oncorhynchus mykiss GN=GSONMT00073231001 PE=4 SV=1	647226	681329	438196	800883	74305.9	593181	253115	1.87667e+06
18.28_1141.6129n	0	1	#1309	2	18.2794	1141.61	14.95	AKNDAGNSLPR		A0A060WJM9_ONCMY	Uncharacterized protein OS=Oncorhynchus mykiss GN=GSONMT00073231001 PE=4 SV=1	292646	299396	739490	647735	212459	776779	1.27916e+06	531427
20.57_863.4397n	0	1	#1508	2	20.5656	863.44	16.98	WTKCNR	[4] Carbamidomethyl (C)	A0A060WJM9_ONCMY	Uncharacterized protein OS=Oncorhynchus mykiss GN=GSONMT00073231001 PE=4 SV=1	273065	322260	874326	405299	174794	112876	586519	270187
21.81_1146.5103n	0	1	#1534	2	21.8054	1146.51	9.64	SNKNPVTMTR		A0A060WJM9_ONCMY	Uncharacterized protein OS=Oncorhynchus mykiss GN=GSONMT00073231001 PE=4 SV=1	85250.9	362201	177686	188955	54135.7	28180.7	116877	224809
19.00_1062.5414n	0	1	#1982	2	18.9974	1062.54	11.48	ERNSMLWK		A0A060WJM9_ONCMY	Uncharacterized protein OS=Oncorhynchus mykiss GN=GSONMT00073231001 PE=4 SV=1	211375	157821	108714	615366	93784.9	151074	15205.9	93248.2
18.30_1333.6894n	0	2	#2128,#4539	2,2	18.295	1333.69	14.83	LNEEYHFRVK		A0A060WJM9_ONCMY	Uncharacterized protein OS=Oncorhynchus mykiss GN=GSONMT00073231001 PE=4 SV=1	935748	533903	1.42837e+06	980488	668764	949542	1.2568e+06	226285	26871.3
19.24_813.4263n	0	1	#2316	2	19.2383	813.426	9.71	SPTSPTPK		A0A060WJM9_ONCMY	Uncharacterized protein OS=Oncorhynchus mykiss GN=GSONMT00073231001 PE=4 SV=1	151489	150648	129712	226228	92236.8	91381.2	93809.8	84674.6	6514.76
15.29_813.4239n	0	1	#3586	2	15.2865	813.424	11.93	SPTSPTPK		A0A060WJM9_ONCMY	Uncharacterized protein OS=Oncorhynchus mykiss GN=GSONMT00073231001 PE=4 SV=1	126824	158127	117329	5001.58	161993	81088.8	99487	14638.6	6759.37
17.05_1058.5499n	0	1	#4876	2	17.0547	1058.55	10.91	LSTGTQPSLR		A0A060WJM9_ONCMY	Uncharacterized protein OS=Oncorhynchus mykiss GN=GSONMT00073231001 PE=4 SV=1	44924.3	41971.1	137621	27688	153148	197417	49622.5	72111.8	4161.91
15.75_841.5033n	0	1	#2	2	15.7454	841.503	6.42	ILGIDRR		A0A060WJM9_ONCMY	Uncharacterized protein OS=Oncorhynchus mykiss GN=GSONMT00073231001 PE=4 SV=1	2.77245e+07	139661	6.44707e+06	148775	1.38533e+06	2.50356e+06	2.38657e+07	7.77645e+06	1.1531e+07
17.43_898.5263n	0	1	#61	2	17.4325	898.526	14.16	IIELGQAR		A0A060WJM9_ONCMY	Uncharacterized protein OS=Oncorhynchus mykiss GN=GSONMT00073231001 PE=4 SV=1	1.74174e+07	306747	1.60758e+07	1.28549e+06	635748	2.71682e+07	724446	1.63471e+07	8.47008e+06
24.65_898.5249n	0	1	#361	2	24.6484	898.525	14.44	ATETPGPVK		A0A060WJM9_ONCMY	Uncharacterized protein OS=Oncorhynchus mykiss GN=GSONMT00073231001 PE=4 SV=1	842977	4.24855e+07	2.07776e+06	1.39385e+06	299131	1.79066e+06	515555	257027	495687
17.85_1333.6898n	0	1	#349	2	17.8474	1333.69	11.56	LNEEYHFRVK		A0A060WJM9_ONCMY	Uncharacterized protein OS=Oncorhynchus mykiss GN=GSONMT00073231001 PE=4 SV=1	2.89299e+06	570687	2.10267e+07	5.41408e+06	420782	9.55087e+06	850128	4.07229e+06	6.62864e+06
13.52_1287.6384n	0	1	#412	2	13.517	1287.64	11.47	SGPCDSKPVTIK	[4] Carbamidomethyl (C)	A0A060WJM9_ONCMY	Uncharacterized protein OS=Oncorhynchus mykiss GN=GSONMT00073231001 PE=4 SV=1	1.75143e+06	7153.03	1.86559e+06	7349.22	2.75836e+06	903768	312468	5638338	3.38567e+06
16.53_901.4919n	0	1	#586	2	16.5301	901.492	11.2	VEIGIPMK	[7] Oxidation (M)	A0A060WJM9_ONCMY	Uncharacterized protein OS=Oncorhynchus mykiss GN=GSONMT00073231001 PE=4 SV=1	1.26285e+06	101013	4.03655e+06	463422	742060	2.99584e+06	506664	1.87229e+06	2.04008e+06
28.41_926.5524n	0	1	#858	2	28.4142	926.552	8.35	SPSPLATVR		A0A060WJM9_ONCMY	Uncharacterized protein OS=Oncorhynchus mykiss GN=GSONMT00073231001 PE=4 SV=1	751293	1.88588e+06	261332	504919	7975.74	1.84155e+06	12480.7	472730	637784
13.58_978.4549n	0	1	#970	2	13.5803	978.455	6.34	ITNYIVEK		A0A060WJM9_ONCMY	Uncharacterized protein OS=Oncorhynchus mykiss GN=GSONMT00073231001 PE=4 SV=1	47822.4	1143.57	139948		188395	125.983	74580.3	158005	137905
16.82_1380.6486n	0	1	#1190	2	16.8198	1380.65	11.83	LEEMHLYKFR	[4] Oxidation (M)	A0A060WJM9_ONCMY	Uncharacterized protein OS=Oncorhynchus mykiss GN=GSONMT00073231001 PE=4 SV=1	2.7272e+06	185592	3.90954e+06	249560	1.28528e+06	3.31431e+06	894516	3.09473e+06	2.45115e+06
17.61_806.3960n	0	1	#1346	2	17.611	806.396	7.25	SGGAIKMK	[7] Oxidation (M)	A0A060WJM9_ONCMY	Uncharacterized protein OS=Oncorhynchus mykiss GN=GSONMT00073231001 PE=4 SV=1	482513	6475.43	1.0603e+06	281622	583802	589317	203149	164815	208727
19.30_1132.5427n	0	1	#1637	2	19.2956	1132.54	9.98	RTDATDWIR		A0A060WJM9_ONCMY	Uncharacterized protein OS=Oncorhynchus mykiss GN=GSONMT00073231001 PE=4 SV=1	462379	5.07838e+06	1.43279e+06	506326	241358	393258	387172	430828	447682
18.52_1308.7481n	0	1	#2081	2	18.5227	1308.75	0.56	NSLTTMTLGLMK		A0A060WJM9_ONCMY	Uncharacterized protein OS=Oncorhynchus mykiss GN=GSONMT00073231001 PE=4 SV=1	21686.9	73810.1	321618	944857	66992.2	392210	12881	34469.5	43604.1
12.79_1392.7209n	0	1	#4496	2	12.7886	1392.72	9.34	IMMAEAVSAKAGAK	[3] Oxidation (M)	A0A060WJM9_ONCMY	Uncharacterized protein OS=Oncorhynchus mykiss GN=GSONMT00073231001 PE=4 SV=1	52346.3	18.5282	64833.4		2.39151e+06		79331.5	82956.4	92718
19.94_1286.6427n	0	2	#7711,#7896	2,2	19.9364	1286.64	16.63	WTKEGADVPER		A0A060WJM9_ONCMY	Uncharacterized protein OS=Oncorhynchus mykiss GN=GSONMT00073231001 PE=4 SV=1	52992	738623	38240.7	198459	17771.2	112220	33257	26345.4	42085.9
19.43_898.5257n	0	1	#33	2	19.4251	898.526	16.23	IIELGQAR		A0A060WJM9_ONCMY	Uncharacterized protein OS=Oncorhynchus mykiss GN=GSONMT00073231001 PE=4 SV=1	8.53198e+06	1.21326e+07	1.43875e+07	292306	1.74673e+06	8.00688e+06	828.623	1.92952e+07	2.12339e+07
26.96_898.5244n	0	1	#109	2	26.9568	898.524	9.91	IIELGQAR		A0A060WJM9_ONCMY	Uncharacterized protein OS=Oncorhynchus mykiss GN=GSONMT00073231001 PE=4 SV=1	442452	138742	158553		6458.16	214921	1.09254e+07	509238	318855
16.76_1044.5598n	0	1	#56	2	16.7566	1044.56	12	EGQIIGSSVR		A0A060WJM9_ONCMY	Uncharacterized protein OS=Oncorhynchus mykiss GN=GSONMT00073231001 PE=4 SV=1	1.65147e+07	1.2821e+07	3.39959e+07	1.55926e+07	2.82528e+07	1.43904e+07	3244.74	4.93913e+07	1.32734e+07
25.77_1044.5613n	0	1	#558	2	25.7694	1044.56	8.8	EGQIIGSSVR		A0A060WJM9_ONCMY	Uncharacterized protein OS=Oncorhynchus mykiss GN=GSONMT00073231001 PE=4 SV=1	141274	88847.1	135537		13781.1	73200.4	2.6413e+06	144748	105447
27.19_926.5533n	0	1	#219	2	27.1898	926.553	14.69	SPSPLATVR		A0A060WJM9_ONCMY	Uncharacterized protein OS=Oncorhynchus mykiss GN=GSONMT00073231001 PE=4 SV=1	677060	737744	978799		312885	244062	7.59987e+06	501490	1.05251e+06
19.40_806.3946n	0	1	#444	2	19.3956	806.395	12.36	NVTSASTK		A0A060WJM9_ONCMY	Uncharacterized protein OS=Oncorhynchus mykiss GN=GSONMT00073231001 PE=4 SV=1	754203	495980	594725	315428	598792	449081	879.318	1.14358e+06	262372
16.66_1333.6940n	0	1	#857	2	16.6637	1333.69	11.73	LNEEYHFRVK		A0A060WJM9_ONCMY	Uncharacterized protein OS=Oncorhynchus mykiss GN=GSONMT00073231001 PE=4 SV=1	94521.7	126382	57618.9	4.59451e+06	821063	401683	69.795	33534.9	55881.3
18.31_1333.6941n	0	1	#1380	2	18.3106	1333.69	9.49	LNEEYHFRVK		A0A060WJM9_ONCMY	Uncharacterized protein OS=Oncorhynchus mykiss GN=GSONMT00073231001 PE=4 SV=1	974724	748225	936588	284922	4.62069e+06	1.75078e+06	3262.67	668161	76948.5
22.42_1146.5064n	0	1	#1123	2	22.4217	1146.51	10.6	DLPEGRWMK	[8] Oxidation (M)	A0A060WJM9_ONCMY	Uncharacterized protein OS=Oncorhynchus mykiss GN=GSONMT00073231001 PE=4 SV=1	110349	450057	858767	605735	106211	1.151e+06	7395.38	183304	160674
19.90_1321.6527n	2	2	#1263,#2161	2,2	19.8975	1321.65	16.79	AGSQMRLFATIK		A0A060WJM9_ONCMY	Uncharacterized protein OS=Oncorhynchus mykiss GN=GSONMT00073231001 PE=4 SV=1	920011	1.09925e+06	870875	323611	2.01484e+06	359835	31062.3	1.25939e+06	580203
18.12_1321.6528n	0	2	#3375,#2019	2,2	18.123	1321.65	18.4	AGSQMRLFATIK		A0A060WJM9_ONCMY	Uncharacterized protein OS=Oncorhynchus mykiss GN=GSONMT00073231001 PE=4 SV=1	715531	146856	24674.3	92402.4	446590	4.05383e+06	65166.1	327168	536599
20.41_1310.6288n	0	1	#1270	2	20.4091	1310.63	7.98	AGIGKPSAATDPVK		A0A060WJM9_ONCMY	Uncharacterized protein OS=Oncorhynchus mykiss GN=GSONMT00073231001 PE=4 SV=1	367755	507774	2.00826e+06	80022.4	2.80585e+06	2.63741e+06	19517	1.4536e+06	390322
19.04_836.4425n	0	1	#1311	2	19.0439	836.443	13.51	VTDLSFR		A0A060WJM9_ONCMY	Uncharacterized protein OS=Oncorhynchus mykiss GN=GSONMT00073231001 PE=4 SV=1	28327.2	36738.7	52940.8	12303.1	4794.36	9597.17		183953	17056.9
20.17_2081.9764n	0	1	#1841	2	20.1698	2081.98	4.04	LTVLDTSIDDSGNYTLEVK		A0A060WJM9_ONCMY	Uncharacterized protein OS=Oncorhynchus mykiss GN=GSONMT00073231001 PE=4 SV=1	2.11755e+06	743228	925307	130234	6.43383e+06	1.48755e+06	108763	898879	245851
14.81_1781.0677n	0	1	#15159	2	14.8108	1781.07	3.07	WLLHLNKCVVLCVK	[8] Carbamidomethyl (C)|[12] Carbamidomethyl (C)	A0A060WJM9_ONCMY	Uncharacterized protein OS=Oncorhynchus mykiss GN=GSONMT00073231001 PE=4 SV=1	16014.2	11936.4	27699.3	510.055	210.331		10.3664	156388	123555
12.83_1194.5617n	0	1	#27689	2	12.8318	1194.56	9.14	VSAENRFGTSK		A0A060WJM9_ONCMY	Uncharacterized protein OS=Oncorhynchus mykiss GN=GSONMT00073231001 PE=4 SV=1	169.48	15.0612	140.444		1376.1	69831		69.2331	19.7171
18.37_1141.6133n	0	1	#159	2	18.3725	1141.61	13.46	AKNDAGNSLPR		A0A060WJM9_ONCMY	Uncharacterized protein OS=Oncorhynchus mykiss GN=GSONMT00073231001 PE=4 SV=1	823885	67725.4	41400	1.69928e+06	1.0304e+07	3.89238e+06	1.8176e+06	6.21144e+06	82158.7
20.69_968.6018n	0	1	#285	2	20.6898	968.602	8.99	QILLDVLR		A0A060WJM9_ONCMY	Uncharacterized protein OS=Oncorhynchus mykiss GN=GSONMT00073231001 PE=4 SV=1	1.23719e+06	563373	588186	990717	1.52386e+06	789218	488556	636161	225066
20.91_1002.5189n	0	1	#425	2	20.9051	1002.52	10.7	VAARNIMGR	[7] Oxidation (M)	A0A060WJM9_ONCMY	Uncharacterized protein OS=Oncorhynchus mykiss GN=GSONMT00073231001 PE=4 SV=1	1.11709e+06	1.20083e+06	1.86246e+06	3.69034e+06	2.2367e+06	851781	3.30407e+06	945029	1.01729e+06
19.01_1333.6899n	0	1	#709	2	19.0101	1333.69	12.27	LNEEYHFRVK		A0A060WJM9_ONCMY	Uncharacterized protein OS=Oncorhynchus mykiss GN=GSONMT00073231001 PE=4 SV=1	765970	2.56777e+06	862192	1.78307e+06	5.09636e+06	2.10658e+06	1.20949e+06	2.49335e+06	605639
21.48_1644.8239n	0	1	#778	2	21.4825	1644.82	6.81	VNFGGSDKLINLQIK		A0A060WJM9_ONCMY	Uncharacterized protein OS=Oncorhynchus mykiss GN=GSONMT00073231001 PE=4 SV=1	23757.6	77713.3	40105.3	2.68898e+06	2.22941e+06	1.10567e+06	60620.2	307501	345436
18.26_850.4711n	0	1	#983	2	18.2564	850.471	7.42	AFANVTTK		A0A060WJM9_ONCMY	Uncharacterized protein OS=Oncorhynchus mykiss GN=GSONMT00073231001 PE=4 SV=1	16065.2	729.584	2530.15	18036.4	238944	27053.8	19392.6	11377.7	12470.4
21.06_1678.8963n	0	1	#1192	2	21.0565	1678.9	6.01	AMIASNDDCTELVIK	[9] Carbamidomethyl (C)	A0A060WJM9_ONCMY	Uncharacterized protein OS=Oncorhynchus mykiss GN=GSONMT00073231001 PE=4 SV=1	110121	163073	78041.1	1.65126e+06	1.46181e+06	1.1014e+06	955618	298062	5.86523e+06
22.13_2527.2364n	0	1	#1531	2	22.1309	2527.24	6.09	LVTQVTAESLIIKLNESIASDAGR		A0A060WJM9_ONCMY	Uncharacterized protein OS=Oncorhynchus mykiss GN=GSONMT00073231001 PE=4 SV=1	1721.5	10922.4		1.62281e+06	1.39287e+06	466205	87825.9	153987	101445
20.91_1869.9755n	0	1	#1626	2	20.9051	1869.98	1.38	LTEGDEYMFRVAAVNR		A0A060WJM9_ONCMY	Uncharacterized protein OS=Oncorhynchus mykiss GN=GSONMT00073231001 PE=4 SV=1	31493.6	61718.5	140097	907325	1.175e+06	1.65333e+06	229847	18809.8	395401
25.68_898.5341n	0	1	#1896	2	25.681	898.534	8.65	IIIKEAGR		A0A060WJM9_ONCMY	Uncharacterized protein OS=Oncorhynchus mykiss GN=GSONMT00073231001 PE=4 SV=1	131873	453038	406550	193753	31439.6	78270.7	21759.1	21163.2	20258
24.40_1668.9042n	0	1	#2062	3	24.3969	1668.9	8.32	IILKWEPITDEGGAK		A0A060WJM9_ONCMY	Uncharacterized protein OS=Oncorhynchus mykiss GN=GSONMT00073231001 PE=4 SV=1	558448	1.26632e+06	1.19028e+06	410347	271460	80232.2	606096	126081	140499
20.41_1662.8343n	0	1	#2260	2	20.4096	1662.83	7.21	NTESVAMIVVKDSVR	[7] Oxidation (M)	A0A060WJM9_ONCMY	Uncharacterized protein OS=Oncorhynchus mykiss GN=GSONMT00073231001 PE=4 SV=1	266088	228506	200247	777504	1.20591e+06	1.4032e+06	420316	132427	326148
16.11_1164.5238n	0	1	#2666	2	16.1148	1164.52	0.85	CSKASEAVSAR	[1] Carbamidomethyl (C)	A0A060WJM9_ONCMY	Uncharacterized protein OS=Oncorhynchus mykiss GN=GSONMT00073231001 PE=4 SV=1	5532.21	1132.02	5361.01	1.28629	51298.2	52065.3	68998.4	280561
23.10_1306.6088n	0	1	#4380	2	23.0985	1306.61	3.26	VSAQNHAGLGEPK		A0A060WJM9_ONCMY	Uncharacterized protein OS=Oncorhynchus mykiss GN=GSONMT00073231001 PE=4 SV=1	82304.8	310691	2.10693e+06	226043	83598.7	58265.5	112115	80517.6	477407
16.99_1058.5767n	0	1	#8716	2	16.9865	1058.58	12	LSTGTQPSLR		A0A060WJM9_ONCMY	Uncharacterized protein OS=Oncorhynchus mykiss GN=GSONMT00073231001 PE=4 SV=1	13369.9	4175.14	491.717		49347.6	124389	60170.7	157356	4580.84
24.91_1310.6301n	0	1	#10557	2	24.9057	1310.63	4.8	AGIGKPSAATDPVK		A0A060WJM9_ONCMY	Uncharacterized protein OS=Oncorhynchus mykiss GN=GSONMT00073231001 PE=4 SV=1	83391.9	158242	561176	133602	34661.4	58034.6	209710	77076.9	15784.2
20.32_898.5255n	0	1	#34	2	20.3236	898.525	15.27	IIELGQAR		A0A060WJM9_ONCMY	Uncharacterized protein OS=Oncorhynchus mykiss GN=GSONMT00073231001 PE=4 SV=1	1.64835e+07	1.43082e+07	1.34371e+07	496431	517449	2.90488e+07	154814	3.33155e+07	1.08436e+06
19.15_1044.5609n	0	1	#110	2	19.1541	1044.56	5.51	EGQIIGSSVR		A0A060WJM9_ONCMY	Uncharacterized protein OS=Oncorhynchus mykiss GN=GSONMT00073231001 PE=4 SV=1	1.22502e+07	1.12043e+07	1.73207e+07	1.08866e+06	1.17215e+06	2.74046e+07	428113	1.01704e+07	1.17203e+06
18.25_1392.7173n	0	1	#131	2	18.2531	1392.72	13.64	SEYQLRVSAVNK		A0A060WJM9_ONCMY	Uncharacterized protein OS=Oncorhynchus mykiss GN=GSONMT00073231001 PE=4 SV=1	1.02485e+07	710604	905714	723098	1.32443e+06	5.95607e+06	12005.2	1.97354e+07	5.97829e+06
19.39_1251.6018n	0	1	#401	2	19.3925	1251.6	19.73	VLDTPGAPQNLK		A0A060WJM9_ONCMY	Uncharacterized protein OS=Oncorhynchus mykiss GN=GSONMT00073231001 PE=4 SV=1	1.21172e+06	5.58218e+06	3.76558e+06	775669	534165	6.01033e+06	409113	1.9888e+06	589485
20.11_1474.7815n	0	1	#821	2	20.1138	1474.78	5.48	VMAENETGISRPR	[2] Oxidation (M)	A0A060WJM9_ONCMY	Uncharacterized protein OS=Oncorhynchus mykiss GN=GSONMT00073231001 PE=4 SV=1	916914	1.61752e+06	1.76506e+06	281534	402596	3.45543e+06	55344.7	5.00939e+06	582777
19.63_966.4715n	0	1	#959	2	19.6344	966.472	9.54	IMVDAKFK	[2] Oxidation (M)	A0A060WJM9_ONCMY	Uncharacterized protein OS=Oncorhynchus mykiss GN=GSONMT00073231001 PE=4 SV=1	308692	2.13028e+06	284355	149166	89436.2	220698	49843.6	222869	83489.1
19.45_968.5487n	0	1	#1297	2	19.4529	968.549	15.09	QILLDVLR		A0A060WJM9_ONCMY	Uncharacterized protein OS=Oncorhynchus mykiss GN=GSONMT00073231001 PE=4 SV=1	814155	417799	851690	380433	417105	161235	254851	594517	150658
20.59_1321.6554n	0	1	#2303	2	20.5925	1321.66	8.35	AGSQMRLFATIK		A0A060WJM9_ONCMY	Uncharacterized protein OS=Oncorhynchus mykiss GN=GSONMT00073231001 PE=4 SV=1	165490	293663	342750	76831.1	74776.6	448043	43697.4	302088	173957
22.14_1193.6120n	0	1	#2748	2	22.1412	1193.61	4.18	ASKISESFVAR		A0A060WJM9_ONCMY	Uncharacterized protein OS=Oncorhynchus mykiss GN=GSONMT00073231001 PE=4 SV=1	238323	354670	1.11243e+06	155872	46719.6	489318	102298	356963	163037
21.89_1707.8516n	0	1	#2828	2	21.8946	1707.85	8.13	HAGRYIITAENAAGHK		A0A060WJM9_ONCMY	Uncharacterized protein OS=Oncorhynchus mykiss GN=GSONMT00073231001 PE=4 SV=1	2.59223e+06	408252	192179	21800.1	17194.3	1.44555e+06	29993.8	1.62478e+06	409260
22.47_1180.5688n	0	1	#3212	2	22.4722	1180.57	8.39	TTRVNFGGSDK		A0A060WJM9_ONCMY	Uncharacterized protein OS=Oncorhynchus mykiss GN=GSONMT00073231001 PE=4 SV=1	234233	479599	411606	209893	252882	301683	189290	317605	301187
22.62_1132.5482n	0	1	#5961	2	22.621	1132.55	1.67	GDDRITIDTK		A0A060WJM9_ONCMY	Uncharacterized protein OS=Oncorhynchus mykiss GN=GSONMT00073231001 PE=4 SV=1	209941	307814	230756	105775	52330.1	275900	23256.9	143526	99283.4
16.68_1026.4734n	0	1	#8027	2	16.685	1026.47	24.87	FGDDSCKAK	[6] Carbamidomethyl (C)	A0A060WJM9_ONCMY	Uncharacterized protein OS=Oncorhynchus mykiss GN=GSONMT00073231001 PE=4 SV=1	20820.1	8358.12	14512.8	2719.72	1730.71	5297.9	9909.72	17907.5	3000.59
23.95_841.5048n	0	1	#35	2	23.9514	841.505	1.66	ILGIDRR		A0A060WJM9_ONCMY	Uncharacterized protein OS=Oncorhynchus mykiss GN=GSONMT00073231001 PE=4 SV=1	355280	1.90874e+08	942514434	7.84855e+06	170818	1.23395e+07	164689	218830	204774
14.55_1044.5602n	0	1	#48	2	14.545	1044.56	10.41	EGQIIGSSVR		A0A060WJM9_ONCMY	Uncharacterized protein OS=Oncorhynchus mykiss GN=GSONMT00073231001 PE=4 SV=1	1.1327e+07	168780	39503.6	3.78116e+06	1.14784e+06	5.69898e+07	4.37023e+06	9.00188e+06	7.05803e+06
17.59_898.5264n	0	1	#72	2	17.5867	898.526	12.93	ATETPGPVK		A0A060WJM9_ONCMY	Uncharacterized protein OS=Oncorhynchus mykiss GN=GSONMT00073231001 PE=4 SV=1	1.00826e+07	169932	9913.16	767751	207363	3.18368e+07	403462	1.85063e+07	1.46378e+07
10.40_898.5308n	0	1	#1795	2	10.3969	898.531	7.57	IIIKEAGR		A0A060WJM9_ONCMY	Uncharacterized protein OS=Oncorhynchus mykiss GN=GSONMT00073231001 PE=4 SV=1		275.215	295.74		1.2991e+06	1220.75
21.88_898.5251n	0	1	#233	2	21.877	898.525	12	IIELGQAR		A0A060WJM9_ONCMY	Uncharacterized protein OS=Oncorhynchus mykiss GN=GSONMT00073231001 PE=4 SV=1	391067	7.62069e+07	6.07401e+07	1.75669e+06	220778	3.62191e+06	231686	227406	232203
18.69_850.4792n	0	1	#468	2	18.6924	850.479	7.04	AFANVTTK		A0A060WJM9_ONCMY	Uncharacterized protein OS=Oncorhynchus mykiss GN=GSONMT00073231001 PE=4 SV=1	141825	3335.9	6517.27	151897	430.314	19776.6	117158	165270	207782
17.73_806.3987n	0	1	#708	2	17.7308	806.399	11.64	SGGAIKMK	[7] Oxidation (M)	A0A060WJM9_ONCMY	Uncharacterized protein OS=Oncorhynchus mykiss GN=GSONMT00073231001 PE=4 SV=1	474761	79490.4	112181	446874	3.00287e+06	1.87237e+06	230890	204244	301663
20.26_806.4414n	0	1	#4959	2	20.2639	806.441	4.02	SGGAIKMK	[7] Oxidation (M)	A0A060WJM9_ONCMY	Uncharacterized protein OS=Oncorhynchus mykiss GN=GSONMT00073231001 PE=4 SV=1	52953.5	552199	173078	368681	53553.2	437362	118603	61994.7	40957.8
18.20_801.4336n	0	1	#1128	2	18.2028	801.434	6.78	KEGMPLK		A0A060WJM9_ONCMY	Uncharacterized protein OS=Oncorhynchus mykiss GN=GSONMT00073231001 PE=4 SV=1	11282.8	2888.54	13598.2	673.128	4670.62	1776.03	46586.3	46814.1	51589.6
10.81_1333.6927n	0	1	#1144	2	10.8122	1333.69	11.44	LNEEYHFRVK		A0A060WJM9_ONCMY	Uncharacterized protein OS=Oncorhynchus mykiss GN=GSONMT00073231001 PE=4 SV=1	89853.4	1099.31	1823.94		7.39788e+06	4609.8	93700.1	129992	106658
18.49_1939.9265n	0	1	#1715	2	18.4898	1939.93	3.04	MICEVSKASAEVTWWK	[1] Oxidation (M)|[3] Carbamidomethyl (C)	A0A060WJM9_ONCMY	Uncharacterized protein OS=Oncorhynchus mykiss GN=GSONMT00073231001 PE=4 SV=1	347632	171098	48946.7	13157.6	4174.01	11414.5	1.08886e+06	3447.99	27862.3
25.11_1020.5149n	0	1	#2584	2	25.1082	1020.51	8.08	GTCRLTWK	[3] Carbamidomethyl (C)	A0A060WJM9_ONCMY	Uncharacterized protein OS=Oncorhynchus mykiss GN=GSONMT00073231001 PE=4 SV=1	171001	1.45079e+06	8.57863e+06	192502	2110.82	230396	27826.4	9838.17	12519
16.14_982.4655n	0	1	#3678	2	16.1416	982.466	9.23	AGLEYKFR		A0A060WJM9_ONCMY	Uncharacterized protein OS=Oncorhynchus mykiss GN=GSONMT00073231001 PE=4 SV=1	31324	5670.46	42145		12281.4	24786.9	94361.3	1637.26	2116.84
17.82_1360.6961n	0	1	#4549	2	17.8151	1360.7	5.68	KAYAAVVTNCHK	[10] Carbamidomethyl (C)	A0A060WJM9_ONCMY	Uncharacterized protein OS=Oncorhynchus mykiss GN=GSONMT00073231001 PE=4 SV=1	56049.1	44645.7	896.288	2302.55	2181.24	121987	62946.7	22839.2	18681.5
18.99_1044.5589n	0	1	#57	2	18.9888	1044.56	4.26	EGQIIGSSVR		A0A060WJM9_ONCMY	Uncharacterized protein OS=Oncorhynchus mykiss GN=GSONMT00073231001 PE=4 SV=1	2.89438e+06	728005	1.68042e+07	240665	5.13737e+06	29071.3	3.93744e+06	3.44755e+06	712613
19.13_898.5280n	0	1	#75	2	19.1328	898.528	23	IIELGQAR		A0A060WJM9_ONCMY	Uncharacterized protein OS=Oncorhynchus mykiss GN=GSONMT00073231001 PE=4 SV=1	8.97051e+06	5.0753e+06	9.30026e+06	201024	428372	69156.8	2.23834e+06	7.92872e+06	340530
17.60_898.5432n	0	1	#2218	2	17.6006	898.543	6.03	IIIKEAGR		A0A060WJM9_ONCMY	Uncharacterized protein OS=Oncorhynchus mykiss GN=GSONMT00073231001 PE=4 SV=1	5171.72		786.322		6.88681	97184.2	660.904	18.8117
18.15_1146.5149n	0	1	#108	2	18.1469	1146.51	11.41	NNMIIVQGDK	[3] Oxidation (M)	A0A060WJM9_ONCMY	Uncharacterized protein OS=Oncorhynchus mykiss GN=GSONMT00073231001 PE=4 SV=1	1375603	1.42523e+07	607181	1.00434e+06	3.8978e+06	1.30399e+06	106621	2.30159e+06	14275.9
17.87_1044.5582n	0	1	#115	2	17.8715	1044.56	6.3	VLEEREDR		A0A060WJM9_ONCMY	Uncharacterized protein OS=Oncorhynchus mykiss GN=GSONMT00073231001 PE=4 SV=1	4.12637e+06	6.16385e+06	1.02837e+07	72383.3	1.00868e+06	205329	5126.55	4.60024e+06
22.13_964.5376n	0	1	#238	2	22.1309	964.538	10.49	LYQPGIMK	[7] Oxidation (M)	A0A060WJM9_ONCMY	Uncharacterized protein OS=Oncorhynchus mykiss GN=GSONMT00073231001 PE=4 SV=1	779925	220301	941071	689063	3.10399e+07	156097	246917	4.56379e+06	786468
18.06_964.5382n	0	1	#493	2	18.0575	964.538	7.18	LYQPGIMK	[7] Oxidation (M)	A0A060WJM9_ONCMY	Uncharacterized protein OS=Oncorhynchus mykiss GN=GSONMT00073231001 PE=4 SV=1	91961.4	148365	212015	1.07178e+07	1.8629e+06	4.17342e+06	211157	902886	636458
19.37_1141.6087n	0	1	#555	2	19.3747	1141.61	13.4	AKNDAGNSLPR		A0A060WJM9_ONCMY	Uncharacterized protein OS=Oncorhynchus mykiss GN=GSONMT00073231001 PE=4 SV=1	1.12244e+06	226440	3.71597e+06	108706	42199.3	172762	153443	127970	200617
17.45_902.4188n	0	1	#628	2	17.4514	902.419	11.37	APDSDGGER		A0A060WJM9_ONCMY	Uncharacterized protein OS=Oncorhynchus mykiss GN=GSONMT00073231001 PE=4 SV=1	66812.7	15295.2	35132.2	1368.19	683.942	5836.26	345564	96158.4	19.4013
18.16_2501.2924n	0	2	#1348,#646	2,3	18.1616	2501.29	0.67	VMAVNNAGIGAPSNISMAIKASEPK	[2] Oxidation (M)|[17] Oxidation (M)	A0A060WJM9_ONCMY	Uncharacterized protein OS=Oncorhynchus mykiss GN=GSONMT00073231001 PE=4 SV=1	11700.8	233814	24868.3	123335	15155.2	1.52666e+07	85690	15448.8	35903
19.40_982.4821n	0	1	#670	2	19.4044	982.482	12.24	AGLEYKFR		A0A060WJM9_ONCMY	Uncharacterized protein OS=Oncorhynchus mykiss GN=GSONMT00073231001 PE=4 SV=1	44145.5	663516	80220.4	40921	305928	14116.3	118161	635269	11669.5
34.16_888.6374n	0	1	#756	2	34.1591	888.637	1.66	TSSKIIIK		A0A060WJM9_ONCMY	Uncharacterized protein OS=Oncorhynchus mykiss GN=GSONMT00073231001 PE=4 SV=1	143653	174.535	44157.7				546640	104497	14195.6
20.43_1125.6396n	0	1	#965	2	20.431	1125.64	9.55	VKIIELGQAR		A0A060WJM9_ONCMY	Uncharacterized protein OS=Oncorhynchus mykiss GN=GSONMT00073231001 PE=4 SV=1	550327	65451.6	897177	60813.8	71666.9	3054.75	1.13527e+06	1.6448e+06	184017
18.54_847.4319n	0	1	#1076	2	18.5404	847.432	14.4	LTVKMTR		A0A060WJM9_ONCMY	Uncharacterized protein OS=Oncorhynchus mykiss GN=GSONMT00073231001 PE=4 SV=1	295841	148763	583886	182962	1.49356e+06	52028.3	315150	2.90462e+06	197601
17.39_940.5108n	0	1	#1206	2	17.3879	940.511	9.47	ELALPVTAK		A0A060WJM9_ONCMY	Uncharacterized protein OS=Oncorhynchus mykiss GN=GSONMT00073231001 PE=4 SV=1	88230.1	247117	66022.1	1.05529e+06	629505	852393	115252	1.06441e+06	6214.33
21.16_1498.7325n	0	1	#1280	2	21.1637	1498.73	9.85	LLPPEFDLDAELK		A0A060WJM9_ONCMY	Uncharacterized protein OS=Oncorhynchus mykiss GN=GSONMT00073231001 PE=4 SV=1	145811	49883.5	83675	20431.1	252277	37965.9	1.21281e+06	150573	553575
13.16_1044.5635n	0	1	#1437	2	13.1588	1044.56	5.56	RMGVDNVVR		A0A060WJM9_ONCMY	Uncharacterized protein OS=Oncorhynchus mykiss GN=GSONMT00073231001 PE=4 SV=1	1032.69	1244.77	876.559			193977		15.5
23.08_1417.7015n	0	1	#1944	2	23.0774	1417.7	7.49	VTAENMAGIGKPSK	[6] Oxidation (M)	A0A060WJM9_ONCMY	Uncharacterized protein OS=Oncorhynchus mykiss GN=GSONMT00073231001 PE=4 SV=1	37894.6	45313.6	34342.1	19779.2	34026.5	4728.57	65094.7	683984	53333.3
23.98_1606.8791n	0	1	#2237	2	23.977	1606.88	8.71	FGVGEAILTDPVYAR		A0A060WJM9_ONCMY	Uncharacterized protein OS=Oncorhynchus mykiss GN=GSONMT00073231001 PE=4 SV=1	100329	16415.2	42230	15023.2	704054	8208.57	334380	296633	84885.7
17.62_1885.9403n	0	2	#12666,#2255	2,3	17.6151	1885.94	5.38	KDSITLVWDAPLTDGGAK		A0A060WJM9_ONCMY	Uncharacterized protein OS=Oncorhynchus mykiss GN=GSONMT00073231001 PE=4 SV=1	20260.4	33984.6	11129.3	1.13834e+06	159.95	1.96566e+06	37646.9	8392.5
20.46_1011.4795n	0	1	#2724	2	20.4602	1011.48	4.42	FGTDKWMK		A0A060WJM9_ONCMY	Uncharacterized protein OS=Oncorhynchus mykiss GN=GSONMT00073231001 PE=4 SV=1	146506	208189	106038	206494	242827	38580.1	400637	576824	145871
23.20_990.5689n	0	1	#5431	2	23.1991	990.569	9.08	VFAINDKGK		A0A060WJM9_ONCMY	Uncharacterized protein OS=Oncorhynchus mykiss GN=GSONMT00073231001 PE=4 SV=1	345488	138550	447182	167521	171012	23689.1	126791	1.05649e+06	206403
17.77_898.5261n	0	1	#36	2	17.7734	898.526	18.34	IIIKEAGR		A0A060WJM9_ONCMY	Uncharacterized protein OS=Oncorhynchus mykiss GN=GSONMT00073231001 PE=4 SV=1	2.08577e+07	8351.21	563096	371168	9.05375e+06	1.81303e+07	843938	3.11749e+07	3.11749e+07
20.47_898.5243n	0	1	#282	2	20.4657	898.524	5.41	IIELGQAR		A0A060WJM9_ONCMY	Uncharacterized protein OS=Oncorhynchus mykiss GN=GSONMT00073231001 PE=4 SV=1	871203	868919	4.00761e+07	61716.2	2.29227e+06	1.08685e+06	390417	433249	433249
17.48_1141.6162n	0	1	#406	2	17.4849	1141.62	17.14	AKNDAGNSLPR		A0A060WJM9_ONCMY	Uncharacterized protein OS=Oncorhynchus mykiss GN=GSONMT00073231001 PE=4 SV=1	684749	211800	346085	62026.4	6.20907e+06	8.60015e+06	223115	1.42777e+06	1.42777e+06
9.19_1141.6096n	0	1	#19585	2	9.19445	1141.61	9.69	AKNDAGNSLPR		A0A060WJM9_ONCMY	Uncharacterized protein OS=Oncorhynchus mykiss GN=GSONMT00073231001 PE=4 SV=1	2531.96	608.136	1093.86	59529.3				68.8492	68.8492
18.01_969.5889n	0	1	#426	2	18.0075	969.589	9.32	VAIIGTQLR		A0A060WJM9_ONCMY	Uncharacterized protein OS=Oncorhynchus mykiss GN=GSONMT00073231001 PE=4 SV=1	792128	311.005	185934	122327	3.34822e+06	5.99877e+06	169220	3.18792e+06	3.18792e+06
19.75_986.5858n	0	1	#498	2	19.7547	986.586	4.62	TYMAKFVK		A0A060WJM9_ONCMY	Uncharacterized protein OS=Oncorhynchus mykiss GN=GSONMT00073231001 PE=4 SV=1	57088.3	9149.64	455692	2618.71	1.22024e+06	277933	105476	310984	310984
18.82_1255.6519n	0	1	#564	2	18.8173	1255.65	17.77	GRPSPEAKWTK		A0A060WJM9_ONCMY	Uncharacterized protein OS=Oncorhynchus mykiss GN=GSONMT00073231001 PE=4 SV=1	1.24645e+06	29918.8	2.19e+06	141346	9.6713e+06	4.08741e+06	402092	3.72336e+06	3.72336e+06
10.30_1255.6492n	0	1	#5822	2	10.3001	1255.65	5.27	GRPSPEAKWTK		A0A060WJM9_ONCMY	Uncharacterized protein OS=Oncorhynchus mykiss GN=GSONMT00073231001 PE=4 SV=1	11247.1	1395.42	391.756	802930			100.044	305.485	305.485
19.75_1532.8144n	0	1	#896	2	19.7547	1532.81	7.15	KLHLSTSAQNMCK	[11] Oxidation (M)|[12] Carbamidomethyl (C)	A0A060WJM9_ONCMY	Uncharacterized protein OS=Oncorhynchus mykiss GN=GSONMT00073231001 PE=4 SV=1	783882	83376.7	682273	421791	1.07188e+07	3.86721e+06	363682	1.02373e+06	1.02373e+06
17.46_966.4724n	0	1	#935	2	17.4557	966.472	10.81	IMVDAKFK	[2] Oxidation (M)	A0A060WJM9_ONCMY	Uncharacterized protein OS=Oncorhynchus mykiss GN=GSONMT00073231001 PE=4 SV=1	223715	5659.62	96466.5	12800.9	534390	188572	114480	144573	144573
12.19_1002.5223n	0	1	#1042	2	12.1937	1002.52	2.04	VAARNIMGR	[7] Oxidation (M)	A0A060WJM9_ONCMY	Uncharacterized protein OS=Oncorhynchus mykiss GN=GSONMT00073231001 PE=4 SV=1	31052.3	18714.4	4328.74	4.38149e+06	379.425	1508.87	24613	18886.2	18886.2
20.85_1299.6338n	0	1	#1450	2	20.847	1299.63	4.94	WMRINTRPVK		A0A060WJM9_ONCMY	Uncharacterized protein OS=Oncorhynchus mykiss GN=GSONMT00073231001 PE=4 SV=1	195702	129754	704014	223348	6.74484e+06	560591	254193	291411	291411
15.42_902.4619n	0	1	#1603	2	15.4206	902.462	13.75	APDSDGGER		A0A060WJM9_ONCMY	Uncharacterized protein OS=Oncorhynchus mykiss GN=GSONMT00073231001 PE=4 SV=1	157856	1655.19	8415.45	98893.7	20975.1	67211.2	381519	247608	247608
16.85_1106.5403n	0	1	#1676	2	16.8486	1106.54	10.05	VTGYVLEAQK		A0A060WJM9_ONCMY	Uncharacterized protein OS=Oncorhynchus mykiss GN=GSONMT00073231001 PE=4 SV=1	319209		304845	101547	451498	247581	212831	224897	224897
25.86_986.5801n	0	1	#2910	2	25.8647	986.58	2.08	VAARNIMGR		A0A060WJM9_ONCMY	Uncharacterized protein OS=Oncorhynchus mykiss GN=GSONMT00073231001 PE=4 SV=1	40964.5	921979	809716		96988.7	54436.9	20662.5	24991.4	24991.4
15.33_1058.5562n	0	1	#2934	2	15.3306	1058.56	21.85	LSTGTQPSLR		A0A060WJM9_ONCMY	Uncharacterized protein OS=Oncorhynchus mykiss GN=GSONMT00073231001 PE=4 SV=1	90552.1		182.126	172427	5823.38	27271.5	150332	78563.5	78563.5
14.62_1058.5550n	0	1	#5000	2	14.6207	1058.56	8.88	LSTGTQPSLR		A0A060WJM9_ONCMY	Uncharacterized protein OS=Oncorhynchus mykiss GN=GSONMT00073231001 PE=4 SV=1	22449.9		197.198	108405	5164.78	4166.08	19330.3	15085.8	15085.8
17.11_1620.7519n	0	2	#86,#30	2,3	17.1128	1620.75	8.43	SANMCVLIIKDVSR	[4] Oxidation (M)|[5] Carbamidomethyl (C)	A0A060WJM9_ONCMY	Uncharacterized protein OS=Oncorhynchus mykiss GN=GSONMT00073231001 PE=4 SV=1	3.01753e+06	6.8707e+06	2.01333e+06	9.41853e+07	6.52221e+07	5.45621e+07	29947190	9.39922e+06	474653
19.13_898.5271n	0	1	#46	2	19.1312	898.527	9.84	IIIKEAGR		A0A060WJM9_ONCMY	Uncharacterized protein OS=Oncorhynchus mykiss GN=GSONMT00073231001 PE=4 SV=1	5.81984e+06	5.35093e+06	6.88471e+06	751803	573728	7.22013e+06	1.31437e+06	9.95976e+06	517740
18.76_1492.6902n	0	2	#48,#2348	2,3	18.7628	1492.69	2.71	ATISFIKDNLPMK	[12] Oxidation (M)	A0A060WJM9_ONCMY	Uncharacterized protein OS=Oncorhynchus mykiss GN=GSONMT00073231001 PE=4 SV=1	833918	2.59659e+06	1.23784e+06	993970	1.75492e+06	2.3488e+07	8.20201e+06	2.33738e+06	1.4638e+06
19.40_982.4824n	0	1	#50	2	19.398	982.482	7.9	AGLEYKFR		A0A060WJM9_ONCMY	Uncharacterized protein OS=Oncorhynchus mykiss GN=GSONMT00073231001 PE=4 SV=1	3.78599e+06	4.88332e+06	1.61896e+06	870501	1.46688e+06	2.09291e+06	639575	1.15864e+06	464474
17.08_1146.5103n	0	1	#59	2	17.0835	1146.51	13.57	NNMIIVQGDK	[3] Oxidation (M)	A0A060WJM9_ONCMY	Uncharacterized protein OS=Oncorhynchus mykiss GN=GSONMT00073231001 PE=4 SV=1	391731	96435.5	187178		1.02395e+06	2.77838e+06	8.46156e+06	211432
19.05_805.4021n	0	1	#63	2	19.0456	805.402	11.74	VFAINDK		A0A060WJM9_ONCMY	Uncharacterized protein OS=Oncorhynchus mykiss GN=GSONMT00073231001 PE=4 SV=1	122383	105630	250969	38612.2	1.17757e+06	113751	4.61846e+06	474359	52849.5
19.61_805.4032n	0	1	#249	2	19.6102	805.403	19.14	VFAINDK		A0A060WJM9_ONCMY	Uncharacterized protein OS=Oncorhynchus mykiss GN=GSONMT00073231001 PE=4 SV=1	67810.8	6.32232e+06	434709	1.86946e+06	703547	2.55747e+06	522976	1.144e+06	858581
21.04_2096.9937n	0	2	#136,#400	2,3	21.0414	2096.99	6.89	TVREDTSTYIIEAVNSSGR		A0A060WJM9_ONCMY	Uncharacterized protein OS=Oncorhynchus mykiss GN=GSONMT00073231001 PE=4 SV=1	1.79737e+06	573746	433131	100272	8.79097e+07	1.13552e+06	1.76714e+06	884104	5.68181e+06
16.88_841.5047n	0	1	#148	2	16.8765	841.505	12.82	RDLPEGR		A0A060WJM9_ONCMY	Uncharacterized protein OS=Oncorhynchus mykiss GN=GSONMT00073231001 PE=4 SV=1	15723.8	24181.9	2224.36		8.14749e+06	92534.5	453667	20889.2	22.981
17.52_1058.5818n	0	1	#166	2	17.5225	1058.58	14.52	LSTGTQPSLR		A0A060WJM9_ONCMY	Uncharacterized protein OS=Oncorhynchus mykiss GN=GSONMT00073231001 PE=4 SV=1	73366.1	61219.3	102790		5.81305e+06	962480	2.79653e+06	351553
18.12_1236.5810n	0	2	#297,#180	2,3	18.1171	1236.58	9.38	TSIMWTKLNK	[4] Oxidation (M)	A0A060WJM9_ONCMY	Uncharacterized protein OS=Oncorhynchus mykiss GN=GSONMT00073231001 PE=4 SV=1	940779	4.75659e+06	1.56604e+06	1.67654e+07	9.00689e+06	1.63124e+06	1.20617e+07	1.02776e+06	1.0049e+07
17.11_1044.5574n	0	1	#193	2	17.1128	1044.56	11.18	EGQIIGSSVR		A0A060WJM9_ONCMY	Uncharacterized protein OS=Oncorhynchus mykiss GN=GSONMT00073231001 PE=4 SV=1	1.87994e+06	231760	49479.5		1.94741e+06	1.17749e+06	2.91199e+06	458981
23.45_964.5389n	0	1	#217	2	23.4505	964.539	9.23	LYQPGIMK	[7] Oxidation (M)	A0A060WJM9_ONCMY	Uncharacterized protein OS=Oncorhynchus mykiss GN=GSONMT00073231001 PE=4 SV=1	303057	478631	1.26031e+06	6.28585e+06	427676	381906	387154	657142	939741
24.77_1655.8665n	0	2	#976,#258	2,3	24.7702	1655.87	6.87	EPQEPPVVDFDASVK		A0A060WJM9_ONCMY	Uncharacterized protein OS=Oncorhynchus mykiss GN=GSONMT00073231001 PE=4 SV=1	131340	875055	1.57679e+06	1.18564e+08	424629	3.38923e+06	261350	1.12388e+06	1.10124e+07
18.00_1131.5621n	0	1	#344	2	17.9974	1131.56	11.29	LNESIASDAGR		A0A060WJM9_ONCMY	Uncharacterized protein OS=Oncorhynchus mykiss GN=GSONMT00073231001 PE=4 SV=1	1.46783e+06	174895	779240	3538.6	620259	498807	694402	535385	35.3589
18.93_1131.5695n	0	1	#386	2	18.9285	1131.57	8.76	LNESIASDAGR		A0A060WJM9_ONCMY	Uncharacterized protein OS=Oncorhynchus mykiss GN=GSONMT00073231001 PE=4 SV=1	239622	156118	590679	375443	512661	2.43617e+06	183540	2.94181e+06	800349
22.13_1445.7335n	0	1	#625	2	22.1314	1445.73	9.13	DNMPLKESELVR	[3] Oxidation (M)	A0A060WJM9_ONCMY	Uncharacterized protein OS=Oncorhynchus mykiss GN=GSONMT00073231001 PE=4 SV=1	196290	1.12568e+06	171030	824316	83739.9	365921	1.61323e+06	342971	248671
26.71_2247.2833n	0	1	#1561	2	26.7055	2247.28	14.25	VQAENQYGIGAPNEHVPIIAK		A0A060WJM9_ONCMY	Uncharacterized protein OS=Oncorhynchus mykiss GN=GSONMT00073231001 PE=4 SV=1	14857	52724.1	45360.5	2.49253e+06	5820.05	615557	66035.6	1.36348e+06	263673
17.03_1322.5930n	0	1	#1684	2	17.0255	1322.59	8.2	ERMVVHAGGVIR		A0A060WJM9_ONCMY	Uncharacterized protein OS=Oncorhynchus mykiss GN=GSONMT00073231001 PE=4 SV=1	137137	11242.1	221336	0.0441662	271696	65750.4	313151	27611.7
18.09_1259.6295n	0	1	#1913	2	18.0874	1259.63	7.93	LTEGDEYMFR		A0A060WJM9_ONCMY	Uncharacterized protein OS=Oncorhynchus mykiss GN=GSONMT00073231001 PE=4 SV=1	356115	41971.7	28227.3		45352	131816	194069	447153
16.45_1346.6563n	0	1	#2699	2	16.4515	1346.66	7.64	TGNSTLSIAKTVR		A0A060WJM9_ONCMY	Uncharacterized protein OS=Oncorhynchus mykiss GN=GSONMT00073231001 PE=4 SV=1	23041.4	15988.4	14459.7		4244.07	4291.39	945.644	28055.5
24.65_1852.0017n	0	2	#3351,#6505	2,3	24.6507	1852	1.03	RPIDDGGSDITGYMVEK		A0A060WJM9_ONCMY	Uncharacterized protein OS=Oncorhynchus mykiss GN=GSONMT00073231001 PE=4 SV=1	735187	61768.1	37941.7	323352	5502.5	18644	28701.3	322336	213394
17.08_801.4134n	0	1	#4892	2	17.0835	801.413	19.91	KEGMPLK		A0A060WJM9_ONCMY	Uncharacterized protein OS=Oncorhynchus mykiss GN=GSONMT00073231001 PE=4 SV=1	36658.5	29073.7	25500.6		20644.8	73895.6	191546	7312.93
28.19_1084.6436n	0	1	#9371	2	28.1898	1084.64	12.17	AVNSRGASVPK		A0A060WJM9_ONCMY	Uncharacterized protein OS=Oncorhynchus mykiss GN=GSONMT00073231001 PE=4 SV=1	13068.1	2559.2	963.278	215237	4068.26	3251.16	13450.7	12120.2	181375
29.41_3330.8576n	0	1	#9663	3	29.4075	3330.86	9.51	YTIMATNTAGLFSEDIGITILDKPGPPTGPIK		A0A060WJM9_ONCMY	Uncharacterized protein OS=Oncorhynchus mykiss GN=GSONMT00073231001 PE=4 SV=1		398178	26575.4	3717.74		1084.76	77.0476	71880.9	44452.8
17.93_898.5327n	0	1	#44	2	17.9283	898.533	19.07	IIELGQAR		A0A060WJM9_ONCMY	Uncharacterized protein OS=Oncorhynchus mykiss GN=GSONMT00073231001 PE=4 SV=1	5.17387e+06	504.038	350095	1.59698e+06	1.05287e+06	1.36521e+07	8.05153e+06	4.2819e+06	8.47191e+06
19.81_898.5486n	0	1	#46	2	19.8119	898.549	24.01	IIELGQAR		A0A060WJM9_ONCMY	Uncharacterized protein OS=Oncorhynchus mykiss GN=GSONMT00073231001 PE=4 SV=1	400899	3.36089e+07	1.94061e+06	1.37147e+07	2.4021e+07	2.89462e+07	992095	3.65023e+06	3.91773e+06
32.61_898.5262n	0	1	#921	2	32.6139	898.526	10.55	IIIKEAGR		A0A060WJM9_ONCMY	Uncharacterized protein OS=Oncorhynchus mykiss GN=GSONMT00073231001 PE=4 SV=1	127321	743555	71015.3	128609	40788.1	93178.8	20176.3	180040	349900
13.70_1371.6547n	0	1	#64	2	13.7043	1371.65	11.87	DNIMVSMTSNTK	[4] Oxidation (M)|[7] Oxidation (M)	A0A060WJM9_ONCMY	Uncharacterized protein OS=Oncorhynchus mykiss GN=GSONMT00073231001 PE=4 SV=1	289404	1931.45	136149	113707	1.14258e+07	2.26977e+06	1.84875e+07	1.15178e+06	185063
19.93_1005.5154n	0	1	#120	2	19.9333	1005.52	7.59	YEIIANGVK		A0A060WJM9_ONCMY	Uncharacterized protein OS=Oncorhynchus mykiss GN=GSONMT00073231001 PE=4 SV=1	1.44214e+06	1.66704e+06	8.45604e+06	640442	1.20059e+06	2.06455e+06	278768	1.58615e+06	705131
19.48_805.4034n	0	1	#138	2	19.485	805.403	15.09	VFAINDK		A0A060WJM9_ONCMY	Uncharacterized protein OS=Oncorhynchus mykiss GN=GSONMT00073231001 PE=4 SV=1	1.55073e+06	1.34617e+06	1.57713e+06	5.98526e+06	7.99793e+06	8.96511e+06	909682	1.01089e+07	691388
35.39_805.4044n	0	1	#7800	2	35.3945	805.404	20.17	VFAINDK		A0A060WJM9_ONCMY	Uncharacterized protein OS=Oncorhynchus mykiss GN=GSONMT00073231001 PE=4 SV=1	13444.5	30738.1	10755.2	717.327	31758.9	3523.43	2714.68	73282.7
30.59_926.5531n	0	1	#808	2	30.5934	926.553	16.34	SPSPLATVR		A0A060WJM9_ONCMY	Uncharacterized protein OS=Oncorhynchus mykiss GN=GSONMT00073231001 PE=4 SV=1	172796	1.07825e+06	73325.2	239761	71996.5	351436	15401.7	542433	1.04026e+06
21.08_929.5127n	0	1	#1100	2	21.0761	929.513	12.75	IDVLEITK		A0A060WJM9_ONCMY	Uncharacterized protein OS=Oncorhynchus mykiss GN=GSONMT00073231001 PE=4 SV=1	344384	1.42773e+06	431271	1.29709e+06	1.61118e+06	2.32287e+06	407993	1.20693e+06	1.39194e+06
20.99_1508.7299n	0	1	#1225	2	20.9882	1508.73	5.77	VYAENIAGIGKCSK	[12] Carbamidomethyl (C)	A0A060WJM9_ONCMY	Uncharacterized protein OS=Oncorhynchus mykiss GN=GSONMT00073231001 PE=4 SV=1	2.18229e+06	1.4909e+06	1.76992e+06	478541	436857	283394	134575	640359	362116
18.52_830.4820n	0	1	#1787	2	18.5198	830.482	22.06	KAWSLVK		A0A060WJM9_ONCMY	Uncharacterized protein OS=Oncorhynchus mykiss GN=GSONMT00073231001 PE=4 SV=1	29074.8	3808.41	146883	33507.1	43177.5	159597	42098	79721.7	227261
15.47_940.5088n	0	1	#2436	2	15.4664	940.509	14.22	ELALPVTAK		A0A060WJM9_ONCMY	Uncharacterized protein OS=Oncorhynchus mykiss GN=GSONMT00073231001 PE=4 SV=1	510324	3223.09	580.036	7.10075	58392.7	9834.12	148806	23674.4
21.41_1655.7899n	0	1	#3104	2	21.4086	1655.79	2.92	EPQEPPVVDFDASVK		A0A060WJM9_ONCMY	Uncharacterized protein OS=Oncorhynchus mykiss GN=GSONMT00073231001 PE=4 SV=1	2.12162e+06	112545	274759	288163	252886	149433	102326	160441	10767
24.82_1892.8620n	0	1	#4576	2	24.8209	1892.86	4.56	ASHTQMAMTEGQSLTLR	[6] Oxidation (M)|[8] Oxidation (M)	A0A060WJM9_ONCMY	Uncharacterized protein OS=Oncorhynchus mykiss GN=GSONMT00073231001 PE=4 SV=1	2196.5	4.95794e+06	150458	26238.2	9761.58	119790	2799.64	20003.8	653158
14.04_1259.5704n	0	1	#5362	2	14.038	1259.57	7.25	LTEGDEYMFR		A0A060WJM9_ONCMY	Uncharacterized protein OS=Oncorhynchus mykiss GN=GSONMT00073231001 PE=4 SV=1	3915.24	444.866	1019.2		8004.5	5690.53	27422.2	274658
13.82_825.4725n	0	1	#6346	2	13.8177	825.473	12.54	RAAMHIK		A0A060WJM9_ONCMY	Uncharacterized protein OS=Oncorhynchus mykiss GN=GSONMT00073231001 PE=4 SV=1	34393	8506	1147.55		961.857	21987.9	1235.73	114275
25.99_1268.6147n	0	1	#8312	2	25.9913	1268.61	8.68	LKETSQMNFR	[7] Oxidation (M)	A0A060WJM9_ONCMY	Uncharacterized protein OS=Oncorhynchus mykiss GN=GSONMT00073231001 PE=4 SV=1	6608.38	745097	85104.5	8642	19611.6	2669.47	28165.2	5170.16	14458.6
18.48_898.5305n	0	1	#79	2	18.4822	898.53	22.57	IIELGQAR		A0A060WJM9_ONCMY	Uncharacterized protein OS=Oncorhynchus mykiss GN=GSONMT00073231001 PE=4 SV=1	7.53698e+06	1.50739e+07	3.43965e+06	1.41511e+06	2.947e+06	1.14331e+07	1.67596e+06	2.65612e+07	2.3954e+06
18.84_805.4042n	0	1	#87	2	18.84	805.404	19	VFAINDK		A0A060WJM9_ONCMY	Uncharacterized protein OS=Oncorhynchus mykiss GN=GSONMT00073231001 PE=4 SV=1	8.27173e+06	3.0606e+06	1.52942e+06	555194	1.30364e+06	794376	453394	1.14913e+06	341290
18.93_1492.6654n	0	2	#208,#5683	2,3	18.9296	1492.67	5.28	ATISFIKDNLPMK	[12] Oxidation (M)	A0A060WJM9_ONCMY	Uncharacterized protein OS=Oncorhynchus mykiss GN=GSONMT00073231001 PE=4 SV=1	5.02027e+06	885374	1.64266e+07	1.79975e+06	1.99658e+06	1.41498e+06	499623	758805	2.199e+06
20.81_1885.8546n	2	2	#2430,#1581	2,2	20.8082	1885.85	6.76	LTEGDEYMFRVAAVNR	[8] Oxidation (M)	A0A060WJM9_ONCMY	Uncharacterized protein OS=Oncorhynchus mykiss GN=GSONMT00073231001 PE=4 SV=1	241145	521809	9501.3	407828	807871	89833.2	15530.7	498431	4.5682e+06
14.63_1885.8470n	4	4	#7299,#260,#2384,#5615	2,2,2,3	14.6317	1885.85	13.72	LTEGDEYMFRVAAVNR	[8] Oxidation (M)	A0A060WJM9_ONCMY	Uncharacterized protein OS=Oncorhynchus mykiss GN=GSONMT00073231001 PE=4 SV=1	910702	18457	19240	826969	1.71104e+06	1.22329e+06	2.18683e+07	2.47075e+06	280565
12.96_1371.6552n	0	1	#336	2	12.9617	1371.66	7.98	DNIMVSMTSNTK	[4] Oxidation (M)|[7] Oxidation (M)	A0A060WJM9_ONCMY	Uncharacterized protein OS=Oncorhynchus mykiss GN=GSONMT00073231001 PE=4 SV=1	25936.9	161.919	2608.43	42.3364	273439	84189.3	908207	1.79901e+07	3045.54
33.07_926.5532n	0	1	#599	2	33.0717	926.553	9.18	SPSPLATVR		A0A060WJM9_ONCMY	Uncharacterized protein OS=Oncorhynchus mykiss GN=GSONMT00073231001 PE=4 SV=1	321063	572702	7099.8	29.2306	159860	378165	9953.49	202427	1.05086e+06
19.73_1445.7388n	0	1	#642	2	19.7259	1445.74	7.99	DNMPLKESELVR	[3] Oxidation (M)	A0A060WJM9_ONCMY	Uncharacterized protein OS=Oncorhynchus mykiss GN=GSONMT00073231001 PE=4 SV=1	726756	185573	105413	474390	279121	234292	700784	163505	772757
21.44_1445.7355n	0	1	#1176	2	21.4386	1445.74	8.22	DNMPLKESELVR	[3] Oxidation (M)	A0A060WJM9_ONCMY	Uncharacterized protein OS=Oncorhynchus mykiss GN=GSONMT00073231001 PE=4 SV=1	462210	1.28384e+06	159549	446259	401479	923770	50077.1	146745	989939
21.53_1193.6253n	0	1	#685	2	21.5342	1193.63	2.21	ASKISESFVAR		A0A060WJM9_ONCMY	Uncharacterized protein OS=Oncorhynchus mykiss GN=GSONMT00073231001 PE=4 SV=1	132278	671723	657796	171962	124171	69955.2	68391.6	218282	2.2849e+06
18.19_1417.7165n	0	1	#1247	2	18.1932	1417.72	5.76	VTAENMAGIGKPSK	[6] Oxidation (M)	A0A060WJM9_ONCMY	Uncharacterized protein OS=Oncorhynchus mykiss GN=GSONMT00073231001 PE=4 SV=1	587450	31278.4	120894	224.662	72991.1	61631.5	514899	7.41813e+06	185094
15.27_806.3968n	0	1	#1787	2	15.2713	806.397	11.84	SGGAIKMK	[7] Oxidation (M)	A0A060WJM9_ONCMY	Uncharacterized protein OS=Oncorhynchus mykiss GN=GSONMT00073231001 PE=4 SV=1	347596	177873	5955.01		81479.2	79183.6	278371	206955	239.109
14.37_806.4046n	0	1	#4368	2	14.3703	806.405	9.24	SGGAIKMK	[7] Oxidation (M)	A0A060WJM9_ONCMY	Uncharacterized protein OS=Oncorhynchus mykiss GN=GSONMT00073231001 PE=4 SV=1	19909.4	52985.3	441.034		1928.28	2166.46	3858.6	108930
17.24_1105.5476n	0	1	#1836	2	17.2395	1105.55	16.89	VTGYIIERR		A0A060WJM9_ONCMY	Uncharacterized protein OS=Oncorhynchus mykiss GN=GSONMT00073231001 PE=4 SV=1	162755	6177.03	362666		1.24638e+06	854574	919460	259818	92.88
22.35_1133.5840n	0	1	#3271	2	22.3492	1133.58	6.69	VYAENIAGIGK		A0A060WJM9_ONCMY	Uncharacterized protein OS=Oncorhynchus mykiss GN=GSONMT00073231001 PE=4 SV=1	4610.64	44690.6	8594.34	57847.3	4389.43	3462.89	5743.91	1395.12	40699.1
26.14_1310.7761n	0	1	#3965	2	26.1449	1310.78	9.45	AGIGKPSAATDPVK		A0A060WJM9_ONCMY	Uncharacterized protein OS=Oncorhynchus mykiss GN=GSONMT00073231001 PE=4 SV=1	111183	616451	90875.5	545496	157205	909073	274480	1.00067e+06	4.26969e+06
15.21_964.4348n	0	1	#4309	2	15.2087	964.435	7.59	HMEFEEK	[2] Oxidation (M)	A0A060WJM9_ONCMY	Uncharacterized protein OS=Oncorhynchus mykiss GN=GSONMT00073231001 PE=4 SV=1	50087	46989.8	95109.4		37423	85311.5	133438	146099	570.652
30.23_1883.0079n	0	1	#8269	3	30.2265	1883.01	12.86	NDAGNSLPREALSSVLIK		A0A060WJM9_ONCMY	Uncharacterized protein OS=Oncorhynchus mykiss GN=GSONMT00073231001 PE=4 SV=1				508174			40.5123
20.75_898.5307n	0	1	#41	2	20.7533	898.531	18.8	IIIKEAGR		A0A060WJM9_ONCMY	Uncharacterized protein OS=Oncorhynchus mykiss GN=GSONMT00073231001 PE=4 SV=1	2.14335e+07	1.99453e+07	6.02911e+06	1.76456e+06	2.09688e+06	2.09276e+07	3.16251e+06	1.85511e+07	211311
17.90_1044.5595n	0	1	#65	2	17.9001	1044.56	6.94	EGQIIGSSVR		A0A060WJM9_ONCMY	Uncharacterized protein OS=Oncorhynchus mykiss GN=GSONMT00073231001 PE=4 SV=1	7.36699e+06	1.28294e+07	1.81195e+07	2.08914e+06	1.26106e+07	1.63882e+07	891714	1.01067e+07	48877.1
21.63_1044.5708n	0	1	#295	2	21.6335	1044.57	14.83	EGQIIGSSVR		A0A060WJM9_ONCMY	Uncharacterized protein OS=Oncorhynchus mykiss GN=GSONMT00073231001 PE=4 SV=1	995366	621339	1.31033e+06	912120	2.42255e+06	3.36816e+06	9.41645e+06	533770	8483.27
21.14_1885.8517n	0	1	#309	2	21.136	1885.85	12.96	LTEGDEYMFRVAAVNR	[8] Oxidation (M)	A0A060WJM9_ONCMY	Uncharacterized protein OS=Oncorhynchus mykiss GN=GSONMT00073231001 PE=4 SV=1	2.81313e+06	4.98221e+06	428505	3.35056e+06	7.30235e+06	4.89998e+06	986211	1.15455e+07	25380.9
20.96_904.4803n	0	1	#321	2	20.9605	904.48	7.85	EMLRNVK	[2] Oxidation (M)	A0A060WJM9_ONCMY	Uncharacterized protein OS=Oncorhynchus mykiss GN=GSONMT00073231001 PE=4 SV=1	1.363e+06	739855	1.15192e+06	1.013e+06	2.00405e+06	1.59404e+06	1.64332e+06	473716	5652.29
21.57_806.4504n	0	1	#397	2	21.5743	806.45	15.79	SGGAIKMK	[7] Oxidation (M)	A0A060WJM9_ONCMY	Uncharacterized protein OS=Oncorhynchus mykiss GN=GSONMT00073231001 PE=4 SV=1	410313	40187.6	126009	400384	80899.8	231865	413889	118662	1171.84
21.99_1417.7209n	0	1	#497	2	21.991	1417.72	7.18	VTAENMAGIGKPSK	[6] Oxidation (M)	A0A060WJM9_ONCMY	Uncharacterized protein OS=Oncorhynchus mykiss GN=GSONMT00073231001 PE=4 SV=1	1.0234e+07	1.07316e+06	1.87242e+06	1.0343e+06	1.39519e+06	2.32666e+06	1.20218e+06	2.19131e+06	250292
19.50_1193.5965n	0	1	#659	2	19.5016	1193.6	7.6	ASKISESFVAR		A0A060WJM9_ONCMY	Uncharacterized protein OS=Oncorhynchus mykiss GN=GSONMT00073231001 PE=4 SV=1	1.98436e+06	604303	4.20714e+06	920565	1.07833e+06	1.12035e+06	475590	468802	943811
23.37_1939.9344n	0	1	#744	2	23.3707	1939.93	4.09	MICEVSKASAEVTWWK	[1] Oxidation (M)|[3] Carbamidomethyl (C)	A0A060WJM9_ONCMY	Uncharacterized protein OS=Oncorhynchus mykiss GN=GSONMT00073231001 PE=4 SV=1	2.17098e+06	1.23627e+06	4.86935e+06	212647	7.47719e+06	4.72317e+06	261491	3.56002e+06	4821.42
22.32_1445.7309n	0	1	#1116	2	22.3155	1445.73	10.81	DNMPLKESELVR	[3] Oxidation (M)	A0A060WJM9_ONCMY	Uncharacterized protein OS=Oncorhynchus mykiss GN=GSONMT00073231001 PE=4 SV=1	1.42337e+06	154339	2.11321e+06	106834	434685	342676	332223	845938	5503.7
21.14_926.4980n	0	1	#1905	2	21.136	926.498	16.71	SPSPLATVR		A0A060WJM9_ONCMY	Uncharacterized protein OS=Oncorhynchus mykiss GN=GSONMT00073231001 PE=4 SV=1	31966.1	18072.3	19434.8	102635	54026.3	23031.3	66074.4	44577.5	30970.8
22.34_1084.6262n	0	1	#2255	2	22.3443	1084.63	12.73	AVNSRGASVPK		A0A060WJM9_ONCMY	Uncharacterized protein OS=Oncorhynchus mykiss GN=GSONMT00073231001 PE=4 SV=1	116726	238654	360289	878107	518386	608990	439904	96305.1
24.45_964.5148n	0	1	#2580	2	24.4503	964.515	9.25	LYQPGIMK	[7] Oxidation (M)	A0A060WJM9_ONCMY	Uncharacterized protein OS=Oncorhynchus mykiss GN=GSONMT00073231001 PE=4 SV=1	350192	322497	513417	396628	1.04094e+06	859305	1.10884e+06	113073
6.23_931.4743n	0	1	#16613	2	6.23265	931.474	16.67	GIKASDVSR		A0A060WJM9_ONCMY	Uncharacterized protein OS=Oncorhynchus mykiss GN=GSONMT00073231001 PE=4 SV=1	16.5532								31965.6
19.92_898.5264n	0	1	#44	2	19.9168	898.526	20.25	IIIKEAGR		A0A060WJM9_ONCMY	Uncharacterized protein OS=Oncorhynchus mykiss GN=GSONMT00073231001 PE=4 SV=1	1.00545e+07	2.05689e+07	1.08433e+07	61356.9	3.21088e+06	713006	182894	4.93791e+07	1.4044e+07
7.82_898.5389n	0	1	#3855	2	7.82463	898.539	11.8	IIIKEAGR		A0A060WJM9_ONCMY	Uncharacterized protein OS=Oncorhynchus mykiss GN=GSONMT00073231001 PE=4 SV=1	343.897	68.8487	611.5	85274.5			544.346
17.00_1044.5609n	0	1	#68	2	17.0024	1044.56	14.2	EGQIIGSSVR		A0A060WJM9_ONCMY	Uncharacterized protein OS=Oncorhynchus mykiss GN=GSONMT00073231001 PE=4 SV=1	7.28296e+06	1.50712e+07	2.74815e+07	438527	5.50071e+07	7.83974e+06	992982	2.79271e+07	1.25789e+07
20.63_1360.7007n	0	2	#302,#11623	2,3	20.6303	1360.7	10.5	TPTSTPPPPTIPR		A0A060WJM9_ONCMY	Uncharacterized protein OS=Oncorhynchus mykiss GN=GSONMT00073231001 PE=4 SV=1	1.64106e+06	3.21108e+06	2.28833e+07	176017	5.28892e+06	760267	274000	4.2625e+06	2.56018e+07
15.48_1287.6444n	0	1	#378	2	15.4824	1287.64	8.11	TKLSTGTQPSLR		A0A060WJM9_ONCMY	Uncharacterized protein OS=Oncorhynchus mykiss GN=GSONMT00073231001 PE=4 SV=1	7.97582e+06	541813	297666	15303.8	355236	357728	94199.6	819529	184144
18.68_804.4269n	0	1	#471	2	18.6779	804.427	15.51	AEYTPPK		A0A060WJM9_ONCMY	Uncharacterized protein OS=Oncorhynchus mykiss GN=GSONMT00073231001 PE=4 SV=1	242427	396981	772039	33520.2	1.09153e+06	105574	66715.6	664802	1.02894e+06
20.39_1885.8521n	0	1	#501	2	20.393	1885.85	14.06	LTEGDEYMFRVAAVNR	[8] Oxidation (M)	A0A060WJM9_ONCMY	Uncharacterized protein OS=Oncorhynchus mykiss GN=GSONMT00073231001 PE=4 SV=1	1.1539e+07	1.43227e+06	2.58298e+06	28200.7	1.14802e+07	99586.6	6912.23	3.67119e+06	2.43342e+06
27.87_882.5266n	0	1	#503	2	27.8747	882.527	11.02	YKAGSMVK		A0A060WJM9_ONCMY	Uncharacterized protein OS=Oncorhynchus mykiss GN=GSONMT00073231001 PE=4 SV=1	718901	1.25907e+06	1.00152e+06	20.1972	2.79538e+06	2.29929e+06	78952.9	3.25251e+06	9.61949e+06
28.39_926.5524n	0	1	#708	2	28.3926	926.552	15.13	SPSPLATVR		A0A060WJM9_ONCMY	Uncharacterized protein OS=Oncorhynchus mykiss GN=GSONMT00073231001 PE=4 SV=1	646843	918681	784714		1.65755e+06	1.65751e+06	16504.9	2.07353e+06	5.6388e+06
20.30_904.4806n	0	1	#916	2	20.3034	904.481	8.26	MGVDNVVR	[1] Oxidation (M)	A0A060WJM9_ONCMY	Uncharacterized protein OS=Oncorhynchus mykiss GN=GSONMT00073231001 PE=4 SV=1	493638	1.10409e+06	2.71983e+06	5348.28	2.75096e+06	366792	162750	510522	2.00218e+06
17.33_904.4978n	0	1	#1978	2	17.3276	904.498	6.03	MGVDNVVR	[1] Oxidation (M)	A0A060WJM9_ONCMY	Uncharacterized protein OS=Oncorhynchus mykiss GN=GSONMT00073231001 PE=4 SV=1	124702	231691	199526	3920.68	19631.6	149420	237194	141345	105774
14.50_1193.6975n	0	1	#917	2	14.5043	1193.7	1.51	ASKISESFVAR		A0A060WJM9_ONCMY	Uncharacterized protein OS=Oncorhynchus mykiss GN=GSONMT00073231001 PE=4 SV=1	119.51	208.743	3.48006	61342.7		51860.3	489856	831.469	33.12
14.85_931.4740n	0	1	#1065	2	14.8457	931.474	28.11	GIKASDVSR		A0A060WJM9_ONCMY	Uncharacterized protein OS=Oncorhynchus mykiss GN=GSONMT00073231001 PE=4 SV=1	334796	151639	1.45575e+06	356108	13212.9	242962	115258	1528.9
17.12_1218.6087n	0	1	#1247	2	17.12	1218.61	10.6	FLNLLAQWSK		A0A060WJM9_ONCMY	Uncharacterized protein OS=Oncorhynchus mykiss GN=GSONMT00073231001 PE=4 SV=1	446875	296688	274690	72856.9	41911.8	61111.7	94405.2	434431	104241
19.15_863.4313n	0	1	#1617	2	19.1467	863.431	14.18	LTVKMTR	[5] Oxidation (M)	A0A060WJM9_ONCMY	Uncharacterized protein OS=Oncorhynchus mykiss GN=GSONMT00073231001 PE=4 SV=1	329957	200884	178354	32095.7	793206	159348	46397.3	627898	161180
21.28_1417.7207n	0	1	#1905	2	21.2752	1417.72	12.98	VTAENMAGIGKPSK	[6] Oxidation (M)	A0A060WJM9_ONCMY	Uncharacterized protein OS=Oncorhynchus mykiss GN=GSONMT00073231001 PE=4 SV=1	1.11765e+06	957472	1.03125e+06	42130.5	2.56274e+06	162875	39374	3.30006e+06	1.85023e+06
22.57_1668.9057n	0	2	#2016,#561	3,3	22.5747	1668.91	11.65	IILKWEPITDEGGAK		A0A060WJM9_ONCMY	Uncharacterized protein OS=Oncorhynchus mykiss GN=GSONMT00073231001 PE=4 SV=1	337733	932441	659178	58029	5.02805e+06	351066	750197	990615	1.91129e+07
20.19_982.4836n	0	1	#2147	2	20.1854	982.484	5.88	AGLEYKFR		A0A060WJM9_ONCMY	Uncharacterized protein OS=Oncorhynchus mykiss GN=GSONMT00073231001 PE=4 SV=1	191224	362201	946324	8416.91	1.50489e+06	286601	92125.7	658905	427273
11.98_1030.5954n	0	1	#2434	2	11.9818	1030.6	13.57	NLTLSVSGLK		A0A060WJM9_ONCMY	Uncharacterized protein OS=Oncorhynchus mykiss GN=GSONMT00073231001 PE=4 SV=1	2058.78	11123.9	40941.4	199930	235.816	144813	351533	8432.54
15.36_986.5855n	0	1	#2488	2	15.3583	986.586	10.63	VAARNIMGR		A0A060WJM9_ONCMY	Uncharacterized protein OS=Oncorhynchus mykiss GN=GSONMT00073231001 PE=4 SV=1	1123.62	615.917	244.404			24661.2	57318.7	12.629
21.04_836.4411n	0	1	#2580	2	21.0424	836.441	5.26	VTDLSFR		A0A060WJM9_ONCMY	Uncharacterized protein OS=Oncorhynchus mykiss GN=GSONMT00073231001 PE=4 SV=1	148083	261378	263404	4283.01	147700	21732.4	14763.1	185524	426463
10.70_1230.6779n	0	1	#3528	2	10.7041	1230.68	8.08	TLVVRAGCSIR	[8] Carbamidomethyl (C)	A0A060WJM9_ONCMY	Uncharacterized protein OS=Oncorhynchus mykiss GN=GSONMT00073231001 PE=4 SV=1	2831.52	54433.9	5149.03	233921	10491.8	78970.8	779073	295.883
15.01_1002.5147n	0	1	#3607	2	15.0096	1002.51	10.94	VAARNIMGR	[7] Oxidation (M)	A0A060WJM9_ONCMY	Uncharacterized protein OS=Oncorhynchus mykiss GN=GSONMT00073231001 PE=4 SV=1	169187	32047.1	17209.4	26926.2	211.478	284946	398440	2637.25
13.39_1913.8382n	0	1	#10962	2	13.387	1913.84	16.61	EMDEVTTKLYQPGIMK	[2] Oxidation (M)|[15] Oxidation (M)	A0A060WJM9_ONCMY	Uncharacterized protein OS=Oncorhynchus mykiss GN=GSONMT00073231001 PE=4 SV=1	261.247	907.644	390.992				41845.3	317.901
19.37_1254.6124n	0	1	#16	2	19.3716	1254.61	7.42	YTVSAENASGEK		A0A060WJM9_ONCMY	Uncharacterized protein OS=Oncorhynchus mykiss GN=GSONMT00073231001 PE=4 SV=1	352572	7.50172e+06	353107	63629.1	4.49342e+06	2.63849e+06	5.31083e+07	859494	4.98228e+06
17.67_1122.5659n	0	1	#21	2	17.6723	1122.57	5.67	VTGYWIEKK		A0A060WJM9_ONCMY	Uncharacterized protein OS=Oncorhynchus mykiss GN=GSONMT00073231001 PE=4 SV=1	1.03549e+06	6.66619e+06	1.61347e+06	6525.83	4.16483e+06	2.41284e+06	5.26551e+07	1.67213e+06	9.42858e+06
21.80_898.5268n	0	1	#37	2	21.8032	898.527	21.42	IIIKEAGR		A0A060WJM9_ONCMY	Uncharacterized protein OS=Oncorhynchus mykiss GN=GSONMT00073231001 PE=4 SV=1	2.30484e+07	1.50851e+07	7.02981e+06	65863.5	2.01208e+06	5.12464e+07	973828	3.23168e+07	1.58519e+07
6.46_898.5261n	0	1	#5626	2	6.45848	898.526	9.64	IIIKEAGR		A0A060WJM9_ONCMY	Uncharacterized protein OS=Oncorhynchus mykiss GN=GSONMT00073231001 PE=4 SV=1	358.481	18134.5	109.759	143526				399.328
18.29_1044.5606n	0	1	#69	2	18.2911	1044.56	8.51	EGQIIGSSVR		A0A060WJM9_ONCMY	Uncharacterized protein OS=Oncorhynchus mykiss GN=GSONMT00073231001 PE=4 SV=1	1.01338e+07	1.47462e+07	1.88587e+07	10095	2.95388e+07	1.97837e+07	1.14719e+06	1.22873e+07	1.34202e+07
21.75_1193.6400n	0	1	#211	2	21.7471	1193.64	11.98	ASKISESFVAR		A0A060WJM9_ONCMY	Uncharacterized protein OS=Oncorhynchus mykiss GN=GSONMT00073231001 PE=4 SV=1	368203	288375	34306.9	420852	417813	51193.1	9.89997e+06	249681	1.4844e+06
21.98_806.4492n	0	1	#358	2	21.977	806.449	7.98	SGGAIKMK	[7] Oxidation (M)	A0A060WJM9_ONCMY	Uncharacterized protein OS=Oncorhynchus mykiss GN=GSONMT00073231001 PE=4 SV=1	689715	563172	487116	158678	979291	2.78813e+06	647962	475454	4.19965e+06
20.73_1325.6030n	0	1	#659	2	20.7301	1325.6	5.51	VVGKPGMPVAPMK	[12] Oxidation (M)	A0A060WJM9_ONCMY	Uncharacterized protein OS=Oncorhynchus mykiss GN=GSONMT00073231001 PE=4 SV=1	3.21454e+06	564378	4.46844e+06	162631	1.31662e+06	456121	228704	208917	486820
20.96_848.4285n	0	1	#691	2	20.9638	848.429	10.92	GADQAFIK		A0A060WJM9_ONCMY	Uncharacterized protein OS=Oncorhynchus mykiss GN=GSONMT00073231001 PE=4 SV=1	1.09805e+06	1.55809e+06	896185	6115.69	2.22609e+06	847903	682989	2.25874e+06	6.32598e+06
23.49_1101.5301n	0	1	#1321	2	23.4861	1101.53	6.51	QAEKEQIEK		A0A060WJM9_ONCMY	Uncharacterized protein OS=Oncorhynchus mykiss GN=GSONMT00073231001 PE=4 SV=1	52621.1	64089.4	2.80816e+06		7196.71	88758.9	8209.2	54152.2	71218.6
22.26_1146.5111n	0	1	#1602	2	22.2645	1146.51	11.43	SNKNPVTMTR		A0A060WJM9_ONCMY	Uncharacterized protein OS=Oncorhynchus mykiss GN=GSONMT00073231001 PE=4 SV=1	81445.8	32344.4	39900.6	47741.9	109829	30980.1	24275.1	243736	54185.5
22.84_1417.7219n	0	1	#1648	2	22.8397	1417.72	6.8	VTAENMAGIGKPSK	[6] Oxidation (M)	A0A060WJM9_ONCMY	Uncharacterized protein OS=Oncorhynchus mykiss GN=GSONMT00073231001 PE=4 SV=1	516786	134799	519478	14538.6	202000	64850.6	65888.7	1.6658e+06	1.16807e+06
20.01_1141.6241n	0	1	#2347	2	20.0079	1141.62	8.15	AKNDAGNSLPR		A0A060WJM9_ONCMY	Uncharacterized protein OS=Oncorhynchus mykiss GN=GSONMT00073231001 PE=4 SV=1	88623.1	253885	316568		97154.3	15859.5	116984	42707.4	1146.37
16.72_1196.5316n	0	1	#2494	2	16.7179	1196.53	31.17	SDSGKYNVTVK		A0A060WJM9_ONCMY	Uncharacterized protein OS=Oncorhynchus mykiss GN=GSONMT00073231001 PE=4 SV=1	108888	2478.13	586809	5049.48	18838.7	47276.7	170380	15537.6
19.06_898.5263n	0	1	#68	2	19.0556	898.526	16.55	IIIKEAGR		A0A060WJM9_ONCMY	Uncharacterized protein OS=Oncorhynchus mykiss GN=GSONMT00073231001 PE=4 SV=1	2.01988e+07	1.99282e+07	1.36371e+07	2.98507e+06	1.0163e+07	1.10931e+07	2.21974e+06	1.8683e+07	2.14907e+06
18.59_1044.5604n	0	1	#111	2	18.5852	1044.56	8.52	NVRVTDLTK		A0A060WJM9_ONCMY	Uncharacterized protein OS=Oncorhynchus mykiss GN=GSONMT00073231001 PE=4 SV=1	8.44555e+06	1.60894e+07	2.54066e+07	8.71573e+06	1.87061e+07	1.20115e+07	1.86323e+06	7.30937e+06	331971
20.45_1122.5692n	0	1	#169	2	20.4458	1122.57	10.38	VTGYWIEKK		A0A060WJM9_ONCMY	Uncharacterized protein OS=Oncorhynchus mykiss GN=GSONMT00073231001 PE=4 SV=1	2.63569e+06	1.88402e+06	1.75138e+06	4.39578e+06	4.70113e+06	1.61683e+06	1.57477e+06	1.83298e+07	8.1672e+07
21.06_1111.6437n	0	1	#184	2	21.0607	1111.64	13.39	ANIPRASDIR		A0A060WJM9_ONCMY	Uncharacterized protein OS=Oncorhynchus mykiss GN=GSONMT00073231001 PE=4 SV=1	1.80962e+06	1.1792e+06	1.1004e+06	1.18637e+06	728238	1.11912e+06	757613	2.03319e+07	7.19975e+07
15.49_1225.6055n	0	1	#206	2	15.4855	1225.61	7.43	AGGDLTVEIPVR		A0A060WJM9_ONCMY	Uncharacterized protein OS=Oncorhynchus mykiss GN=GSONMT00073231001 PE=4 SV=1	3.85804e+06	159628	24258.3		31534.4	11884	85324.3	9.43773e+06	4798.83
18.82_1132.6351n	0	1	#231	2	18.8211	1132.64	5.34	FRVTAVNAAGK		A0A060WJM9_ONCMY	Uncharacterized protein OS=Oncorhynchus mykiss GN=GSONMT00073231001 PE=4 SV=1	1.02499e+06	349783	497545	1.5627e+06	3.32839e+06	1.201e+06	2.04087e+06	4.83166e+06	1.21962e+06
13.37_931.4737n	0	1	#357	2	13.3716	931.474	14.52	VAQSRDTR		A0A060WJM9_ONCMY	Uncharacterized protein OS=Oncorhynchus mykiss GN=GSONMT00073231001 PE=4 SV=1	43889.3	63139.8	173310		62392.4	452.668	1.05598e+06	857.487	25.6986
18.50_1101.5797n	0	1	#538	2	18.4979	1101.58	11.1	LLWTILSEK		A0A060WJM9_ONCMY	Uncharacterized protein OS=Oncorhynchus mykiss GN=GSONMT00073231001 PE=4 SV=1	3.24106e+06	3.36666e+06	2.34823e+06	115307	998035	1.63994e+06	354557	2.63987e+06	618933
27.94_926.5517n	0	1	#698	2	27.9426	926.552	12.29	SPSPLATVR		A0A060WJM9_ONCMY	Uncharacterized protein OS=Oncorhynchus mykiss GN=GSONMT00073231001 PE=4 SV=1	159042	225011	302457	717661	83535.9	276120	75949.7	15536	128688
31.80_926.5523n	0	1	#828	2	31.7975	926.552	12.42	SPSPLATVR		A0A060WJM9_ONCMY	Uncharacterized protein OS=Oncorhynchus mykiss GN=GSONMT00073231001 PE=4 SV=1	360506	187424	29451.2	443599	334476	1.50221e+06	512325	490576	1.21097e+06
18.61_1321.6436n	0	1	#855	2	18.6147	1321.64	16.93	AGSQMRLFATIK		A0A060WJM9_ONCMY	Uncharacterized protein OS=Oncorhynchus mykiss GN=GSONMT00073231001 PE=4 SV=1	776298	905274	356706	170098	230443	542856	116292	3.05327e+06	611693
19.26_982.5594n	0	1	#865	2	19.2626	982.559	17.02	AGLEYKFR		A0A060WJM9_ONCMY	Uncharacterized protein OS=Oncorhynchus mykiss GN=GSONMT00073231001 PE=4 SV=1	309363	401012	164993	149321	243612	153294	301259	1.53572e+06	865434
20.85_1193.6312n	0	1	#998	2	20.8466	1193.63	13.75	ASKISESFVAR		A0A060WJM9_ONCMY	Uncharacterized protein OS=Oncorhynchus mykiss GN=GSONMT00073231001 PE=4 SV=1	112655	1.08757e+06	256523	1.69018e+06	837848	521426	177552	2.01638e+06	1.20937e+07
15.52_1196.5601n	0	1	#1055	2	15.5224	1196.56	8.58	SDSGKYNVTVK		A0A060WJM9_ONCMY	Uncharacterized protein OS=Oncorhynchus mykiss GN=GSONMT00073231001 PE=4 SV=1	497418	71860.8	497007	791.637	105964	71700.1	279582	1.33316e+06	4618.48
20.88_824.5015n	0	1	#1106	2	20.876	824.502	10.14	GKPIPSVK		A0A060WJM9_ONCMY	Uncharacterized protein OS=Oncorhynchus mykiss GN=GSONMT00073231001 PE=4 SV=1	162078	245601	500946	988547	444673	593743	410830	475506	3.94528e+06
19.08_968.5612n	0	1	#1571	2	19.0849	968.561	5.82	QILLDVLR		A0A060WJM9_ONCMY	Uncharacterized protein OS=Oncorhynchus mykiss GN=GSONMT00073231001 PE=4 SV=1	519978	1.22408e+06	521540	605679	817941	430235	233347	418128	54797.7
18.20_986.4745n	0	1	#2146	2	18.2018	986.474	9.97	VAARNIMGR		A0A060WJM9_ONCMY	Uncharacterized protein OS=Oncorhynchus mykiss GN=GSONMT00073231001 PE=4 SV=1	124317	70401.4	110615	17673.8	69337	46840.6	44712.6	168107	114.48
14.55_1205.5667n	0	1	#5552	2	14.5537	1205.57	14.83	NTESVAMIVVK	[7] Oxidation (M)	A0A060WJM9_ONCMY	Uncharacterized protein OS=Oncorhynchus mykiss GN=GSONMT00073231001 PE=4 SV=1	47093.9	26873.1	24595.2		15011.7	7911.72	104917	54678.3
17.68_898.5291n	0	1	#64	2	17.6822	898.529	12.35	IIELGQAR		A0A060WJM9_ONCMY	Uncharacterized protein OS=Oncorhynchus mykiss GN=GSONMT00073231001 PE=4 SV=1	2299.45	8.65843e+06	4.39234e+06	1.01286e+06	2.83668e+06	1.28486e+07	987291	1.29513e+07	317237
29.24_898.5238n	0	1	#384	2	29.2447	898.524	13.73	IIELGQAR		A0A060WJM9_ONCMY	Uncharacterized protein OS=Oncorhynchus mykiss GN=GSONMT00073231001 PE=4 SV=1	1.97591e+08	55856.5	30296.6	45209.2	94495.6	95113.6	10129.7	284333	328400
14.06_865.3815n	0	1	#187	2	14.0604	865.382	21.65	MICEVSK	[3] Carbamidomethyl (C)	A0A060WJM9_ONCMY	Uncharacterized protein OS=Oncorhynchus mykiss GN=GSONMT00073231001 PE=4 SV=1	15215.2	5351.65	8450.53	1.71311	8868.41	2490.28	1.55847e+06	130378
17.68_1057.6057n	0	1	#265	2	17.6822	1057.61	9.95	VEIGIPMKR	[7] Oxidation (M)	A0A060WJM9_ONCMY	Uncharacterized protein OS=Oncorhynchus mykiss GN=GSONMT00073231001 PE=4 SV=1	13980.3	1.07849e+07	860671	3.50007e+06	1.96436e+07	7.81782e+06	1.02701e+06	2.78246e+06	968692
18.35_1073.6016n	0	1	#554	2	18.3501	1073.6	8.74	VGSGPFLELR		A0A060WJM9_ONCMY	Uncharacterized protein OS=Oncorhynchus mykiss GN=GSONMT00073231001 PE=4 SV=1	85.8611	5.36175e+06	1.29434e+06	1.09627e+06	1.16982e+07	4.39751e+06	149716	1.95684e+06	273161
17.71_2366.0395n	0	2	#827,#2038	2,3	17.7127	2366.04	5.95	NASGIKSAEVNVQVLDTPGAPDGK		A0A060WJM9_ONCMY	Uncharacterized protein OS=Oncorhynchus mykiss GN=GSONMT00073231001 PE=4 SV=1	1019.51	8.27529e+06	31551.5	9124.92	45317.2	158474	66081.9	106886	31856.7
15.26_922.4602n	0	1	#905	2	15.2633	922.46	10.66	SPLYDGGSK		A0A060WJM9_ONCMY	Uncharacterized protein OS=Oncorhynchus mykiss GN=GSONMT00073231001 PE=4 SV=1	63577.9	886524	297820		27952.7	27252	1.48931e+06	1.03989e+06	12.9565
16.34_903.4702n	0	1	#1040	2	16.3374	903.47	16.75	AGDNMRLK		A0A060WJM9_ONCMY	Uncharacterized protein OS=Oncorhynchus mykiss GN=GSONMT00073231001 PE=4 SV=1	70420.5	3.04211e+06	1.70518e+06	691891	860514	3.20203e+06	981630	1.48111e+06	327357
15.05_1058.5708n	0	1	#1460	2	15.048	1058.57	9.69	LSTGTQPSLR		A0A060WJM9_ONCMY	Uncharacterized protein OS=Oncorhynchus mykiss GN=GSONMT00073231001 PE=4 SV=1	158.986	2854.42	64340.8		13637.9	28182.7	372308	219664	13.0082
12.29_874.4256n	0	1	#1542	2	12.2851	874.426	13.11	WVVGGETK		A0A060WJM9_ONCMY	Uncharacterized protein OS=Oncorhynchus mykiss GN=GSONMT00073231001 PE=4 SV=1	3416.63	187302	196479		70.6261		298353	32998.8	13.0023
13.50_1146.5492n	0	1	#1549	2	13.5011	1146.55	17	NNMIIVQGDK	[3] Oxidation (M)	A0A060WJM9_ONCMY	Uncharacterized protein OS=Oncorhynchus mykiss GN=GSONMT00073231001 PE=4 SV=1	1419.06	71.1462	2991.8		26.2587	4387.27	164605	679369
16.83_1164.5749n	0	1	#1736	2	16.8301	1164.57	10.94	CSKASEAVSAR	[1] Carbamidomethyl (C)	A0A060WJM9_ONCMY	Uncharacterized protein OS=Oncorhynchus mykiss GN=GSONMT00073231001 PE=4 SV=1	18344.8	900002	1.09378e+06	30025.7	1.03761e+06	211318	414822	499225
17.68_1401.7541n	0	1	#1783	2	17.6822	1401.75	5.32	AGCSLRLFIPIR	[3] Carbamidomethyl (C)	A0A060WJM9_ONCMY	Uncharacterized protein OS=Oncorhynchus mykiss GN=GSONMT00073231001 PE=4 SV=1		1.6721e+06	16537.3	138081	101873	782976	23879.9	26942.6
17.17_863.4594n	0	1	#2141	2	17.1726	863.459	11.48	LTVKMTR	[5] Oxidation (M)	A0A060WJM9_ONCMY	Uncharacterized protein OS=Oncorhynchus mykiss GN=GSONMT00073231001 PE=4 SV=1	674.306	524797	139022	10239.5	26708.2	91806.3	1315.54	93531.1	2.05224
19.65_824.4879n	0	1	#2285	2	19.6471	824.488	0.77	GKPIPSVK		A0A060WJM9_ONCMY	Uncharacterized protein OS=Oncorhynchus mykiss GN=GSONMT00073231001 PE=4 SV=1	902018	63145.1	528856	1.09131e+06	751711	319615	324762	283459	303021
17.53_1287.6281n	0	1	#2417	2	17.5324	1287.63	11.77	TKLSTGTQPSLR		A0A060WJM9_ONCMY	Uncharacterized protein OS=Oncorhynchus mykiss GN=GSONMT00073231001 PE=4 SV=1		2.17445e+06	51765.8	37417.2	44113.1	670435	49180.4	10757.3
33.38_964.5319n	0	1	#6647	2	33.3811	964.532	5.26	ALIADTSFK		A0A060WJM9_ONCMY	Uncharacterized protein OS=Oncorhynchus mykiss GN=GSONMT00073231001 PE=4 SV=1	2.53084e+06	11334.3	625.736	160755	169384	16656.5	45022.2	666.272	6743.31
26.15_1232.7286n	0	1	#9006	2	26.148	1232.73	14.1	VGDSTRTSVALK		A0A060WJM9_ONCMY	Uncharacterized protein OS=Oncorhynchus mykiss GN=GSONMT00073231001 PE=4 SV=1	177133		36549	42839.5	231077	17754	20754.2	7019.96	8265.47
12.37_1044.4955n	0	1	#23007	2	12.3657	1044.5	11.09	EGQIIGSSVR		A0A060WJM9_ONCMY	Uncharacterized protein OS=Oncorhynchus mykiss GN=GSONMT00073231001 PE=4 SV=1	377.205	20513.1	16892.6				5107.15
18.62_1084.6330n	0	1	#72	2	18.617	1084.63	6.69	AVNSRGASVPK		A0A060WJM9_ONCMY	Uncharacterized protein OS=Oncorhynchus mykiss GN=GSONMT00073231001 PE=4 SV=1	3.36318e+07	5.72896e+06	3.89086e+06	1.95894e+06	3.06305e+06	1.61631e+06	1.15181e+06	943382	2.93292e+06
18.91_898.5267n	0	1	#77	2	18.9085	898.527	13	IIIKEAGR		A0A060WJM9_ONCMY	Uncharacterized protein OS=Oncorhynchus mykiss GN=GSONMT00073231001 PE=4 SV=1	1.26073e+06	1.80254e+07	1.37721e+07	4.88635e+06	7.54858e+06	1.27916e+07	870979	2.3852e+07	2.23079e+07
16.53_898.5250n	0	1	#126	2	16.5288	898.525	22.64	IIIKEAGR		A0A060WJM9_ONCMY	Uncharacterized protein OS=Oncorhynchus mykiss GN=GSONMT00073231001 PE=4 SV=1	7.43394e+06	1784.55	349.875	5224.8	54816.6	2.95755e+06	1.62839e+06	7.25591e+06	198.93
18.47_1044.5616n	0	1	#111	2	18.4684	1044.56	5.64	EGQIIGSSVR		A0A060WJM9_ONCMY	Uncharacterized protein OS=Oncorhynchus mykiss GN=GSONMT00073231001 PE=4 SV=1	1.1775e+06	2.04683e+07	111832	8.26771e+06	2.67766e+07	1.58862e+07	1.47626e+06	8.78559e+06	3.24108e+06
18.38_806.4518n	0	1	#210	2	18.3781	806.452	11.5	SGGAIKMK	[7] Oxidation (M)	A0A060WJM9_ONCMY	Uncharacterized protein OS=Oncorhynchus mykiss GN=GSONMT00073231001 PE=4 SV=1	26947.1	1.34644e+06	77071.5	673305	1.93767e+06	840666	1.34768e+06	558117	1.19922e+06
20.44_806.4482n	0	1	#705	2	20.4431	806.448	1.84	SGGAIKMK	[7] Oxidation (M)	A0A060WJM9_ONCMY	Uncharacterized protein OS=Oncorhynchus mykiss GN=GSONMT00073231001 PE=4 SV=1	12896.8	430775	78003.6	238422	421758	59555.7	172388	44607.4	141704
16.31_1304.6311n	0	1	#357	2	16.3064	1304.63	6.12	DIENTMKLTIK		A0A060WJM9_ONCMY	Uncharacterized protein OS=Oncorhynchus mykiss GN=GSONMT00073231001 PE=4 SV=1	3.06463e+06	27400	181.132	67106	129986	795792	8.03883e+06	293018
19.32_990.4501n	0	1	#1365	2	19.3176	990.45	9.11	VAAENQFGR		A0A060WJM9_ONCMY	Uncharacterized protein OS=Oncorhynchus mykiss GN=GSONMT00073231001 PE=4 SV=1	29764.6	546516	75035.6	303119	422644	130979	174527	93422.3	139705
19.96_800.5077n	0	1	#2185	2	19.9645	800.508	7.72	VRAVNSR		A0A060WJM9_ONCMY	Uncharacterized protein OS=Oncorhynchus mykiss GN=GSONMT00073231001 PE=4 SV=1	22826.1	405862	18297.2	107880	236491	28809.8	59798.5	37543	57011.7
16.68_897.4925n	0	2	#2447,#1168	2,2	16.6814	897.493	18.59	LSEGHISR		A0A060WJM9_ONCMY	Uncharacterized protein OS=Oncorhynchus mykiss GN=GSONMT00073231001 PE=4 SV=1	164333	459172	14182.5	618.452	30727.3	131304	793244	278988	44799.7
20.77_1707.8480n	0	2	#3004,#1384	2,2	20.7744	1707.85	4.31	HAGRYIITAENAAGHK		A0A060WJM9_ONCMY	Uncharacterized protein OS=Oncorhynchus mykiss GN=GSONMT00073231001 PE=4 SV=1	87255.7	9.94465e+06	6129.75	13830.6	19692.7	48530.2	1.04885e+06	41200.6	103125
17.82_836.4377n	0	1	#3065	2	17.8194	836.438	10.02	VTDLSFR		A0A060WJM9_ONCMY	Uncharacterized protein OS=Oncorhynchus mykiss GN=GSONMT00073231001 PE=4 SV=1	60588.1	113556	9715.96	11483.3	43043.7	64157.8	121437	112544	43047.3
21.17_1330.7072n	0	1	#3299	3	21.1657	1330.71	8.92	GAEKWVQSSIVK		A0A060WJM9_ONCMY	Uncharacterized protein OS=Oncorhynchus mykiss GN=GSONMT00073231001 PE=4 SV=1	60780.8	101971	95533.6	262901	205859	65154.9	149338	102022	95897.8
21.53_1367.7461n	0	1	#22	2	21.5272	1367.75	8.21	SVPKELGLPVTTK		A0A060WJM9_ONCMY	Uncharacterized protein OS=Oncorhynchus mykiss GN=GSONMT00073231001 PE=4 SV=1	1.03777e+06	5.4366e+06	2.05254e+06	735982	1.80037e+07	1.52809e+07	1.30982e+07	2.76186e+06	1.14054e+06
20.37_898.5262n	0	1	#41	2	20.3707	898.526	17.09	IIIKEAGR		A0A060WJM9_ONCMY	Uncharacterized protein OS=Oncorhynchus mykiss GN=GSONMT00073231001 PE=4 SV=1	2.31059e+07	1.5075e+07	9.2626e+06	61825	7.5499e+06	2.44099e+07	2.3587e+06	3.85627e+07	3.38458e+06
21.92_1707.8542n	0	2	#99,#1859	2,3	21.9211	1707.85	4.58	HAGRYIITAENAAGHK		A0A060WJM9_ONCMY	Uncharacterized protein OS=Oncorhynchus mykiss GN=GSONMT00073231001 PE=4 SV=1	139262	2.22872e+06	70161.3	13237.5	1.22146e+07	6.13142e+06	7.92497e+06	1.2083e+06	83177.7
8.62_1707.8542n	0	1	#1074	2	8.619	1707.85	3.14	HAGRYIITAENAAGHK		A0A060WJM9_ONCMY	Uncharacterized protein OS=Oncorhynchus mykiss GN=GSONMT00073231001 PE=4 SV=1	50.8287	114.256	533.401	2.16327e+06			20.3234	135.96
9.29_1707.8561n	0	1	#5060	2	9.29295	1707.86	2.15	HAGRYIITAENAAGHK		A0A060WJM9_ONCMY	Uncharacterized protein OS=Oncorhynchus mykiss GN=GSONMT00073231001 PE=4 SV=1				32018.2
19.87_1044.5615n	0	1	#105	2	19.8724	1044.56	9.38	EGQIIGSSVR		A0A060WJM9_ONCMY	Uncharacterized protein OS=Oncorhynchus mykiss GN=GSONMT00073231001 PE=4 SV=1	9.79193e+06	1.17338e+07	1.26574e+07	1958.63	1.48372e+07	2.99722e+07	1.91083e+06	1.17818e+07	1.90606e+06
19.58_931.4885n	0	1	#1208	2	19.5827	931.488	16.88	GIKASDVSR		A0A060WJM9_ONCMY	Uncharacterized protein OS=Oncorhynchus mykiss GN=GSONMT00073231001 PE=4 SV=1	371743	329261	309246	3168.51	271241	696925	28727.4	333870	184316
9.19_1939.9375n	0	1	#2073	2	9.1887	1939.94	4.61	MICEVSKASAEVTWWK	[1] Oxidation (M)|[3] Carbamidomethyl (C)	A0A060WJM9_ONCMY	Uncharacterized protein OS=Oncorhynchus mykiss GN=GSONMT00073231001 PE=4 SV=1	148.778		430.122	1.79538e+06			79.1344	184.483
17.20_1196.5419n	0	1	#3529	2	17.1994	1196.54	19.22	SDSGKYNVTVK		A0A060WJM9_ONCMY	Uncharacterized protein OS=Oncorhynchus mykiss GN=GSONMT00073231001 PE=4 SV=1	32381.7	62819.9	253351	727.417	4701.01	665.197	114770	27700.8
6.91_1164.5833n	0	1	#14709	2	6.91123	1164.58	5.3	EKNSVMWQK	[6] Oxidation (M)	A0A060WJM9_ONCMY	Uncharacterized protein OS=Oncorhynchus mykiss GN=GSONMT00073231001 PE=4 SV=1			26.853	30746.9					0.14166
18.46_898.5263n	0	1	#82	2	18.4587	898.526	15.27	IIELGQAR		A0A060WJM9_ONCMY	Uncharacterized protein OS=Oncorhynchus mykiss GN=GSONMT00073231001 PE=4 SV=1	1.39636e+07	36486	1.04701e+06	2.28598e+06	2.08923e+06	1.52396e+07	791319	2.72263e+07	1.44824e+06
21.27_898.5254n	0	1	#214	2	21.2677	898.525	6.61	ATETPGPVK		A0A060WJM9_ONCMY	Uncharacterized protein OS=Oncorhynchus mykiss GN=GSONMT00073231001 PE=4 SV=1	1.17201e+07	9.38711e+06	265868	541187	555930	1.45551e+06	398728	287223	675372
25.45_898.5256n	0	1	#355	2	25.4536	898.526	11.33	IIIKEAGR		A0A060WJM9_ONCMY	Uncharacterized protein OS=Oncorhynchus mykiss GN=GSONMT00073231001 PE=4 SV=1	235657	247846	184389	473225	368812	799073	333946	140145	348101
18.69_850.4772n	0	1	#475	2	18.694	850.477	6.04	AFANVTTK		A0A060WJM9_ONCMY	Uncharacterized protein OS=Oncorhynchus mykiss GN=GSONMT00073231001 PE=4 SV=1	198772	225013	143579	815171	461117	239191	535277	331222	529398
17.93_966.4723n	0	1	#1185	2	17.9289	966.472	9.54	IMVDAKFK	[2] Oxidation (M)	A0A060WJM9_ONCMY	Uncharacterized protein OS=Oncorhynchus mykiss GN=GSONMT00073231001 PE=4 SV=1	225744	58929.4	32856	238112	115067	88129.1	228160	143518	7445.24
19.86_985.4843n	0	1	#2796	2	19.8552	985.484	7.67	NGEEVPADR		A0A060WJM9_ONCMY	Uncharacterized protein OS=Oncorhynchus mykiss GN=GSONMT00073231001 PE=4 SV=1	74262.4	612696	110634	255621	305451	214829	212605	291510	1.00327e+06
21.27_1038.5337n	0	1	#2821	2	21.2677	1038.53	9.24	DSMILMWK	[3] Oxidation (M)	A0A060WJM9_ONCMY	Uncharacterized protein OS=Oncorhynchus mykiss GN=GSONMT00073231001 PE=4 SV=1	171867	314231	473948	446757	343935	143015	355292	130564	130342
16.57_1680.7680n	0	1	#3310	2	16.5704	1680.77	12.24	DEYEAPTITIDSTVK		A0A060WJM9_ONCMY	Uncharacterized protein OS=Oncorhynchus mykiss GN=GSONMT00073231001 PE=4 SV=1	23436.3	156574	1.14402e+06	1569.43	4482.44	13673	22655.1	218636	42.946
20.34_898.5273n	0	1	#96	2	20.3398	898.527	13.85	IIIKEAGR		A0A060WJM9_ONCMY	Uncharacterized protein OS=Oncorhynchus mykiss GN=GSONMT00073231001 PE=4 SV=1	1.35425e+07	85893.6	4.86781e+06	754210	790707	1.12942e+06	38199.2	699825	954224
17.75_898.5267n	0	1	#111	2	17.7481	898.527	4.89	IIIKEAGR		A0A060WJM9_ONCMY	Uncharacterized protein OS=Oncorhynchus mykiss GN=GSONMT00073231001 PE=4 SV=1	45316.8	463752	1.68964e+06	145951	7.63764e+06	9.76097e+06	29.3696	2.26086e+07	3.13275e+06
24.32_898.5239n	0	1	#403	2	24.3197	898.524	18.56	IIIKEAGR		A0A060WJM9_ONCMY	Uncharacterized protein OS=Oncorhynchus mykiss GN=GSONMT00073231001 PE=4 SV=1	270070	37404.4	219222	291548	113711	322612	3.71594e+07	83701.7	270942
22.78_898.5279n	0	1	#3811	2	22.7835	898.528	8.78	IIIKEAGR		A0A060WJM9_ONCMY	Uncharacterized protein OS=Oncorhynchus mykiss GN=GSONMT00073231001 PE=4 SV=1	39558.6	22124.9	58340.6	82170	7745.61	102228	2254.63	22499.5	54459
19.24_1044.5574n	0	1	#120	2	19.2362	1044.56	9.43	EGQIIGSSVR		A0A060WJM9_ONCMY	Uncharacterized protein OS=Oncorhynchus mykiss GN=GSONMT00073231001 PE=4 SV=1	8.55887e+06	927700	9.80209e+06	1.18954e+06	1.10441e+06	862550	64244.9	1.11474e+06	1.32873e+06
20.31_1084.6355n	0	1	#196	2	20.31	1084.64	15.1	AVNSRGASVPK		A0A060WJM9_ONCMY	Uncharacterized protein OS=Oncorhynchus mykiss GN=GSONMT00073231001 PE=4 SV=1	4.45748e+06	1.3569e+06	687282	1.41938e+07	2.96383e+06	7.57245e+06	3.9186e+06	1.21321e+06	4.28051e+06
19.44_1130.5702n	0	1	#329	2	19.443	1130.57	18.71	NNMIIVQGDK		A0A060WJM9_ONCMY	Uncharacterized protein OS=Oncorhynchus mykiss GN=GSONMT00073231001 PE=4 SV=1	956187	334090	686045	2.75241e+06	3.53249e+06	4.35853e+06	327969	1.39718e+06	1.14722e+06
19.76_1586.7983n	0	1	#798	2	19.7565	1586.8	5.14	VGSGPTVETDEAVQAK		A0A060WJM9_ONCMY	Uncharacterized protein OS=Oncorhynchus mykiss GN=GSONMT00073231001 PE=4 SV=1	630755	8.15694e+06	774142	766976	341530	1.36257e+06	73805	171185	486404
19.94_954.5645n	0	1	#898	2	19.9373	954.564	20.92	MKEPVHAK	[1] Oxidation (M)	A0A060WJM9_ONCMY	Uncharacterized protein OS=Oncorhynchus mykiss GN=GSONMT00073231001 PE=4 SV=1	992204	48934.6	26542.9	59981.9	3715.4	36845.3		158573	49885
16.44_1392.7169n	0	1	#1486	2	16.4419	1392.72	5.56	IMMAEAVSAKAGAK	[2] Oxidation (M)	A0A060WJM9_ONCMY	Uncharacterized protein OS=Oncorhynchus mykiss GN=GSONMT00073231001 PE=4 SV=1	127.971	144262	2428.99		566850	10491.5	88.6582	2587.39
18.13_969.5881n	0	1	#1614	2	18.125	969.588	9.7	VAIIGTQLR		A0A060WJM9_ONCMY	Uncharacterized protein OS=Oncorhynchus mykiss GN=GSONMT00073231001 PE=4 SV=1	22460	2982.23	45136.5	4887.78	1.17251e+06	183522	72.4411	1.40829e+06	217172
13.88_1225.6072n	0	1	#1651	2	13.8812	1225.61	7.73	AGGDLTVEIPVR		A0A060WJM9_ONCMY	Uncharacterized protein OS=Oncorhynchus mykiss GN=GSONMT00073231001 PE=4 SV=1	25696.9	3594.21	3289.96		74308.1	24693	155.805	610100	383.752
18.55_800.5082n	0	1	#2524	2	18.5475	800.508	12.5	VRAVNSR		A0A060WJM9_ONCMY	Uncharacterized protein OS=Oncorhynchus mykiss GN=GSONMT00073231001 PE=4 SV=1	6987.06	3041.82	4639.65	1616.39	5310.34	11573.9		111661	96552.1
22.15_1885.8550n	0	1	#3249	2	22.1478	1885.86	3.27	LTEGDEYMFRVAAVNR	[8] Oxidation (M)	A0A060WJM9_ONCMY	Uncharacterized protein OS=Oncorhynchus mykiss GN=GSONMT00073231001 PE=4 SV=1	1.03324e+06	1725.2	79561.6	249545	1169.99	44853.1	4969.43	4272.85	24943.7
13.75_1196.5753n	0	1	#6269	2	13.7467	1196.58	15.56	SDSGKYNVTVK		A0A060WJM9_ONCMY	Uncharacterized protein OS=Oncorhynchus mykiss GN=GSONMT00073231001 PE=4 SV=1	7348.09		1087.38		3662.71	54.7313	74.7808	164921	1477.93
15.13_1196.5514n	0	1	#5014	2	15.1341	1196.55	17.39	SDSGKYNVTVK		A0A060WJM9_ONCMY	Uncharacterized protein OS=Oncorhynchus mykiss GN=GSONMT00073231001 PE=4 SV=1	12604.4	116376	7479.8		175368	9344.92	11820.8	145486
21.97_1040.5449n	0	1	#5345	2	21.9661	1040.54	10.91	VKSPTSPTPK		A0A060WJM9_ONCMY	Uncharacterized protein OS=Oncorhynchus mykiss GN=GSONMT00073231001 PE=4 SV=1	59072.4	3450.66	85953.2	119668	6168.6	60104	467212	40942.8	70187.3
22.06_1413.7108n	0	1	#7297	2	22.0585	1413.71	5.8	NIMGRSSYTETR		A0A060WJM9_ONCMY	Uncharacterized protein OS=Oncorhynchus mykiss GN=GSONMT00073231001 PE=4 SV=1	137651		4836.02	24051.8	55957.6	3131.12	2173.64	2238.78	6570.83
18.28_1392.7183n	0	1	#9	2	18.2781	1392.72	14.27	SEYQLRVSAVNK		A0A060WJM9_ONCMY	Uncharacterized protein OS=Oncorhynchus mykiss GN=GSONMT00073231001 PE=4 SV=1	128756314	3.01548e+08	1.69204e+07	6.32225e+07	3.86794e+07	3.46012e+07	761612	1.3829e+08	3.30779e+06
18.07_898.5261n	0	1	#45	2	18.0699	898.526	15.27	IIELGQAR		A0A060WJM9_ONCMY	Uncharacterized protein OS=Oncorhynchus mykiss GN=GSONMT00073231001 PE=4 SV=1	1.77517e+07	1.13921e+07	1.69213e+07	3.33649e+06	1.81864e+06	1.33682e+07	2.43351e+06	3.99213e+07	2.68764e+07
18.97_850.4804n	0	1	#447	2	18.9702	850.48	1.46	AFANVTTK		A0A060WJM9_ONCMY	Uncharacterized protein OS=Oncorhynchus mykiss GN=GSONMT00073231001 PE=4 SV=1	22261	9462.4	102694	876395	250119	94545.8	160739	100478	155147
18.16_990.4437n	0	1	#584	2	18.1591	990.444	7.13	TGNSTLSIAK		A0A060WJM9_ONCMY	Uncharacterized protein OS=Oncorhynchus mykiss GN=GSONMT00073231001 PE=4 SV=1	1.14896e+06	3.51066e+06	538752	126919	299172	157418	171778	536840	100315
18.85_1474.7641n	0	1	#606	2	18.85	1474.76	5.48	VMAENETGISRPR	[2] Oxidation (M)	A0A060WJM9_ONCMY	Uncharacterized protein OS=Oncorhynchus mykiss GN=GSONMT00073231001 PE=4 SV=1	1.18803e+07	3.96693e+06	5.11875e+06	2.29167e+06	3.23483e+06	475790	38336.1	6.10112e+06	1.24388e+06
20.94_1707.8503n	0	1	#940	2	20.9417	1707.85	11.74	HAGRYIITAENAAGHK		A0A060WJM9_ONCMY	Uncharacterized protein OS=Oncorhynchus mykiss GN=GSONMT00073231001 PE=4 SV=1	7.07486e+06	1.18791e+07	962923	435826	9851.76	42855.4	53916.4	3.0661e+06	124463
23.43_1436.7554n	0	1	#1011	2	23.4318	1436.76	5.82	TRPRSPSPLATVR		A0A060WJM9_ONCMY	Uncharacterized protein OS=Oncorhynchus mykiss GN=GSONMT00073231001 PE=4 SV=1	2.66474e+06	1.2316e+06	59127.2	244630	201096	33196.3	106571	2.9928e+06	160178
18.01_966.4702n	0	1	#1107	2	18.008	966.47	9.54	IMVDAKFK	[2] Oxidation (M)	A0A060WJM9_ONCMY	Uncharacterized protein OS=Oncorhynchus mykiss GN=GSONMT00073231001 PE=4 SV=1	618667	758778	308916	340473	147906	233603	236064	279974	625836
17.61_968.5288n	0	1	#1289	2	17.6083	968.529	8.12	QILLDVLR		A0A060WJM9_ONCMY	Uncharacterized protein OS=Oncorhynchus mykiss GN=GSONMT00073231001 PE=4 SV=1	39331.2	52056.2	215164	1504.18	45616.7	54666.4	40986.3	19339.9	242428
19.58_1232.6782n	0	1	#2128	2	19.584	1232.68	6.54	YEITAANPGGLK		A0A060WJM9_ONCMY	Uncharacterized protein OS=Oncorhynchus mykiss GN=GSONMT00073231001 PE=4 SV=1	9695.9	10114.1	64852.3	7480.64	27032.4	27694.8	31079.2	16369.1	647894
15.49_1105.5254n	0	1	#2840	2	15.4914	1105.53	10.83	VTGYIIERR		A0A060WJM9_ONCMY	Uncharacterized protein OS=Oncorhynchus mykiss GN=GSONMT00073231001 PE=4 SV=1	41589.3	144466	251617	11311.7	184483	169493	118316	10141.7	9.54651
7.68_1091.4969n	0	1	#3343	2	7.67642	1091.5	11.26	GGKDIENTMK		A0A060WJM9_ONCMY	Uncharacterized protein OS=Oncorhynchus mykiss GN=GSONMT00073231001 PE=4 SV=1	6167.59	43541.8	221242		5567.79		96681.6	14.9561	0.674111
21.97_1002.4709n	0	1	#3426	2	21.9669	1002.47	4.68	VAARNIMGR	[7] Oxidation (M)	A0A060WJM9_ONCMY	Uncharacterized protein OS=Oncorhynchus mykiss GN=GSONMT00073231001 PE=4 SV=1	255547	423630	280438	324513	43884.1	14155.9	53178.9	668176	186340
17.69_898.5251n	0	1	#45	2	17.6896	898.525	13.32	ATETPGPVK		A0A060WJM9_ONCMY	Uncharacterized protein OS=Oncorhynchus mykiss GN=GSONMT00073231001 PE=4 SV=1	2.55783e+07	3.22907e+07	3.0215e+07	803380	3.5997e+06	9.06577e+06	998960	2.38798e+07	1.04489e+07
20.45_1333.6947n	0	1	#176	2	20.4518	1333.69	4.6	LNEEYHFRVK		A0A060WJM9_ONCMY	Uncharacterized protein OS=Oncorhynchus mykiss GN=GSONMT00073231001 PE=4 SV=1	210496	2.09863e+06	519842	136803	3.1797e+07	1.39981e+06	110712	454494	307955
17.75_1333.6919n	0	1	#470	2	17.7462	1333.69	13.3	LNEEYHFRVK		A0A060WJM9_ONCMY	Uncharacterized protein OS=Oncorhynchus mykiss GN=GSONMT00073231001 PE=4 SV=1	727023	217478	3.29108e+06	276143	488127	1.07577e+07	178443	802875	430684
18.65_850.4794n	0	1	#508	2	18.6466	850.479	2.93	AFANVTTK		A0A060WJM9_ONCMY	Uncharacterized protein OS=Oncorhynchus mykiss GN=GSONMT00073231001 PE=4 SV=1	62411.8	16157.3	133311	38552	171215	10682.1	61187.5	215751	139678
18.91_1388.7809n	0	1	#665	2	18.9061	1388.78	3.62	NESGEKTATIIVK		A0A060WJM9_ONCMY	Uncharacterized protein OS=Oncorhynchus mykiss GN=GSONMT00073231001 PE=4 SV=1	155036	72831.2	286900	56355.9	39975.8	4.00527e+06	106861	312718	162234
16.50_1252.5906n	0	1	#1127	2	16.5006	1252.59	8.01	VLDTPSAPVNLK		A0A060WJM9_ONCMY	Uncharacterized protein OS=Oncorhynchus mykiss GN=GSONMT00073231001 PE=4 SV=1	858373	152107	5.1769e+06	1.04779e+06	188061	1.70465e+06	252084	853001	410498
13.65_988.5148n	0	1	#1140	2	13.6534	988.515	10.15	YQMMSEGK	[4] Oxidation (M)	A0A060WJM9_ONCMY	Uncharacterized protein OS=Oncorhynchus mykiss GN=GSONMT00073231001 PE=4 SV=1	270378	7310.4	414670	1.16204e+06		9689.7	78586.8	249249	93410.3
21.65_1619.9440n	0	1	#1235	2	21.6524	1619.94	6.05	KTGGSPITGYHVEFK		A0A060WJM9_ONCMY	Uncharacterized protein OS=Oncorhynchus mykiss GN=GSONMT00073231001 PE=4 SV=1	93575.6	112281	1286.88	91.7809	131562	1.82759e+06	307346	326515	143708
13.17_1132.5355n	0	1	#1514	2	13.1714	1132.54	8.28	RTDATDWIR		A0A060WJM9_ONCMY	Uncharacterized protein OS=Oncorhynchus mykiss GN=GSONMT00073231001 PE=4 SV=1	823570	23792.9	2.23923e+06	732992	4868.14	410347	111067	622742	238456
18.52_2081.9651n	0	2	#1780,#4823	2,3	18.5165	2081.97	4.39	LTVLDTSIDDSGNYTLEVK		A0A060WJM9_ONCMY	Uncharacterized protein OS=Oncorhynchus mykiss GN=GSONMT00073231001 PE=4 SV=1	462658	566259	4.1319e+06	1632.43	47411.3	365455	558789	364860	214861
17.28_931.4778n	0	1	#4275	2	17.2836	931.478	18.9	GIKASDVSR		A0A060WJM9_ONCMY	Uncharacterized protein OS=Oncorhynchus mykiss GN=GSONMT00073231001 PE=4 SV=1	7169.49	78938.9	19899.9	68022.7	13325.3	3656.55	6748.82	15249.8	4781.86
24.47_2206.1933n	0	1	#5347	2	24.4677	2206.19	12.85	VQAVNKFGLSMGLESIAVTVK	[11] Oxidation (M)	A0A060WJM9_ONCMY	Uncharacterized protein OS=Oncorhynchus mykiss GN=GSONMT00073231001 PE=4 SV=1					283496	1363.07
24.09_1232.6748n	0	1	#5534	2	24.0932	1232.67	9.31	AYAAVVTNCHK	[9] Carbamidomethyl (C)	A0A060WJM9_ONCMY	Uncharacterized protein OS=Oncorhynchus mykiss GN=GSONMT00073231001 PE=4 SV=1	169886	834303	392307	13240	521870	153304	318673	106862	68271.4
21.22_912.5428n	0	1	#375	2	21.2222	912.543	7.83	LGSASHTIK		A0A060W4G5_ONCMY	Uncharacterized protein OS=Oncorhynchus mykiss GN=GSONMT00066265001 PE=4 SV=1	3.40392e+06	1.05498e+06	1.00207e+06	5.86765e+06	4.66919e+06	3.97859e+06	761063	431050	396776
18.91_942.5589n	0	1	#657	2	18.9058	942.559	9.33	AGTFGVVHR		A0A060W4G5_ONCMY	Uncharacterized protein OS=Oncorhynchus mykiss GN=GSONMT00066265001 PE=4 SV=1	77505	745.626	17209.1	102218	1.38807e+06	456946	66892.8	165568	187185
16.49_1252.5778n	0	1	#1660	2	16.4887	1252.58	7.06	AEIMNSDFQAK		A0A060W4G5_ONCMY	Uncharacterized protein OS=Oncorhynchus mykiss GN=GSONMT00066265001 PE=4 SV=1	198002		58104.6	10006	40066	332777	539481	431580	782617
14.95_1252.5854n	0	2	#3534,#10919	2,3	14.9512	1252.59	7.91	AEIMNSDFQAK		A0A060W4G5_ONCMY	Uncharacterized protein OS=Oncorhynchus mykiss GN=GSONMT00066265001 PE=4 SV=1	546.518	80.0898	40259.8			10277.9	155407	28037.1	149199
16.83_946.5108n	0	1	#2060	2	16.8342	946.511	24.65	GDDVLETAK		A0A060W4G5_ONCMY	Uncharacterized protein OS=Oncorhynchus mykiss GN=GSONMT00066265001 PE=4 SV=1	85540.5	2603.75	1608.69	1826.32	11964.6	76334	417662	467028	256941
17.46_1103.5187n	0	1	#3381	2	17.4627	1103.52	11.41	GWQAVDTTVK		A0A060W4G5_ONCMY	Uncharacterized protein OS=Oncorhynchus mykiss GN=GSONMT00066265001 PE=4 SV=1	363050		244.893	26322	80021	101980	55653.9	19338.8	5794.28
24.80_1000.5685n	0	1	#4481	2	24.7981	1000.57	7.9	DLVIAPVFK		A0A060W4G5_ONCMY	Uncharacterized protein OS=Oncorhynchus mykiss GN=GSONMT00066265001 PE=4 SV=1	284437	994751	1.58771e+06	1.25372e+06	616319	404055	392154	100619	181238
14.73_3613.4262n	0	1	#5602	3	14.7335	3613.43	7.18	MDDISAESITLTWEPPSYTGGCPISNYVVQKR	[22] Carbamidomethyl (C)	A0A060W4G5_ONCMY	Uncharacterized protein OS=Oncorhynchus mykiss GN=GSONMT00066265001 PE=4 SV=1	2670.96	406.114	2781.01			44673.7	66037.5	53291.2	1.14778e+06
18.09_898.5261n	0	1	#51	2	18.0868	898.526	15.48	ATETPGPVK		A0A060W4G5_ONCMY	Uncharacterized protein OS=Oncorhynchus mykiss GN=GSONMT00066265001 PE=4 SV=1	2.49383e+07	1.10982e+07	1.78218e+07	1.76649e+06	1.51727e+06	2.49748e+07	5.12281e+06	3.64019e+07	2.26419e+06
17.57_1014.5363n	0	1	#110	2	17.5691	1014.54	10.03	DMILPVTVK		A0A060W4G5_ONCMY	Uncharacterized protein OS=Oncorhynchus mykiss GN=GSONMT00066265001 PE=4 SV=1	786892	1.63174e+07	8.22926e+06	528201	550698	1.3827e+06	478397	3.74555e+06	1.24867e+06
18.96_1008.5170n	0	1	#341	2	18.9629	1008.52	9.33	IVSNGKYTK		A0A060W4G5_ONCMY	Uncharacterized protein OS=Oncorhynchus mykiss GN=GSONMT00066265001 PE=4 SV=1	2.8635e+06	1.44592e+06	606839	1.06584e+06	601525	1.04374e+06	3.90009e+06	572284	463603
17.60_1260.5989n	0	1	#604	2	17.5979	1260.6	26.47	ETDNKVSITVR		A0A060W4G5_ONCMY	Uncharacterized protein OS=Oncorhynchus mykiss GN=GSONMT00066265001 PE=4 SV=1	251955	4.52334e+06	3.11608e+06	289141	112961	569672	972833	1.15091e+06	476517
17.99_1032.5223n	0	1	#625	2	17.9938	1032.52	9.71	ITATNSIGEK		A0A060W4G5_ONCMY	Uncharacterized protein OS=Oncorhynchus mykiss GN=GSONMT00066265001 PE=4 SV=1	1.67167e+06	2.0695e+06	1.56654e+06	578826	517151	1.30763e+06	3.35058e+06	651020	414460
19.02_1264.6334n	0	1	#797	2	19.0219	1264.63	3.93	NDTGRYVLTVK		A0A060W4G5_ONCMY	Uncharacterized protein OS=Oncorhynchus mykiss GN=GSONMT00066265001 PE=4 SV=1	363344	753263	1.17281e+06	153925	133936	1.47823e+06	2.08162e+06	311890	1.97288e+06
19.41_1036.5200n	0	1	#2195	2	19.4149	1036.52	8.58	EDMADVITK	[3] Oxidation (M)	A0A060W4G5_ONCMY	Uncharacterized protein OS=Oncorhynchus mykiss GN=GSONMT00066265001 PE=4 SV=1	194016	43032.3	129506	96053.6	56240.5	186711	492362	21908.8	155370
12.58_1172.5574n	0	1	#6789	2	12.5838	1172.56	11.24	AENAAGVSDPSR		A0A060W4G5_ONCMY	Uncharacterized protein OS=Oncorhynchus mykiss GN=GSONMT00066265001 PE=4 SV=1	2008.13	436.678	1389.45	296462	295523	26627.3		107.214	9420.24
20.57_912.5460n	0	1	#228	2	20.5656	912.546	11.6	LGSASHTIK		A0A060W4G5_ONCMY	Uncharacterized protein OS=Oncorhynchus mykiss GN=GSONMT00066265001 PE=4 SV=1	5.06462e+06	6.2173e+06	4.02524e+06	5.73749e+06	5.70364e+06	5.95041e+06	3.34004e+06	1.52638e+07	701.463
21.28_942.5637n	0	1	#836	2	21.2751	942.564	1.18	AGTFGVVHR		A0A060W4G5_ONCMY	Uncharacterized protein OS=Oncorhynchus mykiss GN=GSONMT00066265001 PE=4 SV=1	452197	820543	2.63534e+06	1.35348e+06	640800	329970	749223	370745	14.998
21.84_1127.6035n	0	1	#1580	2	21.8356	1127.6	8.01	IIMPDIVTVK		A0A060W4G5_ONCMY	Uncharacterized protein OS=Oncorhynchus mykiss GN=GSONMT00066265001 PE=4 SV=1	297413	354177	1.14997e+06	577363	370736	272923	221149	1.35917e+06	189.138
15.22_1276.6159n	0	1	#2384	2	15.2178	1276.62	11.86	EEMRPEMIVK	[3] Oxidation (M)	A0A060W4G5_ONCMY	Uncharacterized protein OS=Oncorhynchus mykiss GN=GSONMT00066265001 PE=4 SV=1	68975.3	20140.4	124715	510.076	866706	28703.2	375631	17570.3	927.592
22.57_1322.6177n	0	1	#3520	2	22.5727	1322.62	7.53	YQISARNSSGIK		A0A060W4G5_ONCMY	Uncharacterized protein OS=Oncorhynchus mykiss GN=GSONMT00066265001 PE=4 SV=1	30701.9	277780	50846	79633.1	46510.3	66096.4	48366.8	150576
24.02_1278.5866n	0	1	#3563	2	24.0176	1278.59	5.55	MFPHNTVYVR	[1] Oxidation (M)	A0A060W4G5_ONCMY	Uncharacterized protein OS=Oncorhynchus mykiss GN=GSONMT00066265001 PE=4 SV=1	58757	11281	934811	24216.3	27896.9	38158	78861.2	142640
23.55_1466.7008n	0	1	#8692	2	23.5476	1466.7	3.57	LSIPDLELPDDLK		A0A060W4G5_ONCMY	Uncharacterized protein OS=Oncorhynchus mykiss GN=GSONMT00066265001 PE=4 SV=1	13980.5	16622.1	11912.1	15109	103179	39844.5	16222.1	161507	1110.71
24.65_898.5249n	0	1	#361	2	24.6484	898.525	14.44	ATETPGPVK		A0A060W4G5_ONCMY	Uncharacterized protein OS=Oncorhynchus mykiss GN=GSONMT00066265001 PE=4 SV=1	842977	4.24855e+07	2.07776e+06	1.39385e+06	299131	1.79066e+06	515555	257027	495687
21.37_1562.9326n	0	2	#752,#6077	2,3	21.3739	1562.93	9.14	GKSEPKPLADPVVVK		A0A060W4G5_ONCMY	Uncharacterized protein OS=Oncorhynchus mykiss GN=GSONMT00066265001 PE=4 SV=1	389442	170056	108913	1.72261e+06	8044.69	2.4921e+06	32214.1	3.44356e+06	1.42895e+06
16.47_1252.5953n	0	1	#1495	2	16.4715	1252.6	7.12	AEIMNSDFQAK		A0A060W4G5_ONCMY	Uncharacterized protein OS=Oncorhynchus mykiss GN=GSONMT00066265001 PE=4 SV=1	1.83525e+06	25487.7	3.20136e+06	190072	263666	1.89742e+06	451662	1.22489e+06	1.13725e+06
13.39_1252.5602n	0	1	#3223	2	13.3903	1252.56	10.36	AEIMNSDFQAK		A0A060W4G5_ONCMY	Uncharacterized protein OS=Oncorhynchus mykiss GN=GSONMT00066265001 PE=4 SV=1	60066.2	59.7762	58971.1	27.0736	113738	145.038	32626.7	354676	109167
15.01_1886.9753n	0	1	#1547	2	15.0147	1886.98	6.42	ATETPGPVKELVMTDATK		A0A060W4G5_ONCMY	Uncharacterized protein OS=Oncorhynchus mykiss GN=GSONMT00066265001 PE=4 SV=1	107915	2479.07	115598	95.0681	5.91599e+06		56360.2	83894.4	51718.5
24.80_912.5438n	0	1	#1660	2	24.7961	912.544	1.69	LVVKDAIR		A0A060W4G5_ONCMY	Uncharacterized protein OS=Oncorhynchus mykiss GN=GSONMT00066265001 PE=4 SV=1	415919	7.63915e+06	553608	1.02789e+06	50254	723945	558670	185847	164030
18.52_1308.7481n	0	1	#2081	2	18.5227	1308.75	6.24	SPEPISSPLRVK		A0A060W4G5_ONCMY	Uncharacterized protein OS=Oncorhynchus mykiss GN=GSONMT00066265001 PE=4 SV=1	21686.9	73810.1	321618	944857	66992.2	392210	12881	34469.5	43604.1
18.52_1078.6431n	0	1	#2204	2	18.5227	1078.64	2.34	TFKGDAITVK		A0A060W4G5_ONCMY	Uncharacterized protein OS=Oncorhynchus mykiss GN=GSONMT00066265001 PE=4 SV=1	11182.3	152.304	18364.8	4502.34	35730.9	5652.75	50619.4	175099	144406
23.33_1058.5710n	0	1	#3597	2	23.3346	1058.57	10.71	YTMIALFGK	[3] Oxidation (M)	A0A060W4G5_ONCMY	Uncharacterized protein OS=Oncorhynchus mykiss GN=GSONMT00066265001 PE=4 SV=1	382755	3.52566e+06	321334	654096	102744	263144	476179	137021	110376
22.19_2238.1364n	0	1	#4270	3	22.1946	2238.14	17.65	ANEEVTMTNTSKTLCLAMPK	[15] Carbamidomethyl (C)	A0A060W4G5_ONCMY	Uncharacterized protein OS=Oncorhynchus mykiss GN=GSONMT00066265001 PE=4 SV=1	245067	287839	35979.2	2.34018e+06	16023.9	976540	16961.8	40130	28962.6
19.34_1392.7209n	0	1	#792	2	19.3369	1392.72	6.26	IMGYVLEMMMK	[2] Oxidation (M)|[8] Oxidation (M)|[9] Oxidation (M)	A0A060W4G5_ONCMY	Uncharacterized protein OS=Oncorhynchus mykiss GN=GSONMT00066265001 PE=4 SV=1	674803	952315	1.43621e+06	64185.8	1.05595e+06	902034	59303.8	2.03007e+06	740021
19.40_846.4464n	0	1	#849	2	19.3956	846.446	13.58	SEVEQQK		A0A060W4G5_ONCMY	Uncharacterized protein OS=Oncorhynchus mykiss GN=GSONMT00066265001 PE=4 SV=1	340812	382384	764072	73844.9	252147	163762	176.499	1.00858e+06	167640
20.89_942.5634n	0	1	#863	2	20.8851	942.563	11.88	VVDTALVVK		A0A060W4G5_ONCMY	Uncharacterized protein OS=Oncorhynchus mykiss GN=GSONMT00066265001 PE=4 SV=1	788865	425573	875825	224836	835765	1.45146e+06	3639.47	546518	430327
17.72_1040.5525n	0	1	#964	2	17.7166	1040.55	13.94	VAAENQAGPGK		A0A060W4G5_ONCMY	Uncharacterized protein OS=Oncorhynchus mykiss GN=GSONMT00066265001 PE=4 SV=1	544188	427368	514751	237226	329008	441535	133.03	970877	246368
22.42_1146.5064n	0	1	#1123	2	22.4217	1146.51	10.6	DLPEGRWMK	[8] Oxidation (M)	A0A060W4G5_ONCMY	Uncharacterized protein OS=Oncorhynchus mykiss GN=GSONMT00066265001 PE=4 SV=1	110349	450057	858767	605735	106211	1.151e+06	7395.38	183304	160674
20.35_1127.6059n	0	1	#1417	2	20.3498	1127.61	10.38	IIMPDIVTVK		A0A060W4G5_ONCMY	Uncharacterized protein OS=Oncorhynchus mykiss GN=GSONMT00066265001 PE=4 SV=1	192801	282162	423476	99236.5	400990	357422	199.159	936097	396318
17.48_861.4838n	0	1	#1661	2	17.48	861.484	9.34	ETIVSSAR		A0A060W4G5_ONCMY	Uncharacterized protein OS=Oncorhynchus mykiss GN=GSONMT00066265001 PE=4 SV=1	249088	125661	116376	229042	1.18536e+06	389300	956.79	375879	94454.4
21.92_932.4419n	0	1	#3732	2	21.9214	932.442	7.51	ESITVAWK		A0A060W4G5_ONCMY	Uncharacterized protein OS=Oncorhynchus mykiss GN=GSONMT00066265001 PE=4 SV=1	338695	171334	398452	172358	259874	688902	4711.48	163722	118435
20.56_912.5645n	0	1	#50	2	20.5629	912.564	7.86	LGSASHTIK		A0A060W4G5_ONCMY	Uncharacterized protein OS=Oncorhynchus mykiss GN=GSONMT00066265001 PE=4 SV=1	4.09244e+06	3.59904e+06	5.47822e+06	2.32794e+06	3.64359e+06	1.89939e+06	1.00595e+06	1.74073e+06	685409
15.76_898.5241n	0	1	#138	2	15.7617	898.524	8.48	IGLRWVR		A0A060W4G5_ONCMY	Uncharacterized protein OS=Oncorhynchus mykiss GN=GSONMT00066265001 PE=4 SV=1	28454.8	752.889	427.108	0.24668	15892.7	586534	69620.6	4.88988e+06
19.04_1132.5810n	0	1	#507	2	19.0405	1132.58	4.23	EVSTEKWVR		A0A060W4G5_ONCMY	Uncharacterized protein OS=Oncorhynchus mykiss GN=GSONMT00066265001 PE=4 SV=1	699236	364035	908863	2.23804e+06	5.2015e+06	2.38129e+06	749695	2.15601e+06	235725
21.12_990.5771n	0	1	#1016	2	21.12	990.577	6.92	IINYVIEK		A0A060W4G5_ONCMY	Uncharacterized protein OS=Oncorhynchus mykiss GN=GSONMT00066265001 PE=4 SV=1	58791.8	362389	36784.3	624836	627648	506721	196236	77263.3	770465
23.40_2383.2238n	0	2	#4470,#1845	2,3	23.4045	2383.22	5.27	ASDSVETPKVFLSGSLQSGMSIK	[20] Oxidation (M)	A0A060W4G5_ONCMY	Uncharacterized protein OS=Oncorhynchus mykiss GN=GSONMT00066265001 PE=4 SV=1	35884.2	588136	451137	301471	106924	321589	163603	68410.2	121339
19.35_1146.5519n	0	1	#2055	2	19.3488	1146.55	10.9	ERETIVSSAR		A0A060W4G5_ONCMY	Uncharacterized protein OS=Oncorhynchus mykiss GN=GSONMT00066265001 PE=4 SV=1	73081.8	785606	417642	29775.1	53478.7	25427.9	26001.8	46728.2	169668
17.36_1707.8250n	0	1	#3627	2	17.3576	1707.83	5.44	ITSYQIDALEKGQDK		A0A060W4G5_ONCMY	Uncharacterized protein OS=Oncorhynchus mykiss GN=GSONMT00066265001 PE=4 SV=1	116738	25241.4	10774.6	1024.51	27473.4	110041	87865.7	1.37e+06	6226.72
22.71_932.4437n	0	1	#3667	2	22.7079	932.444	5.27	IIEMGQAR	[4] Oxidation (M)	A0A060W4G5_ONCMY	Uncharacterized protein OS=Oncorhynchus mykiss GN=GSONMT00066265001 PE=4 SV=1	303581	268130	561600	125651	69621.7	27727.6	189412	12459.5	124437
14.11_1207.5315n	0	1	#11361	2	14.1065	1207.53	11.2	YTIEAENPSGK		A0A060W4G5_ONCMY	Uncharacterized protein OS=Oncorhynchus mykiss GN=GSONMT00066265001 PE=4 SV=1	498.986	191.573			26753.9	20455	17843.7	1624.78
20.35_1008.5169n	0	1	#286	2	20.3543	1008.52	9.33	IVSNGKYTK		A0A060W4G5_ONCMY	Uncharacterized protein OS=Oncorhynchus mykiss GN=GSONMT00066265001 PE=4 SV=1	759890	8.83736e+06	1.12497e+06	1.17862e+06	863213	845871	3.80756e+06	606319	1.87522e+06
17.11_1001.5420n	0	1	#850	2	17.1061	1001.54	5.65	GIKVSEITR		A0A060W4G5_ONCMY	Uncharacterized protein OS=Oncorhynchus mykiss GN=GSONMT00066265001 PE=4 SV=1	842409	546846	5.95212e+06	466922	413603	525791	325278	271237	824294
20.14_1032.5251n	0	1	#904	2	20.1438	1032.53	7.7	ITATNSIGEK		A0A060W4G5_ONCMY	Uncharacterized protein OS=Oncorhynchus mykiss GN=GSONMT00066265001 PE=4 SV=1	1.18494e+06	3.98199e+06	1.8037e+06	398007	343269	1.61185e+06	153157	641382	251157
16.36_1032.5143n	0	2	#1627,#782	2,2	16.3629	1032.51	9.71	ITATNSIGEK		A0A060W4G5_ONCMY	Uncharacterized protein OS=Oncorhynchus mykiss GN=GSONMT00066265001 PE=4 SV=1	456220	173383	1.97805e+06	210803	273531	235148	1.84695e+06	330667	72225.8
20.50_1264.6366n	0	1	#1042	2	20.5046	1264.64	3.93	NDTGRYVLTVK		A0A060W4G5_ONCMY	Uncharacterized protein OS=Oncorhynchus mykiss GN=GSONMT00066265001 PE=4 SV=1	918781	648164	1.40447e+06	233379	145093	2.42382e+06	396265	1.19263e+06	209460
19.63_1014.5369n	0	1	#1095	2	19.6344	1014.54	15.97	DIVIIEGEK		A0A060W4G5_ONCMY	Uncharacterized protein OS=Oncorhynchus mykiss GN=GSONMT00066265001 PE=4 SV=1	3.06933e+06	1.71744e+06	965999	484872	666111	1.55026e+06	386933	2.6316e+06	699417
22.62_1127.5987n	0	1	#1889	2	22.621	1127.6	2.76	IIMPDIVTVK		A0A060W4G5_ONCMY	Uncharacterized protein OS=Oncorhynchus mykiss GN=GSONMT00066265001 PE=4 SV=1	341505	548031	379713	78481.2	23910.3	349445	14849	174300	109820
19.81_1036.5162n	0	1	#2637	2	19.8146	1036.52	16.94	EDMADVITK	[3] Oxidation (M)	A0A060W4G5_ONCMY	Uncharacterized protein OS=Oncorhynchus mykiss GN=GSONMT00066265001 PE=4 SV=1	62627	416417	216803	69228.4	83120.7	81069.3	71179	10742.1	158048
18.52_2077.0436n	0	2	#3000,#2779	2,2	18.5178	2077.04	6.52	SINKIGLSEPSPPTDPQVAK		A0A060W4G5_ONCMY	Uncharacterized protein OS=Oncorhynchus mykiss GN=GSONMT00066265001 PE=4 SV=1	34406.3	19438.6	4855.52	9794.16	2218.68		24730.6	1.65206e+06	116206
18.40_943.4644n	0	1	#3044	2	18.404	943.464	10.44	NDKDVPTR		A0A060W4G5_ONCMY	Uncharacterized protein OS=Oncorhynchus mykiss GN=GSONMT00066265001 PE=4 SV=1	222505	365896	194312	181381	147035	255049	58704.4	151906	32288.9
12.95_1172.5589n	0	1	#6353	2	12.9469	1172.56	11.24	AENAAGVSDPSR		A0A060W4G5_ONCMY	Uncharacterized protein OS=Oncorhynchus mykiss GN=GSONMT00066265001 PE=4 SV=1	124.301	5061.88	34.6969	329109	302904	12765.2	54625	1.81808	20056.9
8.69_1076.5284n	0	2	#16865,#16410	2,2	8.68711	1076.53	5.63	IELEDRFR		A0A060W4G5_ONCMY	Uncharacterized protein OS=Oncorhynchus mykiss GN=GSONMT00066265001 PE=4 SV=1			38.9726		227.037		8983.24
17.59_898.5264n	0	1	#72	2	17.5867	898.526	12.93	ATETPGPVK		A0A060W4G5_ONCMY	Uncharacterized protein OS=Oncorhynchus mykiss GN=GSONMT00066265001 PE=4 SV=1	1.00826e+07	169932	9913.16	767751	207363	3.18368e+07	403462	1.85063e+07	1.46378e+07
21.91_1044.5604n	0	1	#192	2	21.907	1044.56	3.71	CGPGPTVETK	[1] Carbamidomethyl (C)	A0A060W4G5_ONCMY	Uncharacterized protein OS=Oncorhynchus mykiss GN=GSONMT00066265001 PE=4 SV=1	316322	4.02213e+07	223513613	2.19461e+06	3950.47	3.24528e+06	185352	146951	140886
13.93_1064.5176n	0	1	#266	2	13.9259	1064.52	13.91	WHLPIPFR		A0A060W4G5_ONCMY	Uncharacterized protein OS=Oncorhynchus mykiss GN=GSONMT00066265001 PE=4 SV=1	844918	358.875	1239.84	98999.9	575301	4.3118e+06	517329	379118	440256
14.48_1040.5532n	0	1	#662	2	14.4843	1040.55	9.03	VAAENQAGPGK		A0A060W4G5_ONCMY	Uncharacterized protein OS=Oncorhynchus mykiss GN=GSONMT00066265001 PE=4 SV=1	261015	241.333	582.934	11118.8	409446	1.85374e+06	199680	164234	206632
15.84_1213.6070n	0	1	#923	2	15.8378	1213.61	9.24	GRPAPNCTWR	[7] Carbamidomethyl (C)	A0A060W4G5_ONCMY	Uncharacterized protein OS=Oncorhynchus mykiss GN=GSONMT00066265001 PE=4 SV=1	648691	5902.27	5690.41	1445.09	202055	1.04712e+06	1.00325e+06	685234	500676
19.27_1254.7484n	0	1	#962	2	19.2668	1254.75	8.32	NTHLTIKEATK		A0A060W4G5_ONCMY	Uncharacterized protein OS=Oncorhynchus mykiss GN=GSONMT00066265001 PE=4 SV=1	45437.1	36703.1	10205.8	70478.4	120488	7773.6	161101	245755	394838
16.43_1252.5820n	0	1	#1046	2	16.4345	1252.58	7.55	ETLVEDSGLYK		A0A060W4G5_ONCMY	Uncharacterized protein OS=Oncorhynchus mykiss GN=GSONMT00066265001 PE=4 SV=1	613636	28801.4	3895.37	17854.5	64914.9	3.83489e+06	104899	228481	215661
17.62_1424.6924n	0	1	#2784	2	17.6166	1424.69	15.45	LTPGMEYGFRVR		A0A060W4G5_ONCMY	Uncharacterized protein OS=Oncorhynchus mykiss GN=GSONMT00066265001 PE=4 SV=1	119834	118130	22789.4	19635.8	112420	329398	94089.6	27691.2	40991.8
19.04_1285.6366n	0	1	#3181	2	19.0361	1285.64	2.43	RSDGGQFSMTGK	[9] Oxidation (M)	A0A060W4G5_ONCMY	Uncharacterized protein OS=Oncorhynchus mykiss GN=GSONMT00066265001 PE=4 SV=1	140350	936891	526342	995518	3428.7	974703	216635	491158	394026
19.38_1366.6371n	0	1	#4080	3	19.3832	1366.64	17.3	LAFTSVSNNCVR	[10] Carbamidomethyl (C)	A0A060W4G5_ONCMY	Uncharacterized protein OS=Oncorhynchus mykiss GN=GSONMT00066265001 PE=4 SV=1						441.854		10897.5	6076.89
20.29_2384.1589n	0	1	#4355	3	20.2935	2384.16	6.5	VRAMNTEGVGEPAVVEEIVELK	[4] Oxidation (M)	A0A060W4G5_ONCMY	Uncharacterized protein OS=Oncorhynchus mykiss GN=GSONMT00066265001 PE=4 SV=1	2473.87	617416	381772	805788	120177	2.20955e+06	12507.8	4928.33	7214.49
26.45_2008.1092n	0	1	#5893	3	26.4514	2008.11	10.91	VMAENGAGIGPASSTSRLFK	[2] Oxidation (M)	A0A060W4G5_ONCMY	Uncharacterized protein OS=Oncorhynchus mykiss GN=GSONMT00066265001 PE=4 SV=1	4031.73	49381.9	91334.2	74400.2	69914.2	120444	9327.41	55155.6	33141.7
26.91_1176.5842n	0	1	#7528	2	26.9091	1176.58	9.11	VLDKPGPPAGVK		A0A060W4G5_ONCMY	Uncharacterized protein OS=Oncorhynchus mykiss GN=GSONMT00066265001 PE=4 SV=1	8566.48	357273	966372	30990.8	121.786	400863	10525.5	2540.38	7340.94
13.77_2349.2746n	0	1	#8154	2	13.7671	2349.27	2.44	DMILPVTVKDQHEPPEINMK	[19] Oxidation (M)	A0A060W4G5_ONCMY	Uncharacterized protein OS=Oncorhynchus mykiss GN=GSONMT00066265001 PE=4 SV=1	83228.1	956.682	3567.51	79.3736	2.09814e+06	15361.9	91579.5	32975.1	68017.5
21.73_1010.5362n	0	1	#9713	2	21.7331	1010.54	10.79	SPEPIMLPK		A0A060W4G5_ONCMY	Uncharacterized protein OS=Oncorhynchus mykiss GN=GSONMT00066265001 PE=4 SV=1	7131.43	56916.9	275964	53944.7	15897.5	42635.9	12530.5	18045.4	24630.4
18.78_989.5064n	0	1	#41	2	18.7831	989.506	10.09	TTLVVKDSK		A0A060W4G5_ONCMY	Uncharacterized protein OS=Oncorhynchus mykiss GN=GSONMT00066265001 PE=4 SV=1	300650	683650	312175	38268.3	2.79294e+06	28329.3	6.0631e+06	1.8985e+06	275892
18.15_1146.5149n	0	1	#108	2	18.1469	1146.51	9.86	ERETIVSSAR		A0A060W4G5_ONCMY	Uncharacterized protein OS=Oncorhynchus mykiss GN=GSONMT00066265001 PE=4 SV=1	1375603	1.42523e+07	607181	1.00434e+06	3.8978e+06	1.30399e+06	106621	2.30159e+06	14275.9
21.25_1246.6331n	0	1	#385	2	21.252	1246.63	11.56	AINPLFPPGPPK		A0A060W4G5_ONCMY	Uncharacterized protein OS=Oncorhynchus mykiss GN=GSONMT00066265001 PE=4 SV=1	435616	597946	518459	637929	2.51746e+07	196627	1.46278e+06	4.27676e+06	1.24756e+06
18.06_964.5382n	0	1	#493	2	18.0575	964.538	14.59	VSAFNDKGK		A0A060W4G5_ONCMY	Uncharacterized protein OS=Oncorhynchus mykiss GN=GSONMT00066265001 PE=4 SV=1	91961.4	148365	212015	1.07178e+07	1.8629e+06	4.17342e+06	211157	902886	636458
19.46_1198.6036n	0	1	#772	2	19.4629	1198.6	7.77	RPVKDGGSDIR		A0A060W4G5_ONCMY	Uncharacterized protein OS=Oncorhynchus mykiss GN=GSONMT00066265001 PE=4 SV=1	843892	1.55023e+06	510988	211538	271050	102906	333169	412862	496024
23.29_2445.2300n	0	2	#1493,#812	2,3	23.2895	2445.23	6.19	CTRNSFHVGDLIEGVIYYFR	[1] Carbamidomethyl (C)	A0A060W4G5_ONCMY	Uncharacterized protein OS=Oncorhynchus mykiss GN=GSONMT00066265001 PE=4 SV=1	168267	77664.1	65183.5	123539	1.96933e+06	139091	2.28812e+06	7.37538e+06	247859
21.52_1625.6725n	0	1	#972	2	21.5157	1625.67	2.22	YMEYTFRVSAESK	[2] Oxidation (M)	A0A060W4G5_ONCMY	Uncharacterized protein OS=Oncorhynchus mykiss GN=GSONMT00066265001 PE=4 SV=1	290885	149678	178597	184966	3.18703e+06	80106.4	405406	4.32716e+06	261154
21.16_1498.7325n	0	1	#1280	2	21.1637	1498.73	9.68	LEAPEIELDSDLR		A0A060W4G5_ONCMY	Uncharacterized protein OS=Oncorhynchus mykiss GN=GSONMT00066265001 PE=4 SV=1	145811	49883.5	83675	20431.1	252277	37965.9	1.21281e+06	150573	553575
18.16_1388.6482n	0	2	#1465,#1421	2,3	18.1618	1388.65	9.48	IMAVNSSGRSDPR		A0A060W4G5_ONCMY	Uncharacterized protein OS=Oncorhynchus mykiss GN=GSONMT00066265001 PE=4 SV=1	67300.2	3.35752e+06	49003	58092.1	110770	158308	78568.2	173206	9224.27
22.16_942.5606n	0	1	#1561	2	22.1596	942.561	8	VVDTALVVK		A0A060W4G5_ONCMY	Uncharacterized protein OS=Oncorhynchus mykiss GN=GSONMT00066265001 PE=4 SV=1	129922	16921.2	229871	36552.6	151374	2589.48	17598.8	138913	107382
21.40_1131.6153n	0	1	#1872	2	21.4002	1131.62	5.1	DRNSLLWTK		A0A060W4G5_ONCMY	Uncharacterized protein OS=Oncorhynchus mykiss GN=GSONMT00066265001 PE=4 SV=1	36195.3	16512.1	73802.3	11922.3	41460.5	5125.51	241860	6212.3	80135.1
23.53_1599.8188n	0	1	#3976	3	23.5272	1599.82	8.93	TNELEEGIEYEFK		A0A060W4G5_ONCMY	Uncharacterized protein OS=Oncorhynchus mykiss GN=GSONMT00066265001 PE=4 SV=1	212561	79803.7	412820	84628.3	131437	9981.68	81035.9	24787.4	72487
25.37_1599.8172n	0	1	#5206	3	25.3688	1599.82	9.21	TNELEEGIEYEFK		A0A060W4G5_ONCMY	Uncharacterized protein OS=Oncorhynchus mykiss GN=GSONMT00066265001 PE=4 SV=1	391570	34843.3	165326	23966.2	85575.4	53610.2	51063.4	11753.4	303774
16.69_1068.4675n	0	1	#4643	2	16.6894	1068.47	7.29	DDERMTFR		A0A060W4G5_ONCMY	Uncharacterized protein OS=Oncorhynchus mykiss GN=GSONMT00066265001 PE=4 SV=1	17487.5	578542	323.317	2676.57	1174.25	14835.1	5062.84	28270.6	292.161
18.15_1001.5402n	0	1	#4905	2	18.1469	1001.54	12.13	GIKVSEITR		A0A060W4G5_ONCMY	Uncharacterized protein OS=Oncorhynchus mykiss GN=GSONMT00066265001 PE=4 SV=1	93862.3	44757.4	117188	26487.4	23282.3	33896.8	2484.26	13247	21.5598
26.95_2247.2769n	0	1	#5968	2	26.9534	2247.28	2.31	VIARNASGIFSAPSESTGAITAK		A0A060W4G5_ONCMY	Uncharacterized protein OS=Oncorhynchus mykiss GN=GSONMT00066265001 PE=4 SV=1	9275.3	111385		122.374	3126.22	25709.4	368.659	396701	5822.86
23.61_932.4420n	0	1	#9439	2	23.6137	932.442	5.27	IIEMGQAR	[4] Oxidation (M)	A0A060W4G5_ONCMY	Uncharacterized protein OS=Oncorhynchus mykiss GN=GSONMT00066265001 PE=4 SV=1	75091	3577.39	41921.2	12713.2	13923.9	1012.53	23835.8	6117.59	4663.61
15.10_1017.5838n	0	1	#9749	2	15.0995	1017.58	11.62	GTDQELVTR		A0A060W4G5_ONCMY	Uncharacterized protein OS=Oncorhynchus mykiss GN=GSONMT00066265001 PE=4 SV=1	18.7734			71571.1	139.986	9689		3037.1
17.92_912.5645n	0	1	#46	2	17.9209	912.564	9.9	LVVKDAIR		A0A060W4G5_ONCMY	Uncharacterized protein OS=Oncorhynchus mykiss GN=GSONMT00066265001 PE=4 SV=1	5.03169e+06	996046	8.82547e+06	321656	8.20611e+07	4.26888e+07	1.07655e+06	1.18761e+07	1.18761e+07
18.15_1323.6718n	0	1	#482	2	18.1522	1323.67	7.93	ANEEVTMTNTSK		A0A060W4G5_ONCMY	Uncharacterized protein OS=Oncorhynchus mykiss GN=GSONMT00066265001 PE=4 SV=1	128621	10434.3	769060	193306	2.48315e+06	1.88848e+06	157957	2.37692e+06	2.37692e+06
17.48_1024.5611n	0	1	#608	2	17.4849	1024.56	19.36	SFTSLVFPK		A0A060W4G5_ONCMY	Uncharacterized protein OS=Oncorhynchus mykiss GN=GSONMT00066265001 PE=4 SV=1	227974	97.753	12082.4	104811	4.61035e+06	2.38296e+06	985874	1.49686e+06	1.49686e+06
15.65_1024.5703n	0	1	#1443	2	15.6541	1024.57	11.15	SFTSLVFPK		A0A060W4G5_ONCMY	Uncharacterized protein OS=Oncorhynchus mykiss GN=GSONMT00066265001 PE=4 SV=1	102629		1126.1	163670	84697.9	222678	548168	481848	481848
19.75_1532.8144n	0	1	#896	2	19.7547	1532.81	7.03	NNLFVATGLQSNKK		A0A060W4G5_ONCMY	Uncharacterized protein OS=Oncorhynchus mykiss GN=GSONMT00066265001 PE=4 SV=1	783882	83376.7	682273	421791	1.07188e+07	3.86721e+06	363682	1.02373e+06	1.02373e+06
15.42_902.4619n	0	1	#1603	2	15.4206	902.462	10.06	ASKLSEIR		A0A060W4G5_ONCMY	Uncharacterized protein OS=Oncorhynchus mykiss GN=GSONMT00066265001 PE=4 SV=1	157856	1655.19	8415.45	98893.7	20975.1	67211.2	381519	247608	247608
20.52_1295.6910n	0	1	#1685	2	20.5239	1295.69	10.47	GRPEPEVAWKK		A0A060W4G5_ONCMY	Uncharacterized protein OS=Oncorhynchus mykiss GN=GSONMT00066265001 PE=4 SV=1	83777.1	61518.6	389601	12448.6	5.76021e+06	1.17e+06	84903.7	780000	780000
27.73_1127.5988n	0	1	#2461	2	27.7311	1127.6	9.83	IIMPDIVTVK		A0A060W4G5_ONCMY	Uncharacterized protein OS=Oncorhynchus mykiss GN=GSONMT00066265001 PE=4 SV=1	6232.84	1.69853e+06	1.13087e+06		12070.7	9310.2	761.882	12966	12966
16.03_1040.5516n	0	1	#2814	2	16.0321	1040.55	9.68	VAAENQAGPGK		A0A060W4G5_ONCMY	Uncharacterized protein OS=Oncorhynchus mykiss GN=GSONMT00066265001 PE=4 SV=1	226910		2856.24	69258.8	141650	36135.9	34529.1	58774.9	58774.9
13.10_1104.4933n	0	1	#3054	2	13.1035	1104.49	12.66	GDMVLKGDDR		A0A060W4G5_ONCMY	Uncharacterized protein OS=Oncorhynchus mykiss GN=GSONMT00066265001 PE=4 SV=1	97456.9	396.851	17773.3	23636.2	1944.81	883.675	134388	52531	52531
24.03_1378.6991n	0	1	#3307	2	24.0336	1378.7	2.73	YEINLTNTVGKK		A0A060W4G5_ONCMY	Uncharacterized protein OS=Oncorhynchus mykiss GN=GSONMT00066265001 PE=4 SV=1	8101.76	1.81477e+06	383795	21857.9	47770.5	57187.4	25671.2	24691.1	24691.1
18.78_1073.5992n	0	1	#26	2	18.7793	1073.6	7.67	WATVASAIQK		A0A060W4G5_ONCMY	Uncharacterized protein OS=Oncorhynchus mykiss GN=GSONMT00066265001 PE=4 SV=1	1.67418e+06	3.24986e+06	2.55751e+06	6.9394e+06	3.56313e+06	3.28589e+07	7.40502e+06	2.18025e+07	502833
20.91_1648.8001n	0	2	#35,#1651	2,3	20.9053	1648.8	5.97	SPNCITLIMKDVSR	[4] Carbamidomethyl (C)|[9] Oxidation (M)	A0A060W4G5_ONCMY	Uncharacterized protein OS=Oncorhynchus mykiss GN=GSONMT00066265001 PE=4 SV=1	5.79485e+06	1.21221e+06	5.77e+06	7.54119e+06	4.09819e+06	6.6288e+06	3.18688e+06	1.0209e+07	1.81485e+06
17.97_1044.5589n	0	1	#66	2	17.9671	1044.56	15.09	CGPGPTVETK	[1] Carbamidomethyl (C)	A0A060W4G5_ONCMY	Uncharacterized protein OS=Oncorhynchus mykiss GN=GSONMT00066265001 PE=4 SV=1	964795	5.99342e+06	2.16942e+07	645144	923341	8.31182e+06	554618	1.02204e+07	765815
16.88_841.5047n	0	1	#148	2	16.8765	841.505	12.82	RDLPEGR		A0A060W4G5_ONCMY	Uncharacterized protein OS=Oncorhynchus mykiss GN=GSONMT00066265001 PE=4 SV=1	15723.8	24181.9	2224.36		8.14749e+06	92534.5	453667	20889.2	22.981
19.96_1072.5099n	0	1	#185	2	19.9648	1072.51	9.23	EIVADGTKLK		A0A060W4G5_ONCMY	Uncharacterized protein OS=Oncorhynchus mykiss GN=GSONMT00066265001 PE=4 SV=1	145898	2.6356e+06	542465	1.01077e+06	218251	2.33555e+06	4.35692e+06	1.01554e+06	1.52508e+06
23.45_964.5389n	0	1	#217	2	23.4505	964.539	11.71	VSAFNDKGK		A0A060W4G5_ONCMY	Uncharacterized protein OS=Oncorhynchus mykiss GN=GSONMT00066265001 PE=4 SV=1	303057	478631	1.26031e+06	6.28585e+06	427676	381906	387154	657142	939741
16.26_1268.5271n	0	1	#292	2	16.2564	1268.53	16.23	AEIMNSDFQAK	[4] Oxidation (M)	A0A060W4G5_ONCMY	Uncharacterized protein OS=Oncorhynchus mykiss GN=GSONMT00066265001 PE=4 SV=1	638675	64380.9	293239	67.3059	21788.4	47291.2	108498	183413	102.995
24.68_1246.6290n	0	1	#379	2	24.6811	1246.63	9.7	AINPLFPPGPPK		A0A060W4G5_ONCMY	Uncharacterized protein OS=Oncorhynchus mykiss GN=GSONMT00066265001 PE=4 SV=1	788643	734609	1.18583e+06	4.52813e+07	176784	3.19136e+06	163633	1.07647e+06	939322
22.65_1991.9416n	0	1	#866	2	22.6515	1991.94	6.67	TSDIVQITSTPTTSTLSIK		A0A060W4G5_ONCMY	Uncharacterized protein OS=Oncorhynchus mykiss GN=GSONMT00066265001 PE=4 SV=1	1.63363e+06	1.20482e+06	167413	1.95364e+06	60180.8	1.7386e+06	204940	975060	1.02291e+06
20.06_1495.7923n	0	1	#900	2	20.056	1495.79	13.66	LTTGLEYQFRIR		A0A060W4G5_ONCMY	Uncharacterized protein OS=Oncorhynchus mykiss GN=GSONMT00066265001 PE=4 SV=1	45334.3	79483.7	137399	45098.3	32532.3	357885	310566	318036	3.72637e+06
16.36_1388.6416n	0	2	#3114,#1559	2,3	16.3563	1388.64	9.5	IMAVNSSGRSDPR		A0A060W4G5_ONCMY	Uncharacterized protein OS=Oncorhynchus mykiss GN=GSONMT00066265001 PE=4 SV=1	1.16964e+06	119917	112621	19.7976	369730	359494	105324	325825	5.59339
24.79_1909.0215n	0	2	#2643,#9062	2,3	24.7856	1909.02	9.03	NAVGTVSPPSQSSGYVMTK		A0A060W4G5_ONCMY	Uncharacterized protein OS=Oncorhynchus mykiss GN=GSONMT00066265001 PE=4 SV=1	652747	14691.8	75198.6	631726	39654.5	20951.3	11965.5	314882	152123
20.75_1570.8732n	0	1	#3671	2	20.7509	1570.87	2.24	DEDAPQPFVPDITK		A0A060W4G5_ONCMY	Uncharacterized protein OS=Oncorhynchus mykiss GN=GSONMT00066265001 PE=4 SV=1	25858.8	2422.99	22300.7		1.57737e+06	36070.6	69729.6	11702.7	409680
14.24_824.4329n	0	1	#4461	2	14.2421	824.433	8.6	SPTPKAPK		A0A060W4G5_ONCMY	Uncharacterized protein OS=Oncorhynchus mykiss GN=GSONMT00066265001 PE=4 SV=1	68710.5	61233.3	6677.69		51565.8		1430.12	8.1737	11.2035
17.75_1130.6205n	0	1	#158	2	17.7495	1130.62	5.35	NGKEIVADGTK		A0A060W4G5_ONCMY	Uncharacterized protein OS=Oncorhynchus mykiss GN=GSONMT00066265001 PE=4 SV=1	7.97294e+06	47327.3	2.18555e+06	270317	317806	1.34015e+06	278888	2.22248e+06	1.42229e+06
17.84_1242.6683n	0	1	#348	2	17.8376	1242.67	9.07	TKLSLGEAPSLK		A0A060W4G5_ONCMY	Uncharacterized protein OS=Oncorhynchus mykiss GN=GSONMT00066265001 PE=4 SV=1	1.31079e+06	25697.3	93685	237432	2.51708e+06	1.92283e+06	2.32994e+06	488536	145579
22.88_1242.6496n	0	1	#3471	2	22.8808	1242.65	15.05	TKLSLGEAPSLK		A0A060W4G5_ONCMY	Uncharacterized protein OS=Oncorhynchus mykiss GN=GSONMT00066265001 PE=4 SV=1	15790.7	1.60535e+06	184788	75341.3	40843	28850	63602.1	13031.8	51695.5
20.81_1246.6293n	0	1	#351	2	20.8072	1246.63	15.11	AINPLFPPGPPK		A0A060W4G5_ONCMY	Uncharacterized protein OS=Oncorhynchus mykiss GN=GSONMT00066265001 PE=4 SV=1	1.35865e+06	1.66614e+06	3.05666e+06	6.04604e+06	4.70504e+06	4.11526e+06	731687	3.74797e+06	1.22842e+06
17.61_1220.5647n	0	1	#483	2	17.6095	1220.56	5.1	ITAENQFGVSR		A0A060W4G5_ONCMY	Uncharacterized protein OS=Oncorhynchus mykiss GN=GSONMT00066265001 PE=4 SV=1	84917.2	860.163	2.28248e+06	33901.9	11215.4	123258	28760.3	106006	154674
21.72_1884.9393n	0	1	#593	2	21.7165	1884.94	6.89	IEVPIAGHPKPVITWTK		A0A060W4G5_ONCMY	Uncharacterized protein OS=Oncorhynchus mykiss GN=GSONMT00066265001 PE=4 SV=1	619658	318144	170139	1.44639e+07	1.49e+07	9.8115e+06	2.00611e+06	816917	1.07331e+06
21.99_1131.6182n	0	1	#983	2	21.9866	1131.62	14.43	DRNSLLWTK		A0A060W4G5_ONCMY	Uncharacterized protein OS=Oncorhynchus mykiss GN=GSONMT00066265001 PE=4 SV=1	421334	508425	492857	4.55515e+06	2.10484e+06	1.91163e+06	707292	238835	588892
29.76_964.5370n	0	1	#1012	2	29.7611	964.537	9.64	VSAFNDKGK		A0A060W4G5_ONCMY	Uncharacterized protein OS=Oncorhynchus mykiss GN=GSONMT00066265001 PE=4 SV=1	15427.5	364194	39944.8	126586	33679.7	40109.9	9774.4	2288.51
12.96_1268.5203n	0	1	#980	2	12.9635	1268.52	6.23	YSLTLSNSAGEK		A0A060W4G5_ONCMY	Uncharacterized protein OS=Oncorhynchus mykiss GN=GSONMT00066265001 PE=4 SV=1	495.012	284564	35000.9			841.098	664288	13922.6
16.55_1268.5238n	0	2	#1507,#2206	2,2	16.5488	1268.52	9.26	YSLTLSNSAGEK		A0A060W4G5_ONCMY	Uncharacterized protein OS=Oncorhynchus mykiss GN=GSONMT00066265001 PE=4 SV=1	428463	1.08425e+06	1.91313e+06	82.2656	109380	97189.3	198636	326976	45.6318
20.62_916.4741n	0	1	#1760	2	20.6222	916.474	4.82	IIEMGQAR		A0A060W4G5_ONCMY	Uncharacterized protein OS=Oncorhynchus mykiss GN=GSONMT00066265001 PE=4 SV=1	114039	4.28343e+06	162204	881394	691719	483791	344792	519805	820085
20.62_1793.8221n	0	1	#2202	2	20.6222	1793.82	5.71	APADDGKATILGYMVEK	[14] Oxidation (M)	A0A060W4G5_ONCMY	Uncharacterized protein OS=Oncorhynchus mykiss GN=GSONMT00066265001 PE=4 SV=1	1.11999e+06	337009	97311.4	555627	767105	1.18711e+06	199339	2.76229e+06	585300
14.32_895.4651n	0	1	#3403	2	14.321	895.465	7.78	GVYMVEAK		A0A060W4G5_ONCMY	Uncharacterized protein OS=Oncorhynchus mykiss GN=GSONMT00066265001 PE=4 SV=1	2748.01	2082.2	1632.5		13788.1	6420.37	5464.76	170529	32.439
29.52_2154.0246n	2	2	#3665,#1196	2,2	29.5226	2154.02	4.22	VSDTPGPPEGPVRFTGITAEK		A0A060W4G5_ONCMY	Uncharacterized protein OS=Oncorhynchus mykiss GN=GSONMT00066265001 PE=4 SV=1	5.46838e+06	497419	220845	632842	153837	2.96928e+06	65868	17608.8	240957
12.57_878.4241n	0	1	#6776	2	12.5726	878.424	4.54	SVSEKSSR		A0A060W4G5_ONCMY	Uncharacterized protein OS=Oncorhynchus mykiss GN=GSONMT00066265001 PE=4 SV=1	87496.7	13404.5	407.655		351.397	6524.86	51630.1	193872
12.53_1104.4868n	0	1	#8063	2	12.533	1104.49	22.98	GDMVLKGDDR		A0A060W4G5_ONCMY	Uncharacterized protein OS=Oncorhynchus mykiss GN=GSONMT00066265001 PE=4 SV=1	3900.2	90.8541	244.904		31.2418	14751.8	217920	119399
15.98_874.4912n	0	1	#419	2	15.9825	874.491	23.47	DGKEIDAK		A0A060W4G5_ONCMY	Uncharacterized protein OS=Oncorhynchus mykiss GN=GSONMT00066265001 PE=4 SV=1	46904.4	3984.52	147711	53.8863	298374	136890	5.07992e+06	205168	141226
13.78_818.3785n	0	1	#530	2	13.7757	818.379	20.62	SDGGNEIK		A0A060W4G5_ONCMY	Uncharacterized protein OS=Oncorhynchus mykiss GN=GSONMT00066265001 PE=4 SV=1	529311	38035.3	26102.8	10.2151	256977	207815	445096	5.26947e+06	3141.04
20.66_1693.8440n	0	1	#542	2	20.6592	1693.84	0.61	MVQKSPNCITLIMK	[1] Oxidation (M)|[8] Carbamidomethyl (C)|[13] Oxidation (M)	A0A060W4G5_ONCMY	Uncharacterized protein OS=Oncorhynchus mykiss GN=GSONMT00066265001 PE=4 SV=1	825119	3.25222e+07	2.54253e+06	3.25677e+07	2.19254e+07	2.04983e+07	1.81317e+06	599024	1.22231e+07
18.48_912.5452n	0	1	#724	2	18.4822	912.545	9.92	LGSASHTIK		A0A060W4G5_ONCMY	Uncharacterized protein OS=Oncorhynchus mykiss GN=GSONMT00066265001 PE=4 SV=1	1.28939e+06	10798.7	359431	1645.42	264078	537835	650160	3.96955e+06	110272
18.93_1264.5847n	0	1	#915	2	18.9296	1264.58	10.76	NDTGRYVLTVK		A0A060W4G5_ONCMY	Uncharacterized protein OS=Oncorhynchus mykiss GN=GSONMT00066265001 PE=4 SV=1	1.6694e+06	30227.7	538988	2954.76	205308	188399	25227.5	205747	117623
20.79_1264.7248n	0	2	#1971,#3501	2,2	20.7908	1264.72	12.29	NDTGRYVLTVK		A0A060W4G5_ONCMY	Uncharacterized protein OS=Oncorhynchus mykiss GN=GSONMT00066265001 PE=4 SV=1	39003.7	166890	124444	978901	425898	46249.4	9680.88	362917	28915.1
17.12_1677.7593n	0	1	#1081	2	17.1169	1677.76	7.23	MVQKSPNCITLIMK	[1] Oxidation (M)|[8] Carbamidomethyl (C)	A0A060W4G5_ONCMY	Uncharacterized protein OS=Oncorhynchus mykiss GN=GSONMT00066265001 PE=4 SV=1	2.13585e+06	25301.8	1.41937e+06	4735.95	901857	296939	257830	1.35202e+06	48238
14.51_985.5093n	0	1	#1674	2	14.5071	985.509	12.25	QPIETPSSK		A0A060W4G5_ONCMY	Uncharacterized protein OS=Oncorhynchus mykiss GN=GSONMT00066265001 PE=4 SV=1	65665.5	18295.2	8320.1		9137.39	16982.7	28251.8	305582	55.4606
14.65_1050.4868n	0	1	#2412	2	14.6531	1050.49	13.15	ISEVPQPPGK		A0A060W4G5_ONCMY	Uncharacterized protein OS=Oncorhynchus mykiss GN=GSONMT00066265001 PE=4 SV=1	100508	41255.3	524.489		95411.8	141770	57768.3	1.01958e+06	647.602
24.20_1428.7322n	0	1	#2490	3	24.2005	1428.73	9.17	VFAENIAGLSPPSK		A0A060W4G5_ONCMY	Uncharacterized protein OS=Oncorhynchus mykiss GN=GSONMT00066265001 PE=4 SV=1	326738	318875	91246.4	1.04231e+06	106301	32091.9	362963	49897.9	136310
19.70_2515.1860n	0	2	#2498,#3487	2,3	19.696	2515.19	2.86	LTLSWEAPLIDGGSPITNYIVEK		A0A060W4G5_ONCMY	Uncharacterized protein OS=Oncorhynchus mykiss GN=GSONMT00066265001 PE=4 SV=1	363977	579596	253699	2.95295e+06	3.30628e+06	2.26728e+06	52828.3	11402	30752.9
24.30_2247.2856n	0	1	#3089	2	24.2964	2247.29	2.64	VIARNASGIFSAPSESTGAITAK		A0A060W4G5_ONCMY	Uncharacterized protein OS=Oncorhynchus mykiss GN=GSONMT00066265001 PE=4 SV=1	696.283	70.2854	3226.69	1.90153e+06	333579	1.75293e+06	3537.86	0.0418082	30841.1
22.35_2402.0960n	0	1	#3524	2	22.3492	2402.1	0.49	ALVVGNMFKSTGLVDGIAYEFR	[7] Oxidation (M)	A0A060W4G5_ONCMY	Uncharacterized protein OS=Oncorhynchus mykiss GN=GSONMT00066265001 PE=4 SV=1	71949.9	93243.8	24440.2	264236	9752.62	17125.1	3312.73	758.128	58898.8
22.22_2112.9218n	0	1	#4704	4	22.2214	2112.92	6.56	AENKYGQSDACETEATVIK	[11] Carbamidomethyl (C)	A0A060W4G5_ONCMY	Uncharacterized protein OS=Oncorhynchus mykiss GN=GSONMT00066265001 PE=4 SV=1	717909	143033	344047	615777	30712.3	22420.7	130904	16141.2	57714.3
17.53_1091.5408n	0	1	#8279	2	17.5303	1091.54	8.9	VTGYIVERR		A0A060W4G5_ONCMY	Uncharacterized protein OS=Oncorhynchus mykiss GN=GSONMT00066265001 PE=4 SV=1	7762.55	7388.27	59050.6		19135.4	10515.4	2418.05	8167.51	78.735
13.30_1175.5326n	0	1	#9743	2	13.2971	1175.53	8.87	CLAGLTAKAGSK	[1] Carbamidomethyl (C)	A0A060W4G5_ONCMY	Uncharacterized protein OS=Oncorhynchus mykiss GN=GSONMT00066265001 PE=4 SV=1	4736.57		66.5331		42.8173	193.613	42870.7	56443.2
32.17_1710.9054n	0	1	#13849	4	32.1686	1710.91	16.46	VSAQNQVGWGRPATLK		A0A060W4G5_ONCMY	Uncharacterized protein OS=Oncorhynchus mykiss GN=GSONMT00066265001 PE=4 SV=1	202.394	24.526	20.2257		7604.16	828.382	64830.5	2384.32	10765.7
11.96_1156.4903n	0	1	#18813	2	11.9553	1156.49	3.81	MSCVSESSVR	[1] Oxidation (M)|[3] Carbamidomethyl (C)	A0A060W4G5_ONCMY	Uncharacterized protein OS=Oncorhynchus mykiss GN=GSONMT00066265001 PE=4 SV=1	85.9113		177.431					19157.7
19.62_1714.8095n	0	1	#236	2	19.616	1714.81	10.58	NMASDARYTITSTER		A0A060W4G5_ONCMY	Uncharacterized protein OS=Oncorhynchus mykiss GN=GSONMT00066265001 PE=4 SV=1	4.51261e+06	660423	2.67941e+07	422761	700828	1.44564e+06	507604	707174	57115.6
19.93_1693.8429n	0	1	#263	2	19.933	1693.84	3.07	MVQKSPNCITLIMK	[1] Oxidation (M)|[8] Carbamidomethyl (C)|[13] Oxidation (M)	A0A060W4G5_ONCMY	Uncharacterized protein OS=Oncorhynchus mykiss GN=GSONMT00066265001 PE=4 SV=1	2.37448e+06	1.01821e+07	4.61352e+06	6.29388e+06	1.46042e+07	1.67718e+07	4.44016e+06	1.58919e+07	222942
20.96_912.5417n	0	1	#311	2	20.9605	912.542	10.52	LGSASHTIK		A0A060W4G5_ONCMY	Uncharacterized protein OS=Oncorhynchus mykiss GN=GSONMT00066265001 PE=4 SV=1	3.11375e+06	3.93003e+06	1.21129e+06	1.83717e+06	1.19429e+06	2.40136e+06	2.45543e+06	3.99943e+06	79591.6
17.90_1022.4679n	0	1	#316	2	17.9001	1022.47	11.41	ELVMTDATK	[4] Oxidation (M)	A0A060W4G5_ONCMY	Uncharacterized protein OS=Oncorhynchus mykiss GN=GSONMT00066265001 PE=4 SV=1	943023	825717	1.67403e+06	165804	673093	668381	1.08344e+06	808555	34216.5
17.93_908.4053n	0	1	#533	2	17.9294	908.405	11.41	FRETDNK		A0A060W4G5_ONCMY	Uncharacterized protein OS=Oncorhynchus mykiss GN=GSONMT00066265001 PE=4 SV=1	1.26028e+06	789976	159399	134687	132032	167151	893094	505227	5458.33
22.64_942.5645n	0	1	#726	2	22.6354	942.564	0.78	VVDTALVVK		A0A060W4G5_ONCMY	Uncharacterized protein OS=Oncorhynchus mykiss GN=GSONMT00066265001 PE=4 SV=1	499999	351951	485609	399132	865260	1.07072e+06	1.11507e+06	381873
17.93_942.4918n	0	1	#1194	2	17.9294	942.492	7.64	AGTFGVVHR		A0A060W4G5_ONCMY	Uncharacterized protein OS=Oncorhynchus mykiss GN=GSONMT00066265001 PE=4 SV=1	364009	381578	131614	114493	103799	5597.21	105329	298530	213582
15.71_1842.8278n	0	2	#4564,#1207	2,3	15.7141	1842.83	12.91	LWSMISSDCTNRMVK	[9] Carbamidomethyl (C)|[13] Oxidation (M)	A0A060W4G5_ONCMY	Uncharacterized protein OS=Oncorhynchus mykiss GN=GSONMT00066265001 PE=4 SV=1	67719	35266.9	4269.32	628.079	18574.2	2968.3	14334.3	119901	88596.1
23.34_1884.9355n	0	1	#1288	2	23.3412	1884.94	6.12	IEVPIAGHPKPVITWTK		A0A060W4G5_ONCMY	Uncharacterized protein OS=Oncorhynchus mykiss GN=GSONMT00066265001 PE=4 SV=1	194638	6395.42	51388.3	159626	128496	128356	9389.66	25213.1
19.62_1940.9176n	0	1	#2301	2	19.616	1940.92	9.01	EQLMAPKIIMPDIVTVK	[4] Oxidation (M)	A0A060W4G5_ONCMY	Uncharacterized protein OS=Oncorhynchus mykiss GN=GSONMT00066265001 PE=4 SV=1	513951	856354	9.08473e+06	2.82877e+06	10155.2	284366	437992	679818	76704.8
20.96_1088.6188n	0	1	#3083	2	20.9605	1088.62	6.91	DGVALKETTR		A0A060W4G5_ONCMY	Uncharacterized protein OS=Oncorhynchus mykiss GN=GSONMT00066265001 PE=4 SV=1	140.093	136731		32313.7	134624	2536.7	50194.3	7346.48	2459.68
10.11_887.4892n	0	1	#9517	2	10.1125	887.489	10.82	WIVGGQTK		A0A060W4G5_ONCMY	Uncharacterized protein OS=Oncorhynchus mykiss GN=GSONMT00066265001 PE=4 SV=1	2541.48	90.4766	4.6206				197.914	47.1848	374187
17.00_1044.5609n	0	1	#68	2	17.0024	1044.56	9.33	CGPGPTVETK	[1] Carbamidomethyl (C)	A0A060W4G5_ONCMY	Uncharacterized protein OS=Oncorhynchus mykiss GN=GSONMT00066265001 PE=4 SV=1	7.28296e+06	1.50712e+07	2.74815e+07	438527	5.50071e+07	7.83974e+06	992982	2.79271e+07	1.25789e+07
20.07_912.5440n	0	1	#238	2	20.0676	912.544	14.62	LGSASHTIK		A0A060W4G5_ONCMY	Uncharacterized protein OS=Oncorhynchus mykiss GN=GSONMT00066265001 PE=4 SV=1	2.65982e+06	5.32312e+06	1.61993e+06	103804	2.88097e+06	416449	402973	1.68805e+07	6.12408e+06
22.29_912.4765n	0	1	#4529	2	22.2903	912.476	7.72	LGSASHTIK		A0A060W4G5_ONCMY	Uncharacterized protein OS=Oncorhynchus mykiss GN=GSONMT00066265001 PE=4 SV=1	140213	309442	262759	132.438	424951	50032	16016.7	282146	300970
17.44_916.4881n	0	1	#249	2	17.4443	916.488	7.44	ITIKDATR		A0A060W4G5_ONCMY	Uncharacterized protein OS=Oncorhynchus mykiss GN=GSONMT00066265001 PE=4 SV=1	3.67078e+06	715383	2.21835e+06	355363	60054.5	109489	248663	1.25615e+06	97726.4
19.42_1693.8428n	0	1	#385	2	19.4158	1693.84	2.54	MVQKSPNCITLIMK	[1] Oxidation (M)|[8] Carbamidomethyl (C)|[13] Oxidation (M)	A0A060W4G5_ONCMY	Uncharacterized protein OS=Oncorhynchus mykiss GN=GSONMT00066265001 PE=4 SV=1	1.31997e+07	5.64933e+06	4.93536e+06	20501.4	2.34258e+07	1.38439e+06	131423	1.1102e+07	7.74164e+06
13.75_1596.8433n	0	3	#630,#6464,#1240	2,2,3	13.7499	1596.84	12.13	ITGLEESVHYFFR		A0A060W4G5_ONCMY	Uncharacterized protein OS=Oncorhynchus mykiss GN=GSONMT00066265001 PE=4 SV=1	80832.4	7018.82	62761.3	5.50421e+06	15425.3	47187.1	69829.2	51311.8	848212
15.54_1596.8328n	0	2	#727,#1516	2,3	15.5446	1596.83	13.19	ITGLEESVHYFFR		A0A060W4G5_ONCMY	Uncharacterized protein OS=Oncorhynchus mykiss GN=GSONMT00066265001 PE=4 SV=1	35631.6	34131.4	49050.1	88432.1	25366.1	176440	2.90607e+06	20262.1	89.9634
21.96_1596.8433n	0	2	#803,#1290	2,3	21.9601	1596.84	11.76	ITGLEESVHYFFR		A0A060W4G5_ONCMY	Uncharacterized protein OS=Oncorhynchus mykiss GN=GSONMT00066265001 PE=4 SV=1	1.26873e+06	925912	787130	83404.4	2.31442e+07	321654	103603	1.27193e+06	9.77508e+06
20.04_1264.6347n	0	1	#655	2	20.0383	1264.63	8.5	NDTGRYVLTVK		A0A060W4G5_ONCMY	Uncharacterized protein OS=Oncorhynchus mykiss GN=GSONMT00066265001 PE=4 SV=1	287718	543545	2.30668e+06	234244	5.0786e+06	199309	160578	883084	1.73321e+06
19.42_1136.5702n	0	1	#685	2	19.4158	1136.57	6.86	MPYEIPESR	[1] Oxidation (M)	A0A060W4G5_ONCMY	Uncharacterized protein OS=Oncorhynchus mykiss GN=GSONMT00066265001 PE=4 SV=1	2.76038e+06	758979	9.17182e+06	296206	2.9338e+06	473185	358608	2.35384e+06	1.31392e+06
22.11_1087.5920n	0	1	#725	2	22.1122	1087.59	10.62	AVKWVPCTK	[7] Carbamidomethyl (C)	A0A060W4G5_ONCMY	Uncharacterized protein OS=Oncorhynchus mykiss GN=GSONMT00066265001 PE=4 SV=1	1.69705e+06	368504	426566		4.17474e+06	129727	72708.6	655985	3.92139e+06
17.27_1001.5426n	0	1	#745	2	17.2682	1001.54	7	GIKVSEITR		A0A060W4G5_ONCMY	Uncharacterized protein OS=Oncorhynchus mykiss GN=GSONMT00066265001 PE=4 SV=1	437315	6.11968e+06	1.58913e+06	129491	7.22666e+06	201173	352082	769198	1.23533e+06
19.50_1175.5529n	0	1	#1376	2	19.5042	1175.55	3.99	VIAENMAGLSR	[6] Oxidation (M)	A0A060W4G5_ONCMY	Uncharacterized protein OS=Oncorhynchus mykiss GN=GSONMT00066265001 PE=4 SV=1	864883	594923	178258	3397.18	1.68329e+06	166291	31760.3	358748	741869
20.78_1127.6064n	0	1	#1710	2	20.7788	1127.61	9.66	IIMPDIVTVK		A0A060W4G5_ONCMY	Uncharacterized protein OS=Oncorhynchus mykiss GN=GSONMT00066265001 PE=4 SV=1	54453.3	307293	235009	1293.79	488314	210917	72422.2	1.10034e+06	375768
15.95_1082.5366n	0	1	#2424	2	15.9458	1082.54	10.72	CGKTSGADCK	[1] Carbamidomethyl (C)|[9] Carbamidomethyl (C)	A0A060W4G5_ONCMY	Uncharacterized protein OS=Oncorhynchus mykiss GN=GSONMT00066265001 PE=4 SV=1	94617.7	705229	33679.1	790.913	3371.58	135652	56039.5	13656.7
21.07_2515.1904n	1	1	#2457	2	21.0718	2515.19	2.92	LTLSWEAPLIDGGSPITNYIVEK		A0A060W4G5_ONCMY	Uncharacterized protein OS=Oncorhynchus mykiss GN=GSONMT00066265001 PE=4 SV=1	55797.6	66517.2	102913	2120.18	162759	47734.2		357734	5.57381e+06
23.89_2238.1400n	0	1	#2799	3	23.8913	2238.14	8.46	ANEEVTMTNTSKTLCLAMPK	[15] Carbamidomethyl (C)	A0A060W4G5_ONCMY	Uncharacterized protein OS=Oncorhynchus mykiss GN=GSONMT00066265001 PE=4 SV=1	94519.4	27143.7	662648	16.345	7.70775e+06	193018	60465.9	675174	614949
21.54_2348.0137n	0	1	#2805	2	21.5432	2348.01	0.12	DVTKSSATVTWDTPDNEGGAAVK		A0A060W4G5_ONCMY	Uncharacterized protein OS=Oncorhynchus mykiss GN=GSONMT00066265001 PE=4 SV=1	3.2445e+06	611928	1.51406e+06	757.029	985166	112257	1242.47	525042	488156
22.73_1020.5836n	0	1	#3676	2	22.7316	1020.58	8.56	IAAENRYGK		A0A060W4G5_ONCMY	Uncharacterized protein OS=Oncorhynchus mykiss GN=GSONMT00066265001 PE=4 SV=1	124322	575302	357245		998844	250806	98865.6	1.05502e+06	1.38205e+06
19.24_1202.6002n	0	1	#4831	2	19.2356	1202.6	12.57	MINVRAGSALR	[1] Oxidation (M)	A0A060W4G5_ONCMY	Uncharacterized protein OS=Oncorhynchus mykiss GN=GSONMT00066265001 PE=4 SV=1	26503.1	14359	45707.1		85442	4540.36	4675.76	17675	177269
16.88_1548.9418n	0	1	#8071	3	16.8826	1548.94	7.82	ITAENQFGVSRSLK		A0A060W4G5_ONCMY	Uncharacterized protein OS=Oncorhynchus mykiss GN=GSONMT00066265001 PE=4 SV=1	56.5163	12213.2	972.235	214.453	32.7741	3176.77	29355.6	1719.53	13597.6
11.88_1155.5328n	0	1	#12713	2	11.8811	1155.53	6.31	AEIEVNPLGSK		A0A060W4G5_ONCMY	Uncharacterized protein OS=Oncorhynchus mykiss GN=GSONMT00066265001 PE=4 SV=1	4600.52	230.805	57375.2	43835		12813	22262.9
17.79_1001.5409n	0	1	#2	2	17.7912	1001.54	11.8	GIKVSEITR		A0A060W4G5_ONCMY	Uncharacterized protein OS=Oncorhynchus mykiss GN=GSONMT00066265001 PE=4 SV=1	1.43012e+06	3.0713e+07	616074	211109	8.97697e+06	3.89361e+06	6.06897e+07	1.86609e+06	3.80823e+06
17.67_1122.5659n	0	1	#21	2	17.6723	1122.57	5.67	VTGYWIEKK		A0A060W4G5_ONCMY	Uncharacterized protein OS=Oncorhynchus mykiss GN=GSONMT00066265001 PE=4 SV=1	1.03549e+06	6.66619e+06	1.61347e+06	6525.83	4.16483e+06	2.41284e+06	5.26551e+07	1.67213e+06	9.42858e+06
16.53_1230.6246n	0	1	#143	2	16.5294	1230.62	16.95	MVQVRASATLR		A0A060W4G5_ONCMY	Uncharacterized protein OS=Oncorhynchus mykiss GN=GSONMT00066265001 PE=4 SV=1	424383	1.11963e+06	1.5727e+07	40864.2	982509	716766	1.42863e+06	844691	1.018e+06
21.40_912.5449n	0	1	#153	2	21.3962	912.545	8.01	LGSASHTIK		A0A060W4G5_ONCMY	Uncharacterized protein OS=Oncorhynchus mykiss GN=GSONMT00066265001 PE=4 SV=1	4.89352e+06	3.65894e+06	1.64509e+06	14678.1	1.92244e+06	3.26746e+06	755547	1.18108e+07	1.15582e+07
24.68_912.4757n	0	1	#3210	2	24.6757	912.476	4.05	LGSASHTIK		A0A060W4G5_ONCMY	Uncharacterized protein OS=Oncorhynchus mykiss GN=GSONMT00066265001 PE=4 SV=1	96730.8	143618	104131		87796.5	109961	74188.2	37156.1	38488.6
20.60_1693.8410n	0	2	#464,#5500	2,3	20.6009	1693.84	2.03	MVQKSPNCITLIMK	[1] Oxidation (M)|[8] Carbamidomethyl (C)|[13] Oxidation (M)	A0A060W4G5_ONCMY	Uncharacterized protein OS=Oncorhynchus mykiss GN=GSONMT00066265001 PE=4 SV=1	5.47155e+06	6.81236e+06	1.80408e+07	6051.36	6.13961e+06	3.29982e+06	1.10531e+06	4.35015e+06	1.21924e+07
23.13_942.5625n	0	1	#994	2	23.1316	942.562	10.27	VVDTALVVK		A0A060W4G5_ONCMY	Uncharacterized protein OS=Oncorhynchus mykiss GN=GSONMT00066265001 PE=4 SV=1	522357	530513	538083	218.362	404829	345329	116065	405036	604517
29.19_882.5315n	0	1	#1151	2	29.1922	882.531	7.6	GKPEPEVK		A0A060W4G5_ONCMY	Uncharacterized protein OS=Oncorhynchus mykiss GN=GSONMT00066265001 PE=4 SV=1	89168	633876	91630.3		175293	530343	112902	105134	217144
21.79_1596.8420n	0	2	#1441,#2459	2,3	21.7908	1596.84	18.43	ITGLEESVHYFFR		A0A060W4G5_ONCMY	Uncharacterized protein OS=Oncorhynchus mykiss GN=GSONMT00066265001 PE=4 SV=1	124314	156902	76241.4	24602.6	5.59187e+06	120633	355969	314484	1.18845e+06
24.30_1596.8319n	0	2	#2981,#4482	2,3	24.3042	1596.83	14.43	ITGLEESVHYFFR		A0A060W4G5_ONCMY	Uncharacterized protein OS=Oncorhynchus mykiss GN=GSONMT00066265001 PE=4 SV=1	46219.4	402358	82812.2		101476	765634	19163	738864	327952
22.84_1596.8336n	0	2	#1479,#3229	2,3	22.8394	1596.83	10.34	MVAAQYTISEELAR	[1] Oxidation (M)	A0A060W4G5_ONCMY	Uncharacterized protein OS=Oncorhynchus mykiss GN=GSONMT00066265001 PE=4 SV=1	230898	111035	545418	27.4233	534160	301067	53013.3	622466	9.96682e+06
22.81_1127.6110n	0	1	#1534	2	22.8101	1127.61	9.39	IIMPDIVTVK		A0A060W4G5_ONCMY	Uncharacterized protein OS=Oncorhynchus mykiss GN=GSONMT00066265001 PE=4 SV=1	393612	244335	220626		264405	926226	204284	530620	177851
22.84_1417.7219n	0	1	#1648	2	22.8397	1417.72	6.21	VMAMNAAGLGRPSK	[2] Oxidation (M)	A0A060W4G5_ONCMY	Uncharacterized protein OS=Oncorhynchus mykiss GN=GSONMT00066265001 PE=4 SV=1	516786	134799	519478	14538.6	202000	64850.6	65888.7	1.6658e+06	1.16807e+06
16.56_1001.5419n	0	1	#48	2	16.5647	1001.54	9	GIKVSEITR		A0A060W4G5_ONCMY	Uncharacterized protein OS=Oncorhynchus mykiss GN=GSONMT00066265001 PE=4 SV=1	1.05239e+07	6.86036e+06	4.50808e+06	2.89861e+06	6.3152e+06	3.73584e+06	3.40459e+06	4.97142e+07	7.56386e+06
19.06_898.5263n	0	1	#68	2	19.0556	898.526	9.98	ATETPGPVK		A0A060W4G5_ONCMY	Uncharacterized protein OS=Oncorhynchus mykiss GN=GSONMT00066265001 PE=4 SV=1	2.01988e+07	1.99282e+07	1.36371e+07	2.98507e+06	1.0163e+07	1.10931e+07	2.21974e+06	1.8683e+07	2.14907e+06
14.78_1111.5627n	0	1	#167	2	14.7809	1111.56	6.38	KGHVSLGDSGR		A0A060W4G5_ONCMY	Uncharacterized protein OS=Oncorhynchus mykiss GN=GSONMT00066265001 PE=4 SV=1	6.282e+06	724985	714221	26827.5	245222	121394	157818	1.42363e+07	259759
20.45_1122.5692n	0	1	#169	2	20.4458	1122.57	10.38	VTGYWIEKK		A0A060W4G5_ONCMY	Uncharacterized protein OS=Oncorhynchus mykiss GN=GSONMT00066265001 PE=4 SV=1	2.63569e+06	1.88402e+06	1.75138e+06	4.39578e+06	4.70113e+06	1.61683e+06	1.57477e+06	1.83298e+07	8.1672e+07
15.49_1082.5368n	0	1	#240	2	15.4855	1082.54	10.07	CGKTSGADCK	[1] Carbamidomethyl (C)|[9] Carbamidomethyl (C)	A0A060W4G5_ONCMY	Uncharacterized protein OS=Oncorhynchus mykiss GN=GSONMT00066265001 PE=4 SV=1	1.38759e+06	224942	83018		817099	101186	509403	3.29506e+06	34228.3
20.88_1168.6641n	0	1	#462	2	20.876	1168.66	16.57	GTEYQFRIR		A0A060W4G5_ONCMY	Uncharacterized protein OS=Oncorhynchus mykiss GN=GSONMT00066265001 PE=4 SV=1	880359	248000	410515	763352	424065	385394	312604	1.17897e+07	1.12748e+07
20.48_1815.8434n	0	1	#574	2	20.4776	1815.84	4.54	AENAAGVSDPSRSTPMVK		A0A060W4G5_ONCMY	Uncharacterized protein OS=Oncorhynchus mykiss GN=GSONMT00066265001 PE=4 SV=1	2.92155e+06	742749	114024	47428.8	40381.8	60767	132637	1.53401e+07	1.28688e+07
19.65_1072.5871n	0	1	#850	2	19.6527	1072.59	12.46	ASLSVKEAIR		A0A060W4G5_ONCMY	Uncharacterized protein OS=Oncorhynchus mykiss GN=GSONMT00066265001 PE=4 SV=1	2.56836e+06	2.32012e+06	2.14878e+06	1.54374e+06	1.64768e+06	1.03957e+06	307627	4.05307e+06	2.84385e+06
18.70_1127.6095n	0	1	#1088	2	18.704	1127.61	7.99	IIMPDIVTVK		A0A060W4G5_ONCMY	Uncharacterized protein OS=Oncorhynchus mykiss GN=GSONMT00066265001 PE=4 SV=1	596292	623640	367600	257997	679999	669950	473079	779711	407759
17.51_846.4191n	0	1	#1604	2	17.506	846.419	8.76	SEVEQQK		A0A060W4G5_ONCMY	Uncharacterized protein OS=Oncorhynchus mykiss GN=GSONMT00066265001 PE=4 SV=1	5878.93	23742.7	89517.3	85.0094	19364.8	31100.4	16175	8979.71
20.02_831.4862n	0	1	#1768	2	20.0156	831.486	13.12	LSFPAAAR		A0A060W4G5_ONCMY	Uncharacterized protein OS=Oncorhynchus mykiss GN=GSONMT00066265001 PE=4 SV=1	51307.9	60201	419018	588871	89186.2	133060	61615.5	15074.2	163217
21.12_848.4226n	0	1	#2038	2	21.1226	848.423	5.15	DEYTPPK		A0A060W4G5_ONCMY	Uncharacterized protein OS=Oncorhynchus mykiss GN=GSONMT00066265001 PE=4 SV=1	294209	244053	539383	303595	130359	147532	145299	47483.1	22311.4
21.34_1596.8377n	0	1	#3154	2	21.3408	1596.84	12.26	ITGLEESVHYFFR		A0A060W4G5_ONCMY	Uncharacterized protein OS=Oncorhynchus mykiss GN=GSONMT00066265001 PE=4 SV=1	282693	11539.3	1.10326e+06	47293.7	43892.1	77470.2	23351.1	104885	178258
14.98_988.4965n	0	1	#3470	2	14.9822	988.497	11.5	GDHGVYTIK		A0A060W4G5_ONCMY	Uncharacterized protein OS=Oncorhynchus mykiss GN=GSONMT00066265001 PE=4 SV=1	94885.8	27391.3	157596		28089.5	16858.8	119063	56957.2	13674
18.41_1258.6067n	0	1	#3584	2	18.4099	1258.61	5.56	DGKEIDQTTPR		A0A060W4G5_ONCMY	Uncharacterized protein OS=Oncorhynchus mykiss GN=GSONMT00066265001 PE=4 SV=1	20949.8	30338.2	2435.42	1797.99	8152.15	2502.34	6342.05	97733.6	569.028
21.55_964.5392n	0	1	#59	2	21.5501	964.539	11.8	VSAFNDKGK		A0A060W4G5_ONCMY	Uncharacterized protein OS=Oncorhynchus mykiss GN=GSONMT00066265001 PE=4 SV=1	22167.2	301501	665765	1.17295e+08	2.05362e+07	4.99126e+06	366666	410896	6.02449e+06
15.91_912.5592n	0	1	#91	2	15.9078	912.559	9.97	LGSASHTIK		A0A060W4G5_ONCMY	Uncharacterized protein OS=Oncorhynchus mykiss GN=GSONMT00066265001 PE=4 SV=1	62977.2	1269.44	2.75436e+06		36107.9	359462	2.76694e+06	1.99087e+06
19.56_912.5651n	0	1	#170	2	19.5552	912.565	11.84	LVVKDAIR		A0A060W4G5_ONCMY	Uncharacterized protein OS=Oncorhynchus mykiss GN=GSONMT00066265001 PE=4 SV=1	125322	1.97628e+06	6.64018e+06	1.01178e+06	4.1552e+06	2.44083e+06	326909	4.50239e+06	750086
17.08_1625.6694n	0	1	#104	2	17.078	1625.67	1.37	YMEYTFRVSAESK	[2] Oxidation (M)	A0A060W4G5_ONCMY	Uncharacterized protein OS=Oncorhynchus mykiss GN=GSONMT00066265001 PE=4 SV=1	1235.98	148415	14623.8	696010	161381	3.5929e+06	1.23172e+07	11161.1
18.35_1073.6016n	0	1	#554	2	18.3501	1073.6	7.87	WATVASAIQK		A0A060W4G5_ONCMY	Uncharacterized protein OS=Oncorhynchus mykiss GN=GSONMT00066265001 PE=4 SV=1	85.8611	5.36175e+06	1.29434e+06	1.09627e+06	1.16982e+07	4.39751e+06	149716	1.95684e+06	273161
21.13_1794.9787n	0	1	#831	2	21.1337	1794.98	3.87	VTATNCVGSVSCQATLK	[6] Carbamidomethyl (C)|[12] Carbamidomethyl (C)	A0A060W4G5_ONCMY	Uncharacterized protein OS=Oncorhynchus mykiss GN=GSONMT00066265001 PE=4 SV=1	33335	2.90261e+06	16722.4	2.19736e+06	1.60911e+06	231504	515341	1.28651e+06	8.53449e+06
17.68_1024.5558n	0	1	#1498	2	17.6822	1024.56	15.81	SFTSLVFPK		A0A060W4G5_ONCMY	Uncharacterized protein OS=Oncorhynchus mykiss GN=GSONMT00066265001 PE=4 SV=1	28534.3	1.53245e+06	3.2957e+06	628072	1.85303e+06	756645	220918	983853	184155
12.29_874.4256n	0	1	#1542	2	12.2851	874.426	17.7	DGKEIDAK		A0A060W4G5_ONCMY	Uncharacterized protein OS=Oncorhynchus mykiss GN=GSONMT00066265001 PE=4 SV=1	3416.63	187302	196479		70.6261		298353	32998.8	13.0023
13.50_1146.5492n	0	1	#1549	2	13.5011	1146.55	12.49	ERETIVSSAR		A0A060W4G5_ONCMY	Uncharacterized protein OS=Oncorhynchus mykiss GN=GSONMT00066265001 PE=4 SV=1	1419.06	71.1462	2991.8		26.2587	4387.27	164605	679369
19.04_1748.6798n	0	1	#2690	2	19.0418	1748.68	2.62	DIMIPPEIEMDATSR	[3] Oxidation (M)|[10] Oxidation (M)	A0A060W4G5_ONCMY	Uncharacterized protein OS=Oncorhynchus mykiss GN=GSONMT00066265001 PE=4 SV=1	431.048	2440.06		174861	319872	1.01025e+06	330608	8945.94	526703
23.32_1822.9690n	0	1	#6046	2	23.3192	1822.97	4.11	AVNELGVGLPAETTDPIK		A0A060W4G5_ONCMY	Uncharacterized protein OS=Oncorhynchus mykiss GN=GSONMT00066265001 PE=4 SV=1	976.646	192451		55836.2	21035.5	102676	5547.44	32161.4	6940.64
14.85_1032.5099n	0	1	#145	2	14.8495	1032.51	10.79	ITATNSIGEK		A0A060W4G5_ONCMY	Uncharacterized protein OS=Oncorhynchus mykiss GN=GSONMT00066265001 PE=4 SV=1	2.13283e+07	21432.9	21136.9		41073.2	79411.1	481435	113936	5121.76
15.33_1125.5796n	0	1	#192	2	15.3256	1125.58	8.97	AINEAGISVPR		A0A060W4G5_ONCMY	Uncharacterized protein OS=Oncorhynchus mykiss GN=GSONMT00066265001 PE=4 SV=1	1.28468e+07		49.2312		1507.95	16470.8	9803.2	100234	225.348
19.79_912.5418n	0	1	#328	2	19.7886	912.542	12.31	LGSASHTIK		A0A060W4G5_ONCMY	Uncharacterized protein OS=Oncorhynchus mykiss GN=GSONMT00066265001 PE=4 SV=1	175468	3.65466e+06	2.70071e+06	1.64199e+06	1.50058e+06	1.41368e+06	1.12461e+06	6.93932e+06	7.95588e+06
19.99_1074.6368n	0	1	#1034	2	19.9929	1074.64	6.58	KGDDVLETAK		A0A060W4G5_ONCMY	Uncharacterized protein OS=Oncorhynchus mykiss GN=GSONMT00066265001 PE=4 SV=1	247498	413731	174674	492045	887377	311785	190920	202271	256403
19.32_990.4501n	0	1	#1365	2	19.3176	990.45	9.11	VAAENQFGR		A0A060W4G5_ONCMY	Uncharacterized protein OS=Oncorhynchus mykiss GN=GSONMT00066265001 PE=4 SV=1	29764.6	546516	75035.6	303119	422644	130979	174527	93422.3	139705
20.68_1127.6025n	0	1	#1376	2	20.6806	1127.6	9.66	IIMPDIVTVK		A0A060W4G5_ONCMY	Uncharacterized protein OS=Oncorhynchus mykiss GN=GSONMT00066265001 PE=4 SV=1	128067	355422	332738	507683	532254	113917	96680	184094	322581
18.08_942.5469n	0	1	#1452	2	18.0808	942.547	13.15	VVDTALVVK		A0A060W4G5_ONCMY	Uncharacterized protein OS=Oncorhynchus mykiss GN=GSONMT00066265001 PE=4 SV=1	80360.8	148847	4247.36	33169.4	107481	255105	872514	350834	200423
19.64_1132.5351n	0	1	#2141	2	19.6422	1132.54	7.1	EVSTEKWVR		A0A060W4G5_ONCMY	Uncharacterized protein OS=Oncorhynchus mykiss GN=GSONMT00066265001 PE=4 SV=1	113853	649154	1.47747e+06	1.90671e+06	1.475e+06	1.03743e+06	287924	291986	322084
18.73_1175.5386n	0	1	#2403	2	18.7323	1175.54	6.69	VIAENMAGLSR	[6] Oxidation (M)	A0A060W4G5_ONCMY	Uncharacterized protein OS=Oncorhynchus mykiss GN=GSONMT00066265001 PE=4 SV=1	12468.9	197405	39889.5	188197	307685	495189	141387	490863	969486
20.98_1400.6904n	0	1	#2875	2	20.9809	1400.69	7.07	VRAENHAGFSDAK		A0A060W4G5_ONCMY	Uncharacterized protein OS=Oncorhynchus mykiss GN=GSONMT00066265001 PE=4 SV=1	31833.6	8980.61	175395	479328	206116	128454	33561.4	172070	236882
32.08_910.6273n	0	1	#13102	2	32.077	910.627	14.89	VPKLIEGR		A0A060W4G5_ONCMY	Uncharacterized protein OS=Oncorhynchus mykiss GN=GSONMT00066265001 PE=4 SV=1	465.458	42928.5	74647.1		967.638		6716.28
19.73_1014.5387n	0	1	#31	2	19.7267	1014.54	0.83	DIVIIEGEK		A0A060W4G5_ONCMY	Uncharacterized protein OS=Oncorhynchus mykiss GN=GSONMT00066265001 PE=4 SV=1	845758	3.63768e+06	798737	91135.5	5.03728e+06	9.05592e+06	1.08965e+06	1.71949e+06	788109
19.67_1260.5986n	0	1	#173	2	19.6711	1260.6	15.89	ETDNKVSITVR		A0A060W4G5_ONCMY	Uncharacterized protein OS=Oncorhynchus mykiss GN=GSONMT00066265001 PE=4 SV=1	540827	3.31488e+06	2.16304e+06	16775.1	1.19023e+06	2.9062e+06	2.59952e+06	1.85401e+06	1.37923e+06
20.49_912.5431n	0	1	#178	2	20.489	912.543	10.07	LGSASHTIK		A0A060W4G5_ONCMY	Uncharacterized protein OS=Oncorhynchus mykiss GN=GSONMT00066265001 PE=4 SV=1	4.5594e+06	2.99591e+06	3.31173e+06	668.26	1.18149e+06	2.09103e+06	933147	1.1575e+07	1.22889e+06
23.04_1379.7835n	0	2	#243,#2367	2,3	23.0386	1379.78	8.26	NVGGEKSVHINVK		A0A060W4G5_ONCMY	Uncharacterized protein OS=Oncorhynchus mykiss GN=GSONMT00066265001 PE=4 SV=1	62581.1	569526	164482	35357.5	4.82608e+06	3.53285e+06	3.36093e+06	554732	115729
16.99_815.4501n	0	1	#1635	2	16.9925	815.45	14.85	EQLMAPK		A0A060W4G5_ONCMY	Uncharacterized protein OS=Oncorhynchus mykiss GN=GSONMT00066265001 PE=4 SV=1	55378.7	267078	143986	172.553	927.113	4088.67	66792.2	17753
17.29_1082.5385n	0	1	#1877	2	17.288	1082.54	13.87	CGKTSGADCK	[1] Carbamidomethyl (C)|[9] Carbamidomethyl (C)	A0A060W4G5_ONCMY	Uncharacterized protein OS=Oncorhynchus mykiss GN=GSONMT00066265001 PE=4 SV=1	166536	29814.2	474071	132.564	95.7325	833.817	24245.3	16306.5	3.65341
8.65_1254.7564n	0	1	#4031	2	8.65132	1254.76	8.5	NTHLTIKEATK		A0A060W4G5_ONCMY	Uncharacterized protein OS=Oncorhynchus mykiss GN=GSONMT00066265001 PE=4 SV=1	980.185	171.053	9.1635	135651
16.70_1020.5148n	0	1	#29	2	16.7008	1020.51	8.51	EDMADVITK		A0A060W4G5_ONCMY	Uncharacterized protein OS=Oncorhynchus mykiss GN=GSONMT00066265001 PE=4 SV=1	1.8241e+06	34007.2	1.10303e+08	1.0788e+06	1.0962e+06	1.00232e+06	894602	707590	706160
18.46_1304.6301n	0	1	#101	2	18.4587	1304.63	7.94	TYVNMMSGENK	[5] Oxidation (M)|[6] Oxidation (M)	A0A060W4G5_ONCMY	Uncharacterized protein OS=Oncorhynchus mykiss GN=GSONMT00066265001 PE=4 SV=1	2.14303e+06	3.32136e+06	2.03582e+06	34207052	5.5655e+07	2.72169e+07	1.00846e+06	5.80564e+07	3.01033e+07
21.27_898.5254n	0	1	#214	2	21.2677	898.525	6.61	ATETPGPVK		A0A060W4G5_ONCMY	Uncharacterized protein OS=Oncorhynchus mykiss GN=GSONMT00066265001 PE=4 SV=1	1.17201e+07	9.38711e+06	265868	541187	555930	1.45551e+06	398728	287223	675372
20.31_1044.5619n	0	1	#232	2	20.3109	1044.56	7.83	CGPGPTVETK	[1] Carbamidomethyl (C)	A0A060W4G5_ONCMY	Uncharacterized protein OS=Oncorhynchus mykiss GN=GSONMT00066265001 PE=4 SV=1	3.46026e+06	9.31739e+06	443280	1.51865e+06	1.63246e+06	1.19571e+06	525273	168072	774194
18.72_1008.5170n	0	1	#391	2	18.723	1008.52	9.33	IVSNGKYTK		A0A060W4G5_ONCMY	Uncharacterized protein OS=Oncorhynchus mykiss GN=GSONMT00066265001 PE=4 SV=1	543389	929484	346742	1.40778e+06	788199	527990	941417	391977	553112
18.93_912.5411n	0	1	#398	2	18.9281	912.541	10.09	LGSASHTIK		A0A060W4G5_ONCMY	Uncharacterized protein OS=Oncorhynchus mykiss GN=GSONMT00066265001 PE=4 SV=1	2.966e+06	57127	1.00722e+06	1.52839e+06	1.55624e+06	1.69545e+06	1.3805e+06	9.37097e+06	1.85901e+06
21.33_912.5434n	0	1	#893	2	21.3263	912.543	8.08	LVVKDAIR		A0A060W4G5_ONCMY	Uncharacterized protein OS=Oncorhynchus mykiss GN=GSONMT00066265001 PE=4 SV=1	1.72777e+06	982820	236064	671251	485168	455052	680633	202680	415820
18.72_1032.5195n	1	1	#928	2	18.723	1032.52	7.7	ITATNSIGEK		A0A060W4G5_ONCMY	Uncharacterized protein OS=Oncorhynchus mykiss GN=GSONMT00066265001 PE=4 SV=1	455850	99940.7	39289.3	1.39967e+06	1.34268e+06	696675	506903	457372	411793
20.07_932.4549n	0	1	#2528	2	20.0718	932.455	9.03	ESITVAWK		A0A060W4G5_ONCMY	Uncharacterized protein OS=Oncorhynchus mykiss GN=GSONMT00066265001 PE=4 SV=1	236009	635046	315230	513891	600582	435091	451501	140615	417139
14.69_1076.5504n	0	1	#7524	2	14.6883	1076.55	5.63	IELEDRFR		A0A060W4G5_ONCMY	Uncharacterized protein OS=Oncorhynchus mykiss GN=GSONMT00066265001 PE=4 SV=1	361.224	2182.97	7319.06	760.183	38425.5	820.643	13046.7	2526.39
27.05_1356.6624n	0	1	#8263	2	27.0543	1356.66	9.69	AGRDIEVFIPLK		A0A060W4G5_ONCMY	Uncharacterized protein OS=Oncorhynchus mykiss GN=GSONMT00066265001 PE=4 SV=1	105731	104147	5935.4	238508	284932	38808.3	57010.3	12828.8	89301.1
16.80_1001.5433n	0	1	#2	2	16.7966	1001.54	12.21	GIKVSEITR		A0A060W4G5_ONCMY	Uncharacterized protein OS=Oncorhynchus mykiss GN=GSONMT00066265001 PE=4 SV=1	1.99834e+06	1.27965e+06	713662	3.58614e+06	1.90213e+08	3.9778e+07	1505.63	2.91616e+06	1.1994e+06
32.91_1001.5447n	0	1	#3403	2	32.9056	1001.54	5.7	GIKVSEITR		A0A060W4G5_ONCMY	Uncharacterized protein OS=Oncorhynchus mykiss GN=GSONMT00066265001 PE=4 SV=1	29544.3	1.31543e+06	14351.8	345211	647908	309295	1.9801e+06	8326.92	227420
19.33_1020.5176n	0	1	#3	2	19.3253	1020.52	9.27	EDMADVITK		A0A060W4G5_ONCMY	Uncharacterized protein OS=Oncorhynchus mykiss GN=GSONMT00066265001 PE=4 SV=1	1.77761e+06	3.31359e+06	1.2309e+06	5.1582e+07	7.47431e+07	7.41964e+07	4313.7	3.17606e+06	1.27542e+07
18.28_912.5524n	0	1	#290	2	18.2772	912.552	14.92	LGSASHTIK		A0A060W4G5_ONCMY	Uncharacterized protein OS=Oncorhynchus mykiss GN=GSONMT00066265001 PE=4 SV=1	153884	2.23715e+06	381119	105941	1.73849e+06	1.00697e+06	499.474	8.92901e+06	2.48723e+06
20.65_912.5414n	0	1	#742	2	20.6527	912.541	7.5	LGSASHTIK		A0A060W4G5_ONCMY	Uncharacterized protein OS=Oncorhynchus mykiss GN=GSONMT00066265001 PE=4 SV=1	2.1595e+06	53019.5	822933	81421.3	133649	136075	66125.4	119019	540031
24.32_898.5239n	0	1	#403	2	24.3197	898.524	4.7	ATETPGPVK		A0A060W4G5_ONCMY	Uncharacterized protein OS=Oncorhynchus mykiss GN=GSONMT00066265001 PE=4 SV=1	270070	37404.4	219222	291548	113711	322612	3.71594e+07	83701.7	270942
17.20_1693.8401n	0	1	#1132	2	17.2	1693.84	2.01	MVQKSPNCITLIMK	[1] Oxidation (M)|[8] Carbamidomethyl (C)|[13] Oxidation (M)	A0A060W4G5_ONCMY	Uncharacterized protein OS=Oncorhynchus mykiss GN=GSONMT00066265001 PE=4 SV=1	1.31423e+06	1.47474e+06	6.00213e+06	1.3542e+06	2.81194e+06	2.45902e+06	1.03219e+06	1.71276e+06	2.63209e+06
20.59_1983.9736n	0	1	#1483	3	20.5889	1983.97	9.83	AGSNLKCEIPLTGRPMPK	[7] Carbamidomethyl (C)|[16] Oxidation (M)	A0A060W4G5_ONCMY	Uncharacterized protein OS=Oncorhynchus mykiss GN=GSONMT00066265001 PE=4 SV=1	445499	229640	112125	378981	92423.4	202305	28966.2	141806	145665
14.55_834.4231n	0	1	#1968	2	14.5478	834.423	16.71	ATCINTR	[3] Carbamidomethyl (C)	A0A060W4G5_ONCMY	Uncharacterized protein OS=Oncorhynchus mykiss GN=GSONMT00066265001 PE=4 SV=1	10917.7	363940	13760.1		16378.1	970.688		13209
20.68_1391.6321n	0	1	#2161	3	20.6833	1391.63	10.93	NSSGTKTESVNIR		A0A060W4G5_ONCMY	Uncharacterized protein OS=Oncorhynchus mykiss GN=GSONMT00066265001 PE=4 SV=1	156746	35867.2	183399	614481	162168	302456	34620	67576.5	164389
21.90_1391.6315n	0	1	#5003	3	21.9028	1391.63	9.07	NSSGTKTESVNIR		A0A060W4G5_ONCMY	Uncharacterized protein OS=Oncorhynchus mykiss GN=GSONMT00066265001 PE=4 SV=1	32005.7	1554.04	14956	65313.7	6521.95	94248.1	88429	7435.66	9840.91
20.19_1352.7763n	0	1	#3351	2	20.1869	1352.78	0.77	VKAINEAGISVPR		A0A060W4G5_ONCMY	Uncharacterized protein OS=Oncorhynchus mykiss GN=GSONMT00066265001 PE=4 SV=1	11431.8	4635.55	127.25	296275	3378.6	29202.3	1129.02	351841	35276.1
21.46_1551.7755n	0	1	#14907	2	21.4648	1551.78	3.29	MTNLEIGVPYLFR		A0A060W4G5_ONCMY	Uncharacterized protein OS=Oncorhynchus mykiss GN=GSONMT00066265001 PE=4 SV=1	13372.8	266.748	36831.5	16859.7	45413.8	49418.2	4012.39	28626.9	179861
18.07_898.5261n	0	1	#45	2	18.0699	898.526	6.61	ATETPGPVK		A0A060W4G5_ONCMY	Uncharacterized protein OS=Oncorhynchus mykiss GN=GSONMT00066265001 PE=4 SV=1	1.77517e+07	1.13921e+07	1.69213e+07	3.33649e+06	1.81864e+06	1.33682e+07	2.43351e+06	3.99213e+07	2.68764e+07
16.88_1044.5605n	0	1	#84	2	16.8798	1044.56	9.63	CGPGPTVETK	[1] Carbamidomethyl (C)	A0A060W4G5_ONCMY	Uncharacterized protein OS=Oncorhynchus mykiss GN=GSONMT00066265001 PE=4 SV=1	8.82112e+06	1.11349e+07	1.91002e+07	2.04349e+07	1.98702e+06	1.59252e+06	731390	1.54304e+07	6.48171e+06
17.55_1014.5375n	0	1	#135	2	17.5471	1014.54	4.15	DMILPVTVK		A0A060W4G5_ONCMY	Uncharacterized protein OS=Oncorhynchus mykiss GN=GSONMT00066265001 PE=4 SV=1	7.31374e+06	1.70141e+07	2.01333e+06	407943	616073	767402	558514	4.12366e+06	610343
19.27_912.5427n	0	1	#274	2	19.2732	912.543	7.09	LGSASHTIK		A0A060W4G5_ONCMY	Uncharacterized protein OS=Oncorhynchus mykiss GN=GSONMT00066265001 PE=4 SV=1	4.39408e+06	2.499e+06	2.59546e+06	1.1103e+06	673513	970038	623404	9.80111e+06	9.84905e+06
19.21_1008.5167n	0	1	#278	2	19.2131	1008.52	9.33	IVSNGKYTK		A0A060W4G5_ONCMY	Uncharacterized protein OS=Oncorhynchus mykiss GN=GSONMT00066265001 PE=4 SV=1	834405	1.0898e+06	337880	1.38823e+06	566644	665576	599303	333917	7.67294e+06
17.52_1260.5960n	0	1	#548	2	17.5174	1260.6	26.47	ETDNKVSITVR		A0A060W4G5_ONCMY	Uncharacterized protein OS=Oncorhynchus mykiss GN=GSONMT00066265001 PE=4 SV=1	3.12834e+06	4.45891e+06	975434	557251	94818.6	91216.2	55014	844200	303762
18.85_1474.7641n	0	1	#606	2	18.85	1474.76	5.01	VLDTPGPPLNLIVK		A0A060W4G5_ONCMY	Uncharacterized protein OS=Oncorhynchus mykiss GN=GSONMT00066265001 PE=4 SV=1	1.18803e+07	3.96693e+06	5.11875e+06	2.29167e+06	3.23483e+06	475790	38336.1	6.10112e+06	1.24388e+06
19.24_1264.6342n	0	1	#850	2	19.2431	1264.63	3.93	NDTGRYVLTVK		A0A060W4G5_ONCMY	Uncharacterized protein OS=Oncorhynchus mykiss GN=GSONMT00066265001 PE=4 SV=1	356510	820390	2.13139e+06	1.68486e+06	135773	190727	205739	567733	1.22879e+06
19.21_1127.6058n	0	1	#916	2	19.2131	1127.61	9.6	IIMPDIVTVK		A0A060W4G5_ONCMY	Uncharacterized protein OS=Oncorhynchus mykiss GN=GSONMT00066265001 PE=4 SV=1	1.58781e+06	406699	715667	1.21915e+06	326562	360576	267690	1.46403e+06	1.59162e+06
16.37_1032.5138n	0	2	#1156,#997	2,2	16.3654	1032.51	10.96	ITATNSIGEK		A0A060W4G5_ONCMY	Uncharacterized protein OS=Oncorhynchus mykiss GN=GSONMT00066265001 PE=4 SV=1	628244	1.26008e+06	2.53489e+06	355302	117263	227907	322762	242319	101153
15.70_1032.5174n	0	1	#2257	2	15.6973	1032.52	9.71	ITATNSIGEK		A0A060W4G5_ONCMY	Uncharacterized protein OS=Oncorhynchus mykiss GN=GSONMT00066265001 PE=4 SV=1	106129	121140	166500	157238	612617	598710	287039	18084.8
17.39_942.4853n	0	1	#1807	2	17.394	942.485	9.3	VNANLKER		A0A060W4G5_ONCMY	Uncharacterized protein OS=Oncorhynchus mykiss GN=GSONMT00066265001 PE=4 SV=1	514563	564664	334951	330068	377968	373694	393039	534534	133559
22.25_1379.7797n	0	1	#2313	2	22.2476	1379.78	8.86	NVGGEKSVHINVK		A0A060W4G5_ONCMY	Uncharacterized protein OS=Oncorhynchus mykiss GN=GSONMT00066265001 PE=4 SV=1	1.10875e+06	1.69775e+06	142229	160426	100733	72567.7	65953.1	401569	63671.7
11.17_900.5276n	0	1	#2585	2	11.1703	900.528	9.83	NTILWVR		A0A060W4G5_ONCMY	Uncharacterized protein OS=Oncorhynchus mykiss GN=GSONMT00066265001 PE=4 SV=1	4.40843	4.28616	386.022		15925.5		144555
12.11_1172.5604n	0	1	#6539	2	12.1139	1172.56	11.24	AENAAGVSDPSR		A0A060W4G5_ONCMY	Uncharacterized protein OS=Oncorhynchus mykiss GN=GSONMT00066265001 PE=4 SV=1	713.867	82.5551	2474.2		163524	52766.3	141494	69.2251
12.32_942.4860n	0	1	#9442	2	12.3208	942.486	12.87	EASMKSYK		A0A060W4G5_ONCMY	Uncharacterized protein OS=Oncorhynchus mykiss GN=GSONMT00066265001 PE=4 SV=1	29747.3	14429.7	5234.12		53329.1	69915.1	77898.8
17.69_898.5251n	0	1	#45	2	17.6896	898.525	13.32	ATETPGPVK		A0A060W4G5_ONCMY	Uncharacterized protein OS=Oncorhynchus mykiss GN=GSONMT00066265001 PE=4 SV=1	2.55783e+07	3.22907e+07	3.0215e+07	803380	3.5997e+06	9.06577e+06	998960	2.38798e+07	1.04489e+07
14.47_1044.5590n	0	1	#51	2	14.4718	1044.56	5.65	CGPGPTVETK	[1] Carbamidomethyl (C)	A0A060W4G5_ONCMY	Uncharacterized protein OS=Oncorhynchus mykiss GN=GSONMT00066265001 PE=4 SV=1	1.27226e+07	172154	6.50771e+07	6.80911e+06	632089	8.79138e+06	6.62073e+06	1.46429e+07	9.71044e+06
21.13_990.5489n	0	1	#1115	2	21.1253	990.549	13.79	IINYVIEK		A0A060W4G5_ONCMY	Uncharacterized protein OS=Oncorhynchus mykiss GN=GSONMT00066265001 PE=4 SV=1	52967.1	118107	45933		1.04047e+06	13659.3	35906.1	34445.1	13359.7
16.50_1252.5906n	0	1	#1127	2	16.5006	1252.59	15.58	AEIMNSDFQAK		A0A060W4G5_ONCMY	Uncharacterized protein OS=Oncorhynchus mykiss GN=GSONMT00066265001 PE=4 SV=1	858373	152107	5.1769e+06	1.04779e+06	188061	1.70465e+06	252084	853001	410498
20.92_1252.5792n	0	1	#5362	2	20.9183	1252.58	5.03	AEIMNSDFQAK		A0A060W4G5_ONCMY	Uncharacterized protein OS=Oncorhynchus mykiss GN=GSONMT00066265001 PE=4 SV=1	4775.09	270162	9849.09	4779.87	26659.5	6511.72	5875.66	8735.64	9535
19.72_1232.6770n	0	1	#1568	2	19.723	1232.68	13.52	ISGYIVEMHGK		A0A060W4G5_ONCMY	Uncharacterized protein OS=Oncorhynchus mykiss GN=GSONMT00066265001 PE=4 SV=1	91990.3	206148	109312	31116.2	715915	92857.9	27461.5	407163	214399
16.33_883.5123n	0	1	#2044	2	16.3261	883.512	3.02	RPITELR		A0A060W4G5_ONCMY	Uncharacterized protein OS=Oncorhynchus mykiss GN=GSONMT00066265001 PE=4 SV=1	199238	83.2386	116370	334419	475.432	17812	10939.8	64794.4	29230.7
15.89_1275.6344n	0	1	#2196	2	15.8852	1275.63	9.52	IGYSEPSEIPGK		A0A060W4G5_ONCMY	Uncharacterized protein OS=Oncorhynchus mykiss GN=GSONMT00066265001 PE=4 SV=1	217810	85413.2	316913	950490	43648.5	1.40467e+06	53402.4	356990	108011
24.30_2522.2897n	0	1	#4817	2	24.2958	2522.29	6.51	SGLTMKPPVFREEMRPEMIVK	[5] Oxidation (M)|[14] Oxidation (M)|[18] Oxidation (M)	A0A060W4G5_ONCMY	Uncharacterized protein OS=Oncorhynchus mykiss GN=GSONMT00066265001 PE=4 SV=1	2092.55	123.617			3.44632e+06	243308	4547.38	1054.53	1745.75
14.51_1075.5142n	0	1	#273	2	14.5141	1075.51	12.71	VTQLSDAQSK		A0A060XCC4_ONCMY	Uncharacterized protein OS=Oncorhynchus mykiss GN=GSONMT00061827001 PE=4 SV=1	1.55087e+06	171.664	17854.5		3067.02	243610	2.24659e+06	434251	1.21661e+06
17.76_913.5500n	0	1	#1063	2	17.7605	913.55	9.12	LQQLSTPK		A0A060XCC4_ONCMY	Uncharacterized protein OS=Oncorhynchus mykiss GN=GSONMT00061827001 PE=4 SV=1	435495	39300.6	19778.8	297827	239677	917240	520586	3.31263e+06	2.27207e+06
22.42_1278.5883n	0	1	#2014	2	22.4194	1278.59	4.4	SPVTANSLFESK		A0A060XCC4_ONCMY	Uncharacterized protein OS=Oncorhynchus mykiss GN=GSONMT00061827001 PE=4 SV=1	41166.2	65041.7	101946	473613	379141	90943.2	17888.4	56040.2	55242.6
22.27_1268.6124n	0	1	#2444	2	22.2714	1268.61	5.21	ESSNAHQKQIK		A0A060XCC4_ONCMY	Uncharacterized protein OS=Oncorhynchus mykiss GN=GSONMT00061827001 PE=4 SV=1	86388	135975	190175	1.08356e+06	606918	171226	25100.2	82477	118229
15.16_820.4375n	0	1	#4524	2	15.1607	820.437	11.46	LLSMADR	[4] Oxidation (M)	A0A060XCC4_ONCMY	Uncharacterized protein OS=Oncorhynchus mykiss GN=GSONMT00061827001 PE=4 SV=1	2643.86	1990.96	22746	27.1597	1045.13	29072.1	56007.5	50321.6	213251
17.08_1044.5609n	0	1	#59	2	17.0799	1044.56	12.8	AEQEAQELK		A0A060XCC4_ONCMY	Uncharacterized protein OS=Oncorhynchus mykiss GN=GSONMT00061827001 PE=4 SV=1	1.40257e+07	1.06956e+07	1.98495e+07	8.58109e+06	9.6381e+06	2.20735e+07	1.8248e+07	1.39371e+07	2.12571e+06
16.16_1123.5184n	0	1	#1074	2	16.1625	1123.52	8.24	DSPFAFDGIR		A0A060XCC4_ONCMY	Uncharacterized protein OS=Oncorhynchus mykiss GN=GSONMT00061827001 PE=4 SV=1	47131.7	1.27188e+06	1.06339e+06	120284	60870.2	14990.7	430305	213889	32.2801
21.24_902.4525n	0	1	#6641	2	21.2445	902.453	7.66	ENNLSQAK		A0A060XCC4_ONCMY	Uncharacterized protein OS=Oncorhynchus mykiss GN=GSONMT00061827001 PE=4 SV=1	12126.8	2376.57	12764.8	5848.62	3133.45	50969.1	26832.5	631.451	3767.3
15.31_798.3432n	0	1	#13204	2	15.3099	798.343	13.9	MQETMK	[1] Oxidation (M)|[5] Oxidation (M)	A0A060XCC4_ONCMY	Uncharacterized protein OS=Oncorhynchus mykiss GN=GSONMT00061827001 PE=4 SV=1	15183.3	43247.4	28579.6	6676.73	3243.08		452.264	17359.5	61.1166
19.56_1044.5599n	0	1	#95	2	19.5633	1044.56	6.35	DKAQEQAQK		A0A060XCC4_ONCMY	Uncharacterized protein OS=Oncorhynchus mykiss GN=GSONMT00061827001 PE=4 SV=1	1.09971e+07	1.38272e+07	2.36473e+07	5.15605e+06	1.60649e+07	3.9244e+06	2.68572e+06	1.29472e+07	1801.06
29.13_926.5523n	0	1	#729	2	29.1263	926.552	17.8	VKIEPITK		A0A060XCC4_ONCMY	Uncharacterized protein OS=Oncorhynchus mykiss GN=GSONMT00061827001 PE=4 SV=1	531254	731209	752363	941562	7.09276e+06	2.66405e+06	145351	1.12669e+06	321.198
21.42_986.5791n	0	1	#1067	2	21.4231	986.579	7.51	LAQEAEKAK		A0A060XCC4_ONCMY	Uncharacterized protein OS=Oncorhynchus mykiss GN=GSONMT00061827001 PE=4 SV=1	404737	590296	2.13527e+06	973314	997662	523750	1.01436e+06	762396
18.79_1198.5684n	0	1	#1255	2	18.7886	1198.57	4.73	SGLVGPEMHEK	[8] Oxidation (M)	A0A060XCC4_ONCMY	Uncharacterized protein OS=Oncorhynchus mykiss GN=GSONMT00061827001 PE=4 SV=1	40855.3	321997	294024	122082	5442.44	141549	211721	152619	4371.71
22.19_1171.6257n	0	1	#1449	2	22.1886	1171.63	3.1	ETEKQIILAK		A0A060XCC4_ONCMY	Uncharacterized protein OS=Oncorhynchus mykiss GN=GSONMT00061827001 PE=4 SV=1	150059	275514	1.14338e+06	288186	247371	146914	170723	1.2242e+06
19.36_986.5587n	0	1	#2444	2	19.3557	986.559	5.44	MSIYQAMK	[7] Oxidation (M)	A0A060XCC4_ONCMY	Uncharacterized protein OS=Oncorhynchus mykiss GN=GSONMT00061827001 PE=4 SV=1	31537.2	52231.2	31807.6	1.34765e+06	15392	316628	17602.4	12020.3
21.78_1006.5361n	0	1	#2696	2	21.776	1006.54	11.39	QQADAEMAK	[7] Oxidation (M)	A0A060XCC4_ONCMY	Uncharacterized protein OS=Oncorhynchus mykiss GN=GSONMT00061827001 PE=4 SV=1	403070	232675	517205	353449	312572	131502	921431	364969
3.68_1230.6121n	0	1	#11341	2	3.67537	1230.61	9.09	VVEEEICILK	[7] Carbamidomethyl (C)	A0A060XCC4_ONCMY	Uncharacterized protein OS=Oncorhynchus mykiss GN=GSONMT00061827001 PE=4 SV=1	13802.3	2074.57	11761.6				41.5535	34.3267
19.12_1239.6172n	0	1	#407	2	19.115	1239.62	5.49	DRLSIYQAMK	[9] Oxidation (M)	A0A060XCC4_ONCMY	Uncharacterized protein OS=Oncorhynchus mykiss GN=GSONMT00061827001 PE=4 SV=1	852235	154306	7.82767e+06	5.54947e+06	360547	3.47164e+06	236095	4.18928e+06	3.79664e+06
13.52_1287.6384n	0	1	#412	2	13.517	1287.64	9.94	NSVGGVLTSAKQK		A0A060XCC4_ONCMY	Uncharacterized protein OS=Oncorhynchus mykiss GN=GSONMT00061827001 PE=4 SV=1	1.75143e+06	7153.03	1.86559e+06	7349.22	2.75836e+06	903768	312468	5638338	3.38567e+06
19.81_1118.6352n	0	1	#496	2	19.8052	1118.64	9.6	LQATIDAFLK		A0A060XCC4_ONCMY	Uncharacterized protein OS=Oncorhynchus mykiss GN=GSONMT00061827001 PE=4 SV=1	782418	969689	2.21259e+06	9.3561e+06	298745	1.80847e+06	872937	1.73739e+06	2.42891e+06
18.26_1006.5137n	0	1	#536	2	18.2598	1006.51	14.86	MLSVDEAVK	[1] Oxidation (M)	A0A060XCC4_ONCMY	Uncharacterized protein OS=Oncorhynchus mykiss GN=GSONMT00061827001 PE=4 SV=1	1.65744e+06	131131	7.9272e+06	2.62119e+06	707550	3.64921e+06	862883	2.07645e+06	3.10566e+06
20.41_986.5789n	0	1	#681	2	20.409	986.579	6.37	LAQEAEKAK		A0A060XCC4_ONCMY	Uncharacterized protein OS=Oncorhynchus mykiss GN=GSONMT00061827001 PE=4 SV=1	881377	3.09452e+06	2.51992e+06	9.00191e+06	349385	3.93978e+06	875139	1.15487e+06	1.4396e+06
15.19_974.5054n	0	1	#1157	2	15.1892	974.505	11.82	QVNEETQK		A0A060XCC4_ONCMY	Uncharacterized protein OS=Oncorhynchus mykiss GN=GSONMT00061827001 PE=4 SV=1	278295	7747.72	301826	113.706	355634	58363	336676	245579	296503
17.61_806.3960n	0	1	#1346	2	17.611	806.396	10.52	YEARLR		A0A060XCC4_ONCMY	Uncharacterized protein OS=Oncorhynchus mykiss GN=GSONMT00061827001 PE=4 SV=1	482513	6475.43	1.0603e+06	281622	583802	589317	203149	164815	208727
17.85_1464.7445n	0	1	#1354	2	17.8474	1464.74	2.45	FSVADAVNMGLVDK		A0A060XCC4_ONCMY	Uncharacterized protein OS=Oncorhynchus mykiss GN=GSONMT00061827001 PE=4 SV=1	405931	77001.3	1.78519e+06	385274	24576	1.71243e+06	208149	1.0982e+06	537004
13.45_1032.5142n	0	3	#2229,#3342,#24760	2,2,2	13.4517	1032.51	11.61	TLSNPTADSK		A0A060XCC4_ONCMY	Uncharacterized protein OS=Oncorhynchus mykiss GN=GSONMT00061827001 PE=4 SV=1	279163	30757.7	422723	602934	1.7904e+06	0.980672	304672	25976.5	719835
16.76_1044.5598n	0	1	#56	2	16.7566	1044.56	11.3	AEQEAQELK		A0A060XCC4_ONCMY	Uncharacterized protein OS=Oncorhynchus mykiss GN=GSONMT00061827001 PE=4 SV=1	1.65147e+07	1.2821e+07	3.39959e+07	1.55926e+07	2.82528e+07	1.43904e+07	3244.74	4.93913e+07	1.32734e+07
12.34_1075.5174n	0	1	#3077	2	12.3417	1075.52	13	VTQLSDAQSK		A0A060XCC4_ONCMY	Uncharacterized protein OS=Oncorhynchus mykiss GN=GSONMT00061827001 PE=4 SV=1	76092.8	51664.9	6922.66		73980.9	106342			27.2997
19.41_820.4560n	0	1	#284	2	19.4079	820.456	16.9	LLSMADR	[4] Oxidation (M)	A0A060XCC4_ONCMY	Uncharacterized protein OS=Oncorhynchus mykiss GN=GSONMT00061827001 PE=4 SV=1	1.03287e+06	1.53653e+06	862151	2.57798e+06	4.30041e+06	1.3253e+06	1.84312e+06	2.26303e+06	334074
14.81_820.4462n	0	1	#772	2	14.8061	820.446	19	LLSMADR	[4] Oxidation (M)	A0A060XCC4_ONCMY	Uncharacterized protein OS=Oncorhynchus mykiss GN=GSONMT00061827001 PE=4 SV=1	8438.76	8365.58	12026.7	0.0187887	136798	31425.2	13195.1	770827
17.51_960.4884n	0	1	#434	2	17.5134	960.488	12.94	LLSMADRR		A0A060XCC4_ONCMY	Uncharacterized protein OS=Oncorhynchus mykiss GN=GSONMT00061827001 PE=4 SV=1	614455	4555.76	13126.2	16693.8	105802	61100	1.35784e+06	243903	5088.77
18.68_1255.6413n	0	1	#550	2	18.6763	1255.64	2.07	QQADAEMAKHK		A0A060XCC4_ONCMY	Uncharacterized protein OS=Oncorhynchus mykiss GN=GSONMT00061827001 PE=4 SV=1	1.04589e+06	678364	176089	572405	2.00459e+06	1.26748e+06	1.59293e+06	1.25025e+06	4.13966e+06
13.92_874.3954n	0	1	#1552	2	13.9249	874.395	26.08	EAADLQTK		A0A060XCC4_ONCMY	Uncharacterized protein OS=Oncorhynchus mykiss GN=GSONMT00061827001 PE=4 SV=1	2376.75	31933.9	9635.69	0.576074	26267.4	46776.6	334921	149660
25.68_898.5341n	0	1	#1896	2	25.681	898.534	7.23	WKVQNPK		A0A060XCC4_ONCMY	Uncharacterized protein OS=Oncorhynchus mykiss GN=GSONMT00061827001 PE=4 SV=1	131873	453038	406550	193753	31439.6	78270.7	21759.1	21163.2	20258
18.40_1356.7525n	0	1	#2710	2	18.4016	1356.75	8.32	EKLAAINEATGLK		A0A060XCC4_ONCMY	Uncharacterized protein OS=Oncorhynchus mykiss GN=GSONMT00061827001 PE=4 SV=1	7689.45	3067.59	2823.23	48861	153573	173344	25801.2	255770	30947.9
14.41_985.5049n	0	1	#2793	2	14.4053	985.505	10.33	ENISVLVGR		A0A060XCC4_ONCMY	Uncharacterized protein OS=Oncorhynchus mykiss GN=GSONMT00061827001 PE=4 SV=1	16331.6	15850.4	3678.27		17512.9	15890	75512	478356
16.67_1128.6096n	0	1	#3216	2	16.673	1128.61	17.25	NLVDNITGQR		A0A060XCC4_ONCMY	Uncharacterized protein OS=Oncorhynchus mykiss GN=GSONMT00061827001 PE=4 SV=1	53986.7	306.786	589.18	451.744	78347	78808.5	115062	165915	2423.33
13.92_820.3955n	0	1	#5047	2	13.9249	820.396	11.04	LLEQYR		A0A060XCC4_ONCMY	Uncharacterized protein OS=Oncorhynchus mykiss GN=GSONMT00061827001 PE=4 SV=1	5183.4	12140.5	9312.11		43510.1	11694.9	72114.3	369163	19.4791
12.03_990.4499n	0	1	#11379	2	12.0256	990.45	13.31	QQADAEMAK		A0A060XCC4_ONCMY	Uncharacterized protein OS=Oncorhynchus mykiss GN=GSONMT00061827001 PE=4 SV=1	288254	1546.96	37023.5	6.06282			69776.4	13230.2	9.24673
19.15_1044.5609n	0	1	#110	2	19.1541	1044.56	8.53	AEQEAQELK		A0A060XCC4_ONCMY	Uncharacterized protein OS=Oncorhynchus mykiss GN=GSONMT00061827001 PE=4 SV=1	1.22502e+07	1.12043e+07	1.73207e+07	1.08866e+06	1.17215e+06	2.74046e+07	428113	1.01704e+07	1.17203e+06
22.35_1064.6345n	0	1	#3821	2	22.3527	1064.63	6.92	EVMEMPSVK	[3] Oxidation (M)	A0A060XCC4_ONCMY	Uncharacterized protein OS=Oncorhynchus mykiss GN=GSONMT00061827001 PE=4 SV=1	8643.76	26858.2	26224	17193.6	9770.88	1532.02	5852.53	169430	21160.3
23.16_1356.6611n	0	1	#4401	2	23.1561	1356.66	8.74	EKLAAINEATGLK		A0A060XCC4_ONCMY	Uncharacterized protein OS=Oncorhynchus mykiss GN=GSONMT00061827001 PE=4 SV=1	107993	292137	235853	100927	116660	177392	33056.5	194152	159919
21.91_1044.5604n	0	1	#192	2	21.907	1044.56	12.16	AEQEAQELK		A0A060XCC4_ONCMY	Uncharacterized protein OS=Oncorhynchus mykiss GN=GSONMT00061827001 PE=4 SV=1	316322	4.02213e+07	223513613	2.19461e+06	3950.47	3.24528e+06	185352	146951	140886
20.85_1075.5118n	0	1	#2626	2	20.8482	1075.51	10.42	VTQLSDAQSK		A0A060XCC4_ONCMY	Uncharacterized protein OS=Oncorhynchus mykiss GN=GSONMT00061827001 PE=4 SV=1	64109.4	1.07072e+06	2.87683e+06	132347	94.1602	525987	46794.5	33798.2	33612.8
14.57_1075.5163n	0	2	#1211,#6838	2,2	14.5676	1075.52	16.71	VTQLSDAQSK		A0A060XCC4_ONCMY	Uncharacterized protein OS=Oncorhynchus mykiss GN=GSONMT00061827001 PE=4 SV=1	402627	49660	69269.8	20.4814	580624	82002.7	113349	22607.9	9999.09
14.45_1075.5155n	0	1	#3093	2	14.4523	1075.52	8.56	VTQLSDAQSK		A0A060XCC4_ONCMY	Uncharacterized protein OS=Oncorhynchus mykiss GN=GSONMT00061827001 PE=4 SV=1	399443	8962.06	3375.17	43.0558	582940	4.56799e+06	86296.4	166723	115369
5.15_1075.5165n	0	1	#14608	2	5.14965	1075.52	11.23	VTQLSDAQSK		A0A060XCC4_ONCMY	Uncharacterized protein OS=Oncorhynchus mykiss GN=GSONMT00061827001 PE=4 SV=1	413.192	652.184			30699.3
13.57_1287.6333n	0	1	#1482	2	13.5716	1287.63	6.91	NSVGGVLTSAKQK		A0A060XCC4_ONCMY	Uncharacterized protein OS=Oncorhynchus mykiss GN=GSONMT00061827001 PE=4 SV=1	966517	398.39	474.614	3.47435	169507	1.59381e+06	153088	427158	258021
18.95_1268.6080n	0	1	#1723	2	18.9506	1268.61	10.07	ESSNAHQKQIK		A0A060XCC4_ONCMY	Uncharacterized protein OS=Oncorhynchus mykiss GN=GSONMT00061827001 PE=4 SV=1	58050.3	259405	184852	324438	481190	381286	24514	357150	301488
18.99_1044.5589n	0	1	#57	2	18.9888	1044.56	6.37	AEQEAQELK		A0A060XCC4_ONCMY	Uncharacterized protein OS=Oncorhynchus mykiss GN=GSONMT00061827001 PE=4 SV=1	2.89438e+06	728005	1.68042e+07	240665	5.13737e+06	29071.3	3.93744e+06	3.44755e+06	712613
18.15_1146.5149n	0	1	#108	2	18.1469	1146.51	10.64	KSQAQEEAEK		A0A060XCC4_ONCMY	Uncharacterized protein OS=Oncorhynchus mykiss GN=GSONMT00061827001 PE=4 SV=1	1375603	1.42523e+07	607181	1.00434e+06	3.8978e+06	1.30399e+06	106621	2.30159e+06	14275.9
19.19_1246.6270n	0	1	#125	2	19.1912	1246.63	7.65	QKQQADAEMAK		A0A060XCC4_ONCMY	Uncharacterized protein OS=Oncorhynchus mykiss GN=GSONMT00061827001 PE=4 SV=1	183280	1.45253e+07	359138	4.58016e+06	524222	4.80996e+06	7.76542e+06	398977	696570
20.86_1360.6903n	0	2	#192,#5164	2,3	20.8576	1360.69	10.64	QKVQVQDELFK		A0A060XCC4_ONCMY	Uncharacterized protein OS=Oncorhynchus mykiss GN=GSONMT00061827001 PE=4 SV=1	153080	625007	106146	645425	1.40096e+07	489845	6.56817e+06	885645	1.12413e+06
18.21_1360.6788n	1	1	#224	2	18.2066	1360.68	13.09	QKVQVQDELFK		A0A060XCC4_ONCMY	Uncharacterized protein OS=Oncorhynchus mykiss GN=GSONMT00061827001 PE=4 SV=1	93498.2	99096	79629.4	866864	107883	8.92067e+06	16592.2	98172.1
26.35_1360.6806n	0	1	#5168	2	26.3466	1360.68	10.28	QKVQVQDELFK		A0A060XCC4_ONCMY	Uncharacterized protein OS=Oncorhynchus mykiss GN=GSONMT00061827001 PE=4 SV=1	52173.8	2935.53		7692.59	35345.3	66012.4	3215.51	4886.85	3618.27
23.20_1360.6755n	0	1	#283	2	23.1991	1360.68	18.46	QKVQVQDELFK		A0A060XCC4_ONCMY	Uncharacterized protein OS=Oncorhynchus mykiss GN=GSONMT00061827001 PE=4 SV=1	217315	41760	441522	82035.9	899241	134889	69650.3	2.12244e+06	9879.27
21.25_1246.6331n	0	1	#385	2	21.252	1246.63	8.36	LQATIDAFLKK		A0A060XCC4_ONCMY	Uncharacterized protein OS=Oncorhynchus mykiss GN=GSONMT00061827001 PE=4 SV=1	435616	597946	518459	637929	2.51746e+07	196627	1.46278e+06	4.27676e+06	1.24756e+06
31.74_926.5537n	0	1	#667	2	31.7369	926.554	9.26	VKIEPITK		A0A060XCC4_ONCMY	Uncharacterized protein OS=Oncorhynchus mykiss GN=GSONMT00061827001 PE=4 SV=1	57262.8	789.335	2235.34		51017.6	43693	0.204723	1335.12	136485
17.39_820.3962n	0	1	#834	2	17.3879	820.396	10.14	LLSMADR	[4] Oxidation (M)	A0A060XCC4_ONCMY	Uncharacterized protein OS=Oncorhynchus mykiss GN=GSONMT00061827001 PE=4 SV=1	162841	548532	241732	32898.8	931941	13034.2	42898.6	123120	588.893
19.79_820.3988n	0	1	#1040	2	19.7851	820.399	10.04	LLSMADR	[4] Oxidation (M)	A0A060XCC4_ONCMY	Uncharacterized protein OS=Oncorhynchus mykiss GN=GSONMT00061827001 PE=4 SV=1	138565	81976.2	561681	103648	1.50485e+06	8937.47	150909	65657.1	5902.26
21.69_1356.6991n	0	1	#1194	2	21.6892	1356.7	6.8	EKLAAINEATGLK		A0A060XCC4_ONCMY	Uncharacterized protein OS=Oncorhynchus mykiss GN=GSONMT00061827001 PE=4 SV=1	454506	248022	1.36111e+06	530717	1.51297e+06	152646	1.68328e+06	1.62757e+06	1.8549e+06
20.84_1698.8431n	0	1	#2452	2	20.8427	1698.84	3.6	DPYSGKVISLFQAMK	[14] Oxidation (M)	A0A060XCC4_ONCMY	Uncharacterized protein OS=Oncorhynchus mykiss GN=GSONMT00061827001 PE=4 SV=1	172204	489850	307844	14187	848194	33143.4	526210	197882	1.20797e+06
17.39_843.4529n	0	1	#3239	2	17.3879	843.453	12.74	QQLAQEK		A0A060XCC4_ONCMY	Uncharacterized protein OS=Oncorhynchus mykiss GN=GSONMT00061827001 PE=4 SV=1	53851.1	4371.48	302091	17216	14173.9	10702.9	7821.81	18998.1	10.7598
22.13_879.4176n	0	1	#4512	2	22.1309	879.418	17.16	EAEEKMK	[6] Oxidation (M)	A0A060XCC4_ONCMY	Uncharacterized protein OS=Oncorhynchus mykiss GN=GSONMT00061827001 PE=4 SV=1	87144	14601.3	157967	1237.17	130882	10151.9	25580.1	336132	50751.3
17.29_977.4370n	0	1	#4547	2	17.291	977.437	7.22	DPKLMSGSK	[5] Oxidation (M)	A0A060XCC4_ONCMY	Uncharacterized protein OS=Oncorhynchus mykiss GN=GSONMT00061827001 PE=4 SV=1	31902.3	97313	59405.4	458.336	11841.2	11873.3	17156	17641.1
18.27_984.5599n	0	1	#4851	2	18.2661	984.56	10.34	VVGPDYHAK		A0A060XCC4_ONCMY	Uncharacterized protein OS=Oncorhynchus mykiss GN=GSONMT00061827001 PE=4 SV=1	10268.2	30.2	7857.41		3816.18	831.163	184.977	4871.09
18.58_1044.5858n	0	1	#297	2	18.5839	1044.59	10.55	DKAQEQAQK		A0A060XCC4_ONCMY	Uncharacterized protein OS=Oncorhynchus mykiss GN=GSONMT00061827001 PE=4 SV=1	366683	2227.93	138366	44727.1	645048	1.13218e+06	173626	801113	801113
19.75_986.5858n	0	1	#498	2	19.7547	986.586	8.3	LAQEAEKAK		A0A060XCC4_ONCMY	Uncharacterized protein OS=Oncorhynchus mykiss GN=GSONMT00061827001 PE=4 SV=1	57088.3	9149.64	455692	2618.71	1.22024e+06	277933	105476	310984	310984
18.38_1144.5966n	0	1	#562	2	18.3832	1144.6	16.87	TLSNHTDETK		A0A060XCC4_ONCMY	Uncharacterized protein OS=Oncorhynchus mykiss GN=GSONMT00061827001 PE=4 SV=1	709576	55462.1	431364	51363	3.69784e+06	4.61254e+06	230083	3.20424e+06	3.20424e+06
25.95_1144.5892n	0	1	#1345	2	25.9512	1144.59	7.76	TLSNHTDETK		A0A060XCC4_ONCMY	Uncharacterized protein OS=Oncorhynchus mykiss GN=GSONMT00061827001 PE=4 SV=1	21107.8	1.52218e+07	432136		25451.6	28184.5	44045	21775.1	21775.1
24.93_1144.5899n	0	1	#2172	2	24.9323	1144.59	17.42	TLSNHTDETK		A0A060XCC4_ONCMY	Uncharacterized protein OS=Oncorhynchus mykiss GN=GSONMT00061827001 PE=4 SV=1	2236.04	9.68716e+06	245891	2471.42	119613	60322.3	86508.2	41444.1	41444.1
18.96_894.5041n	0	1	#715	2	18.9621	894.504	7.46	MQETMKK		A0A060XCC4_ONCMY	Uncharacterized protein OS=Oncorhynchus mykiss GN=GSONMT00061827001 PE=4 SV=1	427008	10346.4	357832	93585.8	60559.6	197519	192119	317006	317006
17.46_966.4724n	0	1	#935	2	17.4557	966.472	8.88	AEDEGYQR		A0A060XCC4_ONCMY	Uncharacterized protein OS=Oncorhynchus mykiss GN=GSONMT00061827001 PE=4 SV=1	223715	5659.62	96466.5	12800.9	534390	188572	114480	144573	144573
16.33_1073.5597n	0	1	#1073	2	16.3253	1073.56	8.73	AEEEAEKLR		A0A060XCC4_ONCMY	Uncharacterized protein OS=Oncorhynchus mykiss GN=GSONMT00061827001 PE=4 SV=1	258931	82.6981	1079.01	14402.2	39751.7	63597.6	92427.7	345952	345952
17.98_1178.5941n	0	1	#1424	2	17.9791	1178.59	8.98	EISDMDAVRK	[5] Oxidation (M)	A0A060XCC4_ONCMY	Uncharacterized protein OS=Oncorhynchus mykiss GN=GSONMT00061827001 PE=4 SV=1	928402	40291.2	475700	277703	2.65077e+06	937743	384255	656554	656554
15.60_820.4530n	0	1	#1667	2	15.5966	820.453	12.43	LLSMADR	[4] Oxidation (M)	A0A060XCC4_ONCMY	Uncharacterized protein OS=Oncorhynchus mykiss GN=GSONMT00061827001 PE=4 SV=1	81438.1	1647.87	17324.3	303209	53395	116256	294453	249791	249791
26.95_1230.7085n	0	1	#2732	2	26.9479	1230.71	5.74	VVEEEICILK	[7] Carbamidomethyl (C)	A0A060XCC4_ONCMY	Uncharacterized protein OS=Oncorhynchus mykiss GN=GSONMT00061827001 PE=4 SV=1	41916.7	9.36978e+06	228823	0.73131	6996.49	18425.9	24510.1	25161.5	25161.5
23.19_1031.5971n	0	1	#4764	2	23.1857	1031.6	9.36	NSVGGVLTSAK		A0A060XCC4_ONCMY	Uncharacterized protein OS=Oncorhynchus mykiss GN=GSONMT00061827001 PE=4 SV=1	973451	463182	909004	275826	114964	197694	249144	65175.8	65175.8
10.30_1255.6492n	0	1	#5822	2	10.3001	1255.65	6.6	KGLIEQDQAVR		A0A060XCC4_ONCMY	Uncharacterized protein OS=Oncorhynchus mykiss GN=GSONMT00061827001 PE=4 SV=1	11247.1	1395.42	391.756	802930			100.044	305.485	305.485
16.79_974.5017n	0	1	#6788	2	16.7902	974.502	5.57	QVNEETQK		A0A060XCC4_ONCMY	Uncharacterized protein OS=Oncorhynchus mykiss GN=GSONMT00061827001 PE=4 SV=1	32088.5	30116.7	83410.8	77776.4	83698.3	30884.7	58685.4	23921.6	23921.6
18.96_874.4380n	0	1	#9506	2	18.9621	874.438	15.61	EAADLQTK		A0A060XCC4_ONCMY	Uncharacterized protein OS=Oncorhynchus mykiss GN=GSONMT00061827001 PE=4 SV=1	12603.7	31506.8	5323.97	800.334	1847.96	3881.29	4349.31	4015.63	4015.63
23.11_1360.6767n	0	1	#25	2	23.1113	1360.68	18.01	QKVQVQDELFK		A0A060XCC4_ONCMY	Uncharacterized protein OS=Oncorhynchus mykiss GN=GSONMT00061827001 PE=4 SV=1	2.73612e+06	4.39308e+06	1.51078e+06	1.38991e+06	1.05762e+06	1.41403e+06	2.83839e+06	1.88066e+06	2.02896e+06
19.93_1332.6943n	0	1	#96	2	19.9349	1332.69	4.64	IIDLQTYNLLK		A0A060XCC4_ONCMY	Uncharacterized protein OS=Oncorhynchus mykiss GN=GSONMT00061827001 PE=4 SV=1	464288	1.67357e+07	1.1207e+06	1.57157e+06	777097	5.7034e+06	8.96311e+06	2.11902e+06	1.6894e+06
19.02_1292.6814n	1	1	#150	2	19.0171	1292.68	11.79	NLLESEASKMR	[10] Oxidation (M)	A0A060XCC4_ONCMY	Uncharacterized protein OS=Oncorhynchus mykiss GN=GSONMT00061827001 PE=4 SV=1	475132	216422	278938	106914	1.76604e+06	541262	1.03706e+07	1.65836e+06	440124
20.12_1246.5960n	0	2	#237,#3893	2,3	20.1169	1246.6	9.02	QVMVAEEVAQK	[3] Oxidation (M)	A0A060XCC4_ONCMY	Uncharacterized protein OS=Oncorhynchus mykiss GN=GSONMT00061827001 PE=4 SV=1	2.22433e+06	5.11258e+06	673291	1.98983e+06	1.6737e+07	923649	823057	2.09653e+06	1.72856e+06
24.68_1246.6290n	0	1	#379	2	24.6811	1246.63	11.33	LQATIDAFLKK		A0A060XCC4_ONCMY	Uncharacterized protein OS=Oncorhynchus mykiss GN=GSONMT00061827001 PE=4 SV=1	788643	734609	1.18583e+06	4.52813e+07	176784	3.19136e+06	163633	1.07647e+06	939322
22.22_1021.5603n	0	1	#364	2	22.2244	1021.56	13.15	QFEDEVKK		A0A060XCC4_ONCMY	Uncharacterized protein OS=Oncorhynchus mykiss GN=GSONMT00061827001 PE=4 SV=1	241934	271597	600395	486963	35036.4	657213	243034	1.10583e+06	105559
29.56_927.5562n	0	1	#2897	2	29.5581	927.556	10.3	EAALLRQK		A0A060XCC4_ONCMY	Uncharacterized protein OS=Oncorhynchus mykiss GN=GSONMT00061827001 PE=4 SV=1	51263.4	121295	219328	420282	17416.9	36225.3	38308.7	29647.3	215016
17.78_1057.6054n	0	1	#7	2	17.7788	1057.61	15.32	LSAEQELIR		A0A060XCC4_ONCMY	Uncharacterized protein OS=Oncorhynchus mykiss GN=GSONMT00061827001 PE=4 SV=1	1.97159e+07	812463	5.46706e+06	1.04866e+06	4.2969e+06	4.58502e+06	2.01426e+06	3.6922e+07	739926
19.81_1360.7061n	0	1	#28	2	19.8119	1360.71	18.91	QKVQVQDELFK		A0A060XCC4_ONCMY	Uncharacterized protein OS=Oncorhynchus mykiss GN=GSONMT00061827001 PE=4 SV=1	836192	309503	2.46992e+06	2.29226e+07	5.19735e+07	4.95674e+07	434820	6.66203e+06	7.27301e+06
24.95_1360.6960n	0	1	#305	2	24.9452	1360.7	19.6	QKVQVQDELFK		A0A060XCC4_ONCMY	Uncharacterized protein OS=Oncorhynchus mykiss GN=GSONMT00061827001 PE=4 SV=1	62497.9	4.66131e+07	4.57464e+06	1.33148e+06	799484	682397	76694.2	69832.9	569971
23.59_1633.7810n	0	1	#306	2	23.5949	1633.78	6.95	MLKENMQAIQEATK		A0A060XCC4_ONCMY	Uncharacterized protein OS=Oncorhynchus mykiss GN=GSONMT00061827001 PE=4 SV=1	306618	1.74508e+06	7.91028e+06	53029.5	20087.6	85610.7	45719.8	336994	291822
20.81_1246.6293n	0	1	#351	2	20.8072	1246.63	15.18	LQATIDAFLKK		A0A060XCC4_ONCMY	Uncharacterized protein OS=Oncorhynchus mykiss GN=GSONMT00061827001 PE=4 SV=1	1.35865e+06	1.66614e+06	3.05666e+06	6.04604e+06	4.70504e+06	4.11526e+06	731687	3.74797e+06	1.22842e+06
17.05_1050.4581n	0	1	#677	2	17.0478	1050.46	8.06	EISDMDAVR	[5] Oxidation (M)	A0A060XCC4_ONCMY	Uncharacterized protein OS=Oncorhynchus mykiss GN=GSONMT00061827001 PE=4 SV=1	946505	16643.9	9041.72	46.6129	60044	69892.5	18502	30433.2	443.187
21.08_929.5127n	0	1	#1100	2	21.0761	929.513	16.39	KVLEDQAK		A0A060XCC4_ONCMY	Uncharacterized protein OS=Oncorhynchus mykiss GN=GSONMT00061827001 PE=4 SV=1	344384	1.42773e+06	431271	1.29709e+06	1.61118e+06	2.32287e+06	407993	1.20693e+06	1.39194e+06
13.26_899.4333n	0	1	#10845	2	13.258	899.433	24.33	ESSNAHQK		A0A060XCC4_ONCMY	Uncharacterized protein OS=Oncorhynchus mykiss GN=GSONMT00061827001 PE=4 SV=1	410.888	11947.9	627.623		46.5478	1225.72	235666	13784.3
13.26_804.4242n	0	1	#325	2	13.2609	804.424	20.54	AEEEAEK		A0A060XCC4_ONCMY	Uncharacterized protein OS=Oncorhynchus mykiss GN=GSONMT00061827001 PE=4 SV=1	92785.8	1.53168e+06	44698.4	90.0026	74189.9	100040	1.13297e+06	535500	6788.02
21.47_1292.6855n	0	2	#340,#972	2,3	21.4702	1292.69	6.2	NLLESEASKMR	[10] Oxidation (M)	A0A060XCC4_ONCMY	Uncharacterized protein OS=Oncorhynchus mykiss GN=GSONMT00061827001 PE=4 SV=1	300392	779440	1.34304e+07	4.98429e+06	831264	471339	204280	540766	3.31136e+06
21.84_977.5573n	0	1	#344	2	21.8423	977.557	13.68	DPKLMSGSK	[5] Oxidation (M)	A0A060XCC4_ONCMY	Uncharacterized protein OS=Oncorhynchus mykiss GN=GSONMT00061827001 PE=4 SV=1	3.47126e+06	1.8756e+06	8.77788e+06	2.94992e+06	2.81983e+06	3.54748e+06	840762	612852	1.5468e+06
15.98_902.4832n	0	1	#655	2	15.9825	902.483	12.1	ENNLSQAK		A0A060XCC4_ONCMY	Uncharacterized protein OS=Oncorhynchus mykiss GN=GSONMT00061827001 PE=4 SV=1	28577.7	27893.5	31280		3586.61	3301.47	1.26516e+06	575298	49.6947
18.87_1285.6423n	0	1	#4664	2	18.87	1285.64	8.64	AEQEAQELKLK		A0A060XCC4_ONCMY	Uncharacterized protein OS=Oncorhynchus mykiss GN=GSONMT00061827001 PE=4 SV=1	125682	678164	73618.5	68.5576	36788.8	44121.8	10757.1	186360	105724
14.01_1194.5809n	0	1	#5607	2	14.0092	1194.58	13.85	VLEDQAKQHK		A0A060XCC4_ONCMY	Uncharacterized protein OS=Oncorhynchus mykiss GN=GSONMT00061827001 PE=4 SV=1	1612.53	85.4816	107.664		1656.87	3017.46	45876.9	44614.9
21.66_1633.7798n	0	1	#129	2	21.6632	1633.78	3.42	MLKENMQAIQEATK		A0A060XCC4_ONCMY	Uncharacterized protein OS=Oncorhynchus mykiss GN=GSONMT00061827001 PE=4 SV=1	1.53016e+06	4.17712e+06	2.66293e+07	293626	1.54192e+06	2.90848e+06	1.12705e+06	1.14156e+06	70242.5
18.14_1146.5119n	0	1	#175	2	18.1377	1146.51	8.4	LAEMQAELDK		A0A060XCC4_ONCMY	Uncharacterized protein OS=Oncorhynchus mykiss GN=GSONMT00061827001 PE=4 SV=1	771773	1.25845e+06	1.15558e+07	167444	841939	667572	267844	1.19086e+06	11985.3
18.05_935.4947n	0	1	#235	2	18.0481	935.495	12.58	NTNMNAKK	[4] Oxidation (M)	A0A060XCC4_ONCMY	Uncharacterized protein OS=Oncorhynchus mykiss GN=GSONMT00061827001 PE=4 SV=1	959294	1.32146e+06	1.15744e+06	624443	636988	666956	1.37732e+06	3.26423e+06	15197
17.25_964.4296n	0	1	#958	2	17.2508	964.43	15.38	AMTTTKAGGK		A0A060XCC4_ONCMY	Uncharacterized protein OS=Oncorhynchus mykiss GN=GSONMT00061827001 PE=4 SV=1	327241	429342	186664	79003.4	79641.1	18653.4	334256	654564	28707.5
21.57_1175.5348n	0	1	#1089	2	21.5743	1175.53	4.8	NNEIVFDGLR		A0A060XCC4_ONCMY	Uncharacterized protein OS=Oncorhynchus mykiss GN=GSONMT00061827001 PE=4 SV=1	461757	202602	3.67991e+06	180181	209983	281579	170636	459383	27.7446
20.72_1246.6262n	0	1	#1328	2	20.7223	1246.63	7.6	LQATIDAFLKK		A0A060XCC4_ONCMY	Uncharacterized protein OS=Oncorhynchus mykiss GN=GSONMT00061827001 PE=4 SV=1	839902	595380	4.13017e+06	559611	753360	585141	368840	401055	571510
22.69_1877.8760n	0	1	#2159	2	22.6944	1877.88	8.8	GHYEKGLLSDQMEDLK	[12] Oxidation (M)	A0A060XCC4_ONCMY	Uncharacterized protein OS=Oncorhynchus mykiss GN=GSONMT00061827001 PE=4 SV=1	447833	691730	208388	2.21138e+06	3.9731e+06	5.09732e+06	1.11766e+06	716078	469.423
9.01_1044.5586n	0	1	#134	2	9.01433	1044.56	7.11	AEQEAQELK		A0A060XCC4_ONCMY	Uncharacterized protein OS=Oncorhynchus mykiss GN=GSONMT00061827001 PE=4 SV=1	3519	161.992	207.687	1.09602e+06			4.85749e+06	111.733	1.47486
19.27_831.4737n	0	1	#287	2	19.267	831.474	19.06	SLEAERK		A0A060XCC4_ONCMY	Uncharacterized protein OS=Oncorhynchus mykiss GN=GSONMT00061827001 PE=4 SV=1	214577	329218	789743	350767	1.1393e+06	147365	47230	2.76396e+06	1.38926e+06
17.06_1101.5792n	0	1	#395	2	17.0613	1101.58	5.51	NVTAGELLASK		A0A060XCC4_ONCMY	Uncharacterized protein OS=Oncorhynchus mykiss GN=GSONMT00061827001 PE=4 SV=1	2.74722e+06	4.2879e+06	1.38353e+06	20492.4	879330	172559	194378	9.64059e+06	832289
20.90_1268.6179n	1	1	#1813	2	20.8979	1268.62	22.86	ESSNAHQKQIK		A0A060XCC4_ONCMY	Uncharacterized protein OS=Oncorhynchus mykiss GN=GSONMT00061827001 PE=4 SV=1	151991	193477	175301	26351.3	537327	108414	39506.4	934430	372623
14.91_804.4214n	0	1	#1822	2	14.9127	804.421	11.92	LLSMADR		A0A060XCC4_ONCMY	Uncharacterized protein OS=Oncorhynchus mykiss GN=GSONMT00061827001 PE=4 SV=1	749710	41455.1	373298	91272.3	3970.35	398104	174415	4155.18	247.294
9.12_874.4376n	0	1	#3417	2	9.12485	874.438	11.35	EAADLQTK		A0A060XCC4_ONCMY	Uncharacterized protein OS=Oncorhynchus mykiss GN=GSONMT00061827001 PE=4 SV=1	3709.01	880.759	464.136	26559.7			112996
21.80_898.5268n	0	1	#37	2	21.8032	898.527	10.23	WKVQNPK		A0A060XCC4_ONCMY	Uncharacterized protein OS=Oncorhynchus mykiss GN=GSONMT00061827001 PE=4 SV=1	2.30484e+07	1.50851e+07	7.02981e+06	65863.5	2.01208e+06	5.12464e+07	973828	3.23168e+07	1.58519e+07
17.64_1044.5576n	0	1	#96	2	17.6405	1044.56	37.4	AEQEAQELK		A0A060XCC4_ONCMY	Uncharacterized protein OS=Oncorhynchus mykiss GN=GSONMT00061827001 PE=4 SV=1	74755.3	94457.7	101253	21467.1	801683	882281	3.92111e+06	61618.7	2700.42
16.53_1230.6246n	0	1	#143	2	16.5294	1230.62	12.56	QVMVAEEVAQK		A0A060XCC4_ONCMY	Uncharacterized protein OS=Oncorhynchus mykiss GN=GSONMT00061827001 PE=4 SV=1	424383	1.11963e+06	1.5727e+07	40864.2	982509	716766	1.42863e+06	844691	1.018e+06
18.17_831.4734n	0	1	#323	2	18.1747	831.473	17.57	SLEAERK		A0A060XCC4_ONCMY	Uncharacterized protein OS=Oncorhynchus mykiss GN=GSONMT00061827001 PE=4 SV=1	2.68405e+06	538772	2.53295e+06	101329	412108	1.1309e+06	216144	275633	1.66737e+06
17.52_925.3978n	0	1	#587	2	17.5179	925.398	6.18	ETMSTTEK		A0A060XCC4_ONCMY	Uncharacterized protein OS=Oncorhynchus mykiss GN=GSONMT00061827001 PE=4 SV=1	127981	564319	40290.7		8625.26	49916.8	1.13458e+06	33356.5	1857.74
16.33_1032.5102n	0	1	#1006	2	16.3281	1032.51	5.69	TLSNPTADSK		A0A060XCC4_ONCMY	Uncharacterized protein OS=Oncorhynchus mykiss GN=GSONMT00061827001 PE=4 SV=1	8961.93	37467.4	703191	4707.51	34535.2	73214.9	279321	2982.26	26.1567
18.41_874.4396n	0	1	#1191	2	18.4095	874.44	22.78	EAADLQTK		A0A060XCC4_ONCMY	Uncharacterized protein OS=Oncorhynchus mykiss GN=GSONMT00061827001 PE=4 SV=1	98002	206584	86816.3	10908	22087.1	116506	193257	89027.8
17.64_964.4317n	0	1	#2209	2	17.6405	964.432	10.89	AMTTTKAGGK		A0A060XCC4_ONCMY	Uncharacterized protein OS=Oncorhynchus mykiss GN=GSONMT00061827001 PE=4 SV=1	325521	224905	311015	37066.9	99140.3	188564	59842.5	182340	14639.3
8.02_1484.8618n	0	2	#12037,#6726	2,3	8.01552	1484.86	3.84	MIIIVIEIIEQR	[1] Oxidation (M)	A0A060XCC4_ONCMY	Uncharacterized protein OS=Oncorhynchus mykiss GN=GSONMT00061827001 PE=4 SV=1				121311
17.07_925.3970n	0	1	#2261	2	17.0668	925.397	15.75	ETMSTTEK		A0A060XCC4_ONCMY	Uncharacterized protein OS=Oncorhynchus mykiss GN=GSONMT00061827001 PE=4 SV=1	254613	133698	117745	22575.3	84350.3	34088.1	60232.4	1.0588e+06	158100
18.44_1728.8635n	0	1	#2647	2	18.4391	1728.86	10.61	CVTDPDTGLSLLVIVK	[1] Carbamidomethyl (C)	A0A060XCC4_ONCMY	Uncharacterized protein OS=Oncorhynchus mykiss GN=GSONMT00061827001 PE=4 SV=1	38284	11559.8	15308.9	550.974	6385.73	2351.99	1.09257e+06	68524.9	76589
16.97_800.4758n	0	1	#3124	2	16.9738	800.476	14.21	LAQQTLK		A0A060XCC4_ONCMY	Uncharacterized protein OS=Oncorhynchus mykiss GN=GSONMT00061827001 PE=4 SV=1	11484.2	28065.2	134444		1329.59	9687.89	8188.86	15998.9
6.55_1179.5946n	0	1	#19048	2	6.5461	1179.59	13.93	MGVVGSEFKVK		A0A060XCC4_ONCMY	Uncharacterized protein OS=Oncorhynchus mykiss GN=GSONMT00061827001 PE=4 SV=1	700.738	1703.6	150.224					10.6277
19.95_1360.6752n	0	1	#39	2	19.9544	1360.68	18.29	QKVQVQDELFK		A0A060XCC4_ONCMY	Uncharacterized protein OS=Oncorhynchus mykiss GN=GSONMT00061827001 PE=4 SV=1	18716.4	1.10178e+07	1.07574e+06	3.44583e+07	3.43046e+07	3.20234e+07	10617421	1.36926e+06	1.46038e+07
14.68_820.4415n	0	1	#235	2	14.6751	820.441	18.85	LLSMADR	[4] Oxidation (M)	A0A060XCC4_ONCMY	Uncharacterized protein OS=Oncorhynchus mykiss GN=GSONMT00061827001 PE=4 SV=1	2139.58	15495.5	124115		40905.7	196762	1.57673e+06	65639.9	7.57342
28.98_820.4421n	0	1	#1627	2	28.9812	820.442	12.58	LLEQYR		A0A060XCC4_ONCMY	Uncharacterized protein OS=Oncorhynchus mykiss GN=GSONMT00061827001 PE=4 SV=1	1.83028e+07	10121.1	258.514	1497.85	2955.62	580.432	3253.76
17.68_1021.5536n	0	1	#499	2	17.6822	1021.55	5.69	QFEDEVKK		A0A060XCC4_ONCMY	Uncharacterized protein OS=Oncorhynchus mykiss GN=GSONMT00061827001 PE=4 SV=1		6.44982e+06	12134.3	9244.11	42628.3	59701.5	582.887	4376.69
14.97_843.4508n	0	1	#1100	2	14.9722	843.451	23.23	ANELELR		A0A060XCC4_ONCMY	Uncharacterized protein OS=Oncorhynchus mykiss GN=GSONMT00061827001 PE=4 SV=1	896.869	59821.9	581666		20443.7	124286	674881	385429	13.5968
22.34_1246.7163n	0	1	#1655	2	22.3355	1246.72	12.07	LQATIDAFLKK		A0A060XCC4_ONCMY	Uncharacterized protein OS=Oncorhynchus mykiss GN=GSONMT00061827001 PE=4 SV=1	4497.48	97306.9	222171	898464	6.72779e+06	148539	49168.6	32168.1	250708
29.48_1144.5862n	0	1	#2320	2	29.4759	1144.59	16.71	TLSNHTDETK		A0A060XCC4_ONCMY	Uncharacterized protein OS=Oncorhynchus mykiss GN=GSONMT00061827001 PE=4 SV=1	5.21929e+07	24188.1	11238.2			770.22	624.245	527.552
28.35_985.5058n	0	1	#5713	2	28.3547	985.506	9.76	ENISVLVGR		A0A060XCC4_ONCMY	Uncharacterized protein OS=Oncorhynchus mykiss GN=GSONMT00061827001 PE=4 SV=1	6.55514e+06	632.442	4426.67	14555	115.667	248.721	26.2218	252.127	2.70982
19.10_986.4976n	0	1	#5763	2	19.1019	986.498	12.09	LAQEAEKAK		A0A060XCC4_ONCMY	Uncharacterized protein OS=Oncorhynchus mykiss GN=GSONMT00061827001 PE=4 SV=1	8177.8	2272.95	44248.2	4559.63	9267.93	79743.3	56187.8	42947.9	22855.5
18.47_1044.5616n	0	1	#111	2	18.4684	1044.56	8.28	AEQEAQELK		A0A060XCC4_ONCMY	Uncharacterized protein OS=Oncorhynchus mykiss GN=GSONMT00061827001 PE=4 SV=1	1.1775e+06	2.04683e+07	111832	8.26771e+06	2.67766e+07	1.58862e+07	1.47626e+06	8.78559e+06	3.24108e+06
25.58_986.5789n	0	1	#2809	2	25.5805	986.579	4.61	MSIYQAMK	[7] Oxidation (M)	A0A060XCC4_ONCMY	Uncharacterized protein OS=Oncorhynchus mykiss GN=GSONMT00061827001 PE=4 SV=1	26660.4	28801.6	720205	82690.7	33797.8	30610.8	17902.9	16662.5	44995.3
19.55_1728.8737n	0	1	#3871	2	19.5534	1728.87	9.81	CVTDPDTGLSLLVIVK	[1] Carbamidomethyl (C)	A0A060XCC4_ONCMY	Uncharacterized protein OS=Oncorhynchus mykiss GN=GSONMT00061827001 PE=4 SV=1	148913	58207	16941.7	8948.12	16017.4	4790.3	12472.4	257289	1.71248e+06
16.96_1075.5148n	0	1	#6808	2	16.9557	1075.51	8.92	VTQLSDAQSK		A0A060XCC4_ONCMY	Uncharacterized protein OS=Oncorhynchus mykiss GN=GSONMT00061827001 PE=4 SV=1	3.76581e+06	18923.8	571.032	715.361	3807.16	25331.5	2769.68	22799.6
13.81_982.5440n	0	1	#8100	2	13.8124	982.544	5.86	ITIYQAMK	[7] Oxidation (M)	A0A060XCC4_ONCMY	Uncharacterized protein OS=Oncorhynchus mykiss GN=GSONMT00061827001 PE=4 SV=1		3.51898			134.783		15695.1	279.617
20.37_898.5262n	0	1	#41	2	20.3707	898.526	10.96	WKVQNPK		A0A060XCC4_ONCMY	Uncharacterized protein OS=Oncorhynchus mykiss GN=GSONMT00061827001 PE=4 SV=1	2.31059e+07	1.5075e+07	9.2626e+06	61825	7.5499e+06	2.44099e+07	2.3587e+06	3.85627e+07	3.38458e+06
19.87_1044.5615n	0	1	#105	2	19.8724	1044.56	14.69	AEQEAQELK		A0A060XCC4_ONCMY	Uncharacterized protein OS=Oncorhynchus mykiss GN=GSONMT00061827001 PE=4 SV=1	9.79193e+06	1.17338e+07	1.26574e+07	1958.63	1.48372e+07	2.99722e+07	1.91083e+06	1.17818e+07	1.90606e+06
16.99_982.5481n	0	1	#428	2	16.9925	982.548	5.18	ITIYQAMK	[7] Oxidation (M)	A0A060XCC4_ONCMY	Uncharacterized protein OS=Oncorhynchus mykiss GN=GSONMT00061827001 PE=4 SV=1	3907.65	101004	1545.66		22823.5	10259.5	68475.8	168.01	40.0168
23.13_1910.9173n	0	1	#2397	2	23.1309	1910.92	10.59	KITAAEGEAAQQCHAAQK	[13] Carbamidomethyl (C)	A0A060XCC4_ONCMY	Uncharacterized protein OS=Oncorhynchus mykiss GN=GSONMT00061827001 PE=4 SV=1	5432.28	48788.1	2336.31	19772.9	403577	365163	57701.9	52625.3	27723.3
18.26_925.4038n	0	1	#2688	2	18.2604	925.404	7.87	ETMSTTEK		A0A060XCC4_ONCMY	Uncharacterized protein OS=Oncorhynchus mykiss GN=GSONMT00061827001 PE=4 SV=1	37083.4	45673.6	201261		1679.48	1335.43	39571.2	12982	112.277
21.74_1232.6765n	0	1	#3409	2	21.7383	1232.68	11.68	SRNLLESEASK		A0A060XCC4_ONCMY	Uncharacterized protein OS=Oncorhynchus mykiss GN=GSONMT00061827001 PE=4 SV=1	7193.44	20686.5	150497		227755	74505.3	39844.1	32421.4	28572.2
14.69_1044.5582n	0	1	#54	2	14.6883	1044.56	17.03	AEQEAQELK		A0A060XCC4_ONCMY	Uncharacterized protein OS=Oncorhynchus mykiss GN=GSONMT00061827001 PE=4 SV=1	28432.8	5279.36	1.21806e+07	1.0259e+06	1.60903e+06	2.04414e+06	1.13066e+07	5.74197e+06	549.501
20.31_1044.5619n	0	1	#232	2	20.3109	1044.56	8.53	AEQEAQELK		A0A060XCC4_ONCMY	Uncharacterized protein OS=Oncorhynchus mykiss GN=GSONMT00061827001 PE=4 SV=1	3.46026e+06	9.31739e+06	443280	1.51865e+06	1.63246e+06	1.19571e+06	525273	168072	774194
16.44_864.4360n	0	1	#950	2	16.4407	864.436	5.71	QSDDLCK	[6] Carbamidomethyl (C)	A0A060XCC4_ONCMY	Uncharacterized protein OS=Oncorhynchus mykiss GN=GSONMT00061827001 PE=4 SV=1	217419	61416.8	1.9613e+06	81579.3	94130.5	117638	311658	137363	35210.3
19.40_1179.5929n	0	1	#2535	2	19.4032	1179.59	7.76	KLYEDLNTGK		A0A060XCC4_ONCMY	Uncharacterized protein OS=Oncorhynchus mykiss GN=GSONMT00061827001 PE=4 SV=1	86675	786388	615577	536996	237330	171504	124054	331967	203903
21.99_1735.0395n	0	2	#6578,#11460	3,4	21.9892	1735.04	5.96	QYTQGHLTMKMIIR	[9] Oxidation (M)	A0A060XCC4_ONCMY	Uncharacterized protein OS=Oncorhynchus mykiss GN=GSONMT00061827001 PE=4 SV=1	35919.6	9160.72	16018.6	78852.7	35633.5	98372.9	21262.7	14380.9	54761.8
20.34_898.5273n	0	1	#96	2	20.3398	898.527	9.78	WKVQNPK		A0A060XCC4_ONCMY	Uncharacterized protein OS=Oncorhynchus mykiss GN=GSONMT00061827001 PE=4 SV=1	1.35425e+07	85893.6	4.86781e+06	754210	790707	1.12942e+06	38199.2	699825	954224
19.38_1179.5933n	0	1	#140	2	19.3842	1179.59	13.47	IAGQPHDDSLK		A0A060XCC4_ONCMY	Uncharacterized protein OS=Oncorhynchus mykiss GN=GSONMT00061827001 PE=4 SV=1	1.29833e+06	937491	1.70012e+06	8.88863e+06	3.06263e+06	9.63413e+06	849697	1.69991e+06	1.65488e+06
14.80_925.4006n	0	1	#178	2	14.8044	925.401	15.09	ETMSTTEK		A0A060XCC4_ONCMY	Uncharacterized protein OS=Oncorhynchus mykiss GN=GSONMT00061827001 PE=4 SV=1	93229.6	8.0167e+06	148488	9224.63	524656	623476		71179.5	28363.2
21.86_4404.0999n	0	2	#950,#1084	3,4	21.8576	4404.1	16.67	YLVPEDYALRLLEAQASTGGLMDPEYYFHLPTDVAMQR	[22] Oxidation (M)|[36] Oxidation (M)	A0A060XCC4_ONCMY	Uncharacterized protein OS=Oncorhynchus mykiss GN=GSONMT00061827001 PE=4 SV=1	38892.2	2.70409e+07	8155.63	145560	15272.8	1.58241e+06	159133	96531	88959.3
19.24_800.4792n	0	1	#1548	2	19.2362	800.479	15.79	LAQQTLK		A0A060XCC4_ONCMY	Uncharacterized protein OS=Oncorhynchus mykiss GN=GSONMT00061827001 PE=4 SV=1	495671	11589.6	67782.6	8324.58	169918	49541.5	124.766	220038	131546
20.68_1391.6321n	0	1	#2161	3	20.6833	1391.63	6.89	GGISGVAMLSSNQR	[8] Oxidation (M)	A0A060XCC4_ONCMY	Uncharacterized protein OS=Oncorhynchus mykiss GN=GSONMT00061827001 PE=4 SV=1	156746	35867.2	183399	614481	162168	302456	34620	67576.5	164389
20.49_1401.6873n	0	1	#2718	2	20.4949	1401.69	1.4	CIKIVISVVEDK	[1] Carbamidomethyl (C)	A0A060XCC4_ONCMY	Uncharacterized protein OS=Oncorhynchus mykiss GN=GSONMT00061827001 PE=4 SV=1	484447	627092	305182	619625	382600	525569	74145.5	199768	359058
14.40_872.4990n	0	1	#4169	2	14.399	872.499	11.73	LLEEIEK		A0A060XCC4_ONCMY	Uncharacterized protein OS=Oncorhynchus mykiss GN=GSONMT00061827001 PE=4 SV=1	321.669	487819	16.3533		32844.9	5316.1		57825.7	6646.08
17.00_832.4112n	0	1	#524	2	17.0002	832.411	7.86	VDSEKQK		A0A060XCC4_ONCMY	Uncharacterized protein OS=Oncorhynchus mykiss GN=GSONMT00061827001 PE=4 SV=1	2.04961e+06	2.10091e+06	397455	201433	167433	390083	165749	444212	85271.4
16.37_1032.5138n	0	2	#1156,#997	2,2	16.3654	1032.51	13.28	TLSNPTADSK		A0A060XCC4_ONCMY	Uncharacterized protein OS=Oncorhynchus mykiss GN=GSONMT00061827001 PE=4 SV=1	628244	1.26008e+06	2.53489e+06	355302	117263	227907	322762	242319	101153
14.85_798.3420n	0	1	#8633	2	14.854	798.342	13.9	MQETMK	[1] Oxidation (M)|[5] Oxidation (M)	A0A060XCC4_ONCMY	Uncharacterized protein OS=Oncorhynchus mykiss GN=GSONMT00061827001 PE=4 SV=1	74335.3	24819.4	7474.7	1212.88	50.1871	1240.52	32444.6	16426.1	49.0569
17.69_898.5251n	0	1	#45	2	17.6896	898.525	12.35	WKVQNPK		A0A060XCC4_ONCMY	Uncharacterized protein OS=Oncorhynchus mykiss GN=GSONMT00061827001 PE=4 SV=1	2.55783e+07	3.22907e+07	3.0215e+07	803380	3.5997e+06	9.06577e+06	998960	2.38798e+07	1.04489e+07
19.78_1178.5987n	0	1	#406	2	19.7813	1178.6	8.95	HHIIVFEER		A0A060XCC4_ONCMY	Uncharacterized protein OS=Oncorhynchus mykiss GN=GSONMT00061827001 PE=4 SV=1	365265	2.52947e+06	1.11584e+06	876497	1.10577e+07	584103	352425	448578	337824
13.01_1075.5161n	0	1	#877	2	13.0101	1075.52	12.81	VTQLSDAQSK		A0A060XCC4_ONCMY	Uncharacterized protein OS=Oncorhynchus mykiss GN=GSONMT00061827001 PE=4 SV=1	634939	9290.86	1.76653e+06	806896	284.415	713990	162039	579576	326224
18.27_1075.5048n	0	1	#1500	2	18.2697	1075.5	9.9	VTQLSDAQSK		A0A060XCC4_ONCMY	Uncharacterized protein OS=Oncorhynchus mykiss GN=GSONMT00061827001 PE=4 SV=1	302989	999995	1.1113e+06	152595	1.21122e+06	399433	89718.7	452143	263519
16.93_1075.5245n	0	1	#2261	2	16.935	1075.52	13.16	VTQLSDAQSK		A0A060XCC4_ONCMY	Uncharacterized protein OS=Oncorhynchus mykiss GN=GSONMT00061827001 PE=4 SV=1	42942.1	127535	79846.1	42689.5	99802.8	34378.3	17236.9	54976.2	25518.9
21.83_1084.6309n	0	1	#1297	2	21.825	1084.63	5.58	LKNEVNAAVK		A0A060XCC4_ONCMY	Uncharacterized protein OS=Oncorhynchus mykiss GN=GSONMT00061827001 PE=4 SV=1	210456	678183	610989	1540.71	1.65461e+06	329226	314627	219253	120214
17.17_1195.5722n	0	1	#2360	2	17.1668	1195.57	6.61	MGVVGSEFKVK	[1] Oxidation (M)	A0A060XCC4_ONCMY	Uncharacterized protein OS=Oncorhynchus mykiss GN=GSONMT00061827001 PE=4 SV=1	321000	62544.3	1.69094e+06	888268	18806.7	309578	196202	314076	160410
14.47_1434.7363n	0	1	#4072	2	14.4718	1434.74	16.1	TIREVMEMPSVK	[8] Oxidation (M)	A0A060XCC4_ONCMY	Uncharacterized protein OS=Oncorhynchus mykiss GN=GSONMT00061827001 PE=4 SV=1	69788.1	11711.9	82615.7	526483		7576.41	28821.7	19840.1	27119.6
30.16_882.5255n	0	1	#654	2	30.1569	882.526	8.08	QLAESHAK		A0A060XDZ8_ONCMY	Uncharacterized protein OS=Oncorhynchus mykiss GN=GSONMT00040512001 PE=4 SV=1	704641	2.92548e+06	2.41115e+06	757096	492206	3.90079e+06	352984	1.28681e+06	1.49564e+06
19.27_1251.5841n	0	1	#1897	2	19.2656	1251.58	10.21	VQKTIEMEMK	[7] Oxidation (M)	A0A060XDZ8_ONCMY	Uncharacterized protein OS=Oncorhynchus mykiss GN=GSONMT00040512001 PE=4 SV=1	520546	38502.3	55739.5	425119	269914	250531	28353.3	203013	407125
17.08_1044.5609n	0	1	#59	2	17.0799	1044.56	12.8	AEQEAQELK		A0A060XDZ8_ONCMY	Uncharacterized protein OS=Oncorhynchus mykiss GN=GSONMT00040512001 PE=4 SV=1	1.40257e+07	1.06956e+07	1.98495e+07	8.58109e+06	9.6381e+06	2.20735e+07	1.8248e+07	1.39371e+07	2.12571e+06
17.51_2097.0310n	0	2	#346,#298	2,3	17.5096	2097.03	5.73	YLQGSDSIAGVYLEPTKEK		A0A060XDZ8_ONCMY	Uncharacterized protein OS=Oncorhynchus mykiss GN=GSONMT00040512001 PE=4 SV=1	331824	3.73761e+07	2.18295e+07	48682.5	150638	887493	57791.5	9.18865e+06	15520.6
19.42_1101.5784n	0	1	#567	2	19.4158	1101.58	11.23	MLAKQAELAK		A0A060XDZ8_ONCMY	Uncharacterized protein OS=Oncorhynchus mykiss GN=GSONMT00040512001 PE=4 SV=1	2.4955e+06	2.30485e+06	875716	956664	323131	2.25922e+06	340473	4.76208e+06
12.66_841.5061n	0	1	#38	2	12.6585	841.506	14.67	SPNLAGKR		A0A060XDZ8_ONCMY	Uncharacterized protein OS=Oncorhynchus mykiss GN=GSONMT00040512001 PE=4 SV=1	179746	202228	382180	11.0467	8.30128e+07	1879.39	12756.8	237524	141115
17.23_918.5066n	0	1	#849	2	17.2308	918.507	10.36	ALAEKMLK	[6] Oxidation (M)	A0A060XDZ8_ONCMY	Uncharacterized protein OS=Oncorhynchus mykiss GN=GSONMT00040512001 PE=4 SV=1	759816	16389.5	2.20889e+06	430044	405757	2.05464e+06	318978	1.7899e+06	1.31082e+06
17.67_1391.7144n	0	1	#968	2	17.6734	1391.71	9.59	LENQFEEEVKK		A0A060XDZ8_ONCMY	Uncharacterized protein OS=Oncorhynchus mykiss GN=GSONMT00040512001 PE=4 SV=1	953422	101573	2.43874e+06	319413	59341.6	3.02325e+06	345925	1.63762e+06	1.46044e+06
15.19_974.5054n	0	1	#1157	2	15.1892	974.505	11.82	QVNEETQK		A0A060XDZ8_ONCMY	Uncharacterized protein OS=Oncorhynchus mykiss GN=GSONMT00040512001 PE=4 SV=1	278295	7747.72	301826	113.706	355634	58363	336676	245579	296503
13.89_807.4480n	0	1	#4399	2	13.887	807.448	18.75	YRTQLK		A0A060XDZ8_ONCMY	Uncharacterized protein OS=Oncorhynchus mykiss GN=GSONMT00040512001 PE=4 SV=1	281577	6205.58	160798	3.38761	91401.5	9240.21	105109	52814.7	87844.3
12.91_975.4958n	0	1	#6519	2	12.9143	975.496	10.58	GPESTKETK		A0A060XDZ8_ONCMY	Uncharacterized protein OS=Oncorhynchus mykiss GN=GSONMT00040512001 PE=4 SV=1	20625.4	154.424	212013	11.2914	292336		2954.03	6998.42	6091.96
13.36_1246.5747n	0	1	#8519	2	13.3587	1246.57	7.76	LSSNNEADELR		A0A060XDZ8_ONCMY	Uncharacterized protein OS=Oncorhynchus mykiss GN=GSONMT00040512001 PE=4 SV=1	9051.46	54.2436	54894	14.7831	189784		3905.4	71130	12481.2
16.76_1044.5598n	0	1	#56	2	16.7566	1044.56	11.3	AEQEAQELK		A0A060XDZ8_ONCMY	Uncharacterized protein OS=Oncorhynchus mykiss GN=GSONMT00040512001 PE=4 SV=1	1.65147e+07	1.2821e+07	3.39959e+07	1.55926e+07	2.82528e+07	1.43904e+07	3244.74	4.93913e+07	1.32734e+07
21.89_1419.7182n	0	1	#1059	2	21.8908	1419.72	15.88	MAEMQAELNKQK		A0A060XDZ8_ONCMY	Uncharacterized protein OS=Oncorhynchus mykiss GN=GSONMT00040512001 PE=4 SV=1	993492	612312	1.95201e+06	196193	432688	1.57052e+06	175288	2.78e+06	815583
20.35_1190.5346n	0	1	#1219	2	20.3498	1190.53	9.69	LQATMDAALNK	[5] Oxidation (M)	A0A060XDZ8_ONCMY	Uncharacterized protein OS=Oncorhynchus mykiss GN=GSONMT00040512001 PE=4 SV=1	76722.5	46855.3	66749	9539.43	272998	183976	30.88	422283	47257
17.54_1662.8346n	0	1	#1548	2	17.5413	1662.83	3	QQEEADMAREEAEK		A0A060XDZ8_ONCMY	Uncharacterized protein OS=Oncorhynchus mykiss GN=GSONMT00040512001 PE=4 SV=1	79319.7	111357	70223.6	3.161e+06	91379	43831.9	509.338	42916.6	43090
15.68_915.4862n	0	1	#2255	2	15.6795	915.486	9.06	QAELAKEK		A0A060XDZ8_ONCMY	Uncharacterized protein OS=Oncorhynchus mykiss GN=GSONMT00040512001 PE=4 SV=1	17846.9	14582.6	68224.6	704759	24187.7	17679.3	650.079	827.842
18.13_883.5136n	0	1	#2664	2	18.1348	883.514	4.2	SQVVPVQK		A0A060XDZ8_ONCMY	Uncharacterized protein OS=Oncorhynchus mykiss GN=GSONMT00040512001 PE=4 SV=1	113237	66321.7	320605	282975	125971	84129.9	282.984	103271	113058
14.95_975.4899n	0	1	#3933	2	14.9498	975.49	8.19	GPESTKETK		A0A060XDZ8_ONCMY	Uncharacterized protein OS=Oncorhynchus mykiss GN=GSONMT00040512001 PE=4 SV=1	55995.4	14280.1	277949	40669.9	49212.7	113811	765.892	30775.5	2152.47
22.10_1061.5308n	0	1	#5931	2	22.1006	1061.53	10.29	VSQLSDAQSK		A0A060XDZ8_ONCMY	Uncharacterized protein OS=Oncorhynchus mykiss GN=GSONMT00040512001 PE=4 SV=1	217511	167875	335470	65601.5	393337	382873	366.733	73879	80345.2
20.35_1044.5606n	0	1	#83	2	20.3471	1044.56	7.93	VDFPNTPGAK		A0A060XDZ8_ONCMY	Uncharacterized protein OS=Oncorhynchus mykiss GN=GSONMT00040512001 PE=4 SV=1	1.34567e+07	4.55301e+06	2.37549e+07	2.66543e+06	1.439e+07	8.30287e+06	845214	2.68287e+06	517564
20.91_1002.5189n	0	1	#425	2	20.9051	1002.52	10.19	AEESALKQK		A0A060XDZ8_ONCMY	Uncharacterized protein OS=Oncorhynchus mykiss GN=GSONMT00040512001 PE=4 SV=1	1.11709e+06	1.20083e+06	1.86246e+06	3.69034e+06	2.2367e+06	851781	3.30407e+06	945029	1.01729e+06
19.41_1190.6321n	0	1	#473	2	19.4079	1190.63	16.24	LQATMDAALNK	[5] Oxidation (M)	A0A060XDZ8_ONCMY	Uncharacterized protein OS=Oncorhynchus mykiss GN=GSONMT00040512001 PE=4 SV=1	256093	510889	181324	1.27453e+06	3.09811e+06	2.71743e+06	519686	1.40548e+06	1.8881e+06
19.04_1132.5810n	0	1	#507	2	19.0405	1132.58	22.45	MKTEAEIALK		A0A060XDZ8_ONCMY	Uncharacterized protein OS=Oncorhynchus mykiss GN=GSONMT00040512001 PE=4 SV=1	699236	364035	908863	2.23804e+06	5.2015e+06	2.38129e+06	749695	2.15601e+06	235725
14.74_1128.5466n	0	2	#1989,#17532	2,2	14.7418	1128.55	18.37	EVQTVPDDVK		A0A060XDZ8_ONCMY	Uncharacterized protein OS=Oncorhynchus mykiss GN=GSONMT00040512001 PE=4 SV=1	14798.5	259.214	195.779		55301.1	86667.6	67471.5	129408
19.35_1146.5519n	0	1	#2055	2	19.3488	1146.55	14.21	SSENELGRQK		A0A060XDZ8_ONCMY	Uncharacterized protein OS=Oncorhynchus mykiss GN=GSONMT00040512001 PE=4 SV=1	73081.8	785606	417642	29775.1	53478.7	25427.9	26001.8	46728.2	169668
17.29_815.4547n	0	1	#3531	2	17.2932	815.455	11.55	RLADDVK		A0A060XDZ8_ONCMY	Uncharacterized protein OS=Oncorhynchus mykiss GN=GSONMT00040512001 PE=4 SV=1	110269	18070.5	5667.68	429.843	97713.5	106419	49960.5	278368	12082
24.67_1532.8111n	0	1	#5129	2	24.6653	1532.81	11.7	TIKEVSEMEPVQK	[8] Oxidation (M)	A0A060XDZ8_ONCMY	Uncharacterized protein OS=Oncorhynchus mykiss GN=GSONMT00040512001 PE=4 SV=1	21036.2	872952	407976	29148	12328.2	13267.8	21411	27831.2	34066.2
29.28_2907.4913n	0	1	#7649	3	29.2799	2907.49	10.25	NLLRHNTGLSLLEAQAATGSLESLAGGSK		A0A060XDZ8_ONCMY	Uncharacterized protein OS=Oncorhynchus mykiss GN=GSONMT00040512001 PE=4 SV=1		6178.97	2414.22	515.629	409.595	1183.11
27.75_2652.3764n	0	1	#13865	3	27.7503	2652.38	6.81	QMEITVHKGEECALINNSPQPNK	[2] Oxidation (M)|[12] Carbamidomethyl (C)	A0A060XDZ8_ONCMY	Uncharacterized protein OS=Oncorhynchus mykiss GN=GSONMT00040512001 PE=4 SV=1	609.598	6708.6	954.392	10410.3	97192.2	3178.08		646.383	180.451
19.15_1044.5609n	0	1	#110	2	19.1541	1044.56	8.53	AEQEAQELK		A0A060XDZ8_ONCMY	Uncharacterized protein OS=Oncorhynchus mykiss GN=GSONMT00040512001 PE=4 SV=1	1.22502e+07	1.12043e+07	1.73207e+07	1.08866e+06	1.17215e+06	2.74046e+07	428113	1.01704e+07	1.17203e+06
20.62_1132.6456n	0	1	#744	2	20.6229	1132.65	5.31	DLDKADGMIR		A0A060XDZ8_ONCMY	Uncharacterized protein OS=Oncorhynchus mykiss GN=GSONMT00040512001 PE=4 SV=1	347176	579879	741357	281622	216597	2.08561e+06	158163	640730	187046
20.59_1190.5334n	0	1	#1343	2	20.5925	1190.53	8.13	LQATMDAALNK	[5] Oxidation (M)	A0A060XDZ8_ONCMY	Uncharacterized protein OS=Oncorhynchus mykiss GN=GSONMT00040512001 PE=4 SV=1	153088	86346.4	69564.7	83091.7	28849	615522	45854.2	158109	29274.4
15.34_975.4894n	0	1	#1757	2	15.3364	975.489	13.93	GPESTKETK		A0A060XDZ8_ONCMY	Uncharacterized protein OS=Oncorhynchus mykiss GN=GSONMT00040512001 PE=4 SV=1	89085.3	26836.3	846444	31772.7	36006.7	321.766	230235	30283.9	8941.53
15.65_1022.5420n	0	1	#5141	2	15.6499	1022.54	8.66	TFTKWVNK		A0A060XDZ8_ONCMY	Uncharacterized protein OS=Oncorhynchus mykiss GN=GSONMT00040512001 PE=4 SV=1	6212.69	21596.9	3683.15	66822.2	54739.2		30348.9	376.369	485.236
16.35_1146.5122n	0	1	#9929	2	16.3539	1146.51	16.6	NIAEETQQSK		A0A060XDZ8_ONCMY	Uncharacterized protein OS=Oncorhynchus mykiss GN=GSONMT00040512001 PE=4 SV=1	8688.47	5687.54	26456.4	8529.98	66716	129.554	18996.2	3602.79	91743.8
21.91_1044.5604n	0	1	#192	2	21.907	1044.56	12.16	AEQEAQELK		A0A060XDZ8_ONCMY	Uncharacterized protein OS=Oncorhynchus mykiss GN=GSONMT00040512001 PE=4 SV=1	316322	4.02213e+07	223513613	2.19461e+06	3950.47	3.24528e+06	185352	146951	140886
25.46_1064.4872n	0	1	#4796	2	25.4589	1064.49	9.52	AAAVSEKMSR	[8] Oxidation (M)	A0A060XDZ8_ONCMY	Uncharacterized protein OS=Oncorhynchus mykiss GN=GSONMT00040512001 PE=4 SV=1	45843.9	172994	598630	37626.8	5.44728	317207	879.972	460.227	2179.87
19.84_841.5045n	0	1	#3	2	19.8416	841.504	15.04	SPNLAGKR		A0A060XDZ8_ONCMY	Uncharacterized protein OS=Oncorhynchus mykiss GN=GSONMT00040512001 PE=4 SV=1	2.90779e+07	1.53767e+06	113700953	1.04691e+06	3.84409e+07	278800	1.03253e+07	2.94411e+07	2.20971e+06
18.99_1044.5589n	0	1	#57	2	18.9888	1044.56	6.37	AEQEAQELK		A0A060XDZ8_ONCMY	Uncharacterized protein OS=Oncorhynchus mykiss GN=GSONMT00040512001 PE=4 SV=1	2.89438e+06	728005	1.68042e+07	240665	5.13737e+06	29071.3	3.93744e+06	3.44755e+06	712613
18.15_1146.5149n	0	1	#108	2	18.1469	1146.51	8.19	NIAEETQQSK		A0A060XDZ8_ONCMY	Uncharacterized protein OS=Oncorhynchus mykiss GN=GSONMT00040512001 PE=4 SV=1	1375603	1.42523e+07	607181	1.00434e+06	3.8978e+06	1.30399e+06	106621	2.30159e+06	14275.9
21.33_2445.2506n	0	2	#539,#284	2,3	21.3266	2445.25	4.91	QLGYYRESYDWLIQWIGGAK		A0A060XDZ8_ONCMY	Uncharacterized protein OS=Oncorhynchus mykiss GN=GSONMT00040512001 PE=4 SV=1	537358	3.19857e+06	967663	307904	7.34078e+07	480683	1.29164e+06	2.67889e+06	1.00296e+07
16.85_1011.4986n	0	1	#1073	2	16.8539	1011.5	11.76	MLKEGHPGK	[1] Oxidation (M)	A0A060XDZ8_ONCMY	Uncharacterized protein OS=Oncorhynchus mykiss GN=GSONMT00040512001 PE=4 SV=1	22175.4	530453	65098.7	2179.39	935062	59672.2	105718	760171	358.307
17.99_1711.9295n	0	1	#1109	2	17.992	1711.93	9.64	LQNVQMALDFLKHR		A0A060XDZ8_ONCMY	Uncharacterized protein OS=Oncorhynchus mykiss GN=GSONMT00040512001 PE=4 SV=1	93563.2	645843	165659	7.8886e+06	1.24645e+06	4.961e+06	160679	100940	188781
17.39_888.4913n	0	1	#1358	2	17.3879	888.491	11.74	LTVNESVK		A0A060XDZ8_ONCMY	Uncharacterized protein OS=Oncorhynchus mykiss GN=GSONMT00040512001 PE=4 SV=1	649607	50714	450267	6466.77	3511.82	45589.2	4230.76	3903.68
17.48_1132.6442n	0	1	#329	2	17.4849	1132.64	3.58	MKTEAEIALK		A0A060XDZ8_ONCMY	Uncharacterized protein OS=Oncorhynchus mykiss GN=GSONMT00040512001 PE=4 SV=1	40914.9	660.21	41611.4	230937	6.3923e+06	180390	78587.2	144826	144826
16.50_915.4705n	0	1	#861	2	16.4985	915.47	10.49	AQAEADAIK		A0A060XDZ8_ONCMY	Uncharacterized protein OS=Oncorhynchus mykiss GN=GSONMT00040512001 PE=4 SV=1	756426	344507	61653.7	60235.5	506928	1.87289e+06	272578	1.8753e+06	1.8753e+06
16.79_974.5017n	0	1	#6788	2	16.7902	974.502	5.57	QVNEETQK		A0A060XDZ8_ONCMY	Uncharacterized protein OS=Oncorhynchus mykiss GN=GSONMT00040512001 PE=4 SV=1	32088.5	30116.7	83410.8	77776.4	83698.3	30884.7	58685.4	23921.6	23921.6
18.66_1175.5534n	0	1	#327	2	18.6568	1175.55	6.23	KNEIAFEGLR		A0A060XDZ8_ONCMY	Uncharacterized protein OS=Oncorhynchus mykiss GN=GSONMT00040512001 PE=4 SV=1	2.72553e+06	1.21653e+06	312466	162115	941605	3.72409e+06	813171	6.14358e+06	1.48751e+06
20.15_1131.6205n	0	1	#1414	2	20.1486	1131.62	11.8	QITIEEMLR		A0A060XDZ8_ONCMY	Uncharacterized protein OS=Oncorhynchus mykiss GN=GSONMT00040512001 PE=4 SV=1	289.908	2936.7	3106.79	28525.9	816.899	299891		176256	647093
16.05_993.4751n	0	1	#2383	2	16.0547	993.475	5.62	QLKGEYEK		A0A060XDZ8_ONCMY	Uncharacterized protein OS=Oncorhynchus mykiss GN=GSONMT00040512001 PE=4 SV=1	842369	64583.5	7092.99		23015.9	20880.8	665.215	1206
23.02_1232.6861n	0	1	#4298	2	23.0196	1232.69	6.33	AGVSSQETIITK		A0A060XDZ8_ONCMY	Uncharacterized protein OS=Oncorhynchus mykiss GN=GSONMT00040512001 PE=4 SV=1	28876.6	106105	215620	569024	78252.2	192216	31632.8	136349	169945
23.32_1711.9304n	0	1	#5676	2	23.3241	1711.93	5.22	LQNVQMALDFLKHR		A0A060XDZ8_ONCMY	Uncharacterized protein OS=Oncorhynchus mykiss GN=GSONMT00040512001 PE=4 SV=1	1732.03	810.652	377.627	6862.79	1928.57	9357.88	300.862	20476.6	1395.98
26.52_1039.5426n	0	1	#7292	2	26.5229	1039.54	7.64	LHQTELATK		A0A060XDZ8_ONCMY	Uncharacterized protein OS=Oncorhynchus mykiss GN=GSONMT00040512001 PE=4 SV=1	93203.8	82819.4	60591.6	354853	10988.7	11058.2	52140.4	39387.2	53759.4
17.78_1057.6054n	0	1	#7	2	17.7788	1057.61	15.32	LSAEQELIR		A0A060XDZ8_ONCMY	Uncharacterized protein OS=Oncorhynchus mykiss GN=GSONMT00040512001 PE=4 SV=1	1.97159e+07	812463	5.46706e+06	1.04866e+06	4.2969e+06	4.58502e+06	2.01426e+06	3.6922e+07	739926
20.09_1137.5856n	0	1	#66	2	20.0861	1137.59	0.38	LMMQEEVSR	[3] Oxidation (M)	A0A060XDZ8_ONCMY	Uncharacterized protein OS=Oncorhynchus mykiss GN=GSONMT00040512001 PE=4 SV=1	2.06349e+06	7.23412e+06	1.33136e+06	1.79344e+07	3.75323e+07	2.48086e+07	1.13303e+06	1.94511e+07	1.76304e+06
17.24_1146.5111n	0	1	#107	2	17.235	1146.51	14.09	EAEDLQNNSK		A0A060XDZ8_ONCMY	Uncharacterized protein OS=Oncorhynchus mykiss GN=GSONMT00040512001 PE=4 SV=1	6.41789e+06	6999.05	220303	8782.75	1.43449e+06	234757	516946	6.00478e+06	16029.7
19.81_1620.7537n	0	2	#505,#113	2,3	19.8122	1620.75	7.22	AYIDTIKASMHSIR	[10] Oxidation (M)	A0A060XDZ8_ONCMY	Uncharacterized protein OS=Oncorhynchus mykiss GN=GSONMT00040512001 PE=4 SV=1	1.4079e+06	2.06227e+06	7.93293e+06	4.1479e+06	6.26156e+06	5.67407e+06	823695	5.73986e+06	401948
16.75_1331.6241n	0	2	#225,#174	2,3	16.7472	1331.62	13.43	ARPEMDEVTLR	[5] Oxidation (M)	A0A060XDZ8_ONCMY	Uncharacterized protein OS=Oncorhynchus mykiss GN=GSONMT00040512001 PE=4 SV=1	1.27602e+07	265707	1.02637e+06	361320	1.56564e+06	927546	1.00698e+06	498326	257751
20.81_1246.6275n	0	1	#353	3	20.8072	1246.63	20.48	LSSNNEADELR		A0A060XDZ8_ONCMY	Uncharacterized protein OS=Oncorhynchus mykiss GN=GSONMT00040512001 PE=4 SV=1	194480	467490	991102	1.93712e+06	1.60226e+06	1.13642e+06	165438	731911	150738
21.78_1189.5431n	0	1	#634	2	21.7753	1189.54	15.98	QKEMQELER		A0A060XDZ8_ONCMY	Uncharacterized protein OS=Oncorhynchus mykiss GN=GSONMT00040512001 PE=4 SV=1	123431	319419	265456	8.98072e+06	4.93007e+06	530141	61080.6	1.82439e+06	149277
14.43_983.4065n	0	1	#1881	2	14.4261	983.406	9.72	KLMEEYR	[3] Oxidation (M)	A0A060XDZ8_ONCMY	Uncharacterized protein OS=Oncorhynchus mykiss GN=GSONMT00040512001 PE=4 SV=1	156874	1534.05	2122.13		30788.3	19980	398192	46915.6
26.12_2445.2450n	0	2	#8062,#3354	2,3	26.1201	2445.24	6.17	QLGYYRESYDWLIQWIGGAK		A0A060XDZ8_ONCMY	Uncharacterized protein OS=Oncorhynchus mykiss GN=GSONMT00040512001 PE=4 SV=1		12349.9	271753	4180.52	1623.75	3924.21	446.997		5110.67
18.96_1057.6037n	0	1	#22	2	18.9596	1057.6	5.77	ALEDLEKLK		A0A060XDZ8_ONCMY	Uncharacterized protein OS=Oncorhynchus mykiss GN=GSONMT00040512001 PE=4 SV=1	1.36048e+07	801067	5.16725e+07	167281	645325	576472	276563	1.85521e+06	374585
21.19_1489.7651n	0	1	#788	2	21.1854	1489.77	4.15	DEIQMEELVKLK	[5] Oxidation (M)	A0A060XDZ8_ONCMY	Uncharacterized protein OS=Oncorhynchus mykiss GN=GSONMT00040512001 PE=4 SV=1	419842	486674	767480	150316	62150.7	200158	120017	267904	1.78222e+06
18.90_977.4747n	0	1	#1475	2	18.8998	977.475	17.5	MKQAEVEK	[1] Oxidation (M)	A0A060XDZ8_ONCMY	Uncharacterized protein OS=Oncorhynchus mykiss GN=GSONMT00040512001 PE=4 SV=1	166878	58481.5	375046	22388.1	1.45733e+06	1.22122e+06	329722	931343	194461
23.27_1428.7309n	0	1	#2573	3	23.2737	1428.73	12.8	NWNITMFKTMK	[10] Oxidation (M)	A0A060XDZ8_ONCMY	Uncharacterized protein OS=Oncorhynchus mykiss GN=GSONMT00040512001 PE=4 SV=1	426321	127360	85065.9	452146	194064	72377.5	87929.1	41225.5	191345
17.93_1356.6427n	0	1	#2871	2	17.9255	1356.64	6.47	GEAEPAQLSAEKK		A0A060XDZ8_ONCMY	Uncharacterized protein OS=Oncorhynchus mykiss GN=GSONMT00040512001 PE=4 SV=1	45534.8	2989.61	207575		4650.51	21644.5	137945	475673	73.8549
18.20_1061.5615n	0	1	#61	2	18.1972	1061.56	10.63	VKMSASQALK		A0A060XDZ8_ONCMY	Uncharacterized protein OS=Oncorhynchus mykiss GN=GSONMT00040512001 PE=4 SV=1	1.45496e+06	791890	2.54063e+07	366327	1.32256e+06	1.07875e+06	734224	679929	2.83374e+06
18.14_1146.5119n	0	1	#175	2	18.1377	1146.51	4.71	NIAEETQQSK		A0A060XDZ8_ONCMY	Uncharacterized protein OS=Oncorhynchus mykiss GN=GSONMT00040512001 PE=4 SV=1	771773	1.25845e+06	1.15558e+07	167444	841939	667572	267844	1.19086e+06	11985.3
21.60_1489.7620n	0	1	#1093	2	21.6035	1489.76	7.34	LKDEIQMEELVK	[7] Oxidation (M)	A0A060XDZ8_ONCMY	Uncharacterized protein OS=Oncorhynchus mykiss GN=GSONMT00040512001 PE=4 SV=1	2.43264e+06	240750	3.11108e+06	1.93934e+06	107858	274043	166512	138295	225976
17.63_983.4090n	0	1	#3078	2	17.6314	983.409	9.06	KLMEEYR	[3] Oxidation (M)	A0A060XDZ8_ONCMY	Uncharacterized protein OS=Oncorhynchus mykiss GN=GSONMT00040512001 PE=4 SV=1	128164	26301.3	249010	194687	13457.7	2495.19	36093.3	5114.46
9.01_1044.5586n	0	1	#134	2	9.01433	1044.56	7.11	AEQEAQELK		A0A060XDZ8_ONCMY	Uncharacterized protein OS=Oncorhynchus mykiss GN=GSONMT00040512001 PE=4 SV=1	3519	161.992	207.687	1.09602e+06			4.85749e+06	111.733	1.47486
18.68_834.4123n	0	1	#1175	2	18.6779	834.412	15.07	GRCVTDK	[3] Carbamidomethyl (C)	A0A060XDZ8_ONCMY	Uncharacterized protein OS=Oncorhynchus mykiss GN=GSONMT00040512001 PE=4 SV=1	638779	559362	389638	135899	1.35042e+06	277368	133994	484900	296406
11.88_834.4275n	0	1	#3550	2	11.8811	834.427	9.88	GRCVTDK	[3] Carbamidomethyl (C)	A0A060XDZ8_ONCMY	Uncharacterized protein OS=Oncorhynchus mykiss GN=GSONMT00040512001 PE=4 SV=1	80978.8	12563	676584	635166	15.9193	136146	199834	55.1144	56.001
22.64_1146.5064n	0	1	#2296	2	22.6435	1146.51	0.83	NIAEETQQSK		A0A060XDZ8_ONCMY	Uncharacterized protein OS=Oncorhynchus mykiss GN=GSONMT00040512001 PE=4 SV=1	20505.8	381392	400278		45776.4	4248.72	2983	236723	29525.2
20.96_841.5049n	0	1	#4	2	20.9638	841.505	21.86	SPNLAGKR		A0A060XDZ8_ONCMY	Uncharacterized protein OS=Oncorhynchus mykiss GN=GSONMT00040512001 PE=4 SV=1	5.15496e+07	6.92837e+07	8.27362e+07	262849	1.04857e+08	1.2068e+08	2.05378e+07	6.50906e+07	1.60825e+08
17.64_1044.5576n	0	1	#96	2	17.6405	1044.56	37.4	AEQEAQELK		A0A060XDZ8_ONCMY	Uncharacterized protein OS=Oncorhynchus mykiss GN=GSONMT00040512001 PE=4 SV=1	74755.3	94457.7	101253	21467.1	801683	882281	3.92111e+06	61618.7	2700.42
23.69_1171.5920n	0	1	#706	2	23.6938	1171.59	5.23	AQAEADAIKQK		A0A060XDZ8_ONCMY	Uncharacterized protein OS=Oncorhynchus mykiss GN=GSONMT00040512001 PE=4 SV=1	989156	883774	1.65003e+06	57.2884	752908	320778	6.91829e+06	1.46967e+06	677567
20.33_1304.6494n	0	1	#893	2	20.3283	1304.65	6.87	QKQQADAEMEK		A0A060XDZ8_ONCMY	Uncharacterized protein OS=Oncorhynchus mykiss GN=GSONMT00040512001 PE=4 SV=1	23362.4	26030.4	35383.7	918.201	27972.4	13113.2	271724	135501	11066.5
21.77_967.4110n	0	1	#1348	2	21.7746	967.411	13.66	KLMEEYR		A0A060XDZ8_ONCMY	Uncharacterized protein OS=Oncorhynchus mykiss GN=GSONMT00040512001 PE=4 SV=1	281557	192439	399256	9028.03	170359	34040.2	43738.3	70801.9	115549
22.75_1259.6717n	0	1	#3267	2	22.7513	1259.67	6.07	KQITIEEMLR		A0A060XDZ8_ONCMY	Uncharacterized protein OS=Oncorhynchus mykiss GN=GSONMT00040512001 PE=4 SV=1	73402.8	60294.8	136390	2180.87	136678	63866.7	127978	377964	493210
8.79_1728.8919n	0	1	#8806	2	8.7905	1728.89	7.92	TTQYYDNLLRSVEK		A0A060XDZ8_ONCMY	Uncharacterized protein OS=Oncorhynchus mykiss GN=GSONMT00040512001 PE=4 SV=1	1.83331	35.126	46.1627	238112
16.09_1128.5428n	0	1	#14268	2	16.0862	1128.54	14.88	EVQTVPDDVK		A0A060XDZ8_ONCMY	Uncharacterized protein OS=Oncorhynchus mykiss GN=GSONMT00040512001 PE=4 SV=1	425.412	18.3682	1309.77	634.09	799.215	496.492	4795.18
18.59_1044.5604n	0	1	#111	2	18.5852	1044.56	8.69	KLAQEEAEK		A0A060XDZ8_ONCMY	Uncharacterized protein OS=Oncorhynchus mykiss GN=GSONMT00040512001 PE=4 SV=1	8.44555e+06	1.60894e+07	2.54066e+07	8.71573e+06	1.87061e+07	1.20115e+07	1.86323e+06	7.30937e+06	331971
14.78_975.4891n	0	1	#257	2	14.7809	975.489	10.27	GPESTKETK		A0A060XDZ8_ONCMY	Uncharacterized protein OS=Oncorhynchus mykiss GN=GSONMT00040512001 PE=4 SV=1	1.92682e+06	954209	553276	8085.91	398577	128853	230111	4.72473e+06	153783
20.14_1214.5997n	0	1	#302	2	20.1365	1214.6	10.76	EKLAAINEATR		A0A060XDZ8_ONCMY	Uncharacterized protein OS=Oncorhynchus mykiss GN=GSONMT00040512001 PE=4 SV=1	2.84355e+06	1.39477e+06	1.68328e+06	1.60365e+06	903100	943033	806656	1.52754e+07	1.89508e+07
18.97_1387.7238n	0	1	#485	2	18.9671	1387.72	8.98	LKNIAEETQQSK		A0A060XDZ8_ONCMY	Uncharacterized protein OS=Oncorhynchus mykiss GN=GSONMT00040512001 PE=4 SV=1	2.26688e+06	4.63647e+06	940907	3.74336e+06	6.39022e+06	3.0729e+06	943049	1.89023e+06	775952
20.88_1419.7192n	0	1	#1121	2	20.876	1419.72	8.39	DMAEQELERQR	[2] Oxidation (M)	A0A060XDZ8_ONCMY	Uncharacterized protein OS=Oncorhynchus mykiss GN=GSONMT00040512001 PE=4 SV=1	498077	763501	2.36606e+06	826867	465048	976234	95002.2	1.11595e+06	1.47233e+06
17.68_841.5049n	0	1	#9	2	17.6822	841.505	14.87	SPNLAGKR		A0A060XDZ8_ONCMY	Uncharacterized protein OS=Oncorhynchus mykiss GN=GSONMT00040512001 PE=4 SV=1	53738.3	1.84621e+07	1.14628e+08	1.71748e+07	1.04855e+08	7.6369e+07	599157	6.17147e+07	3.78661e+06
18.35_1073.6016n	0	1	#554	2	18.3501	1073.6	7.91	DPLKDCAQK	[6] Carbamidomethyl (C)	A0A060XDZ8_ONCMY	Uncharacterized protein OS=Oncorhynchus mykiss GN=GSONMT00040512001 PE=4 SV=1	85.8611	5.36175e+06	1.29434e+06	1.09627e+06	1.16982e+07	4.39751e+06	149716	1.95684e+06	273161
19.89_1419.7159n	0	1	#1604	2	19.8937	1419.72	3.45	DMAEQELERQR	[2] Oxidation (M)	A0A060XDZ8_ONCMY	Uncharacterized protein OS=Oncorhynchus mykiss GN=GSONMT00040512001 PE=4 SV=1	1526.76	214172	761568	344962	825193	1.60945e+06	143676	1.49045e+06	4.50479e+06
33.17_1419.7129n	0	1	#5247	2	33.1734	1419.71	3.61	DMAEQELERQR	[2] Oxidation (M)	A0A060XDZ8_ONCMY	Uncharacterized protein OS=Oncorhynchus mykiss GN=GSONMT00040512001 PE=4 SV=1	1.14841e+07	2034.13	80487.5	918.586	13142.4	3883.83	8244.19	7971.03	4762.92
12.76_959.4803n	0	1	#4424	2	12.7617	959.48	11.22	EEQDRQR		A0A060XDZ8_ONCMY	Uncharacterized protein OS=Oncorhynchus mykiss GN=GSONMT00040512001 PE=4 SV=1		106470	32185				202534	19050.4
12.14_975.4778n	0	1	#19611	2	12.1396	975.478	7.75	GPESTKETK		A0A060XDZ8_ONCMY	Uncharacterized protein OS=Oncorhynchus mykiss GN=GSONMT00040512001 PE=4 SV=1		22114.2	23210.2				159.81
18.47_1044.5616n	0	1	#111	2	18.4684	1044.56	8.28	AEQEAQELK		A0A060XDZ8_ONCMY	Uncharacterized protein OS=Oncorhynchus mykiss GN=GSONMT00040512001 PE=4 SV=1	1.1775e+06	2.04683e+07	111832	8.26771e+06	2.67766e+07	1.58862e+07	1.47626e+06	8.78559e+06	3.24108e+06
18.82_1132.6473n	0	1	#249	2	18.8204	1132.65	3.65	DLDKADGMIR		A0A060XDZ8_ONCMY	Uncharacterized protein OS=Oncorhynchus mykiss GN=GSONMT00040512001 PE=4 SV=1	308392	240507	23170	1.89806e+06	4.2643e+06	1.99777e+06	1.36866e+06	427490	797659
20.08_1419.7184n	0	1	#2018	2	20.0822	1419.72	6.91	MAEMQAELNKQK		A0A060XDZ8_ONCMY	Uncharacterized protein OS=Oncorhynchus mykiss GN=GSONMT00040512001 PE=4 SV=1	285822	836466	108187	970825	1.01834e+06	1.75097e+06	166340	503903	515920
13.69_1002.5350n	0	1	#4962	2	13.6861	1002.53	17.73	AEESALKQK		A0A060XDZ8_ONCMY	Uncharacterized protein OS=Oncorhynchus mykiss GN=GSONMT00040512001 PE=4 SV=1	58712.5	174.626	1211.28		3.31539		46230.6	1371.74
19.87_1044.5615n	0	1	#105	2	19.8724	1044.56	14.69	AEQEAQELK		A0A060XDZ8_ONCMY	Uncharacterized protein OS=Oncorhynchus mykiss GN=GSONMT00040512001 PE=4 SV=1	9.79193e+06	1.17338e+07	1.26574e+07	1958.63	1.48372e+07	2.99722e+07	1.91083e+06	1.17818e+07	1.90606e+06
19.70_1071.5599n	0	1	#144	2	19.6989	1071.56	16.15	RAQAEADAIK		A0A060XDZ8_ONCMY	Uncharacterized protein OS=Oncorhynchus mykiss GN=GSONMT00040512001 PE=4 SV=1	1.50725e+06	1.4054e+06	2.90003e+06	1607.56	654465	1.63446e+06	427770	3.147e+06	367418
18.32_1071.5599n	0	1	#202	2	18.3191	1071.56	13.19	RAQAEADAIK		A0A060XDZ8_ONCMY	Uncharacterized protein OS=Oncorhynchus mykiss GN=GSONMT00040512001 PE=4 SV=1	287129	269956	65604.9		23603.2	152831	557424	451241	17666.5
16.99_975.4889n	0	1	#365	2	16.9925	975.489	6.33	GPESTKETK		A0A060XDZ8_ONCMY	Uncharacterized protein OS=Oncorhynchus mykiss GN=GSONMT00040512001 PE=4 SV=1	317653	128140	5.96546e+06	80437	2901.86	21566.7	23152.6	42457.5	0.0142919
19.61_1125.5582n	0	1	#1577	2	19.6126	1125.56	2.49	ALEDQASQHK		A0A060XDZ8_ONCMY	Uncharacterized protein OS=Oncorhynchus mykiss GN=GSONMT00040512001 PE=4 SV=1	553188	419198	1.29408e+06	3577.28	224404	525595	276775	477616	703973
7.05_1061.6236n	0	1	#2331	2	7.04588	1061.62	4.93	FKETELPAK		A0A060XDZ8_ONCMY	Uncharacterized protein OS=Oncorhynchus mykiss GN=GSONMT00040512001 PE=4 SV=1	0.311233	37.9943		102515				15.5373
16.07_1205.5408n	0	1	#5091	2	16.0694	1205.54	11.43	QVSSPDDETTK		A0A060XDZ8_ONCMY	Uncharacterized protein OS=Oncorhynchus mykiss GN=GSONMT00040512001 PE=4 SV=1	177928	78168.4	19870.2	3774.13		242.228	4774.65	40489.9	66.6183
15.97_1179.5101n	0	1	#6621	2	15.9683	1179.51	18.95	MAEMQAELNK	[1] Oxidation (M)	A0A060XDZ8_ONCMY	Uncharacterized protein OS=Oncorhynchus mykiss GN=GSONMT00040512001 PE=4 SV=1	127297	16012.9	23022	257.075	1031.31	1489.73	219.476	7766.8	40.7595
14.69_1044.5582n	0	1	#54	2	14.6883	1044.56	17.03	AEQEAQELK		A0A060XDZ8_ONCMY	Uncharacterized protein OS=Oncorhynchus mykiss GN=GSONMT00040512001 PE=4 SV=1	28432.8	5279.36	1.21806e+07	1.0259e+06	1.60903e+06	2.04414e+06	1.13066e+07	5.74197e+06	549.501
20.31_1044.5619n	0	1	#232	2	20.3109	1044.56	8.53	AEQEAQELK		A0A060XDZ8_ONCMY	Uncharacterized protein OS=Oncorhynchus mykiss GN=GSONMT00040512001 PE=4 SV=1	3.46026e+06	9.31739e+06	443280	1.51865e+06	1.63246e+06	1.19571e+06	525273	168072	774194
13.54_975.4887n	0	1	#190	2	13.5424	975.489	10.51	GPESTKETK		A0A060XDZ8_ONCMY	Uncharacterized protein OS=Oncorhynchus mykiss GN=GSONMT00040512001 PE=4 SV=1	47287	439.9	2.4719e+07	232.793	9305.69	104.758	22579.9	31436.3	33.5358
18.08_1332.6190n	1	1	#811	2	18.0785	1332.62	7.57	ASEMTVPQETPK	[4] Oxidation (M)	A0A060XDZ8_ONCMY	Uncharacterized protein OS=Oncorhynchus mykiss GN=GSONMT00040512001 PE=4 SV=1	251610	6772.1	2.28583e+06	216347	305981	92820.7	77740.1	3.76854e+06	527425
16.11_1061.5408n	0	1	#980	2	16.1145	1061.54	9.52	VKMSASQALK		A0A060XDZ8_ONCMY	Uncharacterized protein OS=Oncorhynchus mykiss GN=GSONMT00040512001 PE=4 SV=1	15571.4	2.92107	1.9163e+06	61783.6	168636	112106	350417	130848
17.33_931.4769n	0	1	#2104	2	17.3293	931.477	14.52	ETKAEVQK		A0A060XDZ8_ONCMY	Uncharacterized protein OS=Oncorhynchus mykiss GN=GSONMT00040512001 PE=4 SV=1	496894	387899	26723.5	116132	314265	243622	164382	57155.5	1898.7
16.44_2097.0316n	0	1	#2798	2	16.4407	2097.03	5.73	YLQGSDSIAGVYLEPTKEK		A0A060XDZ8_ONCMY	Uncharacterized protein OS=Oncorhynchus mykiss GN=GSONMT00040512001 PE=4 SV=1	5395.59	572.306	55501.1	21238.7	10609.6	471351	4872.22	4.66044e+06	70.7764
21.42_1146.5134n	0	1	#3422	2	21.418	1146.51	7.59	NIAEETQQSK		A0A060XDZ8_ONCMY	Uncharacterized protein OS=Oncorhynchus mykiss GN=GSONMT00040512001 PE=4 SV=1	66586.1	133503	223838	329255	269621	88141.4	112963	77858.8	53137.5
20.22_841.5049n	0	1	#7	2	20.2179	841.505	10.28	SPNLAGKR		A0A060XDZ8_ONCMY	Uncharacterized protein OS=Oncorhynchus mykiss GN=GSONMT00040512001 PE=4 SV=1	3.04585e+07	110880	6.20798e+07	3.5636e+06	4.58544e+06	4.13166e+06	31789.8	449462	7.12737e+06
19.33_1214.6026n	0	1	#121	2	19.3253	1214.6	18.2	EKLAAINEATR		A0A060XDZ8_ONCMY	Uncharacterized protein OS=Oncorhynchus mykiss GN=GSONMT00040512001 PE=4 SV=1	2.94974e+06	1.54494e+06	1.64336e+06	1.04929e+06	1.8921e+06	4.03167e+06	2.53628e+06	2.3847e+06	2.55111e+06
14.88_975.4919n	0	1	#284	2	14.8774	975.492	12.01	GPESTKETK		A0A060XDZ8_ONCMY	Uncharacterized protein OS=Oncorhynchus mykiss GN=GSONMT00040512001 PE=4 SV=1	4952.74	5345.01	19299.2		2.6529e+06	337583		87456.1
14.88_1032.5135n	1	1	#697	2	14.8774	1032.51	16.74	SRAQEDAEK		A0A060XDZ8_ONCMY	Uncharacterized protein OS=Oncorhynchus mykiss GN=GSONMT00040512001 PE=4 SV=1	5299.55	223584	25387.5		547574	221729	526.441	217379
20.31_1419.7159n	0	1	#1781	2	20.31	1419.72	11.22	MAEMQAELNKQK		A0A060XDZ8_ONCMY	Uncharacterized protein OS=Oncorhynchus mykiss GN=GSONMT00040512001 PE=4 SV=1	349237	136096	72520.3	322076	819311	960784	9170.49	921542	1.60775e+06
17.17_1242.6050n	0	1	#2979	2	17.1684	1242.6	12.77	QAAELEAANQAK		A0A060XDZ8_ONCMY	Uncharacterized protein OS=Oncorhynchus mykiss GN=GSONMT00040512001 PE=4 SV=1	785.762	84519.6	4610.06		279671	33248.4	30.2931	13374.1
21.90_1391.6315n	0	1	#5003	3	21.9028	1391.63	5.78	QKDMAEQELER	[4] Oxidation (M)	A0A060XDZ8_ONCMY	Uncharacterized protein OS=Oncorhynchus mykiss GN=GSONMT00040512001 PE=4 SV=1	32005.7	1554.04	14956	65313.7	6521.95	94248.1	88429	7435.66	9840.91
17.47_2097.0299n	0	2	#296,#285	2,3	17.4713	2097.03	5.73	YLQGSDSIAGVYLEPTKEK		A0A060XDZ8_ONCMY	Uncharacterized protein OS=Oncorhynchus mykiss GN=GSONMT00040512001 PE=4 SV=1	2.47599e+07	3.84223e+07	2.75977e+06	112212	292472	725189	22698.3	1.06038e+07	34250.1
15.67_1146.5233n	0	1	#5210	2	15.6689	1146.52	16.6	NIAEETQQSK		A0A060XDZ8_ONCMY	Uncharacterized protein OS=Oncorhynchus mykiss GN=GSONMT00040512001 PE=4 SV=1	10436.1	33467.1	212990	12926.3	112376	211923	131210	6478.86	63.0012
25.47_2652.3672n	0	1	#8892	3	25.4681	2652.37	8.28	QMEITVHKGEECALINNSPQPNK	[2] Oxidation (M)|[12] Carbamidomethyl (C)	A0A060XDZ8_ONCMY	Uncharacterized protein OS=Oncorhynchus mykiss GN=GSONMT00040512001 PE=4 SV=1	10584.4	4085.3	5152.32	430842	67135.4	103196	343.632	3871.98	30189
18.91_1239.6197n	0	1	#751	2	18.9061	1239.62	0.43	HQPRLIDMSK	[8] Oxidation (M)	A0A060XDZ8_ONCMY	Uncharacterized protein OS=Oncorhynchus mykiss GN=GSONMT00040512001 PE=4 SV=1	104890	54797.1	213644	31947.1	59236.2	2.62816e+06	35822.8	375297	149994
18.93_1251.5840n	1	1	#1179	2	18.9346	1251.58	13.13	VQKTIEMEMK	[9] Oxidation (M)	A0A060XDZ8_ONCMY	Uncharacterized protein OS=Oncorhynchus mykiss GN=GSONMT00040512001 PE=4 SV=1	49694.5	28507	53859.9	1151.28	1.11396e+06	54716.7	40552.2	225361	161868
31.64_854.5390n	0	1	#2477	2	31.6388	854.539	5.23	KSLSVPPK		A0A060XDZ8_ONCMY	Uncharacterized protein OS=Oncorhynchus mykiss GN=GSONMT00040512001 PE=4 SV=1	56295.1	650156	746656		91710	139487	81870	269499	151124
13.27_1189.5532n	0	1	#4392	2	13.272	1189.55	16.02	ETTKAESPVTK		A0A060XDZ8_ONCMY	Uncharacterized protein OS=Oncorhynchus mykiss GN=GSONMT00040512001 PE=4 SV=1	332390	6866.83	277289	253080		65979.9	18655.4	207132	54601.4
15.74_1218.6105n	0	1	#171	2	15.745	1218.61	11.72	MPTIDIECPK	[1] Oxidation (M)|[8] Carbamidomethyl (C)	A0A060W6G2_ONCMY	Uncharacterized protein OS=Oncorhynchus mykiss GN=GSONMT00068021001 PE=4 SV=1	18567.6	2950.69		7723.48	3564.25	200404	7.77496e+06	387097	2.97057e+06
17.37_1218.6128n	0	1	#461	2	17.3719	1218.61	17.26	MPTIDIECPK	[1] Oxidation (M)|[8] Carbamidomethyl (C)	A0A060W6G2_ONCMY	Uncharacterized protein OS=Oncorhynchus mykiss GN=GSONMT00068021001 PE=4 SV=1	9.52752e+06	1.29793e+06	4.41086e+06	3.39782e+06	4.0426e+06	2.46104e+06	582888	1.97573e+06	1.40675e+06
18.94_1566.7474n	0	1	#829	2	18.9351	1566.75	4.86	TEGDMSVEGDASKGGK		A0A060W6G2_ONCMY	Uncharacterized protein OS=Oncorhynchus mykiss GN=GSONMT00068021001 PE=4 SV=1	213542	280302	244482	1.6445e+06	2.01781e+06	1.20397e+06	4.95929e+06	410966	1.71054e+06
19.93_1411.8118n	0	1	#1514	2	19.9301	1411.81	4.77	IPKMPTIDVSAPK	[4] Oxidation (M)	A0A060W6G2_ONCMY	Uncharacterized protein OS=Oncorhynchus mykiss GN=GSONMT00068021001 PE=4 SV=1	184345	136366	117205	1.65277e+06	3.33869e+06	3.95085e+06	1.08667e+06	87007.9	1.88701e+06
21.59_1126.5650n	0	1	#1535	2	21.5853	1126.57	10.64	MPNIDLSLPK		A0A060W6G2_ONCMY	Uncharacterized protein OS=Oncorhynchus mykiss GN=GSONMT00068021001 PE=4 SV=1	403273	1.24259e+06	3.26549e+06	2.56705e+06	784202	328139	351710	371717	289493
20.71_1122.5752n	0	1	#2105	2	20.7119	1122.58	7.74	GGIHAPDDTIK		A0A060W6G2_ONCMY	Uncharacterized protein OS=Oncorhynchus mykiss GN=GSONMT00068021001 PE=4 SV=1	147612	51703	83454.4	2.21351e+06	1.91416e+06	497914	279999	122358	120688
20.68_990.4807n	0	1	#2853	2	20.682	990.481	24.82	MPRFSLPK	[1] Oxidation (M)	A0A060W6G2_ONCMY	Uncharacterized protein OS=Oncorhynchus mykiss GN=GSONMT00068021001 PE=4 SV=1	71476.9	24689.5	106290	378515	859199	464096	43142.3	24090.9	41066.1
17.94_1449.6911n	0	1	#3852	2	17.9399	1449.69	7.36	IGRGEEDLEMSAK	[10] Oxidation (M)	A0A060W6G2_ONCMY	Uncharacterized protein OS=Oncorhynchus mykiss GN=GSONMT00068021001 PE=4 SV=1	89803.8	10630.9	43236.2	26345.6	58098.8	227945	478044	504903	414191
19.36_1467.7971n	0	1	#40	2	19.3554	1467.8	6.27	AEGTEQHGGVVATGR		A0A060W6G2_ONCMY	Uncharacterized protein OS=Oncorhynchus mykiss GN=GSONMT00068021001 PE=4 SV=1	917076	1.78763e+08	5.80396e+07	568325	2.50803e+06	3.49508e+07	2.32305e+06	6.33656e+07	8.07428e+07
19.02_1563.7812n	0	1	#715	2	19.0219	1563.78	7.03	GKAEGEVDIEGYLGK		A0A060W6G2_ONCMY	Uncharacterized protein OS=Oncorhynchus mykiss GN=GSONMT00068021001 PE=4 SV=1	180589	5.1565e+06	1.76206e+06	31248.3	53964.6	305997	221970	1.70524e+07	3.2539e+06
19.36_1178.5988n	0	1	#1237	2	19.3554	1178.6	5.68	MKPSFGKSGPK	[1] Oxidation (M)	A0A060W6G2_ONCMY	Uncharacterized protein OS=Oncorhynchus mykiss GN=GSONMT00068021001 PE=4 SV=1	334532	857287	1.24112e+06	252433	177525	1.01728e+06	2.01335e+06	344782	921702
13.54_1562.6706n	0	4	#4416,#4967,#5057,#4954	2,2,2,2	13.5353	1562.67	13.85	AMDVSTVEIEGEGVK		A0A060W6G2_ONCMY	Uncharacterized protein OS=Oncorhynchus mykiss GN=GSONMT00068021001 PE=4 SV=1	16648.1	4098.76	7289.18	225455	2.30642e+06	403421	143766	327965	1178.53
14.26_1146.5566n	0	1	#16926	2	14.2562	1146.56	13.49	LSNIDITMPK	[8] Oxidation (M)	A0A060W6G2_ONCMY	Uncharacterized protein OS=Oncorhynchus mykiss GN=GSONMT00068021001 PE=4 SV=1	19.3462	991.474	991.682	1177.27	814.483		0.197264		451.761
22.07_1256.6539n	1	1	#1236	2	22.0724	1256.65	2.76	MPTIGISLPKGK	[1] Oxidation (M)	A0A060W6G2_ONCMY	Uncharacterized protein OS=Oncorhynchus mykiss GN=GSONMT00068021001 PE=4 SV=1	597166	1.00026e+06	2.12027e+06	579748	288151	102351	128109	2.06669e+06
16.87_1218.6227n	0	1	#1470	2	16.8658	1218.62	9.37	MPTIDIECPK	[1] Oxidation (M)|[8] Carbamidomethyl (C)	A0A060W6G2_ONCMY	Uncharacterized protein OS=Oncorhynchus mykiss GN=GSONMT00068021001 PE=4 SV=1	286633	371675	628684	57634.6	541824	537334	624784	149226
18.49_1213.6000n	0	1	#1793	2	18.4901	1213.6	15.06	VNTEGPEVKGGK		A0A060W6G2_ONCMY	Uncharacterized protein OS=Oncorhynchus mykiss GN=GSONMT00068021001 PE=4 SV=1	153915	88773.1	142924	2.43247e+06	63494.7	744906	441870	120622
20.77_969.5805n	0	1	#1838	2	20.7716	969.58	8.33	AKVEGPEIK		A0A060W6G2_ONCMY	Uncharacterized protein OS=Oncorhynchus mykiss GN=GSONMT00068021001 PE=4 SV=1	741936	971924	821657	1.19536e+06	369205	155319	699115	1.37841e+06
20.92_1444.7573n	0	1	#3116	2	20.9237	1444.76	7.98	FHMPTCDISLPK	[6] Carbamidomethyl (C)	A0A060W6G2_ONCMY	Uncharacterized protein OS=Oncorhynchus mykiss GN=GSONMT00068021001 PE=4 SV=1	78445.9	362130	101356	144182	2.7349e+06	37336.6	301320	21988.1
16.36_1218.6119n	0	1	#488	2	16.3562	1218.61	12.42	MPTIDIECPK	[1] Oxidation (M)|[8] Carbamidomethyl (C)	A0A060W6G2_ONCMY	Uncharacterized protein OS=Oncorhynchus mykiss GN=GSONMT00068021001 PE=4 SV=1	1.60134e+06	20433.6	1.17407e+07	477750	215473	4.96313e+06	466648	2.41123e+06	3.91402e+06
14.42_1218.6120n	0	1	#569	2	14.4178	1218.61	14.89	MPTIDIECPK	[1] Oxidation (M)|[8] Carbamidomethyl (C)	A0A060W6G2_ONCMY	Uncharacterized protein OS=Oncorhynchus mykiss GN=GSONMT00068021001 PE=4 SV=1	364991	875.507	150992		74845.2	37579	429288	484417	1.14963e+06
23.22_1218.6124n	0	1	#2644	2	23.2201	1218.61	13.52	MPTIDIECPK	[1] Oxidation (M)|[8] Carbamidomethyl (C)	A0A060W6G2_ONCMY	Uncharacterized protein OS=Oncorhynchus mykiss GN=GSONMT00068021001 PE=4 SV=1	164858	5.85614e+06	551293	211711	234426	221269	158076	48287.7	64983.8
20.80_1218.6130n	0	1	#2906	2	20.7979	1218.61	9	MPTIDIECPK	[1] Oxidation (M)|[8] Carbamidomethyl (C)	A0A060W6G2_ONCMY	Uncharacterized protein OS=Oncorhynchus mykiss GN=GSONMT00068021001 PE=4 SV=1	39564.3	2.02121e+06	216393	152751	463052	42125.4	50518.4	39498.4	56477.9
17.67_1391.7144n	0	1	#968	2	17.6734	1391.71	10.83	IGSSNMDIEGPEK	[6] Oxidation (M)	A0A060W6G2_ONCMY	Uncharacterized protein OS=Oncorhynchus mykiss GN=GSONMT00068021001 PE=4 SV=1	953422	101573	2.43874e+06	319413	59341.6	3.02325e+06	345925	1.63762e+06	1.46044e+06
12.66_1178.5987n	0	1	#1570	2	12.6585	1178.6	12.12	MKPSFGKSGPK	[1] Oxidation (M)	A0A060W6G2_ONCMY	Uncharacterized protein OS=Oncorhynchus mykiss GN=GSONMT00068021001 PE=4 SV=1	11866.9	3946.09	24162.5		4.10154e+06		5214.61	5491.17	3587.72
19.39_1298.7729n	0	1	#1701	2	19.3865	1298.77	5.36	MPVVDLSLPKGK	[1] Oxidation (M)	A0A060W6G2_ONCMY	Uncharacterized protein OS=Oncorhynchus mykiss GN=GSONMT00068021001 PE=4 SV=1	45495.1	44442.9	53601.7	358673	17892.2	69187.8	57199.2	440678	280648
19.06_1434.7742n	0	1	#2904	2	19.0576	1434.77	9.38	FKMPMIDISLPK	[5] Oxidation (M)	A0A060W6G2_ONCMY	Uncharacterized protein OS=Oncorhynchus mykiss GN=GSONMT00068021001 PE=4 SV=1	95240.8	105780	461020	194647	51680.5	289581	47311.7	190353	201358
20.67_1122.5742n	0	1	#1826	2	20.675	1122.57	7.73	GGIHAPDDTIK		A0A060W6G2_ONCMY	Uncharacterized protein OS=Oncorhynchus mykiss GN=GSONMT00068021001 PE=4 SV=1	544549	199254	581596	73984.4	2.10938e+06	592582	367.535	654155	254590
19.25_1372.6617n	0	1	#2567	2	19.2477	1372.66	10.44	VEMPKMDVSLPK		A0A060W6G2_ONCMY	Uncharacterized protein OS=Oncorhynchus mykiss GN=GSONMT00068021001 PE=4 SV=1	118299	263857	184586	3205.06	84246.3	40690	302.001	293248	44623.9
22.51_1356.6614n	0	1	#2728	2	22.5095	1356.66	8.87	GDASLEGPELKGGK		A0A060W6G2_ONCMY	Uncharacterized protein OS=Oncorhynchus mykiss GN=GSONMT00068021001 PE=4 SV=1	90800	189563	373652	547743	1.83696e+06	2.58407e+06	193887	453609	300582
19.96_1648.8105n	0	1	#2735	2	19.9612	1648.81	5.3	GNFHMPTCNMSLPK	[5] Oxidation (M)|[8] Carbamidomethyl (C)	A0A060W6G2_ONCMY	Uncharacterized protein OS=Oncorhynchus mykiss GN=GSONMT00068021001 PE=4 SV=1	367400	411730	320132	32305.4	738596	918119	70252.1	571065	141151
19.25_1467.7929n	0	1	#2740	2	19.2477	1467.79	4.81	AEGTEQHGGVVATGR		A0A060W6G2_ONCMY	Uncharacterized protein OS=Oncorhynchus mykiss GN=GSONMT00068021001 PE=4 SV=1	424747	494747	995885	151351	1.54424e+06	775734	46468.7	389966	105693
19.65_848.4323n	0	1	#271	2	19.6451	848.432	6.32	GKMEGEAK		A0A060W6G2_ONCMY	Uncharacterized protein OS=Oncorhynchus mykiss GN=GSONMT00068021001 PE=4 SV=1	546277	103368	166896	335792	872773	450511	269254	583426	724859
18.68_1255.6413n	0	1	#550	2	18.6763	1255.64	2.23	GKGAIDTEGHSGK		A0A060W6G2_ONCMY	Uncharacterized protein OS=Oncorhynchus mykiss GN=GSONMT00068021001 PE=4 SV=1	1.04589e+06	678364	176089	572405	2.00459e+06	1.26748e+06	1.59293e+06	1.25025e+06	4.13966e+06
16.11_1255.6495n	0	1	#1085	2	16.1148	1255.65	13.37	GKGAIDTEGHSGK		A0A060W6G2_ONCMY	Uncharacterized protein OS=Oncorhynchus mykiss GN=GSONMT00068021001 PE=4 SV=1	1.06505e+06	3651.74	198.849	2002.17	164326	175010	16372.1	1.97057e+06	10392.6
21.76_1301.7129n	0	1	#838	2	21.7567	1301.71	7.29	MPSIDISLPEGK	[1] Oxidation (M)	A0A060W6G2_ONCMY	Uncharacterized protein OS=Oncorhynchus mykiss GN=GSONMT00068021001 PE=4 SV=1	45419.2	906907	1.44199e+06	1.84225e+06	1.38408e+06	1.07313e+06	310939	365217	1.03919e+06
19.41_1481.7330n	0	1	#972	2	19.4079	1481.73	8.21	FHMPTMDFSLPK	[3] Oxidation (M)|[6] Oxidation (M)	A0A060W6G2_ONCMY	Uncharacterized protein OS=Oncorhynchus mykiss GN=GSONMT00068021001 PE=4 SV=1	255748	34885.7	75582.2	550595	1.14681e+06	974971	311690	497574	449171
24.64_942.5659n	0	1	#1549	2	24.6355	942.566	2.99	MPVIKMPK		A0A060W6G2_ONCMY	Uncharacterized protein OS=Oncorhynchus mykiss GN=GSONMT00068021001 PE=4 SV=1	534648	1.06572e+06	2.03999e+06	535323	249786	336030	757467	109121	127468
17.80_1272.6058n	0	1	#1894	2	17.7979	1272.61	7.59	TEGGVNIDANVGK		A0A060W6G2_ONCMY	Uncharacterized protein OS=Oncorhynchus mykiss GN=GSONMT00068021001 PE=4 SV=1	264816	9658.83	4151.5	109658	1.09605e+06	569421	603049	524647	25035.4
21.24_966.4813n	0	1	#2865	2	21.2388	966.481	8.21	TGSFDVTLK		A0A060W6G2_ONCMY	Uncharacterized protein OS=Oncorhynchus mykiss GN=GSONMT00068021001 PE=4 SV=1	267676	238562	1.97425e+06	404286	260113	160944	376716	131442	187571
15.34_1180.5008n	0	1	#11722	2	15.3378	1180.5	6.58	MPNVDISHPR	[1] Oxidation (M)	A0A060W6G2_ONCMY	Uncharacterized protein OS=Oncorhynchus mykiss GN=GSONMT00068021001 PE=4 SV=1	17299.3	11903.4	28034.7		4959.23	5501.19	1241.49	38136.3
15.84_1213.6070n	0	1	#923	2	15.8378	1213.61	13.45	VNTEGPEVKGGK		A0A060W6G2_ONCMY	Uncharacterized protein OS=Oncorhynchus mykiss GN=GSONMT00068021001 PE=4 SV=1	648691	5902.27	5690.41	1445.09	202055	1.04712e+06	1.00325e+06	685234	500676
14.55_1218.6201n	0	1	#1407	2	14.545	1218.62	11.05	MPTIDIECPK	[1] Oxidation (M)|[8] Carbamidomethyl (C)	A0A060W6G2_ONCMY	Uncharacterized protein OS=Oncorhynchus mykiss GN=GSONMT00068021001 PE=4 SV=1	382111	1650.52	220.29		231288	4.66091e+06	182841	102522	97838.5
10.12_1218.6164n	0	1	#2709	2	10.1229	1218.62	11.44	MPTIDIECPK	[1] Oxidation (M)|[8] Carbamidomethyl (C)	A0A060W6G2_ONCMY	Uncharacterized protein OS=Oncorhynchus mykiss GN=GSONMT00068021001 PE=4 SV=1	1410.86	1210.89	511.86		1.68608e+06		11.2422	47.1066	69.9653
12.17_1122.5744n	0	1	#1746	2	12.1651	1122.57	13.99	GGIHAPDDTIK		A0A060W6G2_ONCMY	Uncharacterized protein OS=Oncorhynchus mykiss GN=GSONMT00068021001 PE=4 SV=1	4398.96	1552.57	1860.76		2.26487e+06	54425.5	1354.84	315.042	360.189
21.20_1122.5721n	0	1	#5391	2	21.1983	1122.57	10.83	GGIHAPDDTIK		A0A060W6G2_ONCMY	Uncharacterized protein OS=Oncorhynchus mykiss GN=GSONMT00068021001 PE=4 SV=1	71138.1	1.20184e+06	206780	1.85158e+06		1336687	90559.1	55685.9	51499.9
12.06_1193.6477n	0	1	#8117	2	12.064	1193.65	17.77	GDMKIEGSDVK	[3] Oxidation (M)	A0A060W6G2_ONCMY	Uncharacterized protein OS=Oncorhynchus mykiss GN=GSONMT00068021001 PE=4 SV=1	1717.33	2165.87	3959.02		177838	179.053	1122.89	737.93	2178.43
20.86_1360.6903n	0	2	#192,#5164	2,3	20.8576	1360.69	16.65	MPMIDISLPKGK	[1] Oxidation (M)|[3] Oxidation (M)	A0A060W6G2_ONCMY	Uncharacterized protein OS=Oncorhynchus mykiss GN=GSONMT00068021001 PE=4 SV=1	153080	625007	106146	645425	1.40096e+07	489845	6.56817e+06	885645	1.12413e+06
21.22_1395.7617n	0	1	#250	2	21.2231	1395.76	3.69	IPKMPTIDVSAPK		A0A060W6G2_ONCMY	Uncharacterized protein OS=Oncorhynchus mykiss GN=GSONMT00068021001 PE=4 SV=1	364862	13494.1	253918	11268.3	366077	4323.89	2.22192e+06	2.14511e+06	311629
20.67_1289.6322n	0	1	#380	2	20.6655	1289.63	7.91	SDGDNREELQK		A0A060W6G2_ONCMY	Uncharacterized protein OS=Oncorhynchus mykiss GN=GSONMT00068021001 PE=4 SV=1	293063	530953	334098	326336	1.26374e+07	50758	944436	5.7671e+06	234790
18.43_1289.5768n	0	2	#430,#387	2,3	18.4311	1289.58	2.89	SDGDNREELQK		A0A060W6G2_ONCMY	Uncharacterized protein OS=Oncorhynchus mykiss GN=GSONMT00068021001 PE=4 SV=1	195277	1.50801e+06	432177	358204	318190	278330	8.17403e+06	282313	22398.3
20.29_1726.7657n	0	1	#1901	2	20.2852	1726.77	4.44	MPNIKMPDIDLSLPK	[1] Oxidation (M)	A0A060W6G2_ONCMY	Uncharacterized protein OS=Oncorhynchus mykiss GN=GSONMT00068021001 PE=4 SV=1	782439	904050	1.46215e+06	2.78954e+06	5.20098e+06	242535	651943	762484	848705
22.22_1301.7093n	0	2	#2268,#1528	2,2	22.221	1301.71	19.55	MPSIDISLPEGK	[1] Oxidation (M)	A0A060W6G2_ONCMY	Uncharacterized protein OS=Oncorhynchus mykiss GN=GSONMT00068021001 PE=4 SV=1	64239.4	441512	120693	1.14454e+06	742292	387642	848229	368973	1.95942e+06
30.80_970.5779n	0	1	#2769	2	30.7979	970.578	11.19	IDNSLPKGK		A0A060W6G2_ONCMY	Uncharacterized protein OS=Oncorhynchus mykiss GN=GSONMT00068021001 PE=4 SV=1	24205.3		4796.28	1008.57	11122	458.844		698.403	52966.8
16.69_1073.6009n	0	1	#3024	2	16.6894	1073.6	7.48	MPTIDVSAPK	[1] Oxidation (M)	A0A060W6G2_ONCMY	Uncharacterized protein OS=Oncorhynchus mykiss GN=GSONMT00068021001 PE=4 SV=1	11223.7	7790.49	6390.55	189642	8659.91	1.43193e+06	6863.32	10790.7	48624.1
17.69_1115.5551n	0	1	#3657	2	17.6897	1115.56	5.49	LTGNRLVSEK		A0A060W6G2_ONCMY	Uncharacterized protein OS=Oncorhynchus mykiss GN=GSONMT00068021001 PE=4 SV=1	113344	97174.7	33564.8	50149.3	4414.77	522039	33839.9	129449
36.73_1692.8960n	0	1	#16913	4	36.73	1692.9	11.9	FHMPTFDVSLPKMK	[3] Oxidation (M)	A0A060W6G2_ONCMY	Uncharacterized protein OS=Oncorhynchus mykiss GN=GSONMT00068021001 PE=4 SV=1		10.0053	248.206				35025.7	1704.33	37.2196
24.44_969.5871n	0	1	#787	2	24.4404	969.587	9.78	AKVEGPEIK		A0A060W6G2_ONCMY	Uncharacterized protein OS=Oncorhynchus mykiss GN=GSONMT00068021001 PE=4 SV=1	185034	2.96007e+07	469172	26882.8	7726.28	127021	150619	82906.9	82906.9
18.93_1444.7652n	0	1	#989	2	18.9331	1444.77	9.65	FHMPTCDISLPK	[6] Carbamidomethyl (C)	A0A060W6G2_ONCMY	Uncharacterized protein OS=Oncorhynchus mykiss GN=GSONMT00068021001 PE=4 SV=1	235474	50923.2	169900	177572	4.15085e+06	1.67904e+06	733749	718122	718122
24.33_1255.6524n	0	1	#2808	2	24.3253	1255.65	11.79	GKGAIDTEGHSGK		A0A060W6G2_ONCMY	Uncharacterized protein OS=Oncorhynchus mykiss GN=GSONMT00068021001 PE=4 SV=1		5.3714e+06	72132.6	55098	38194.4	46697.6	56777.5	41815.9	41815.9
22.32_1178.5955n	0	1	#3215	2	22.3156	1178.6	6.29	MKPSFGKSGPK	[1] Oxidation (M)	A0A060W6G2_ONCMY	Uncharacterized protein OS=Oncorhynchus mykiss GN=GSONMT00068021001 PE=4 SV=1	454122	2.34222e+06	4.83212e+06	231088	414121	261599	529703	236875	236875
19.22_1773.8439n	0	1	#3471	2	19.2219	1773.84	2.47	MPHMEMPNVDISLTK	[4] Oxidation (M)|[6] Oxidation (M)	A0A060W6G2_ONCMY	Uncharacterized protein OS=Oncorhynchus mykiss GN=GSONMT00068021001 PE=4 SV=1	102818	31917	280851	10486.5	2.81666e+06	867145	145437	113698	113698
20.79_1706.8263n	0	1	#3980	2	20.7883	1706.83	5.93	FHMPTMDFSLPKEK		A0A060W6G2_ONCMY	Uncharacterized protein OS=Oncorhynchus mykiss GN=GSONMT00068021001 PE=4 SV=1	14085.7	95778.7	130873	2218.31	3.66361e+06	274438	197028	142525	142525
23.11_1360.6767n	0	1	#25	2	23.1113	1360.68	12.72	MPMIDISLPKGK	[1] Oxidation (M)|[3] Oxidation (M)	A0A060W6G2_ONCMY	Uncharacterized protein OS=Oncorhynchus mykiss GN=GSONMT00068021001 PE=4 SV=1	2.73612e+06	4.39308e+06	1.51078e+06	1.38991e+06	1.05762e+06	1.41403e+06	2.83839e+06	1.88066e+06	2.02896e+06
20.87_1682.6969n	0	1	#405	2	20.8746	1682.7	1.23	MTPAEANVDVEGHIGK	[1] Oxidation (M)	A0A060W6G2_ONCMY	Uncharacterized protein OS=Oncorhynchus mykiss GN=GSONMT00068021001 PE=4 SV=1	4.20052e+06	532092	101854	50508.9	169030	200196	258785	251035	346870
20.21_1444.7659n	0	1	#605	2	20.2099	1444.77	9.23	FHMPTCDISLPK	[6] Carbamidomethyl (C)	A0A060W6G2_ONCMY	Uncharacterized protein OS=Oncorhynchus mykiss GN=GSONMT00068021001 PE=4 SV=1	479833	302855	92621.5	24883.4	529652	487837	129937	349016	2.69156e+06
19.30_1411.8094n	0	2	#4558,#197	2,2	19.3046	1411.81	18.07	IPKMPTIDVSAPK	[4] Oxidation (M)	A0A060W6G2_ONCMY	Uncharacterized protein OS=Oncorhynchus mykiss GN=GSONMT00068021001 PE=4 SV=1	51132.1	9884.44	21415.7	4.19172e+06	4.55023e+06	2.19944e+07	821722	896.7	4.4652e+06
19.81_1360.7061n	0	1	#28	2	19.8119	1360.71	13.09	MPMIDISLPKGK	[1] Oxidation (M)|[3] Oxidation (M)	A0A060W6G2_ONCMY	Uncharacterized protein OS=Oncorhynchus mykiss GN=GSONMT00068021001 PE=4 SV=1	836192	309503	2.46992e+06	2.29226e+07	5.19735e+07	4.95674e+07	434820	6.66203e+06	7.27301e+06
19.09_1360.6994n	0	1	#43	2	19.091	1360.7	17.97	MPMIDISLPKGK	[1] Oxidation (M)|[3] Oxidation (M)	A0A060W6G2_ONCMY	Uncharacterized protein OS=Oncorhynchus mykiss GN=GSONMT00068021001 PE=4 SV=1	5.13688e+06	14013.4	1.22421e+06	7.7004e+06	4.83301e+06	2.9781e+07	2.3793e+07	888953	2.59881e+07
24.95_1360.6960n	0	1	#305	2	24.9452	1360.7	14.22	MPMIDISLPKGK	[1] Oxidation (M)|[3] Oxidation (M)	A0A060W6G2_ONCMY	Uncharacterized protein OS=Oncorhynchus mykiss GN=GSONMT00068021001 PE=4 SV=1	62497.9	4.66131e+07	4.57464e+06	1.33148e+06	799484	682397	76694.2	69832.9	569971
17.38_1145.6125n	0	1	#119	2	17.3834	1145.61	6.2	GGNFKMPHMK		A0A060W6G2_ONCMY	Uncharacterized protein OS=Oncorhynchus mykiss GN=GSONMT00068021001 PE=4 SV=1	9.4781e+06	362850	1.03805e+06	184962	403715	712958	441931	4.1455e+06	128235
19.48_1411.8083n	0	1	#182	2	19.485	1411.81	17.72	IPKMPTIDVSAPK	[4] Oxidation (M)	A0A060W6G2_ONCMY	Uncharacterized protein OS=Oncorhynchus mykiss GN=GSONMT00068021001 PE=4 SV=1	224866	59150.7	68151.8	3.64596e+06	8.29366e+06	1.24494e+07	265022	1.36895e+07	1.54342e+06
16.77_1388.6455n	0	2	#560,#479	2,3	16.7659	1388.65	8.28	VEMPKMDVSLPK	[3] Oxidation (M)	A0A060W6G2_ONCMY	Uncharacterized protein OS=Oncorhynchus mykiss GN=GSONMT00068021001 PE=4 SV=1	5.55403e+06	3509.57	71103.5	532.958	58324.3	66585.8	38696.7	14745.2	244.967
21.86_1467.7372n	0	1	#2686	2	21.8643	1467.74	7.85	AEGTEQHGGVVATGR		A0A060W6G2_ONCMY	Uncharacterized protein OS=Oncorhynchus mykiss GN=GSONMT00068021001 PE=4 SV=1	229490	347159	30447.9	4.25685e+06	1.75082e+06	296874	64828.6	200728	117138
20.59_1682.6984n	0	1	#3260	2	20.5928	1682.7	7.79	MTPAEANVDVEGHIGK	[1] Oxidation (M)	A0A060W6G2_ONCMY	Uncharacterized protein OS=Oncorhynchus mykiss GN=GSONMT00068021001 PE=4 SV=1	713693	219699	551234	64465.7	27044.2	30193.5	37349	182761	63312.3
13.59_870.4434n	0	1	#4768	2	13.5919	870.443	19.34	NVEGPEVK		A0A060W6G2_ONCMY	Uncharacterized protein OS=Oncorhynchus mykiss GN=GSONMT00068021001 PE=4 SV=1	5566.09	264.991	589.825		109.873	2787.32	38667.5	48172.5
16.75_1626.7707n	0	1	#6617	2	16.7472	1626.77	7.18	LHMPSVDISLPKMK	[3] Oxidation (M)|[13] Oxidation (M)	A0A060W6G2_ONCMY	Uncharacterized protein OS=Oncorhynchus mykiss GN=GSONMT00068021001 PE=4 SV=1	78408.8	1224.21	1910.36		71594	12141.8	16399.1	11115.5
18.75_1073.5982n	0	1	#58	2	18.7517	1073.6	8.55	MPTIDVSAPK	[1] Oxidation (M)	A0A060W6G2_ONCMY	Uncharacterized protein OS=Oncorhynchus mykiss GN=GSONMT00068021001 PE=4 SV=1	5.80461e+06	1.09303e+06	2.64685e+07	379341	2.24754e+06	1.12382e+06	612593	1.90081e+06	170514
18.19_1360.6982n	0	1	#212	2	18.1932	1360.7	15.57	MPMIDISLPKGK	[1] Oxidation (M)|[3] Oxidation (M)	A0A060W6G2_ONCMY	Uncharacterized protein OS=Oncorhynchus mykiss GN=GSONMT00068021001 PE=4 SV=1	1.15887e+06	6497.53	392075	15797.5	205521	239973	2.18118e+06	4.12765e+07	2.72062e+06
19.70_1360.7024n	0	1	#421	2	19.696	1360.7	10.13	MPMIDISLPKGK	[1] Oxidation (M)|[3] Oxidation (M)	A0A060W6G2_ONCMY	Uncharacterized protein OS=Oncorhynchus mykiss GN=GSONMT00068021001 PE=4 SV=1	3.06078e+06	213329	164664	2.30152e+06	1.74667e+06	1.52912e+06	130266	808277	430163
20.66_1360.7034n	0	1	#463	2	20.6592	1360.7	4.75	MPMIDISLPKGK	[1] Oxidation (M)|[3] Oxidation (M)	A0A060W6G2_ONCMY	Uncharacterized protein OS=Oncorhynchus mykiss GN=GSONMT00068021001 PE=4 SV=1	399512	3.22967e+06	1.22531e+06	1.13133e+06	4.19164e+06	1.94203e+06	142987	273792	678746
19.43_1112.5603n	0	1	#515	2	19.4254	1112.56	6.32	NVEGPEVKGGK		A0A060W6G2_ONCMY	Uncharacterized protein OS=Oncorhynchus mykiss GN=GSONMT00068021001 PE=4 SV=1	8.89486e+06	587036	548704	203880	128687	105855	152149	180650	116607
21.96_1360.7019n	0	2	#70,#4750	2,3	21.9614	1360.7	14.45	MPMIDISLPKGK	[1] Oxidation (M)|[3] Oxidation (M)	A0A060W6G2_ONCMY	Uncharacterized protein OS=Oncorhynchus mykiss GN=GSONMT00068021001 PE=4 SV=1	2.24029e+07	1.78167e+06	3.92804e+06	1.03948e+06	3.11671e+06	2.58959e+06	2.14837e+06	3.65684e+06	217430
9.11_1360.7009n	0	1	#7288	2	9.11098	1360.7	10.25	MPMIDISLPKGK	[1] Oxidation (M)|[3] Oxidation (M)	A0A060W6G2_ONCMY	Uncharacterized protein OS=Oncorhynchus mykiss GN=GSONMT00068021001 PE=4 SV=1	12.7796	1.87653	102.64					8.96246	943660
17.31_1213.5950n	0	1	#204	2	17.3097	1213.6	7.05	VNTEGPEVKGGK		A0A060W6G2_ONCMY	Uncharacterized protein OS=Oncorhynchus mykiss GN=GSONMT00068021001 PE=4 SV=1	1.10641e+06	5.38398e+06	215303	754129	641354	1.03346e+06	621951	1.10967e+07	7905.48
20.78_1112.5654n	0	1	#1383	2	20.7833	1112.57	7.05	NVEGPEVKGGK		A0A060W6G2_ONCMY	Uncharacterized protein OS=Oncorhynchus mykiss GN=GSONMT00068021001 PE=4 SV=1	656492	370128	1.80714e+06	196034	586093	684762	1.42302e+06	271402	90100.6
18.98_963.4834n	0	1	#1581	2	18.9781	963.483	20.43	IEGEGGKFK		A0A060W6G2_ONCMY	Uncharacterized protein OS=Oncorhynchus mykiss GN=GSONMT00068021001 PE=4 SV=1	8639.52	8487.33	32884.6	21971.8	1597.48	1616.6	3134.29	377056
20.05_1055.5245n	0	1	#1845	2	20.0498	1055.52	16.59	MPTIGISLPK		A0A060W6G2_ONCMY	Uncharacterized protein OS=Oncorhynchus mykiss GN=GSONMT00068021001 PE=4 SV=1	60217.7	23879.9	28041	22405.2	46368	106353	91829	324730
17.00_1044.5609n	0	1	#68	2	17.0024	1044.56	8.31	IEAEGRSGVK		A0A060W6G2_ONCMY	Uncharacterized protein OS=Oncorhynchus mykiss GN=GSONMT00068021001 PE=4 SV=1	7.28296e+06	1.50712e+07	2.74815e+07	438527	5.50071e+07	7.83974e+06	992982	2.79271e+07	1.25789e+07
16.37_1213.5963n	0	1	#147	2	16.3716	1213.6	9.95	VNTEGPEVKGGK		A0A060W6G2_ONCMY	Uncharacterized protein OS=Oncorhynchus mykiss GN=GSONMT00068021001 PE=4 SV=1	1.47584e+07	3.17056e+06	2.39666e+06	75524.3	3.26526e+06	278194	132851	3.42604e+06	1.81654e+06
20.63_1360.7007n	0	2	#302,#11623	2,3	20.6303	1360.7	16.29	MPMIDISLPKGK	[1] Oxidation (M)|[3] Oxidation (M)	A0A060W6G2_ONCMY	Uncharacterized protein OS=Oncorhynchus mykiss GN=GSONMT00068021001 PE=4 SV=1	1.64106e+06	3.21108e+06	2.28833e+07	176017	5.28892e+06	760267	274000	4.2625e+06	2.56018e+07
9.98_804.4433n	0	1	#1324	2	9.97617	804.443	9.47	MDVSLPK	[1] Oxidation (M)	A0A060W6G2_ONCMY	Uncharacterized protein OS=Oncorhynchus mykiss GN=GSONMT00068021001 PE=4 SV=1	208871	11321.4	36333.2	74992.2	77179.5	18104	331194	7524.45	678.06
22.67_1180.5642n	0	1	#3108	2	22.6731	1180.56	6.45	MPNVDISHPR	[1] Oxidation (M)	A0A060W6G2_ONCMY	Uncharacterized protein OS=Oncorhynchus mykiss GN=GSONMT00068021001 PE=4 SV=1	22370.6	331411	287156		60024.3	42599.1	36217.5	360124	297897
23.71_1180.5853n	0	1	#8899	2	23.7126	1180.59	6.78	MPNVDISHPR	[1] Oxidation (M)	A0A060W6G2_ONCMY	Uncharacterized protein OS=Oncorhynchus mykiss GN=GSONMT00068021001 PE=4 SV=1	61710.1	29284.5	66608.4		76097.9	3790.72	19434.7	70598.1	36733.5
21.83_1758.8185n	1	1	#272	2	21.8324	1758.82	5.79	GGNIEMPSTDISLPKGK	[6] Oxidation (M)	A0A060W6G2_ONCMY	Uncharacterized protein OS=Oncorhynchus mykiss GN=GSONMT00068021001 PE=4 SV=1	41758.2	24374.8	9397.88	5402.34	145038	6494.78	1.21546e+07	104216	721010
20.27_1130.5646n	0	1	#373	2	20.2694	1130.56	8.38	MPSCDISPPK	[4] Carbamidomethyl (C)	A0A060W6G2_ONCMY	Uncharacterized protein OS=Oncorhynchus mykiss GN=GSONMT00068021001 PE=4 SV=1	696130	2.83785e+06	1.84471e+06	12293.7	3.06381e+06	1.53297e+06	3.56183e+06	934459	2.432e+06
18.76_1130.4268n	0	1	#2832	2	18.7625	1130.43	4.51	MPSCDISPPK	[4] Carbamidomethyl (C)	A0A060W6G2_ONCMY	Uncharacterized protein OS=Oncorhynchus mykiss GN=GSONMT00068021001 PE=4 SV=1	1801.98	6662.63	2387.82		512.968	188348	38663.3	32582.8	15.5227
20.73_1136.5758n	0	1	#526	2	20.7301	1136.58	10.31	GDSGDIDAEMK		A0A060W6G2_ONCMY	Uncharacterized protein OS=Oncorhynchus mykiss GN=GSONMT00068021001 PE=4 SV=1	1.27081e+06	1.44184e+06	1.06804e+06	382962	2.26596e+06	760239	296773	917271	1.80064e+06
22.61_1360.7027n	0	1	#545	2	22.6102	1360.7	10.66	MPMIDISLPKGK	[1] Oxidation (M)|[3] Oxidation (M)	A0A060W6G2_ONCMY	Uncharacterized protein OS=Oncorhynchus mykiss GN=GSONMT00068021001 PE=4 SV=1	1.34957e+06	881081	2.70297e+06	43468	300204	364116	1.03627e+06	2.94965e+06	5.15829e+06
20.18_1128.5534n	0	1	#613	2	20.1811	1128.55	13.19	MPNIDVSIPK	[1] Oxidation (M)	A0A060W6G2_ONCMY	Uncharacterized protein OS=Oncorhynchus mykiss GN=GSONMT00068021001 PE=4 SV=1	228470	360538	354403	551.573	123599	80933.5	198403	433216	519433
20.96_848.4285n	0	1	#691	2	20.9638	848.429	6.69	GKMEGEAK		A0A060W6G2_ONCMY	Uncharacterized protein OS=Oncorhynchus mykiss GN=GSONMT00068021001 PE=4 SV=1	1.09805e+06	1.55809e+06	896185	6115.69	2.22609e+06	847903	682989	2.25874e+06	6.32598e+06
21.72_1494.7051n	0	1	#709	2	21.7194	1494.71	28.76	GGIHAPDDTIKMPK	[12] Oxidation (M)	A0A060W6G2_ONCMY	Uncharacterized protein OS=Oncorhynchus mykiss GN=GSONMT00068021001 PE=4 SV=1	1.19364e+06	1.55848e+06	1.40103e+06	11691	1.50952e+06	1.44923e+06	2.22611e+06	2.51024e+06	3.73897e+06
21.77_1272.5900n	0	1	#1223	2	21.7746	1272.59	15.96	TEGGVNIDANVGK		A0A060W6G2_ONCMY	Uncharacterized protein OS=Oncorhynchus mykiss GN=GSONMT00068021001 PE=4 SV=1	779413	1.13891e+06	393599	98505.6	290667	208316	476307	1.47592e+06	1.13314e+06
21.63_1178.5988n	0	1	#1487	2	21.6328	1178.6	9.01	MKPSFGKSGPK	[1] Oxidation (M)	A0A060W6G2_ONCMY	Uncharacterized protein OS=Oncorhynchus mykiss GN=GSONMT00068021001 PE=4 SV=1	525127	1.80902e+06	797416	2449.27	451018	3.00184e+06	167299	698300	3.86357e+06
24.30_1596.8319n	0	2	#2981,#4482	2,3	24.3042	1596.83	2.95	GPNISMPKTDISLPK		A0A060W6G2_ONCMY	Uncharacterized protein OS=Oncorhynchus mykiss GN=GSONMT00068021001 PE=4 SV=1	46219.4	402358	82812.2		101476	765634	19163	738864	327952
18.59_1146.5929n	0	1	#5921	2	18.5886	1146.59	8.68	LSNIDITMPK	[8] Oxidation (M)	A0A060W6G2_ONCMY	Uncharacterized protein OS=Oncorhynchus mykiss GN=GSONMT00068021001 PE=4 SV=1	3533.59	3270.95	4707.73		4913.2	3907.34	15009.5	5892.69
13.39_942.4244n	0	1	#13351	2	13.3894	942.424	8.38	QPNAEAEGK		A0A060W6G2_ONCMY	Uncharacterized protein OS=Oncorhynchus mykiss GN=GSONMT00068021001 PE=4 SV=1	7897.85	20919	73583.4	4203.88	75.3502	215.013			17.9632
20.54_1758.8221n	0	1	#451	2	20.5375	1758.82	8.75	GGNIEMPSTDISLPKGK	[6] Oxidation (M)	A0A060W6G2_ONCMY	Uncharacterized protein OS=Oncorhynchus mykiss GN=GSONMT00068021001 PE=4 SV=1	1.90602e+06	912785	162865	150712	375540	267926	89258	1.23975e+07	3.09359e+07
18.61_1321.6436n	0	1	#855	2	18.6147	1321.64	1.52	APEMEVKGGNFK	[4] Oxidation (M)	A0A060W6G2_ONCMY	Uncharacterized protein OS=Oncorhynchus mykiss GN=GSONMT00068021001 PE=4 SV=1	776298	905274	356706	170098	230443	542856	116292	3.05327e+06	611693
15.94_842.4134n	0	1	#1245	2	15.9395	842.413	11.69	GPNISMPK		A0A060W6G2_ONCMY	Uncharacterized protein OS=Oncorhynchus mykiss GN=GSONMT00068021001 PE=4 SV=1	504101	244654	4.00205e+06	22238.2	541084	1.06225e+06	4.27913e+06	458344	3782.8
21.80_1012.5340n	0	1	#1692	2	21.7983	1012.53	7.18	VEGPEIKGGK		A0A060W6G2_ONCMY	Uncharacterized protein OS=Oncorhynchus mykiss GN=GSONMT00068021001 PE=4 SV=1	43652.4	392478	250069	416253	176912	299430	210029	26372.9	97376.6
21.12_848.4226n	0	1	#2038	2	21.1226	848.423	6.69	GKMEGEAK		A0A060W6G2_ONCMY	Uncharacterized protein OS=Oncorhynchus mykiss GN=GSONMT00068021001 PE=4 SV=1	294209	244053	539383	303595	130359	147532	145299	47483.1	22311.4
20.11_1360.6766n	0	1	#2139	2	20.1063	1360.68	6.52	MPMIDISLPKGK	[1] Oxidation (M)|[3] Oxidation (M)	A0A060W6G2_ONCMY	Uncharacterized protein OS=Oncorhynchus mykiss GN=GSONMT00068021001 PE=4 SV=1	386572	350557	1.46343e+06	435031	343244	506283	233217	2.00315e+06	2.5863e+06
19.62_1411.8095n	0	1	#2463	2	19.6214	1411.81	14.66	IPKMPTIDVSAPK	[4] Oxidation (M)	A0A060W6G2_ONCMY	Uncharacterized protein OS=Oncorhynchus mykiss GN=GSONMT00068021001 PE=4 SV=1	28958.1	395354	128056	576066	343785	991022	10106.8	156525	147704
18.35_1648.8026n	0	2	#80,#2059	2,3	18.3501	1648.8	5.67	FHMTSFDVSLPKIK		A0A060W6G2_ONCMY	Uncharacterized protein OS=Oncorhynchus mykiss GN=GSONMT00068021001 PE=4 SV=1	801949	1.68903e+07	1.34971e+06	4.97185e+07	137555378	1.23325e+08	1.0723e+07	8.10232e+06	2.65944e+07
18.86_1349.7074n	0	1	#540	2	18.8614	1349.71	2.88	LVKESSGTDGETK		A0A060W6G2_ONCMY	Uncharacterized protein OS=Oncorhynchus mykiss GN=GSONMT00068021001 PE=4 SV=1	345.083	5.62661e+06	318798	2.16763e+06	5.42594e+06	3.28481e+06	1.82754e+06	3.1837e+06	539285
19.68_1272.5951n	0	1	#2550	2	19.679	1272.6	13.33	TEGGVNIDANVGK		A0A060W6G2_ONCMY	Uncharacterized protein OS=Oncorhynchus mykiss GN=GSONMT00068021001 PE=4 SV=1	700.415	107349	54144.9	337638	1.34986e+06	183549	2864.85	31160.3	40975.4
23.83_1765.0022n	0	1	#4544	2	23.8337	1765	6.37	MPHIKMPNIDLSLPK	[1] Oxidation (M)|[6] Oxidation (M)	A0A060W6G2_ONCMY	Uncharacterized protein OS=Oncorhynchus mykiss GN=GSONMT00068021001 PE=4 SV=1	155408	66073.9	475573	1.26432e+06	726467	196538	139891	132640	16735
19.20_1395.6563n	0	1	#573	2	19.202	1395.66	3.15	IPKMPTIDVSAPK		A0A060W6G2_ONCMY	Uncharacterized protein OS=Oncorhynchus mykiss GN=GSONMT00068021001 PE=4 SV=1	4.63398e+06	1.09978e+06	165859	1.26817e+06	953776	378724	227612	779962	1.39833e+06
18.67_969.5199n	0	1	#730	2	18.6745	969.52	10.68	AKVEGPEIK		A0A060W6G2_ONCMY	Uncharacterized protein OS=Oncorhynchus mykiss GN=GSONMT00068021001 PE=4 SV=1	69472.8	2.36405e+06	143570	703272	1.81384e+06	243644	378168	649550	631746
22.04_1301.7141n	0	1	#1402	2	22.0368	1301.71	10.09	MPSIDISLPEGK	[1] Oxidation (M)	A0A060W6G2_ONCMY	Uncharacterized protein OS=Oncorhynchus mykiss GN=GSONMT00068021001 PE=4 SV=1	9037.83	122469	110964	3.22398e+06	1.63055e+06	230708	118290	148199	356037
18.08_942.5469n	0	1	#1452	2	18.0808	942.547	28.84	MPVIKMPK		A0A060W6G2_ONCMY	Uncharacterized protein OS=Oncorhynchus mykiss GN=GSONMT00068021001 PE=4 SV=1	80360.8	148847	4247.36	33169.4	107481	255105	872514	350834	200423
22.94_1378.6481n	0	1	#4603	2	22.9444	1378.65	13.97	TPTFDVSLPKFK		A0A060W6G2_ONCMY	Uncharacterized protein OS=Oncorhynchus mykiss GN=GSONMT00068021001 PE=4 SV=1	6455	107589	245275	826351	136793	341764	38068.6	76795.6	19433.7
19.87_1044.5615n	0	1	#105	2	19.8724	1044.56	8.77	VEGLEAKDGK		A0A060W6G2_ONCMY	Uncharacterized protein OS=Oncorhynchus mykiss GN=GSONMT00068021001 PE=4 SV=1	9.79193e+06	1.17338e+07	1.26574e+07	1958.63	1.48372e+07	2.99722e+07	1.91083e+06	1.17818e+07	1.90606e+06
21.53_1424.7614n	0	1	#120	2	21.5272	1424.76	13.34	FQMPTFDVSLPK	[3] Oxidation (M)	A0A060W6G2_ONCMY	Uncharacterized protein OS=Oncorhynchus mykiss GN=GSONMT00068021001 PE=4 SV=1	219938	1.90059e+06	201251	8473.93	1.00302e+06	2.34767e+06	1.20968e+06	2.11701e+06	79603.7
19.67_860.4464n	0	1	#228	2	19.6711	860.446	3.89	GGKVEMPK	[6] Oxidation (M)	A0A060W6G2_ONCMY	Uncharacterized protein OS=Oncorhynchus mykiss GN=GSONMT00068021001 PE=4 SV=1	1.37834e+06	2.67536e+06	1.16969e+06		1.18099e+06	1.75442e+06	624166	865210	245762
22.58_1178.5772n	0	1	#311	2	22.5821	1178.58	15.88	MKPSFGKSGPK	[1] Oxidation (M)	A0A060W6G2_ONCMY	Uncharacterized protein OS=Oncorhynchus mykiss GN=GSONMT00068021001 PE=4 SV=1	583599	820138	467356	116896	1.59748e+06	1.00411e+06	1.44429e+06	933223	713125
22.04_1764.8747n	0	1	#360	2	22.0384	1764.87	6.93	MPHIKMPNIDLSLPK	[1] Oxidation (M)|[6] Oxidation (M)	A0A060W6G2_ONCMY	Uncharacterized protein OS=Oncorhynchus mykiss GN=GSONMT00068021001 PE=4 SV=1	40204.4	604038	48879.4	97888.6	646341	916394	1.33604e+06	852866	113114
18.32_1123.5236n	0	1	#736	2	18.3191	1123.52	21.82	GEEDLEMSAK	[7] Oxidation (M)	A0A060W6G2_ONCMY	Uncharacterized protein OS=Oncorhynchus mykiss GN=GSONMT00068021001 PE=4 SV=1	345938	373828	479322		278921	522036	244732	69509.2	113589
17.79_1562.6645n	0	1	#1018	2	17.786	1562.66	16.22	AMDVSTVEIEGEGVK		A0A060W6G2_ONCMY	Uncharacterized protein OS=Oncorhynchus mykiss GN=GSONMT00068021001 PE=4 SV=1	153824	631602	68127		1.06707e+06	1.6165e+06	1.33864e+06	149985	20693
21.71_1146.5072n	0	1	#1120	2	21.7072	1146.51	5.57	LSNIDITMPK	[8] Oxidation (M)	A0A060W6G2_ONCMY	Uncharacterized protein OS=Oncorhynchus mykiss GN=GSONMT00068021001 PE=4 SV=1	621437	456745	499015	151.057	596632	188382	70516.6	347406	116432
20.61_1494.7257n	0	1	#1792	2	20.6062	1494.73	15.7	GGIHAPDDTIKMPK	[12] Oxidation (M)	A0A060W6G2_ONCMY	Uncharacterized protein OS=Oncorhynchus mykiss GN=GSONMT00068021001 PE=4 SV=1	55371.3	410221	4.90312e+06		9379.97	17641.9	9347.32	72134.7	294836
24.02_2145.9534n	0	1	#6176	2	24.0172	2145.95	0.85	TDISLPKIGSSNMDIEGPEK	[13] Oxidation (M)	A0A060W6G2_ONCMY	Uncharacterized protein OS=Oncorhynchus mykiss GN=GSONMT00068021001 PE=4 SV=1	657.148	462.48		19.9236	7299.77	5197.02	1087.45	319285	3127.69
21.99_1467.7974n	0	1	#70	2	21.9892	1467.8	6.27	AEGTEQHGGVVATGR		A0A060W6G2_ONCMY	Uncharacterized protein OS=Oncorhynchus mykiss GN=GSONMT00068021001 PE=4 SV=1	1.51982e+06	1.57415e+08	93122.9	892896	1.22013e+06	1.00968e+06	106525	180682	2.01176e+06
16.44_864.4360n	0	1	#950	2	16.4407	864.436	5.75	GKMEGEAK	[3] Oxidation (M)	A0A060W6G2_ONCMY	Uncharacterized protein OS=Oncorhynchus mykiss GN=GSONMT00068021001 PE=4 SV=1	217419	61416.8	1.9613e+06	81579.3	94130.5	117638	311658	137363	35210.3
18.52_904.4798n	0	1	#1055	2	18.5172	904.48	4.34	EGKFSLPK		A0A060W6G2_ONCMY	Uncharacterized protein OS=Oncorhynchus mykiss GN=GSONMT00068021001 PE=4 SV=1	629852	1.50812e+06	201164	413327	489233	428452	700067	214608	164701
15.89_1218.6131n	0	1	#770	2	15.8852	1218.61	19.79	MPTIDIECPK	[1] Oxidation (M)|[8] Carbamidomethyl (C)	A0A060W6G2_ONCMY	Uncharacterized protein OS=Oncorhynchus mykiss GN=GSONMT00068021001 PE=4 SV=1	494721	46150.2	1.6287e+06	473266	655741	4.49651e+06	148727	700591	347374
18.79_1127.6083n	0	1	#1245	2	18.7915	1127.61	6.94	MPDIDLSLPK		A0A060W6G2_ONCMY	Uncharacterized protein OS=Oncorhynchus mykiss GN=GSONMT00068021001 PE=4 SV=1	17336	17612.4	68798.5	34152.8	51801.1	86926.9	23508.8	220187	159305
19.25_1127.5979n	0	1	#1331	2	19.2519	1127.6	9.22	MPDIDLSLPK		A0A060W6G2_ONCMY	Uncharacterized protein OS=Oncorhynchus mykiss GN=GSONMT00068021001 PE=4 SV=1	46579.1	41832.9	165478	40331.9	223680	227023	45339.7	177156	156723
18.43_1563.7802n	0	1	#212	2	18.4309	1563.78	7.03	GKAEGEVDIEGYLGK		A0A060W6G2_ONCMY	Uncharacterized protein OS=Oncorhynchus mykiss GN=GSONMT00068021001 PE=4 SV=1	4.75394e+07	5.40124e+06	239856	159354	32043.2	11409.6	22465.8	1.885e+07	652080
16.42_1467.8041n	0	1	#267	2	16.4199	1467.8	6.27	AEGTEQHGGVVATGR		A0A060W6G2_ONCMY	Uncharacterized protein OS=Oncorhynchus mykiss GN=GSONMT00068021001 PE=4 SV=1	258617	466712	11923.7	529157	2.58567e+07	1.69791e+07	319454	22250.2	226417
16.45_860.4439n	0	1	#373	2	16.448	860.444	7.14	GGKVEMPK	[6] Oxidation (M)	A0A060W6G2_ONCMY	Uncharacterized protein OS=Oncorhynchus mykiss GN=GSONMT00068021001 PE=4 SV=1	1.55995e+06	2.64135e+06	927650	216268	146160	197173	291374	108784	5452.79
15.55_904.4808n	0	1	#603	2	15.5504	904.481	4.34	EGKFSLPK		A0A060W6G2_ONCMY	Uncharacterized protein OS=Oncorhynchus mykiss GN=GSONMT00068021001 PE=4 SV=1	1.09659e+06	1.75009e+06	293220	9712.23	142463	247972	491942	40698.7	48.0051
14.84_1044.5587n	0	1	#198	2	14.8408	1044.56	9.99	IEAEGRSGVK		A0A060W6G2_ONCMY	Uncharacterized protein OS=Oncorhynchus mykiss GN=GSONMT00068021001 PE=4 SV=1	1382	3.39334e+06	2902.47	4.01393	160785	464738	0.0105713	3.1251e+06	6875.24
18.61_1758.8225n	0	1	#292	2	18.6054	1758.82	8.82	GGNIEMPSTDISLPKGK	[6] Oxidation (M)	A0A060W6G2_ONCMY	Uncharacterized protein OS=Oncorhynchus mykiss GN=GSONMT00068021001 PE=4 SV=1	121112	2.19053e+07	47483.9	966893	2.9294e+06	227306	3489.81	381295	1.21222e+06
19.73_1494.7268n	0	1	#462	2	19.7265	1494.73	10.95	GGIHAPDDTIKMPK	[12] Oxidation (M)	A0A060W6G2_ONCMY	Uncharacterized protein OS=Oncorhynchus mykiss GN=GSONMT00068021001 PE=4 SV=1	417209	241494	786564	5.07949e+06	7.05134e+06	1.09691e+07	13348.9	594253	2.33258e+06
18.06_1327.6353n	1	1	#944	2	18.0577	1327.64	12.35	ADGEGRPASAEIR		A0A060W6G2_ONCMY	Uncharacterized protein OS=Oncorhynchus mykiss GN=GSONMT00068021001 PE=4 SV=1	726662	4.29727e+06	281210	259938	4.64425e+06	3.17896e+06	3079.36	396776	731339
19.30_1012.5464n	0	1	#2125	2	19.2955	1012.55	10.42	IDLDVTLPK		A0A060W6G2_ONCMY	Uncharacterized protein OS=Oncorhynchus mykiss GN=GSONMT00068021001 PE=4 SV=1	129210	3000.16	31457	12944.3	11166.7	15656.1		181044	30006.4
16.95_1012.5609n	0	1	#2492	2	16.9477	1012.56	12.16	IDLDVTLPK		A0A060W6G2_ONCMY	Uncharacterized protein OS=Oncorhynchus mykiss GN=GSONMT00068021001 PE=4 SV=1	1410	368.3	51331.7	17.3138	132829	3933.27		446913
20.31_2384.1798n	0	1	#2432	3	20.31	2384.18	5.88	SPEEHTNIEGPEVKGEFNMPK	[19] Oxidation (M)	A0A060W6G2_ONCMY	Uncharacterized protein OS=Oncorhynchus mykiss GN=GSONMT00068021001 PE=4 SV=1	9383.68	66752.6	21.4835	145256	283987	138840	2123.06	6993.49	152762
21.00_1648.8273n	0	1	#2696	2	20.9975	1648.83	7.62	FHMTSFDVSLPKIK		A0A060W6G2_ONCMY	Uncharacterized protein OS=Oncorhynchus mykiss GN=GSONMT00068021001 PE=4 SV=1	317863	55179.4	886543	1.62126e+06	512864	1.25972e+06	112155	52712.5	643077
22.15_1301.7143n	0	1	#2834	2	22.1478	1301.71	13.4	MPSIDISLPEGK	[1] Oxidation (M)	A0A060W6G2_ONCMY	Uncharacterized protein OS=Oncorhynchus mykiss GN=GSONMT00068021001 PE=4 SV=1	16838	23551.8	17344.3	1.60614e+06	16791.5	218764	1316.08	56894.5	439693
20.09_1678.8855n	0	7	#14894,#596,#4605,#4103,#2738,#19326,#1520	2,2,2,2,2,2,2	20.089	1678.89	57.23	EYVLPSFEVSLTPAK		CO3_ONCMY	Complement C3 (Fragment) OS=Oncorhynchus mykiss GN=c3 PE=1 SV=1	401097	1.02086e+06	416519	1.86968e+07	1.54166e+07	9.30751e+06	1.6938e+06	262543	1.58518e+06
23.52_1678.8855n	0	6	#5096,#6162,#8497,#8083,#4722,#2587	2,2,2,2,2,2	23.5177	1678.89	57.09	EYVLPSFEVSLTPAK		CO3_ONCMY	Complement C3 (Fragment) OS=Oncorhynchus mykiss GN=c3 PE=1 SV=1	970116	1.64252e+06	3.15874e+06	147013	3.44266e+06	580264	176861	1.03003e+06	5.01585e+06
20.78_1364.8192n	0	3	#569,#827,#1876	2,2,2	20.7786	1364.82	58.84	AALQVLSAPNLLR		CO3_ONCMY	Complement C3 (Fragment) OS=Oncorhynchus mykiss GN=c3 PE=1 SV=1	199447	1.03566e+06	56371.9	7.41705e+06	1.00885e+07	3.60473e+06	159934	78027.9	4.24223e+07
19.29_799.4836n	0	1	#830	2	19.2949	799.484	39.59	VGLVAVDK		CO3_ONCMY	Complement C3 (Fragment) OS=Oncorhynchus mykiss GN=c3 PE=1 SV=1	146794	10267.7	116606	760178	2.84091e+06	1.57087e+06	267931	172837	101753
17.79_799.4768n	0	1	#1371	2	17.7906	799.477	41.65	VGLVAVDK		CO3_ONCMY	Complement C3 (Fragment) OS=Oncorhynchus mykiss GN=c3 PE=1 SV=1	210183	6765.38	31705.8	182913	122527	582078	195148	642114	502559
20.71_799.4831n	0	1	#2309	2	20.7119	799.483	16.89	VGLVAVDK		CO3_ONCMY	Complement C3 (Fragment) OS=Oncorhynchus mykiss GN=c3 PE=1 SV=1	132491	228436	193630	926589	607774	464866	170703	227182	128834
19.80_1087.5747n	0	1	#930	2	19.8048	1087.57	27.26	AFEEAGPIVR		CO3_ONCMY	Complement C3 (Fragment) OS=Oncorhynchus mykiss GN=c3 PE=1 SV=1	368556	13778.3	111629	1.93831e+06	4.00055e+06	2.90301e+06	286842	137204	396032
17.40_1087.5688n	0	1	#2200	2	17.401	1087.57	39.08	AFEEAGPIVR		CO3_ONCMY	Complement C3 (Fragment) OS=Oncorhynchus mykiss GN=c3 PE=1 SV=1	399137	797.138	109.637	381897	97145.2	312488	329515	628722	1.86816e+06
16.70_1087.5685n	0	3	#3414,#4869,#319	2,2,2	16.6974	1087.57	47.2	AFEEAGPIVR		CO3_ONCMY	Complement C3 (Fragment) OS=Oncorhynchus mykiss GN=c3 PE=1 SV=1	157957	2859.32	42070.5	78058.5	591024	955269	1.79617e+06	492102	855503
18.00_1087.5713n	0	5	#8013,#36487,#557,#1026,#9912	2,2,2,2,2	17.9988	1087.57	47.11	AFEEAGPIVR		CO3_ONCMY	Complement C3 (Fragment) OS=Oncorhynchus mykiss GN=c3 PE=1 SV=1	482056	274002	919269	5.83992e+06	600530	886124	617936	1.79099e+06	577680
20.29_1276.6721n	0	1	#934	2	20.2895	1276.67	42.51	AFSLTITGDPGAK		CO3_ONCMY	Complement C3 (Fragment) OS=Oncorhynchus mykiss GN=c3 PE=1 SV=1	392168	200464	639225	5.61159e+06	5.64888e+06	3.91704e+06	102792	397021	548871
15.91_912.5488n	0	1	#1074	2	15.9056	912.549	35.6	VVAEGVLVK		CO3_ONCMY	Complement C3 (Fragment) OS=Oncorhynchus mykiss GN=c3 PE=1 SV=1	2874.41	13981	9093.83		16626.3	181569	114092	728425	1.16178e+06
18.94_1206.5880n	0	1	#1219	2	18.9351	1206.59	29.72	EIFEDQEVAK		CO3_ONCMY	Complement C3 (Fragment) OS=Oncorhynchus mykiss GN=c3 PE=1 SV=1	186715	38445.1	26204.4	1.85402e+06	5.58731e+06	3.13508e+06	2.71867e+06	805817	1.11791e+06
15.55_1206.5798n	0	1	#5139	2	15.5476	1206.58	27.43	EIFEDQEVAK		CO3_ONCMY	Complement C3 (Fragment) OS=Oncorhynchus mykiss GN=c3 PE=1 SV=1	1898.5	1207.86			3255.96	61942.9	9618.14	70961.7	274834
9.56_2383.2167n	0	5	#1601,#6475,#714,#7105,#3467	2,2,3,3,3	9.5609	2383.22	69.47	VQEVGVLQPAAVSVYEYYNQK		CO3_ONCMY	Complement C3 (Fragment) OS=Oncorhynchus mykiss GN=c3 PE=1 SV=1	197987	1102.36	11630.6	3.02146e+07	16593.7	4090.02	206593	167106	164915
20.57_2383.2098n	0	5	#2032,#1175,#11945,#1255,#6119	2,2,2,3,3	20.5656	2383.21	59.16	VQEVGVLQPAAVSVYEYYNQK		CO3_ONCMY	Complement C3 (Fragment) OS=Oncorhynchus mykiss GN=c3 PE=1 SV=1	519542	41256.1	2.28357e+06	3.02279e+06	2.39698e+06	1.2045e+06	7.36832e+06	747581	436245
23.83_2383.2149n	8	8	#2843,#3834,#2439,#1971,#1560,#792,#1386,#2275	2,2,2,3,3,3,3,3	23.8328	2383.21	68.81	VQEVGVLQPAAVSVYEYYNQK		CO3_ONCMY	Complement C3 (Fragment) OS=Oncorhynchus mykiss GN=c3 PE=1 SV=1	1.54764e+08	1.5592e+06	1.35357e+06	1.6762e+07	3.13642e+07	6.04386e+06	3.11976e+06	1.25365e+06	3.85014e+06
19.93_1411.8118n	0	1	#1514	2	19.9301	1411.81	83.66	QGNALVTLSVPVSK		CO3_ONCMY	Complement C3 (Fragment) OS=Oncorhynchus mykiss GN=c3 PE=1 SV=1	184345	136366	117205	1.65277e+06	3.33869e+06	3.95085e+06	1.08667e+06	87007.9	1.88701e+06
21.80_2338.1666n	0	1	#1741	3	21.7964	2338.17	63.33	VGSNENIFVESQDHVGGPLNVK		CO3_ONCMY	Complement C3 (Fragment) OS=Oncorhynchus mykiss GN=c3 PE=1 SV=1	304552	551590	259079	6.00872e+06	5.26643e+06	935250	34510.5	26116.1	12159.8
19.29_1215.5851n	0	1	#1886	2	19.2949	1215.59	49.26	ACGAGLDYVYK	[2] Carbamidomethyl (C)	CO3_ONCMY	Complement C3 (Fragment) OS=Oncorhynchus mykiss GN=c3 PE=1 SV=1	210961	16779.5	177419	1.44141e+06	4.28956e+06	2.17462e+06	204165	830940	667476
17.37_1072.5504n	0	1	#2211	2	17.3719	1072.55	12.09	TFSSEFEVK		CO3_ONCMY	Complement C3 (Fragment) OS=Oncorhynchus mykiss GN=c3 PE=1 SV=1	71493		4454.08	1747.5	1203.92	25798.8	168171	302969	225487
18.79_1338.5977n	0	1	#2236	2	18.7874	1338.6	47.15	QEVNMDPMSTR	[5] Oxidation (M)|[8] Oxidation (M)	CO3_ONCMY	Complement C3 (Fragment) OS=Oncorhynchus mykiss GN=c3 PE=1 SV=1	209617	200370	5.88794e+06	497473	1.01206e+06	931737	523022	539209	713746
22.10_1125.6438n	5	5	#569,#1189,#2865,#1991,#2505	2,2,2,2,2	22.0966	1125.64	51.88	ETNVLLNPVK		CO3_ONCMY	Complement C3 (Fragment) OS=Oncorhynchus mykiss GN=c3 PE=1 SV=1	389828	5.21596e+07	1.31086e+06	74463	550829	1.04976e+06	5.22765e+06	1.9202e+06	920866
16.78_1125.6358n	0	6	#1281,#2675,#217,#3280,#2237,#1446	2,2,2,2,2,2	16.7824	1125.64	44.65	ETNVLLNPVK		CO3_ONCMY	Complement C3 (Fragment) OS=Oncorhynchus mykiss GN=c3 PE=1 SV=1	207242	112580	2.52684e+06	1.64459e+06	420802	1.10793e+06	4.09691e+06	2.3573e+06	1.63653e+06
22.18_1421.7519n	0	1	#2433	2	22.182	1421.75	57.63	AVTISDVITSMASK		CO3_ONCMY	Complement C3 (Fragment) OS=Oncorhynchus mykiss GN=c3 PE=1 SV=1	371016	104390	59439.5	2.44736e+06	1.10691e+06	65340.2	8184.37	5320.97	11177.8
20.86_1020.6367n	0	2	#3855,#3157	2,2	20.8591	1020.64	20.68	GSLILYLDK		CO3_ONCMY	Complement C3 (Fragment) OS=Oncorhynchus mykiss GN=c3 PE=1 SV=1	1787.43	46369	8041.94	150953	27628.8	81321	234831	6728.15	42932.2
15.67_1020.6043n	0	3	#2710,#2553,#903	2,2,2	15.6727	1020.6	47.82	GSLILYLDK		CO3_ONCMY	Complement C3 (Fragment) OS=Oncorhynchus mykiss GN=c3 PE=1 SV=1	0.0247586	194510	105614	706155	147333	624910	869980	449215	245266
21.50_1715.7765n	0	1	#3244	2	21.4976	1715.78	40.58	DSDCESFDLSVTLTK	[4] Carbamidomethyl (C)	CO3_ONCMY	Complement C3 (Fragment) OS=Oncorhynchus mykiss GN=c3 PE=1 SV=1	490744	1.25361e+06	655339	2.78995e+06	1.72465e+06	1.5022e+06	3154.38	16761.8	11607.3
15.38_1715.7782n	0	2	#2788,#7604	2,2	15.3783	1715.78	47.79	DSDCESFDLSVTLTK	[4] Carbamidomethyl (C)	CO3_ONCMY	Complement C3 (Fragment) OS=Oncorhynchus mykiss GN=c3 PE=1 SV=1	470009	336028	948722	2.19638e+06	1.62719e+06	1.56544e+06	26298.7	93853.4	20122.5
21.59_1230.6827n	0	1	#2912	2	21.5853	1230.68	41.75	VNSIDKDLTVK		CO3_ONCMY	Complement C3 (Fragment) OS=Oncorhynchus mykiss GN=c3 PE=1 SV=1	60467.8	237979	544897	1.54776e+06	929571	117194	58267	66867.6	19977.4
22.78_1768.0403n	0	1	#2913	2	22.7756	1768.04	67.15	IPLNTVASATELVITVK		CO3_ONCMY	Complement C3 (Fragment) OS=Oncorhynchus mykiss GN=c3 PE=1 SV=1	222471	160999	37971.7	5.48401e+06	3.95244e+06	277386	3099.47	36067	215469
15.18_804.4496n	0	1	#1539	2	15.1786	804.45	42.73	LPYSAVR		CO3_ONCMY	Complement C3 (Fragment) OS=Oncorhynchus mykiss GN=c3 PE=1 SV=1	73673	56529.6	2607.58		36940.3	10735.8	3431.03	288283
17.21_804.4487n	0	3	#2197,#3836,#3642	2,2,2	17.212	804.449	35.72	LPYSAVR		CO3_ONCMY	Complement C3 (Fragment) OS=Oncorhynchus mykiss GN=c3 PE=1 SV=1	126555	79236.6	78067.9	6145.14	59667.7	56774	213472	322835	119630
14.11_914.4842n	0	1	#3890	2	14.1056	914.484	11.55	QDALLLSR		CO3_ONCMY	Complement C3 (Fragment) OS=Oncorhynchus mykiss GN=c3 PE=1 SV=1	12229.7	1141.55	1659.78		42.1476	28329.7	6153.1	188272	98752.9
15.41_878.4852n	0	1	#3966	2	15.4094	878.485	19.65	GVYVLNSK		CO3_ONCMY	Complement C3 (Fragment) OS=Oncorhynchus mykiss GN=c3 PE=1 SV=1	362.321	1102.32	1046.79		1513.03	25822.8	48019.9	15872.9	129541
19.36_813.4258n	0	2	#2749,#1337	2,2	19.3649	813.426	22.88	EIVNPDK		CO3_ONCMY	Complement C3 (Fragment) OS=Oncorhynchus mykiss GN=c3 PE=1 SV=1	36929.2	3.26456e+06	176253	47773.1	184385	89439.8	82530	18231.8	28710.3
14.99_813.4241n	0	4	#11475,#6637,#5565,#1358	2,2,2,2	14.9919	813.424	27.12	EIVNPDK		CO3_ONCMY	Complement C3 (Fragment) OS=Oncorhynchus mykiss GN=c3 PE=1 SV=1	105768	218315	229193	47930.4	1.34938e+06	334086	81240.3	196215	63022.3
20.45_1595.8537n	0	1	#205	2	20.4475	1595.85	5.83	TYMIMGKSEDLHR	[5] Oxidation (M)	CO3_ONCMY	Complement C3 (Fragment) OS=Oncorhynchus mykiss GN=c3 PE=1 SV=1	596265	3.03879e+07	9.26454e+06	34926.2	97304.9	3.74174e+06	31509.4	5.18376e+07	238603
12.96_1247.4595n	0	3	#4011,#6645,#17793	2,2,2	12.9615	1247.46	45.72	DNTMGYTCDR	[4] Oxidation (M)|[8] Carbamidomethyl (C)	CO3_ONCMY	Complement C3 (Fragment) OS=Oncorhynchus mykiss GN=c3 PE=1 SV=1	101297	12027	278214	11757.2	37614.6	92377.3	158606	109381	76852.8
14.49_1247.4586n	0	3	#5188,#6181,#12907	2,2,2	14.4876	1247.46	52.38	DNTMGYTCDR	[4] Oxidation (M)|[8] Carbamidomethyl (C)	CO3_ONCMY	Complement C3 (Fragment) OS=Oncorhynchus mykiss GN=c3 PE=1 SV=1	69403.5	44888.1	190788	12.8317	12155.9	3044.53	84866.9	114383	968.701
17.85_1247.4594n	0	6	#2782,#15305,#11124,#3276,#8965,#14974	2,2,2,2,2,2	17.8487	1247.46	48.5	DNTMGYTCDR	[4] Oxidation (M)|[8] Carbamidomethyl (C)	CO3_ONCMY	Complement C3 (Fragment) OS=Oncorhynchus mykiss GN=c3 PE=1 SV=1	1.47201e+07	101027	119995	1736.56	218447	51733.6	47474.3	43601.1	26966.8
20.57_912.5460n	0	1	#228	2	20.5656	912.546	46.16	VVAEGVLVK		CO3_ONCMY	Complement C3 (Fragment) OS=Oncorhynchus mykiss GN=c3 PE=1 SV=1	5.06462e+06	6.2173e+06	4.02524e+06	5.73749e+06	5.70364e+06	5.95041e+06	3.34004e+06	1.52638e+07	701.463
19.77_1125.6401n	0	3	#85,#919,#480	2,2,2	19.7663	1125.64	44.12	ETNVLLNPVK		CO3_ONCMY	Complement C3 (Fragment) OS=Oncorhynchus mykiss GN=c3 PE=1 SV=1	1.31996e+06	1.6197e+06	804810	860694	3.68766e+06	781919	7.57875e+06	3.51235e+06	112285
21.28_1087.5698n	0	1	#961	2	21.2751	1087.57	43.79	AFEEAGPIVR		CO3_ONCMY	Complement C3 (Fragment) OS=Oncorhynchus mykiss GN=c3 PE=1 SV=1	676616	2.13806e+06	1.30072e+06	2.89643e+06	2.06029e+06	1.50209e+06	1.20289e+06	1.74572e+06
20.83_799.4831n	0	1	#1040	2	20.8323	799.483	40.83	VGLVAVDK		CO3_ONCMY	Complement C3 (Fragment) OS=Oncorhynchus mykiss GN=c3 PE=1 SV=1	301177	347277	426038	427118	684246	149923	300941	489803
21.07_804.4522n	0	1	#1153	2	21.0707	804.452	17.09	LPYSAVR		CO3_ONCMY	Complement C3 (Fragment) OS=Oncorhynchus mykiss GN=c3 PE=1 SV=1	215961	806562	286896	668028	1.13119e+06	199849	395516	392404	65914.2
16.42_804.4506n	0	3	#1695,#382,#1064	2,2,2	16.4159	804.451	32.96	LPYSAVR		CO3_ONCMY	Complement C3 (Fragment) OS=Oncorhynchus mykiss GN=c3 PE=1 SV=1	159909	199033	176550	468581	153760	1.01842e+06	1.28301e+06	1.04175e+06	751012
13.64_804.4518n	0	2	#1942,#1661	2,2	13.6413	804.452	39.91	LPYSAVR		CO3_ONCMY	Complement C3 (Fragment) OS=Oncorhynchus mykiss GN=c3 PE=1 SV=1	31290.6	44693.3	110201	1.79295e+06	109983	472684	141291	142441	27809.3
21.78_1102.4804n	0	1	#1657	2	21.776	1102.48	6.74	KWEDIGLDK		CO3_ONCMY	Complement C3 (Fragment) OS=Oncorhynchus mykiss GN=c3 PE=1 SV=1	45627.8	268660	77156.4	131135	48024.1	15362.9	49217.8	151701	6320.76
19.01_1668.9015n	0	3	#4081,#1669,#269	2,3,3	19.0089	1668.9	14.36	IDLVIKPGTDEGVEGK		CO3_ONCMY	Complement C3 (Fragment) OS=Oncorhynchus mykiss GN=c3 PE=1 SV=1	273365	192771	111988	9.88562e+06	2.59295e+06	1.67786e+06	8.86029e+06	773399	156677
24.67_1020.5833n	0	3	#10117,#1784,#319	2,2,2	24.6692	1020.58	47.7	GSLILYLDK		CO3_ONCMY	Complement C3 (Fragment) OS=Oncorhynchus mykiss GN=c3 PE=1 SV=1	3.69691e+06	37750.6	57094.3	3.41431e+06	719288	1.52605e+06	3.29819e+06	218516	927807
14.26_804.3991n	0	4	#2075,#341,#128,#576	2,2,2,2	14.2581	804.399	40.77	SEDIVSR		CO3_ONCMY	Complement C3 (Fragment) OS=Oncorhynchus mykiss GN=c3 PE=1 SV=1	393170	378158	399224	241692	316231	349430	2.83319e+06	549964	137803
10.39_804.4030n	0	2	#1487,#819	2,2	10.3923	804.403	17.8	SEDIVSR		CO3_ONCMY	Complement C3 (Fragment) OS=Oncorhynchus mykiss GN=c3 PE=1 SV=1	142016	34886.3	1.80941e+06	44532.3	41359	19870.4	145575	18874.3	1441.74
19.24_813.4263n	0	1	#2316	2	19.2383	813.426	12.61	EIVNPDK		CO3_ONCMY	Complement C3 (Fragment) OS=Oncorhynchus mykiss GN=c3 PE=1 SV=1	151489	150648	129712	226228	92236.8	91381.2	93809.8	84674.6	6514.76
15.29_813.4239n	0	1	#3586	2	15.2865	813.424	18.89	EIVNPDK		CO3_ONCMY	Complement C3 (Fragment) OS=Oncorhynchus mykiss GN=c3 PE=1 SV=1	126824	158127	117329	5001.58	161993	81088.8	99487	14638.6	6759.37
19.64_1678.8850n	0	2	#2517,#1174	2,2	19.645	1678.88	53.05	EYVLPSFEVSLTPAK		CO3_ONCMY	Complement C3 (Fragment) OS=Oncorhynchus mykiss GN=c3 PE=1 SV=1	41206.3	80588.5	65135.7	3.86059e+06	146964	1.23811e+06	2.09808e+06	245882	239036
19.30_1715.7733n	0	1	#4097	2	19.2974	1715.77	58.4	DSDCESFDLSVTLTK	[4] Carbamidomethyl (C)	CO3_ONCMY	Complement C3 (Fragment) OS=Oncorhynchus mykiss GN=c3 PE=1 SV=1	72392	64438.4	53835.4	3.57898e+06	51363.7	1.78942e+06	13626.4	46709.5
11.06_1768.0402n	0	2	#7581,#5961	2,3	11.0603	1768.04	50.32	IPLNTVASATELVITVK		CO3_ONCMY	Complement C3 (Fragment) OS=Oncorhynchus mykiss GN=c3 PE=1 SV=1	255.505	169.4	1276.02	699726		3898.73	33065.2	87.4851	3.24637e+06
28.53_1768.0406n	0	2	#6215,#5587	3,3	28.5334	1768.04	20.24	IPLNTVASATELVITVK		CO3_ONCMY	Complement C3 (Fragment) OS=Oncorhynchus mykiss GN=c3 PE=1 SV=1	34077.4	17218.9	60421.7		3760.22	55815.3	11268.6	17410.8	87495.8
21.99_1768.0386n	0	9	#4705,#11514,#945,#3305,#1651,#1183,#1870,#4109,#2066	2,2,2,2,2,2,2,3,3	21.9872	1768.04	113.17	IPLNTVASATELVITVK		CO3_ONCMY	Complement C3 (Fragment) OS=Oncorhynchus mykiss GN=c3 PE=1 SV=1	611412	3.88383e+06	2.3751e+06	1.83081e+07	6.61244e+06	6.08549e+06	5.40141e+06	8.85628e+06	106941031
19.33_1768.0407n	0	2	#7934,#4877	3,3	19.3272	1768.04	18.86	IPLNTVASATELVITVK		CO3_ONCMY	Complement C3 (Fragment) OS=Oncorhynchus mykiss GN=c3 PE=1 SV=1	48200	34201.6	54145.1	0.480251	4048.15	7181.62	4735.01		2.13645e+06
21.07_1276.7028n	0	1	#5369	2	21.0707	1276.7	28.91	AFSLTITGDPGAK		CO3_ONCMY	Complement C3 (Fragment) OS=Oncorhynchus mykiss GN=c3 PE=1 SV=1	64270.2	59679.8	75838.6	1.38699e+06	388675	680098	334286	5132.52
22.51_2383.2133n	0	2	#12183,#7107	2,3	22.5141	2383.21	23.93	VQEVGVLQPAAVSVYEYYNQK		CO3_ONCMY	Complement C3 (Fragment) OS=Oncorhynchus mykiss GN=c3 PE=1 SV=1	265123	1.10678e+06	179643	92390.2	173371	215544	37018.6	355803
22.81_2311.0907n	0	2	#7290,#13216	2,2	22.8082	2311.09	23.15	EVCLGIDEFINQITTFGCPV	[3] Carbamidomethyl (C)|[18] Carbamidomethyl (C)	CO3_ONCMY	Complement C3 (Fragment) OS=Oncorhynchus mykiss GN=c3 PE=1 SV=1	5220.96	10987.2	13223.1	780999	469014	392800	263267	27664.9	7872.41
15.12_1475.5033n	0	6	#7369,#3977,#24102,#3157,#14612,#13082	2,2,2,2,2,2	15.1245	1475.5	78.41	SEEDDDDDAYMR	[11] Oxidation (M)	CO3_ONCMY	Complement C3 (Fragment) OS=Oncorhynchus mykiss GN=c3 PE=1 SV=1	277661	147615	545812	34315	26496.3	17713.6	162870	83157.6	26265.9
18.75_1475.5029n	0	3	#4617,#3910,#15422	2,2,2	18.7517	1475.5	79.33	SEEDDDDDAYMR	[11] Oxidation (M)	CO3_ONCMY	Complement C3 (Fragment) OS=Oncorhynchus mykiss GN=c3 PE=1 SV=1	7.22669e+06	350.373	13587	10242.8	13514.2	25383.9	6789.07	10792.9	103622
15.31_858.4538n	0	1	#2751	2	15.3087	858.454	16.09	NEQLEVK		CO3_ONCMY	Complement C3 (Fragment) OS=Oncorhynchus mykiss GN=c3 PE=1 SV=1	140742	25129.6	274813	46.0367	263379	59474.4	47098.2	129987	93931.2
18.19_799.4821n	0	1	#1994	2	18.192	799.482	16.68	VGLVAVDK		CO3_ONCMY	Complement C3 (Fragment) OS=Oncorhynchus mykiss GN=c3 PE=1 SV=1	91993.9	84777.9	73317.8	258607	173838	224647	117.176	309528	76979.1
11.87_1338.5917n	0	1	#3116	2	11.872	1338.59	28.75	QEVNMDPMSTR	[5] Oxidation (M)|[8] Oxidation (M)	CO3_ONCMY	Complement C3 (Fragment) OS=Oncorhynchus mykiss GN=c3 PE=1 SV=1	149550	92249	561865	79498.2	34850.8	71584		141981	158917
13.21_813.4244n	0	1	#7217	2	13.2067	813.424	18.95	EIVNPDK		CO3_ONCMY	Complement C3 (Fragment) OS=Oncorhynchus mykiss GN=c3 PE=1 SV=1	4995.24	2705.8	8433.28	326.235	7806.5	14907.3	462.53	1591.36	652.109
20.56_912.5645n	0	1	#50	2	20.5629	912.564	46.4	VVAEGVLVK		CO3_ONCMY	Complement C3 (Fragment) OS=Oncorhynchus mykiss GN=c3 PE=1 SV=1	4.09244e+06	3.59904e+06	5.47822e+06	2.32794e+06	3.64359e+06	1.89939e+06	1.00595e+06	1.74073e+06	685409
21.30_1125.6432n	0	1	#71	2	21.3	1125.64	39.03	ETNVLLNPVK		CO3_ONCMY	Complement C3 (Fragment) OS=Oncorhynchus mykiss GN=c3 PE=1 SV=1	783376	2.62684e+06	5.24212e+06	695383	435710	920903	789007	439012	3.36603e+06
21.30_1087.5720n	0	1	#86	2	21.3	1087.57	56.55	AFEEAGPIVR		CO3_ONCMY	Complement C3 (Fragment) OS=Oncorhynchus mykiss GN=c3 PE=1 SV=1	1.37335e+06	3.3307e+06	2.50014e+06	6.45291e+06	5.42365e+06	2.20854e+06	1.56537e+06	2.56267e+06	1.77877e+06
17.80_1087.5663n	0	1	#104	2	17.7979	1087.57	48.77	AFEEAGPIVR		CO3_ONCMY	Complement C3 (Fragment) OS=Oncorhynchus mykiss GN=c3 PE=1 SV=1	519603	5997.56	1263.62	433778	1.54031e+06	704210	1.10111e+07	2.6751e+06	51892.8
24.19_1087.5733n	0	1	#2852	2	24.1892	1087.57	36.3	AFEEAGPIVR		CO3_ONCMY	Complement C3 (Fragment) OS=Oncorhynchus mykiss GN=c3 PE=1 SV=1	266795	664830	1.32853e+06	193126	83665.1	61268	375325	24579.1	125262
22.34_1087.5151n	0	1	#1822	2	22.3424	1087.52	37.69	HCESTSVIR	[2] Carbamidomethyl (C)	CO3_ONCMY	Complement C3 (Fragment) OS=Oncorhynchus mykiss GN=c3 PE=1 SV=1	1578.46	2514.81	6773.13	342487	63833.5	52.0509	5512.29	3163.2	2890.35
22.04_804.4525n	0	1	#121	2	22.0364	804.453	35.83	LPYSAVR		CO3_ONCMY	Complement C3 (Fragment) OS=Oncorhynchus mykiss GN=c3 PE=1 SV=1	849079	971434	2.11415e+06	1.37455e+06	1.45854e+06	585276	613434	334460	772730
16.67_804.4496n	0	1	#123	2	16.673	804.45	42.35	LPYSAVR		CO3_ONCMY	Complement C3 (Fragment) OS=Oncorhynchus mykiss GN=c3 PE=1 SV=1	597863	78084.9	168227	111387	352118	237231	5.1688e+06	1.81154e+06	23917.4
18.65_804.4011n	0	1	#149	2	18.6462	804.401	31.14	SEDIVSR		CO3_ONCMY	Complement C3 (Fragment) OS=Oncorhynchus mykiss GN=c3 PE=1 SV=1	1.00704e+06	594889	1.16971e+06	400221	1.31517e+06	547882	1.01873e+06	555207	74793.7
14.03_858.4450n	0	1	#143	2	14.0329	858.445	28.05	NEQLEVK		CO3_ONCMY	Complement C3 (Fragment) OS=Oncorhynchus mykiss GN=c3 PE=1 SV=1	20287.5	38450.4	4765.45		51945.6	50382.4	2.82383e+06	569080	42.9717
16.67_858.4532n	0	1	#306	2	16.673	858.453	35.28	NEQLEVK		CO3_ONCMY	Complement C3 (Fragment) OS=Oncorhynchus mykiss GN=c3 PE=1 SV=1	421891	3733.86	3465.66	9.10832	166166	132062	560124	256618	3281.84
21.76_994.5579n	0	1	#263	2	21.7567	994.558	36.6	LGLHSIEVK		CO3_ONCMY	Complement C3 (Fragment) OS=Oncorhynchus mykiss GN=c3 PE=1 SV=1	219199	355134	403030	3.06666e+06	3.3692e+06	2.48041e+06	2.24732e+06	619661	863570
24.40_1668.9042n	0	1	#2062	3	24.3969	1668.9	25.31	IDLVIKPGTDEGVEGK		CO3_ONCMY	Complement C3 (Fragment) OS=Oncorhynchus mykiss GN=c3 PE=1 SV=1	558448	1.26632e+06	1.19028e+06	410347	271460	80232.2	606096	126081	140499
17.83_1025.5336n	0	1	#289	2	17.829	1025.53	15.91	YINIGYQR		CO3_ONCMY	Complement C3 (Fragment) OS=Oncorhynchus mykiss GN=c3 PE=1 SV=1	734410	612620	608397	1.87972e+06	4.67957e+06	1.95078e+06	5.3296e+06	1.77927e+06	191168
22.10_1025.5426n	0	1	#881	2	22.1003	1025.54	30.65	YINIGYQR		CO3_ONCMY	Complement C3 (Fragment) OS=Oncorhynchus mykiss GN=c3 PE=1 SV=1	290340	3.03122e+06	4.40189e+06	739691	406947	152805	547390	513432	616085
24.34_1020.5834n	0	1	#2553	2	24.3388	1020.58	32.65	GSLILYLDK		CO3_ONCMY	Complement C3 (Fragment) OS=Oncorhynchus mykiss GN=c3 PE=1 SV=1	538189	141818	336947	229683	122541	90086.2	293809	57322.1	96631
25.23_1020.5754n	0	1	#3961	2	25.2335	1020.58	34.09	GSLILYLDK		CO3_ONCMY	Complement C3 (Fragment) OS=Oncorhynchus mykiss GN=c3 PE=1 SV=1	198586	85267.4	124858	123984	36520.4	48660.5	38476.6	28453.5	22198.4
21.01_1173.6885n	2	2	#423,#394	2,2	21.0076	1173.69	38.72	VVPYVIIPMK	[9] Oxidation (M)	CO3_ONCMY	Complement C3 (Fragment) OS=Oncorhynchus mykiss GN=c3 PE=1 SV=1	1.21004e+06	2.07363e+06	3.0998e+06	537590	1.95238e+07	5.9649e+06	1.40019e+06	2.11886e+06	2.09101e+06
21.12_1715.7738n	0	1	#606	2	21.12	1715.77	86.28	DSDCESFDLSVTLTK	[4] Carbamidomethyl (C)	CO3_ONCMY	Complement C3 (Fragment) OS=Oncorhynchus mykiss GN=c3 PE=1 SV=1	355127	2.78649e+06	3.82492e+06	9.86754e+06	6.34286e+06	2.79486e+06	4.68325e+06	200757	5.47844e+06
23.40_2383.2238n	0	2	#4470,#1845	2,3	23.4045	2383.22	51.33	VQEVGVLQPAAVSVYEYYNQK		CO3_ONCMY	Complement C3 (Fragment) OS=Oncorhynchus mykiss GN=c3 PE=1 SV=1	35884.2	588136	451137	301471	106924	321589	163603	68410.2	121339
20.61_1278.6532n	0	2	#2305,#796	2,3	20.6104	1278.65	34.35	LTTHTDTYTVK		CO3_ONCMY	Complement C3 (Fragment) OS=Oncorhynchus mykiss GN=c3 PE=1 SV=1	478069	276213	566673	2.46988e+06	1.34766e+06	619684	513796	349645	560448
18.34_1278.6332n	0	4	#10204,#1907,#1291,#408	2,2,2,3	18.3376	1278.63	16.29	LTTHTDTYTVK		CO3_ONCMY	Complement C3 (Fragment) OS=Oncorhynchus mykiss GN=c3 PE=1 SV=1	4.96129e+06	133483	284190	1.45428e+06	222617	288483	5.01045e+06	48859.8	206734
22.49_1278.6286n	0	1	#2248	2	22.4936	1278.63	34.23	LTTHTDTYTVK		CO3_ONCMY	Complement C3 (Fragment) OS=Oncorhynchus mykiss GN=c3 PE=1 SV=1	321541	382219	247037	167874	116043	146898	87911.8	53195.2	62291.3
26.93_1278.5827n	0	1	#3655	2	26.9264	1278.58	6.65	LTTHTDTYTVK		CO3_ONCMY	Complement C3 (Fragment) OS=Oncorhynchus mykiss GN=c3 PE=1 SV=1	4959.49	105156	926639	13091.9	2990.84	10105.6	1833.1	798.869	943.98
15.12_834.4319n	0	1	#943	2	15.1226	834.432	38.93	FQSTPQK		CO3_ONCMY	Complement C3 (Fragment) OS=Oncorhynchus mykiss GN=c3 PE=1 SV=1	33925.1	46801.9	61598.7	12.7501	39460.6	78810.5	660064	365860
21.06_1678.8963n	0	1	#1192	2	21.0565	1678.9	43.43	EYVLPSFEVSLTPAK		CO3_ONCMY	Complement C3 (Fragment) OS=Oncorhynchus mykiss GN=c3 PE=1 SV=1	110121	163073	78041.1	1.65126e+06	1.46181e+06	1.1014e+06	955618	298062	5.86523e+06
19.73_799.4841n	0	1	#157	2	19.7259	799.484	58.4	VGLVAVDK		CO3_ONCMY	Complement C3 (Fragment) OS=Oncorhynchus mykiss GN=c3 PE=1 SV=1	26601.6	277462	25962.6	285662	599143	300441	166815	78247	29846.5
16.05_799.4818n	0	4	#4551,#206,#604,#2194	2,2,2,2	16.0452	799.482	63.52	VGLVAVDK		CO3_ONCMY	Complement C3 (Fragment) OS=Oncorhynchus mykiss GN=c3 PE=1 SV=1	110423	66740.3	31250.2	25111.7	220255	94782.6	875142	2.61393e+06	98068.3
14.96_799.4815n	0	4	#11083,#7171,#1600,#453	2,2,2,2	14.9648	799.481	62.82	VGLVAVDK		CO3_ONCMY	Complement C3 (Fragment) OS=Oncorhynchus mykiss GN=c3 PE=1 SV=1	25363.8	59454.6	5205.77	13889.9	200060	49678.6	20570.8	1.58716e+06	4188.95
17.92_799.4809n	0	3	#102,#1384,#2094	2,2,2	17.9249	799.481	58.9	VGLVAVDK		CO3_ONCMY	Complement C3 (Fragment) OS=Oncorhynchus mykiss GN=c3 PE=1 SV=1	1.49953e+06	34839.2	233507	6265.53	164147	187666	213933	1.23926e+06	71894.7
15.66_799.4788n	0	1	#5065	2	15.6593	799.479	30.27	VGLVAVDK		CO3_ONCMY	Complement C3 (Fragment) OS=Oncorhynchus mykiss GN=c3 PE=1 SV=1	3775.47	500.073	1965.31		3606.13	7912.43		41024.8
12.12_1638.8810n	0	2	#1912,#1017	2,3	12.1219	1638.88	20.34	AILHNYSEDPIIVR		CO3_ONCMY	Complement C3 (Fragment) OS=Oncorhynchus mykiss GN=c3 PE=1 SV=1	35489.5	255.62	23819.8	6.72168e+06	434.064	4782.03	64209.9	48279.1	48279.1
23.05_1638.8794n	0	2	#1759,#9340	3,3	23.0526	1638.88	51.3	AILHNYSEDPIIVR		CO3_ONCMY	Complement C3 (Fragment) OS=Oncorhynchus mykiss GN=c3 PE=1 SV=1	210392	743190	857083	861947	682928	130961	1.95761e+06	103749	167705
21.15_1638.8640n	0	1	#4429	2	21.1502	1638.86	52.08	AILHNYSEDPIIVR		CO3_ONCMY	Complement C3 (Fragment) OS=Oncorhynchus mykiss GN=c3 PE=1 SV=1	73009.1	84682.4	44866.3	177304	239574	135813	1.05659e+06	47536.8	438311
21.82_1253.7084n	0	1	#1761	2	21.8187	1253.71	19.16	KETNVLLNPVK		CO3_ONCMY	Complement C3 (Fragment) OS=Oncorhynchus mykiss GN=c3 PE=1 SV=1	41733.2	164270	265092	1.4573e+06	449542	139747	213542	118426	385792
11.70_1253.7398n	0	1	#1178	3	11.7014	1253.74	28.89	KETNVLLNPVK		CO3_ONCMY	Complement C3 (Fragment) OS=Oncorhynchus mykiss GN=c3 PE=1 SV=1	167.835		2126.43	1.75847e+06	2.51303		89.9585
21.71_1253.7378n	0	2	#2657,#4855	3,3	21.7113	1253.74	30.78	KETNVLLNPVK		CO3_ONCMY	Complement C3 (Fragment) OS=Oncorhynchus mykiss GN=c3 PE=1 SV=1	17488.4	188124	120412	13775.9	564324	25580.2	524356	55851.4	19855.5
23.31_2311.0915n	0	1	#1788	2	23.3111	2311.09	39.8	ASGNGEATLSVVTLYYALPEEK		CO3_ONCMY	Complement C3 (Fragment) OS=Oncorhynchus mykiss GN=c3 PE=1 SV=1	32509.2	530444	94171.1	2.29929e+06	1.12903e+06	725756	520649	12366.3	59961.8
26.81_2311.0990n	0	1	#7396	2	26.8057	2311.1	9.89	EVCLGIDEFINQITTFGCPV	[3] Carbamidomethyl (C)|[18] Carbamidomethyl (C)	CO3_ONCMY	Complement C3 (Fragment) OS=Oncorhynchus mykiss GN=c3 PE=1 SV=1		36454.4	21125	1166.28	1271.23	5536.87	1684.29
25.62_2311.0997n	0	1	#8130	2	25.6211	2311.1	47.82	EVCLGIDEFINQITTFGCPV	[3] Carbamidomethyl (C)|[18] Carbamidomethyl (C)	CO3_ONCMY	Complement C3 (Fragment) OS=Oncorhynchus mykiss GN=c3 PE=1 SV=1		6770.2	685.351	2456.4	623.354	4640.65
26.35_2311.1018n	0	1	#8133	2	26.3542	2311.1	22.12	EVCLGIDEFINQITTFGCPV	[3] Carbamidomethyl (C)|[18] Carbamidomethyl (C)	CO3_ONCMY	Complement C3 (Fragment) OS=Oncorhynchus mykiss GN=c3 PE=1 SV=1		20195.3	45658.7	4021.4	4813.47	7779.7
18.95_801.3887n	0	1	#1886	2	18.9515	801.389	23.17	NQFHTR		CO3_ONCMY	Complement C3 (Fragment) OS=Oncorhynchus mykiss GN=c3 PE=1 SV=1	187402	177086	354514	38477.2	85400.2	13838.2	478483	80264.1	34075.9
13.62_813.4220n	0	1	#2504	2	13.6235	813.422	14.58	EIVNPDK		CO3_ONCMY	Complement C3 (Fragment) OS=Oncorhynchus mykiss GN=c3 PE=1 SV=1	2419.33	382.693	349.772		9.35297	126.128	73323.5	7801.48	21.1579
13.51_813.4220n	0	1	#17874	2	13.5135	813.422	14.05	EIVNPDK		CO3_ONCMY	Complement C3 (Fragment) OS=Oncorhynchus mykiss GN=c3 PE=1 SV=1	16427.6	298.54	817.295	29.6065	11.2081	13.9801	18177.2	6654	74.4366
22.95_1230.7010n	0	1	#2972	2	22.9489	1230.7	36.77	VNSIDKDLTVK		CO3_ONCMY	Complement C3 (Fragment) OS=Oncorhynchus mykiss GN=c3 PE=1 SV=1	14038.8	41790.3	115243	81152.5	25621.2	13211.2	31633.1	10452	16446
22.10_1239.5610n	0	1	#3052	2	22.1003	1239.56	32.5	EDGSYAAWVSR		CO3_ONCMY	Complement C3 (Fragment) OS=Oncorhynchus mykiss GN=c3 PE=1 SV=1	30858.4	72827.1	123482	321478	216942	35071	29071.7	29993.9	99386.5
18.23_1338.5677n	0	1	#6814	2	18.226	1338.57	23.65	QEVNMDPMSTR	[5] Oxidation (M)|[8] Oxidation (M)	CO3_ONCMY	Complement C3 (Fragment) OS=Oncorhynchus mykiss GN=c3 PE=1 SV=1	1004.52	28199.7	62559.3	315.859	8.11135	2434.47	274.437	1676.43	48.4957
14.98_1338.5797n	0	1	#6977	2	14.9803	1338.58	56.6	QEVNMDPMSTR	[5] Oxidation (M)|[8] Oxidation (M)	CO3_ONCMY	Complement C3 (Fragment) OS=Oncorhynchus mykiss GN=c3 PE=1 SV=1	99683.7	6088.26	298134		30573.2	18383.7	67710.9	93071.7	18.9274
14.14_1025.3737n	0	2	#7377,#20306	2,2	14.1387	1025.37	29.24	ECCVDGMR	[2] Carbamidomethyl (C)|[3] Carbamidomethyl (C)	CO3_ONCMY	Complement C3 (Fragment) OS=Oncorhynchus mykiss GN=c3 PE=1 SV=1	388.518	784.795	39147.5		21.616	6.39479	50622.5	1278.76
34.20_1557.7694n	0	1	#8503	3	34.2007	1557.77	34.18	HGGEQTSHIPSGVPR		CO3_ONCMY	Complement C3 (Fragment) OS=Oncorhynchus mykiss GN=c3 PE=1 SV=1	205.898	6774.94	5097.64	23355.7	60489.3	614.409	118276	497.105	3873
14.52_1041.3713n	0	2	#12679,#14365	2,2	14.5186	1041.37	34.17	ECCVDGMR	[2] Carbamidomethyl (C)|[3] Carbamidomethyl (C)|[7] Oxidation (M)	CO3_ONCMY	Complement C3 (Fragment) OS=Oncorhynchus mykiss GN=c3 PE=1 SV=1	3938.1	105428	7779.98	15.7092	1637.79	8789.35	524.557	1668.77	1196.94
10.33_1041.3690n	0	2	#12281,#22201	2,2	10.3303	1041.37	16.18	ECCVDGMR	[2] Carbamidomethyl (C)|[3] Carbamidomethyl (C)|[7] Oxidation (M)	CO3_ONCMY	Complement C3 (Fragment) OS=Oncorhynchus mykiss GN=c3 PE=1 SV=1		427.351	177307				16316.2		14.0542
15.50_1261.5912n	0	1	#3089	2	15.5026	1261.59	6.64	ASVKNSGSNDGVK		CO3_ONCMY	Complement C3 (Fragment) OS=Oncorhynchus mykiss GN=c3 PE=1 SV=1	85604	14389.4	320763	184359	72.431	85478.6	66460	59652.2	71148.6
19.91_1276.7052n	0	1	#3612	2	19.9128	1276.71	6.99	AFSLTITGDPGAK		CO3_ONCMY	Complement C3 (Fragment) OS=Oncorhynchus mykiss GN=c3 PE=1 SV=1	37826.1	349026	163807	357339	308370	658359	104738	116529	121339
14.85_1678.8855n	0	2	#5736,#5569	2,2	14.8488	1678.89	32.58	EYVLPSFEVSLTPAK		CO3_ONCMY	Complement C3 (Fragment) OS=Oncorhynchus mykiss GN=c3 PE=1 SV=1	2463.34	198456	76119	491859	14446.8	6428.8	100153	6041.84	2952.65
12.50_1678.8913n	0	1	#5916	2	12.5043	1678.89	14.95	EYVLPSFEVSLTPAK		CO3_ONCMY	Complement C3 (Fragment) OS=Oncorhynchus mykiss GN=c3 PE=1 SV=1	80163.5	838.325	1094.7		655578	4044.84	100391	86546	137920
19.79_799.4800n	0	1	#50	2	19.7851	799.48	52.34	VGLVAVDK		CO3_ONCMY	Complement C3 (Fragment) OS=Oncorhynchus mykiss GN=c3 PE=1 SV=1	84691.9	240520	211457	129465	429325	14423.9	3.75753e+06	115126	9590.38
21.37_1678.8815n	0	1	#105	2	21.3708	1678.88	69.43	EYVLPSFEVSLTPAK		CO3_ONCMY	Complement C3 (Fragment) OS=Oncorhynchus mykiss GN=c3 PE=1 SV=1	100021	152833	90965.5	22833.5	2.54758e+06	178200	1.42683e+07	1.1293e+06	649519
20.20_1678.8939n	0	1	#1041	2	20.1971	1678.89	48.12	EYVLPSFEVSLTPAK		CO3_ONCMY	Complement C3 (Fragment) OS=Oncorhynchus mykiss GN=c3 PE=1 SV=1	39191.5	4.89851e+06	12767.1	195136	1.15055e+06	662439	1.83335e+06	117002	7.94143e+06
20.05_903.4709n	0	1	#109	2	20.0504	903.471	18.28	IWDTIEK		CO3_ONCMY	Complement C3 (Fragment) OS=Oncorhynchus mykiss GN=c3 PE=1 SV=1	268632	324345	507423	345418	423194	60247.1	8.40468e+06	1.25564e+06	430087
20.37_1072.5078n	0	1	#178	2	20.3708	1072.51	51.8	TFSSEFEVK		CO3_ONCMY	Complement C3 (Fragment) OS=Oncorhynchus mykiss GN=c3 PE=1 SV=1	25615.2	82984.3	60382.9	95938.3	96246.8	7479.54	4.50374e+06	44765.2	78456.9
18.15_813.4230n	0	1	#204	2	18.1469	813.423	17.29	EIVNPDK		CO3_ONCMY	Complement C3 (Fragment) OS=Oncorhynchus mykiss GN=c3 PE=1 SV=1	266086	36220.2	196302	130953	145955	214273	994332	75032.3
20.75_1276.6636n	0	1	#243	2	20.7544	1276.66	13.68	AFSLTITGDPGAK		CO3_ONCMY	Complement C3 (Fragment) OS=Oncorhynchus mykiss GN=c3 PE=1 SV=1	307548	616032	321007	239407	1.60431e+06	27844.9	5.07886e+06	374436	1.26975e+06
20.58_2338.1518n	0	2	#1852,#341	2,3	20.5769	2338.15	91.75	VGSNENIFVESQDHVGGPLNVK		CO3_ONCMY	Complement C3 (Fragment) OS=Oncorhynchus mykiss GN=c3 PE=1 SV=1	78052.9	775062	30214.7	25701.3	662837	34334	1.36783e+07	208555	1.05639e+06
20.04_2338.1448n	0	3	#5244,#4590,#4171	3,3,3	20.0414	2338.14	67.14	VGSNENIFVESQDHVGGPLNVK		CO3_ONCMY	Complement C3 (Fragment) OS=Oncorhynchus mykiss GN=c3 PE=1 SV=1	215803	349408	835371	92660.9	1.63695e+06	215050	1.3289e+06	251754	1.80485e+06
19.96_1087.5687n	0	1	#558	2	19.9599	1087.57	28.09	AFEEAGPIVR		CO3_ONCMY	Complement C3 (Fragment) OS=Oncorhynchus mykiss GN=c3 PE=1 SV=1	122207	34563.1	321097	2610.79	217644	355.548	816353	136345	181703
21.34_1087.5699n	0	1	#796	2	21.3415	1087.57	24.39	AFEEAGPIVR		CO3_ONCMY	Complement C3 (Fragment) OS=Oncorhynchus mykiss GN=c3 PE=1 SV=1	401400	157670	1.01998e+06	35497.2	62733.6	2402.82	359686	1.12811e+06	1.24065e+06
16.69_1625.6750n	0	1	#705	2	16.6894	1625.68	0.68	YRQEVNMDPMSTR		CO3_ONCMY	Complement C3 (Fragment) OS=Oncorhynchus mykiss GN=c3 PE=1 SV=1	145549	723099	69127.4	1.00289e+06	15156.5	8.96889e+06	223589	31238.7	193.626
20.43_1125.6396n	0	1	#965	2	20.431	1125.64	25.16	ETNVLLNPVK		CO3_ONCMY	Complement C3 (Fragment) OS=Oncorhynchus mykiss GN=c3 PE=1 SV=1	550327	65451.6	897177	60813.8	71666.9	3054.75	1.13527e+06	1.6448e+06	184017
22.48_1768.0362n	0	1	#1061	2	22.4827	1768.04	113.07	IPLNTVASATELVITVK		CO3_ONCMY	Complement C3 (Fragment) OS=Oncorhynchus mykiss GN=c3 PE=1 SV=1	206848	239793	106194	6279.46	1.09425e+06	43855.1	6.90374e+06	311350	5.8536e+06
22.57_1768.0373n	0	1	#1471	3	22.5711	1768.04	49.99	IPLNTVASATELVITVK		CO3_ONCMY	Complement C3 (Fragment) OS=Oncorhynchus mykiss GN=c3 PE=1 SV=1	156698	191741	203760	320900	761253	35390	2.82968e+06	204496	3.19017e+06
18.54_858.4448n	0	1	#1180	2	18.5404	858.445	37.59	NEQLEVK		CO3_ONCMY	Complement C3 (Fragment) OS=Oncorhynchus mykiss GN=c3 PE=1 SV=1	25599.5	147823	87689.8	133506	211498	27503.9	130757	202201
21.19_1470.7489n	0	2	#1275,#1798	3,3	21.1928	1470.75	30.2	NFLHVGVDSNELK		CO3_ONCMY	Complement C3 (Fragment) OS=Oncorhynchus mykiss GN=c3 PE=1 SV=1	25854.7	53021.5	115910	126422	151125	19302	2.403e+06	183117	1.26589e+06
17.17_896.4119n	0	1	#2702	2	17.1678	896.412	40.31	VSCMGSLK	[3] Carbamidomethyl (C)|[4] Oxidation (M)	CO3_ONCMY	Complement C3 (Fragment) OS=Oncorhynchus mykiss GN=c3 PE=1 SV=1	23537.5	19406.1	90386.6	1099.3	27172.9	1444.43	61625.1	17717.9
17.11_1322.5946n	0	1	#4817	2	17.1072	1322.59	5.45	QEVNMDPMSTR	[8] Oxidation (M)	CO3_ONCMY	Complement C3 (Fragment) OS=Oncorhynchus mykiss GN=c3 PE=1 SV=1	36025	316554	5427.77	22710.2	41564.5	146183	7822.91	69112.9	2441.51
11.27_1338.5907n	0	1	#14686	2	11.2678	1338.59	9.71	QEVNMDPMSTR	[5] Oxidation (M)|[8] Oxidation (M)	CO3_ONCMY	Complement C3 (Fragment) OS=Oncorhynchus mykiss GN=c3 PE=1 SV=1	217.888	142.142	425951				4862.9	3442.94
14.73_1338.5764n	0	2	#7413,#10421	2,2	14.7297	1338.58	54.39	QEVNMDPMSTR	[5] Oxidation (M)|[8] Oxidation (M)	CO3_ONCMY	Complement C3 (Fragment) OS=Oncorhynchus mykiss GN=c3 PE=1 SV=1	77083.6	17069.3	1.04197e+06	14247.7	18193.7	22341.8	120359	40152.7	284.871
17.92_912.5645n	0	1	#46	2	17.9209	912.564	61.48	VVAEGVLVK		CO3_ONCMY	Complement C3 (Fragment) OS=Oncorhynchus mykiss GN=c3 PE=1 SV=1	5.03169e+06	996046	8.82547e+06	321656	8.20611e+07	4.26888e+07	1.07655e+06	1.18761e+07	1.18761e+07
16.09_912.5622n	0	1	#176	2	16.0927	912.562	59.09	VVAEGVLVK		CO3_ONCMY	Complement C3 (Fragment) OS=Oncorhynchus mykiss GN=c3 PE=1 SV=1	1.20169e+06	37072.6	14285.8	5.60998e+06	836925	2.63111e+06	2.23256e+06	2.30568e+06	2.30568e+06
24.35_912.5585n	0	1	#377	2	24.3545	912.558	17.85	VVAEGVLVK		CO3_ONCMY	Complement C3 (Fragment) OS=Oncorhynchus mykiss GN=c3 PE=1 SV=1	40768	6.96198e+07	1.91842e+06	2817.35	247730	576559	311999	193307	193307
18.41_1087.5718n	0	1	#80	2	18.4111	1087.57	49.18	AFEEAGPIVR		CO3_ONCMY	Complement C3 (Fragment) OS=Oncorhynchus mykiss GN=c3 PE=1 SV=1	1.95504e+06	688579	3.36539e+06	117214	7.25011e+07	3.12198e+07	1.08984e+06	5.51557e+06	5.51557e+06
11.91_1087.5138n	0	1	#475	2	11.9104	1087.51	28.24	HCESTSVIR	[2] Carbamidomethyl (C)	CO3_ONCMY	Complement C3 (Fragment) OS=Oncorhynchus mykiss GN=c3 PE=1 SV=1	24269		158602	9.51554e+06	3135.74	1356.38	15200.7	25794.7	25794.7
24.85_1087.5681n	0	1	#649	2	24.8462	1087.57	19.93	HCESTSVIR	[2] Carbamidomethyl (C)	CO3_ONCMY	Complement C3 (Fragment) OS=Oncorhynchus mykiss GN=c3 PE=1 SV=1	24525	5.09136e+07	3.31614e+06	10337.7	233269	359111	160592	81803.9	81803.9
18.41_1125.6445n	0	1	#91	2	18.4111	1125.64	48.8	ETNVLLNPVK		CO3_ONCMY	Complement C3 (Fragment) OS=Oncorhynchus mykiss GN=c3 PE=1 SV=1	1.60169e+06	34071.2	5.28613e+06	460665	6.52129e+07	3.32097e+07	530875	5.0209e+06	5.0209e+06
9.40_1125.6436n	0	1	#1186	2	9.3999	1125.64	58.5	ETNVLLNPVK		CO3_ONCMY	Complement C3 (Fragment) OS=Oncorhynchus mykiss GN=c3 PE=1 SV=1	156.28	1417.94	51.0148	4.48097e+06			390.659	44.1979	44.1979
16.88_1125.6411n	0	1	#343	2	16.8774	1125.64	41.74	ETNVLLNPVK		CO3_ONCMY	Complement C3 (Fragment) OS=Oncorhynchus mykiss GN=c3 PE=1 SV=1	316715	129.691	11044.2	149570	742856	1.75245e+06	1.60879e+06	734874	734874
18.01_804.4529n	0	1	#146	2	18.0075	804.453	41.8	LPYSAVR		CO3_ONCMY	Complement C3 (Fragment) OS=Oncorhynchus mykiss GN=c3 PE=1 SV=1	1.29714e+06	1.14056e+06	1.75884e+06	1.41836e+06	3.07055e+07	1.13079e+07	1.05829e+06	3.60044e+06	3.60044e+06
18.93_914.5248n	0	1	#164	2	18.9331	914.525	51.08	QDALLLSR		CO3_ONCMY	Complement C3 (Fragment) OS=Oncorhynchus mykiss GN=c3 PE=1 SV=1	1.96075e+06	1.00822e+06	6.117e+06	645277	3.15153e+07	1.56222e+07	922398	2.99681e+06	2.99681e+06
17.95_1215.5672n	0	1	#187	2	17.95	1215.57	63.56	ACGAGLDYVYK	[2] Carbamidomethyl (C)	CO3_ONCMY	Complement C3 (Fragment) OS=Oncorhynchus mykiss GN=c3 PE=1 SV=1	1.28663e+06	1.51803e+06	9.27898e+06	161228	5.27102e+07	2.60692e+07	625381	2.90265e+06	2.90265e+06
20.52_2383.2218n	0	2	#340,#204	2,3	20.5239	2383.22	84.25	VQEVGVLQPAAVSVYEYYNQK		CO3_ONCMY	Complement C3 (Fragment) OS=Oncorhynchus mykiss GN=c3 PE=1 SV=1	402318	950959	657176	556441	1.98177e+08	2.73936e+07	1.19241e+06	685543	685543
20.86_1278.6557n	0	2	#798,#251	2,3	20.8619	1278.66	34.11	LTTHTDTYTVK		CO3_ONCMY	Complement C3 (Fragment) OS=Oncorhynchus mykiss GN=c3 PE=1 SV=1	2.99718e+06	9.30325e+06	3.48965e+06	2.07874e+06	4.74621e+07	1.00967e+07	1.5346e+06	1.38419e+06	1.38419e+06
19.25_1278.5971n	0	1	#1342	2	19.2509	1278.6	11.39	LTTHTDTYTVK		CO3_ONCMY	Complement C3 (Fragment) OS=Oncorhynchus mykiss GN=c3 PE=1 SV=1	123524	2905.52	142739	67432.4	327094	703652	41211.6	317782	317782
28.02_1278.5820n	0	1	#2437	2	28.0199	1278.58	7.3	LTTHTDTYTVK		CO3_ONCMY	Complement C3 (Fragment) OS=Oncorhynchus mykiss GN=c3 PE=1 SV=1	12689.8	2.74135e+06	1.73276e+06		2873.72	15778.9	1588.7	20143.5	20143.5
17.16_1025.5321n	0	2	#303,#495	2,2	17.164	1025.53	45.86	YINIGYQR		CO3_ONCMY	Complement C3 (Fragment) OS=Oncorhynchus mykiss GN=c3 PE=1 SV=1	415348	17073.7	1.39458e+06	18180.4	2.17012e+07	5.81795e+06	1.65607e+06	1.805e+06	1.69289e+06
17.34_1025.5317n	0	3	#3777,#1807,#2001	2,2,2	17.3434	1025.53	47.13	YINIGYQR		CO3_ONCMY	Complement C3 (Fragment) OS=Oncorhynchus mykiss GN=c3 PE=1 SV=1	3.49854e+07	12781.7	42222.7	3.10967e+06		85054.6	553950	27441.7	42.8926
21.35_1668.9035n	0	2	#1309,#338	2,3	21.3508	1668.9	56.94	IDLVIKPGTDEGVEGK		CO3_ONCMY	Complement C3 (Fragment) OS=Oncorhynchus mykiss GN=c3 PE=1 SV=1	640258	1.61678e+06	1.6776e+06	112423	4.74934e+07	9.17898e+06	766064	1.08218e+06	1.08218e+06
18.47_1437.7462n	0	1	#360	2	18.4692	1437.75	95.96	AVTISDVITSMASK	[11] Oxidation (M)	CO3_ONCMY	Complement C3 (Fragment) OS=Oncorhynchus mykiss GN=c3 PE=1 SV=1	874853	378331	1.42198e+06	276062	2.93081e+07	1.12064e+07	448435	2.11052e+06	2.11052e+06
16.79_804.4023n	0	1	#371	2	16.7902	804.402	40.94	SEDIVSR		CO3_ONCMY	Complement C3 (Fragment) OS=Oncorhynchus mykiss GN=c3 PE=1 SV=1	711194	21251.2	681258	851158	9.02148e+06	5.37109e+06	627160	1.3348e+06	1.3348e+06
11.88_1020.5906n	0	1	#397	2	11.8754	1020.59	26.77	GSLILYLDK		CO3_ONCMY	Complement C3 (Fragment) OS=Oncorhynchus mykiss GN=c3 PE=1 SV=1	8978.71		189.034	7.85574e+06	470.414	692.88	12451.3	3919.32	3919.32
21.35_1020.5915n	0	1	#633	2	21.3508	1020.59	47.35	GSLILYLDK		CO3_ONCMY	Complement C3 (Fragment) OS=Oncorhynchus mykiss GN=c3 PE=1 SV=1	867701	15641.2	745642	1962.61	3.49619e+06	5.88678e+06	312819	425236	425236
19.40_1020.5807n	0	1	#2148	2	19.3973	1020.58	13.08	GSLILYLDK		CO3_ONCMY	Complement C3 (Fragment) OS=Oncorhynchus mykiss GN=c3 PE=1 SV=1	152936		67532.7	23988.3	130439	114312	553363	317100	317100
14.02_858.4488n	0	1	#474	2	14.0193	858.449	32.73	NEQLEVK		CO3_ONCMY	Complement C3 (Fragment) OS=Oncorhynchus mykiss GN=c3 PE=1 SV=1	264310	140552	24496.3	172879	178725	131076	910802	293721	293721
21.34_1230.6908n	0	2	#1033,#516	2,3	21.3361	1230.69	61.71	VNSIDKDLTVK		CO3_ONCMY	Complement C3 (Fragment) OS=Oncorhynchus mykiss GN=c3 PE=1 SV=1	812051	2.42413e+06	2.05999e+06	8745.04	1.69991e+07	5.11629e+06	679816	437428	437428
11.50_1230.6866n	0	1	#1040	2	11.4954	1230.69	74.01	VNSIDKDLTVK		CO3_ONCMY	Complement C3 (Fragment) OS=Oncorhynchus mykiss GN=c3 PE=1 SV=1	44942.4	552.556	6226.97	3.38908e+06			2601.71	7427.85	7427.85
26.95_1230.7085n	0	1	#2732	2	26.9479	1230.71	22.73	VNSIDKDLTVK		CO3_ONCMY	Complement C3 (Fragment) OS=Oncorhynchus mykiss GN=c3 PE=1 SV=1	41916.7	9.36978e+06	228823	0.73131	6996.49	18425.9	24510.1	25161.5	25161.5
20.85_1381.7316n	0	1	#609	2	20.847	1381.73	58.28	QSSTWLTAYVVK		CO3_ONCMY	Complement C3 (Fragment) OS=Oncorhynchus mykiss GN=c3 PE=1 SV=1	118362	803191	4.54918e+06	112978	1.71118e+07	5.80266e+06	143959	738137	738137
11.46_1381.7310n	0	1	#1129	2	11.4619	1381.73	67.98	QSSTWLTAYVVK		CO3_ONCMY	Complement C3 (Fragment) OS=Oncorhynchus mykiss GN=c3 PE=1 SV=1	39108.7	290.563	1149.15	3.54241e+06			26838.1	46292.8	46292.8
27.76_1381.7275n	0	1	#5715	2	27.7597	1381.73	50.95	QSSTWLTAYVVK		CO3_ONCMY	Complement C3 (Fragment) OS=Oncorhynchus mykiss GN=c3 PE=1 SV=1	55646	4.38888e+06	422379		13448.9	20832	4744.06	4742.19	4742.19
12.59_994.5864n	0	1	#635	2	12.5868	994.586	42.4	LGLHSIEVK		CO3_ONCMY	Complement C3 (Fragment) OS=Oncorhynchus mykiss GN=c3 PE=1 SV=1	2705.22	307.291	70.0148	5.37275e+06	3239.02	4077.55	32547.6	4798.05	4798.05
19.49_994.5776n	0	1	#8922	2	19.4862	994.578	28.66	LGLHSIEVK		CO3_ONCMY	Complement C3 (Fragment) OS=Oncorhynchus mykiss GN=c3 PE=1 SV=1	91135.7	18.2643	59109.1	2973.97	19102.4	20727.2	113493	24051.7	24051.7
19.93_994.5773n	0	1	#6035	2	19.9342	994.577	20.3	LGLHSIEVK		CO3_ONCMY	Complement C3 (Fragment) OS=Oncorhynchus mykiss GN=c3 PE=1 SV=1	18495		46008.9	244.423	18289.7	13421.6	86122.1	17564.4	17564.4
29.27_994.5869n	0	1	#8174	2	29.2675	994.587	25.32	LGLHSIEVK		CO3_ONCMY	Complement C3 (Fragment) OS=Oncorhynchus mykiss GN=c3 PE=1 SV=1	5838.27	53473.1	47509.3		57391.4	455.959	1412.48
20.52_1715.7666n	0	1	#682	2	20.5239	1715.77	86.43	DSDCESFDLSVTLTK	[4] Carbamidomethyl (C)	CO3_ONCMY	Complement C3 (Fragment) OS=Oncorhynchus mykiss GN=c3 PE=1 SV=1	94804.9	1.13969e+07	5.90534e+06	214302	3.89938e+07	1.26517e+07	1.00851e+06	216832	216832
11.50_1715.7640n	0	1	#771	2	11.4954	1715.76	82.56	DSDCESFDLSVTLTK	[4] Carbamidomethyl (C)	CO3_ONCMY	Complement C3 (Fragment) OS=Oncorhynchus mykiss GN=c3 PE=1 SV=1	707165	2222.97	7402.44	2.32273e+07	53146.6	52976.1	368957	306243	306243
15.65_1715.7672n	0	1	#4833	2	15.6541	1715.77	79.34	DSDCESFDLSVTLTK	[4] Carbamidomethyl (C)	CO3_ONCMY	Complement C3 (Fragment) OS=Oncorhynchus mykiss GN=c3 PE=1 SV=1	216260	994.332	56691.2	1.35182e+06	781986	1.01094e+06	91246	130025	130025
15.36_1715.7600n	0	1	#7184	2	15.3594	1715.76	48.92	DSDCESFDLSVTLTK	[4] Carbamidomethyl (C)	CO3_ONCMY	Complement C3 (Fragment) OS=Oncorhynchus mykiss GN=c3 PE=1 SV=1	2788		1045.69	94800.6	61.9429	11.8537	947.101	4096.95	4096.95
21.53_927.4830n	0	1	#937	2	21.5269	927.483	26.97	KGEPDVQR		CO3_ONCMY	Complement C3 (Fragment) OS=Oncorhynchus mykiss GN=c3 PE=1 SV=1	611890	299315	2.46142e+06	1.16769e+06	5.41672e+06	2.25154e+06	560942	304425	304425
10.10_927.4790n	0	2	#2019,#1019	2,2	10.1041	927.479	38.67	KGEPDVQR		CO3_ONCMY	Complement C3 (Fragment) OS=Oncorhynchus mykiss GN=c3 PE=1 SV=1	113487	3882.17	4984.45	2.64102e+06		28856.6	1.76352e+06	1759.43	1766.66
26.52_961.4904n	0	2	#1000,#1658	2,2	26.521	961.49	41.92	EALGLMQGK	[6] Oxidation (M)	CO3_ONCMY	Complement C3 (Fragment) OS=Oncorhynchus mykiss GN=c3 PE=1 SV=1	1.77737e+07	1.42017e+07	454612	20158.9	46149.9	30494.6	53852.2	29652.6	29545.1
14.86_961.4923n	0	1	#1610	2	14.8574	961.492	32.49	EALGLMQGK	[6] Oxidation (M)	CO3_ONCMY	Complement C3 (Fragment) OS=Oncorhynchus mykiss GN=c3 PE=1 SV=1	45820.2	946.636	922.321	41552.7	78660.6	133240	114971	164634	164634
14.79_813.4241n	0	2	#1019,#413	2,2	14.7873	813.424	27.94	EIVNPDK		CO3_ONCMY	Complement C3 (Fragment) OS=Oncorhynchus mykiss GN=c3 PE=1 SV=1	288772	3.18828e+06	239205	143266	181932	32332.9	334502	50527.2	41402.1
18.41_1239.5629n	0	1	#1392	2	18.4111	1239.56	41.74	EDGSYAAWVSR		CO3_ONCMY	Complement C3 (Fragment) OS=Oncorhynchus mykiss GN=c3 PE=1 SV=1	235581	7395.43	519255	74015.3	4.91926e+06	1.93437e+06	191933	876371	876371
9.78_1239.5570n	0	1	#9217	2	9.78393	1239.56	23.13	EDGSYAAWVSR		CO3_ONCMY	Complement C3 (Fragment) OS=Oncorhynchus mykiss GN=c3 PE=1 SV=1	648.059	81.6789	680.892	409994			69.3211	132.958	132.958
12.73_834.4221n	0	1	#1781	2	12.7277	834.422	36.08	FQSTPQK		CO3_ONCMY	Complement C3 (Fragment) OS=Oncorhynchus mykiss GN=c3 PE=1 SV=1	6590.62		4183.31	69047.2	640.853		130312	4907.36	4907.36
18.09_1276.6755n	0	1	#1899	2	18.0929	1276.68	36.35	AFSLTITGDPGAK		CO3_ONCMY	Complement C3 (Fragment) OS=Oncorhynchus mykiss GN=c3 PE=1 SV=1	275794	3647.46	505914	237261	1.03776e+06	546230	1.16832e+06	494004	494004
20.58_1474.7655n	0	1	#2036	2	20.5823	1474.77	17.95	DFDLNINLEVAGR		CO3_ONCMY	Complement C3 (Fragment) OS=Oncorhynchus mykiss GN=c3 PE=1 SV=1	26762.5	742726	8.40379e+06	2831.15	1.18045e+06	1.89629e+06	155363	285994	285994
12.12_1367.6541n	0	2	#2332,#2058	2,3	12.1219	1367.65	50.71	KEDGSYAAWVSR		CO3_ONCMY	Complement C3 (Fragment) OS=Oncorhynchus mykiss GN=c3 PE=1 SV=1	65690.9	1943.68	1733.73	3.58089e+06	41.8495		36076.2	37960	37960
24.18_1367.6580n	0	1	#9946	3	24.1789	1367.66	13.8	KEDGSYAAWVSR		CO3_ONCMY	Complement C3 (Fragment) OS=Oncorhynchus mykiss GN=c3 PE=1 SV=1	766.212	69386	167165	35053.1	6551.25	129831	1855.98	342.564	342.564
23.36_2311.1057n	0	1	#2310	2	23.3592	2311.11	24.31	EVCLGIDEFINQITTFGCPV	[3] Carbamidomethyl (C)|[18] Carbamidomethyl (C)	CO3_ONCMY	Complement C3 (Fragment) OS=Oncorhynchus mykiss GN=c3 PE=1 SV=1		222069	12751.6	751.411	544849	3.91214e+06	18548.5	8180.25	8180.25
24.38_2311.0991n	0	1	#2928	2	24.3831	2311.1	14.38	ASGNGEATLSVVTLYYALPEEK		CO3_ONCMY	Complement C3 (Fragment) OS=Oncorhynchus mykiss GN=c3 PE=1 SV=1		612840	9815.23	4320.7	4.02649e+06	721058	16557.1	5642.69	5642.69
21.68_874.3984n	0	3	#1571,#2715,#3773	2,2,2	21.6832	874.398	21.59	TYMIMGK	[3] Oxidation (M)|[5] Oxidation (M)	CO3_ONCMY	Complement C3 (Fragment) OS=Oncorhynchus mykiss GN=c3 PE=1 SV=1	1.46321e+07	173081	452438	33338.3	578504	309305	115899	87031	50813.4
12.76_1102.5705n	0	1	#2778	2	12.7635	1102.57	22.23	KWEDIGLDK		CO3_ONCMY	Complement C3 (Fragment) OS=Oncorhynchus mykiss GN=c3 PE=1 SV=1	6880.58	592.164		408569		1624.36	1850.99	13924.2	13924.2
13.10_1104.4933n	0	1	#3054	2	13.1035	1104.49	23.39	TDPSCPVSSR	[5] Carbamidomethyl (C)	CO3_ONCMY	Complement C3 (Fragment) OS=Oncorhynchus mykiss GN=c3 PE=1 SV=1	97456.9	396.851	17773.3	23636.2	1944.81	883.675	134388	52531	52531
22.05_1338.5592n	0	1	#3290	2	22.0542	1338.56	48.01	QEVNMDPMSTR	[5] Oxidation (M)|[8] Oxidation (M)	CO3_ONCMY	Complement C3 (Fragment) OS=Oncorhynchus mykiss GN=c3 PE=1 SV=1	36957.1	2.8561e+06	39815.8	95.2605	9191.14	16106.3	7378.03	28885.6	28885.6
12.80_1338.5747n	0	1	#13009	2	12.7994	1338.57	13.56	QEVNMDPMSTR	[5] Oxidation (M)|[8] Oxidation (M)	CO3_ONCMY	Complement C3 (Fragment) OS=Oncorhynchus mykiss GN=c3 PE=1 SV=1	43280.8	57.1388	21106	46027.2	10.0163	304.788	21997.6	14466.7	14466.7
20.88_2312.1761n	0	1	#3649	3	20.8768	2312.18	12.67	VFAMSSTLISVQENVLCTAVK	[4] Oxidation (M)|[17] Carbamidomethyl (C)	CO3_ONCMY	Complement C3 (Fragment) OS=Oncorhynchus mykiss GN=c3 PE=1 SV=1	1026.93	83029.1	22988.5	325.889	2.11116e+06	616528	28604.4	14524.6	14524.6
17.66_1261.5987n	0	1	#3967	2	17.6594	1261.6	1.14	ASVKNSGSNDGVK		CO3_ONCMY	Complement C3 (Fragment) OS=Oncorhynchus mykiss GN=c3 PE=1 SV=1	142038	12112.1	8531.88	2270.75	577308	197334	34509.9	90646.5	90646.5
21.23_2659.2242n	0	1	#5670	2	21.2331	2659.22	34.71	YVLGEQTWIEYWPSQQECTSR	[18] Carbamidomethyl (C)	CO3_ONCMY	Complement C3 (Fragment) OS=Oncorhynchus mykiss GN=c3 PE=1 SV=1		49648.2			101843	3.08778e+06	657.495	10892.1	10892.1
15.42_896.4138n	0	3	#6983,#11708,#20418	2,2,2	15.4195	896.414	30.11	VSCMGSLK	[3] Carbamidomethyl (C)|[4] Oxidation (M)	CO3_ONCMY	Complement C3 (Fragment) OS=Oncorhynchus mykiss GN=c3 PE=1 SV=1	36691.5	57195.1	16595	35766	44518.7	5795.96	40146	9365.32	1713.69
28.23_1662.8796n	0	1	#12080	2	28.2256	1662.88	64.49	DSITTWQITAISLSK		CO3_ONCMY	Complement C3 (Fragment) OS=Oncorhynchus mykiss GN=c3 PE=1 SV=1	2826.72	1.57448e+06	43777.4		863.906		981.085	17.5965	17.5965
19.07_799.4821n	0	1	#44	2	19.0745	799.482	54.21	VGLVAVDK		CO3_ONCMY	Complement C3 (Fragment) OS=Oncorhynchus mykiss GN=c3 PE=1 SV=1	55942.8	3.5071e+06	388796	197234	97258.8	1.34373e+06	2.83983e+06	906815	456168
19.40_982.4824n	0	1	#50	2	19.398	982.482	1.52	VSHKLEDR		CO3_ONCMY	Complement C3 (Fragment) OS=Oncorhynchus mykiss GN=c3 PE=1 SV=1	3.78599e+06	4.88332e+06	1.61896e+06	870501	1.46688e+06	2.09291e+06	639575	1.15864e+06	464474
23.26_1678.8852n	0	1	#97	2	23.2615	1678.89	60.33	EYVLPSFEVSLTPAK		CO3_ONCMY	Complement C3 (Fragment) OS=Oncorhynchus mykiss GN=c3 PE=1 SV=1	781796	7.92062e+06	99339.5	1.83866e+07	204623	6.10488e+06	1.03388e+07	2.28668e+06	3.52957e+06
20.09_1678.8779n	0	1	#548	2	20.087	1678.88	81.04	EYVLPSFEVSLTPAK		CO3_ONCMY	Complement C3 (Fragment) OS=Oncorhynchus mykiss GN=c3 PE=1 SV=1	88858.7	124087	139615	42911.3	7.82823e+06	145282	584134	303171	5.16843e+07
[truncated: 46,514 more rows]
