# Supplementary material for: Plasma proteome profiling of freshwater and seawater life stages of rainbow trout (Oncorhynchus mykiss)
Source: PLoS One. 2020 Jan 3;15(1):e0227003. doi: 10.1371/journal.pone.0227003 (PMC6941806; doi:10.1371/journal.pone.0227003)
Supplement: S2 File — (XLSX) [file pone.0227003.s006.xlsx]

## Sheet: S2 File
S2 File: Quantified proteins in whole blood plasma (WP) pools of parr, smolt and post-smolt rainbow trout.										Normalized abundance (WP)
										Parr			Smolt			Post-smolt
Original accession	Homology accession	Protein name	Homology Organism	Peptide count	Unique peptides	Confidence score	Power	Length (aminoacids)	Mass (Da)	Parr WP 1	Parr WP 2	Parr WP 3	Smolt WP 1	Smolt WP 2	Smolt WP 3	Post-smolt WP 1	Post-smolt WP 2	Post-smolt WP 3
A0A060VM28	A0A060VM28	Prothrombin	Rainbow trout	10	3	306.5	0.0782954	622	71674	99637.5	426810	204026	12842	253835	109792	762889	256118	7132.94
A0A060VMD0	Q6P7E4	PDZ and LIM domain protein 7	Zebrafish	8	3	41.22	0.0662817	419	54930	16731.9	324696	23047.7	404205	16563.6	37416.4	5422.34	122864	39576.2
A0A060VMJ3	Q6DHF9	Homeobox protein six1a	Zebrafish	5	1	36.27	0.0530212	283	30261	9777.7	755721	13542.3	36549.3	98672	54346.1	102363	21527.5	36636.4
A0A060VMR5	B0UYL8	Probable serpin E3	Zebrafish	10	2	174.72	0.0691363	417	70702	13245.2	936948	240171	259779	241409	249292	117724	141821	171046
A0A060VMS4	Q99459	Cell division cycle 5-like protein	Human	8	1	83.59	0.588942	802	91895	73713.3	39110.7	58242.5	4100.42	16638.3	10130.7	21372.1	80322.5	12739.9
A0A060VMV5	Q9BX95	Sphingosine-1-phosphate phosphatase 1	Human	5	4	29.23	0.147437	441	49859	212739	449978	225265	138829	206580	334547	268270	359057	325022
A0A060VN73	Q5T848	Probable G-protein coupled receptor 158	Human	9	1	89.49	0.534249	1215	49342	7688.65	14432.4	9705.24	7066.57	8405.42	17525.2	4974.27	3169.92	530.377
A0A060VNB5	A0A060VNB5	Phosphatidylinositol 4,5-bisphosphate 3-kinase catalytic subunit	Rainbow trout	11	4	102.93	0.10491	1068	126155	49967.1	33257	51885.4	43049.2	547204	209981	953189	33116.1	465.891
A0A060VNI6	O42182	Fibulin-1	Zebrafish	17	3	164.57	0.107283	681	315308	38537.6	235240	138744	21146.8	61913.2	113882	62191.4	140074	13287.3
A0A060VNI8	Q90Z00	Fibroblast growth factor receptor 1-A	Zebrafish	8	1	85.38	0.116529	810	117343	8841.23	8.91147	15.73	250298			3003.11	298702	118.895
A0A060VNN7	Q92615	La-related protein 4B	Human	7	1	58.24	0.0762681	738	83688	892669	862384	482.235	792384	2350.87	403223	12069.6	5831.29	56015.2
A0A060VNQ9	Q1LVF0	Laminin subunit gamma-1	Zebrafish	8	1	73.59	0.0543916	1593	119888	11182.5	1433.16	156.483		18626.2	22663.3	191621	144814
A0A060VNZ9	Q9BW04	Specifically androgen-regulated gene protein	Human	3	1	37.22	0.0504452	601	38924	2.73375e+06	93451.7	169.549	13445.7	31783.6	86378.2	18839.8	79631	47805.3
A0A060VP89	Q9W747	Zinc finger protein draculin	Zebrafish	25	3	265.1	0.147444	411	324508	197535	56556.4	120110	286354	271062	77647.2	138074	78642.8	87226.9
A0A060VPA2	Q9H2D6	TRIO and F-actin-binding protein	Human	5	1	69.8	0.0507176	2365	22860			131314		108.074	574.952		395.467	628.433
A0A060VPB7	Q9UKU9	Angiopoietin-related protein 2	Human	7	4	55.18	0.208833	493	59921	328756	137037	329004	22613.6	203939	118539	139476	320413	106730
A0A060VPD8	Q0P4F7	Acyl-CoA synthetase family member 2, mitochondrial	Zebrafish	3	1	33.28	0.0556507	606	55097	83.6367	5496.57	4101.71		2812.51	127120	806.451	1684.97	49.5428
A0A060VPE8	Q90XC2	Serine/threonine-protein kinase Nek8	Zebrafish	5	2	45.82	0.347376	697	114979	717750	197127	277966	6814.33	133566	97383.1	83551.3	347589	269901
A0A060VPG7	A0A060VPG7	Adenylosuccinate synthetase isozyme 1	Rainbow trout	8	2	45.84	0.266791	449	50091	58324.6	83171.1	17221.7	78867.5	218948	217628	26660.1	106860	144120
A0A060VPJ4	Q90W33	Hypermethylated in cancer 2 protein	Zebrafish	6	1	43.17	0.473876	560	49921	66903	31799.1	22586.2	100503	216211	705699	44200.3	276639	81922.1
A0A060VPT7	A0A060VPT7	Phosphoacetylglucosamine mutase	Rainbow trout	4	1	67.7	0.0629828	544	60068	958815		699.347	3524.48	2990.24	4656.59	606.795	4452.43	9303.55
A0A060VPX2	A4IFW2	Receptor-type tyrosine-protein phosphatase F	Zebrafish	27	1	296.5	0.160062	1909	177166	4810.66	8910.9	21113.1	3488.12	14553.9	49441.4	514627	11269.6	21902
A0A060VQ32	A0A060VQ32	Proline dehydrogenase	Rainbow trout	11	2	152.19	0.129261	648	74884	222650	460955	183499	78747	198247	124962	17363.5	372398	164650
A0A060VQ55	Q96FV9	THO complex subunit 1	Human	9	3	85.03	0.0508013	657	75875	193634	676009	82568.2	3540.54	1.14027e+06	1.15065e+06	4.29954e+06	276249	4513.58
A0A060VQ76	O60284	Suppression of tumorigenicity 18 protein	Human	15	4	149.23	0.132192	1047	118536	15607.2	1.66002e+06	40060	50152.8	42951.2	91009.3	10026.7	3657.83	127073
A0A060VQG0	P23229	Integrin alpha-6	Human	13	3	127.05	0.999894	1130	126724	32864.8	26659.5	28935.6	109808	211552	256086	112785	125325	168079
A0A060VQG7	C0HAC0	F-box/LRR-repeat protein 5	Atlantic salmon	8	2	85.65	0.242387	696	26472	81634.6	5794.22	69360	42885.7	77556.1	143634	172344	884174	58604.4
A0A060VQI4	Q5G872	Signal peptide, CUB and EGF-like domain-containing protein 2	Zebrafish	26	5	222.64	0.176327	1010	528869	272158	736612	184615	225208	376137	172654	261714	139854	144753
A0A060VQK3	Q90460	CD166 antigen homolog A	Zebrafish	3	1	48.59	0.0867127	564	27714	1.55519	122.641	15.1312		9374.93	26508.8		67594.6
A0A060VQP6	A0A060VQP6	Polypeptide N-acetylgalactosaminyltransferase	Rainbow trout	21	4	194.17	0.340417	789	90809	145558	82878	70350.4	640912	451975	156940	217968	112319	17143
A0A060VQV4	A8C984	Myosin light chain kinase 3	Zebrafish	14	3	119.73	0.0899894	715	179513	62078.6	82333	18434.4	3234.47	29062.2	93500.4	20693.9	150364	30291.4
A0A060VQX4	Q7T163	Kinase D-interacting substrate of 220 kDa B	Zebrafish	6	1	49.3	0.121677	1680	61539	1296.02	1444.08	334.615	604.512	5807.77	206.335	1060.32	1973.67	6936.59
A0A060VQZ6	A5PN28	Otolin-1-A	Zebrafish	45	12	436.4	0.210845	489	437531	178419	114763	1.06429e+06	433582	1.289e+06	288617	137669	194763	186778
A0A060VR78	C0HB46	Ubiquitin carboxyl-terminal hydrolase 12	Atlantic salmon	8	1	73.2	0.10177	372	107145	142334	341380	70959.2	9322.52	87165.6	316181	156681	37482.5	41896.3
A0A060VR86	E7FDL3	Si:ch211-136m16.8	Zebrafish	15	5	160.83	0.194197	1901	179664	918570	920479	522547	142957	773946	368028	74446.2	152528	973758
A0A060VR87	O57457	Band 4.1-like protein 4	Zebrafish	8	1	84.58	0.294771	619	161035	15434	63214.4	34465.2	56747	45456.7	59051.7	51815.9	438565	78632.4
A0A060VRG7	Q8NB25	Protein FAM184A	Human	12	1	107.67	0.196491	1140	111698	51284.1	707324	156749	60721.4	31538.6	14384.3	446170	14333.2	101528
A0A060VRJ6	Q58EK5	Tudor domain-containing protein 1	Zebrafish	15	4	161.75	0.860739	1175	218357	36867.7	8645.15	4576.96	63372.8	38092.5	251260	313197	405584	150555
A0A060VRP8	P46821	Microtubule-associated protein 1B	Human	14	4	139.94	0.100353	2468	133761	244505	393519	915201	11846.1	1.71036e+06	523687	214426	155627	51043.4
A0A060VRQ8	Q1RLQ5	Divergent protein kinase domain 1A	Zebrafish	5	2	53.69	0.0973938	428	49474	17626.8	1.35961e+06	72226.6	29822.7	2.5865e+06	48621.6	1.76483e+06	59350.1	2.39089e+06
A0A060VRY7	A0MS83	Zinc finger protein 148	Zebrafish	6	1	57.77	0.0893241	808	58375	10586.2	1.93594e+06	195143	17742.5	15555.8	1.68159e+06	2882.44	12354.9	402567
A0A060VRZ5	P02549	Spectrin alpha chain, erythrocytic 1	Human	6	1	66.94	0.124432	2419	53546	5595.73		1337.42	5127.46	2821.74	6571.37	917.852		5039.13
A0A060VS06	Q6P2A1	Histone-lysine N-methyltransferase PRDM9	Zebrafish	3	1	31.95	0.167091	853	68568	1.95087e+06	285900	604118	1145.24	1.13636e+06	105625	95923.9	968969	427547
A0A060VS15	E7F7X0	Leiomodin-3	Zebrafish	5	4	46.98	0.254292	670	41224	250926	135980	289981	169155	144497	213485	41238.7	176015	129938
A0A060VS90	Q1LUA6	Triple functional domain protein	Zebrafish	3	1	18.71	0.140382	3028	47631		15.8234		176.013	112200		10311.9	40.3142
A0A060VSA8	P54277	PMS1 protein homolog 1	Human	5	3	37.08	0.336984	932	62570	123402	804968	406982	934902	888298	110023	87924	141973	56618.9
A0A060VSE8	P22309	UDP-glucuronosyltransferase 1-1	Human	5	1	41.45	0.136489	533	62858	1.069e+07	675126	182653	496532	1.03165e+06	513181	385437	224644	310605
A0A060VSH1	A5PF48	Unconventional myosin-Ic	Zebrafish	24	8	249.31	0.189542	1026	223888	377810	334838	720998	594760	925506	318340	509843	315955	100258
A0A060VSJ5	Q5G872	Signal peptide, CUB and EGF-like domain-containing protein 2	Zebrafish	19	1	176.26	0.15214	1010	531541	62630.6	341196	116838	140434	139402	186145	148505	75033.2	45707.2
A0A060VSL0	B0R0I6	Chromodomain-helicase-DNA-binding protein 8	Zebrafish	18	5	162.53	0.230648	2511	205800	21341.9	9857.93	104496	40371.9	76705.8	255969	11361.6	15235.1	62778.6
A0A060VT09	A3KNA5	Filamin A-interacting protein 1-like	Zebrafish	16	6	192.26	0.746733	1129	81355	132254	371537	305568	1.44907e+06	1.1657e+06	797678	57583.8	397534	150468
A0A060VT34	Q1LVZ2	E3 ubiquitin-protein ligase MARCH2	Zebrafish	3	1	31.05	0.171172	249	103642	183084	7182.16	37155.2		109500	386.287	8162.38	1625.3
A0A060VT95	Q9Y6A5	Transforming acidic coiled-coil-containing protein 3	Human	12	1	126.31	0.0751071	838	98585	16273.3	14133.1	3227.3		47822	171035	1311.66	68966.8	68564.4
A0A060VTA0	A0A1S3MJ67	periphilin-1-like isoform X1	Atlantic salmon	7	3	63.96	0.220101	378	42089	821307	1.13332e+06	3.16502e+06	40278	214030	1.36165e+06	1.78336e+06	294182	222433
A0A060VTB5	F1QJX5	E3 ubiquitin-protein ligase ubr3	Zebrafish	16	5	163.57	0.1197	1863	202199	378262	94887.5	8397.15	1.95979e+06	30375.3	70074	10191.7	84184.1	28230.4
A0A060VTC6	Q5VWN6	Protein FAM208B	Human	38	6	413.89	0.541494	2430	335639	2.01353e+07	2.58734e+07	8.79998e+06	1.55251e+06	2.47412e+06	8.37322e+06	7.20659e+06	3.77247e+07	1.55527e+07
A0A060VTH5	Q6PIJ6	F-box only protein 38	Human	8	2	64.76	0.159594	1188	129631	41413	63243.8	67508.5	564.093	90274.2	49115.3	49158.9	145271	89718
A0A060VTK5	Q13402	Unconventional myosin-VIIa	Human	6	1	58.47	0.276675	2215	53988	40226.9	94752.7	199380	79679.9	11509.4	25615.2	48703.7	190552	98616.1
A0A060VTR2	C0HBT3	E3 ubiquitin-protein ligase rnf146	Atlantic salmon	9	3	97.96	0.314768	349	86252	72657.9	15368.8	40887.5	105293	247141	62117.5	102642	43616.6	111310
A0A060VTV1	P01024	Complement C3	Human	8	1	459.43	0.160755	1663	39068	731718	16508.7	7354.93	264684	129960	34323.7	14590.6	17244.8	19411.6
A0A060VU37	P26632	Early growth response protein 1	Zebrafish	9	3	108.5	0.411011	511	125027	10749	55834.2	22121.3	84720.7	101022	2.99616e+06	63516.7	17571.7	33479.4
A0A060VUC0	A0A060VUC0	Protein Wnt	Rainbow trout	5	1	48.83	0.167862	367	42872	94193.6	255.215	89610.5		2.80087e+06		86356.7	42651.4	51086.6
A0A060VUC3	Q7ZUQ3	Serine/threonine-protein kinase 3	Zebrafish	15	5	142.16	0.181817	492	91768	599767	690397	81946.3	176506	781967	674340	99445.4	283045	112512
A0A060VUG9	A1XQY1	Neurexin-3b	Zebrafish	12	4	126.72	0.438002	1686	178787	3530.25	382.349	2713.47	16569.8	4901.16	2392.27	10677.5	134192	9003.55
A0A060VUH1	Q1LX78	Cystic fibrosis transmembrane conductance regulator	Zebrafish	6	3	54.1	0.364214	1485	20880	22991.2	64739.3	13598.5	20213.3	348780	509027	34589	16012	2183.05
A0A060VUH4	Q96ST3	Paired amphipathic helix protein Sin3a	Human	16	2	132.44	0.253596	1273	145666	4609.22	527679	482148	134.469	5120.96	33572.3	9280.78	30778	32755.8
A0A060VUI3	Q8WV28	B-cell linker protein	Human	5	1	42.23	0.121297	456	44196	388642	51333	57963.4	76745.8	286291	278203	1.37912e+06	249654	87237
A0A060VUP0	A9JRZ0	E3 ubiquitin-protein ligase SMURF2	Zebrafish	6	2	52.29	0.0847252	765	118954	476838	312651	173064	96540.8	1.56066e+06	203758	3.74238e+06	336657	207632
A0A060VUS1	A0A060VUS1	Rho-associated protein kinase	Rainbow trout	28	3	386.94	0.200283	1395	162205	205720	219770	466663	328073	436502	543992	285764	408558	335641
A0A060VUT2	O14523	Phospholipid transfer protein C2CD2L	Human	6	2	98.89	0.136952	706	80048	31225.8	10469.3	37365.2	281621	566637	161320	1.31574e+06	96453.9	206.947
A0A060VUT9	A9C3R8	Retinal Mueller cells isomerohydrolase	Zebrafish	5	1	41.89	0.0550889	532	63868	25827.1	135103	64262.2	62234.9	85171.8	70402.5	154111	61244.3	24153.1
A0A060VUV1	A0A060VUV1	Mitochondrial Rho GTPase	Rainbow trout	4	3	50.55	0.20503	652	74652	15334.3	13239.8	130956	50848.4	173089	221820	9207.99	27488.4	130505
A0A060VUX4	C9J069	Apical junction component 1 homolog	Human	8	3	101.78	0.340626	976	114078	297598	798152	298747	6.87814e+06	588075	7.81845e+06	3.25828e+06	4.39556e+06	500314
A0A060VUZ2	Q6TEL0	Myotubularin-related protein 8	Zebrafish	9	2	74.52	0.750661	632	69882	106089	39136	20459.6	192691	398287	246910	625210	578395	132271
A0A060VV07	Q6P698	Plastin-2	Zebrafish	12	2	128.75	0.31354	624	69945	1.47326e+06	214865	65224.4	59060.6	46671.6	62808.6	266146	238155	124360
A0A060VV60	Q684P5	Rap1 GTPase-activating protein 2	Human	8	1	91.77	0.211588	730	34698	3.62997e+06	136.59					488.162	25.5436
A0A060VV98	Q8QHL5	Polyhomeotic-like protein 2	Zebrafish	4	2	39.63	0.867723	827	53277	33468.2	261772	528925	2153.06	7555.72	953.949	110658	15967.3	31617.7
A0A060VVB8	A0A060VVB8	Receptor protein-tyrosine kinase	Rainbow trout	8	2	101.77	0.263515	1255	143019	25084.5	807.722	371989	23344	6624.3	32467.1	7.05196e+06	110269	120218
A0A060VVD1	Q7ZTW4	Serine/threonine-protein kinase Sgk1	Zebrafish	24	2	204.18	0.0948883	433	159670	18043.2	257043	11691.7	78515.4	105151	65093.8	25556.9	69860.1	55853.8
A0A060VVE0	B5X3X5	Katanin p60 ATPase-containing subunit A1	Atlantic salmon	21	2	199.34	0.11328	486	246890	103897	11864.2	36922.4	173747		11757.6	7077.51	9132.53	66.0682
A0A060VVE5	A0A060VVE5	Fructose-bisphosphate aldolase	Rainbow trout	13	2	265.93	0.113584	396	43533	86715.8	263925	217454	239508	352284	199136	65778.3	291695	192180
A0A060VVE8	Q696W0	Striated muscle preferentially expressed protein kinase	Zebrafish	18	4	176.36	0.105846	2995	229317	7.43827e+06	6.95682e+06	5.99775e+06	458284	1.00637e+06	7.8825e+06	204255	1.05066e+07	3.20946e+07
A0A060VVH2	Q6P995	Protein FAM171B	Human	3	1	32.67	0.812712	826	60773	765653	102526	196609	1.47402e+06	1.81286e+06	1.77544e+06	1.94354e+06	1.31509e+06	1.04872e+06
A0A060VVL3	A0A060VVL3	Eukaryotic translation initiation factor 3 subunit C	Rainbow trout	16	9	150.79	0.174643	993	114721	149059	852716	268708	6.81917	58607.2	207496	83279.5	875609	10520.4
A0A060VVL7	C9J069	Apical junction component 1 homolog	Human	5	1	63.57	0.989944	976	112409	4601.11	17507.6	7292.14	141779	273427	79457.3	44548.5	100993	62215.9
A0A060VVQ6	Q0P4F7	Acyl-CoA synthetase family member 2, mitochondrial	Zebrafish	8	2	104.42	0.241993	606	73488	89048.5	69656.2	512878	22740.6	244980	261473	26099.6	69316.8	14422.7
A0A060VVS3	Q5PQZ3	Zinc transporter 9	Zebrafish	7	1	66.13	0.0570645	573	32401	12676	512675	213546	457731	19856.7	762930	35085	273106	256578
A0A060VVV5	Q7SXP4	Serine/arginine-rich splicing factor 1A	Zebrafish	29	7	310.1	0.204433	257	349585	158690	111874	564813	165980	278612	139101	155885	85568.4	78110.5
A0A060VVZ0	A0MS83	Zinc finger protein 148	Zebrafish	7	4	65.3	0.0985414	808	56077	36968.1	48737.3	217605	131944	479480	18518.1	10792.3	72399.7	73369
A0A060VVZ4	O14641	Segment polarity protein dishevelled homolog DVL-2	Human	4	2	43.5	0.123828	736	47403	160480	8.09704e+06	210549	8132.74	225488	238977	180.672	289970	717337
A0A060VW54	Q0VFZ6	Coiled-coil domain-containing protein 173	Human	21	3	178.03	0.208131	552	64775	666448	2.43884e+06	203497	773994	1.7213e+06	3.94995e+06	188394	685191	764867
A0A060VW85	A0A060VW85	V-type proton ATPase subunit a	Rainbow trout	3	1	31.82	0.295355	854	98687	26975.2	16752.6	79260.9		142.533	35839.7	9988.55	22362.7	2939.39
A0A060VW86	Q9BQE3	Tubulin alpha-1C chain	Human	4	1	45.97	0.0682277	449	46341	6682.92	13165.3	16473.3	26207.1	3573.27	11774.7	9331.9	22519.4	14258.3
A0A060VW90	A8WGA0	Cytochrome P450 27C1	Zebrafish	8	1	101.26	0.213977	540	57823	14113.5	347081	530531		12963.1	13358	250841	161502	411.688
A0A060VWC6	O42364	Apolipoprotein Eb	Zebrafish	8	4	202.62	0.135829	281	31288	35737	1182.63	37386.9	95147.7	36932.1	36497.1	143863	132953	5937.95
A0A060VWG6	P15924	Desmoplakin	Human	39	7	432.84	0.536022	2871	289726	406668	8.05662e+06	2.14596e+06	58891.2	306789	225829	1.04887e+06	809438	516801
A0A060VWL8	Q1JPZ7	Pre-mRNA-processing factor 39	Zebrafish	7	2	79.88	0.108316	752	97238	2291.61	167935	113454	52948.1	12824.8	35770.6	9876.48	5835.34	20158.9
A0A060VWN3	A0A060VWN3	Histone-lysine N-methyltransferase	Rainbow trout	24	5	241.14	0.432992	3635	400179	36017.4	56286.7	153573	65116.2	1.22729e+06	179714	19781.9	38678.2	34038.1
A0A060VWR8	Q7ZW34	Contactin-5	Zebrafish	27	8	299.34	0.189419	1056	372419	1.31932e+06	211257	876424	602052	53027.9	285248	109584	318324	250048
A0A060VWU1	A0A060VWU1	Histone acetyltransferase	Rainbow trout	21	1	220.83	0.0806321	2137	239475	61.4691	7.92567		470911			0.873771	18.6472
A0A060VWW1	A5PF61	Protein leg1a	Zebrafish	12	4	596.37	0.961283	364	40432	167308	101990	652477	1.09485e+07	3.52759e+06	4.22096e+06	531079	1.32342e+06	1.36287e+06
A0A060VWZ1	Q7L5Y6	DET1 homolog	Human	10	2	128.86	0.189472	550	64657	10146	31160.2	9851.24	74825.5	29634	17596.1	13903.3	42368.2	38610.8
A0A060VX20	Q9PTH3	Insulin-like growth factor-binding protein 2-A	Zebrafish	3	1	27.3	1	276	33415	7171.36	53687.9	592514	22410.7	3402.98	10321.9
A0A060VX25	A0A060VX25	Tubulin beta chain	Rainbow trout	6	3	48.3	0.0665488	453	51373	484755	223540	420367	11228.2	2.87001e+06	58600.6	13615.5	2.94552e+06	458423
A0A060VX58	Q9H8E8	Cysteine-rich protein 2-binding protein	Human	4	1	50.69	0.123216	782	82135	24961.8	410178	10267.3	109504	216990	112986	1.62607e+06	52686.9	97587.4
A0A060VXA1	Q7ZW34	Contactin-5	Zebrafish	44	6	440.02	0.294823	1056	453267	171139	939785	990205	77919.1	350687	291615	150730	171219	165836
A0A060VXA2	A2VCL2	Deleted.	Human	13	1	156.95	0.117453	0	155699	388730	5022.36	77551.2	0.0527068	187330	339974	52862.5	4.67035e+06	79725.7
A0A060VXA7	Q6DG99	BTB/POZ domain-containing protein KCTD6	Zebrafish	3	1	18.31	0.0758439	237	60797	7417.87	77592.8	253246	36275.3	56173.3	83596.6	9665.27	40210.6	63406.1
A0A060VXB1	Q8TDY2	RB1-inducible coiled-coil protein 1	Human	13	4	152.71	0.541147	1594	187590	546536	215520	1.05712e+06	9.85389e+06	1.60463e+07	1.76128e+06	5.08635e+06	656563	741043
A0A060VXD0	A0A060VXD0	Microtubule associated protein 1 light chain 3 beta	Rainbow trout	3	2	42.06	0.0668973	125	14661	211551	26550.9	42080.9	5707.8	445794	686821	49398.9	1599.7	684166
A0A060VXE4	C0HAV3	Zinc finger CCCH-type with G patch domain-containing protein	Atlantic salmon	12	1	131.2	0.208968	527	97512	6933.93	326611	882361	29508.1	8263.44	50091	7738.38	2826.63	55176
A0A060VXE7	Q96JB2	Conserved oligomeric Golgi complex subunit 3	Human	7	2	86.78	0.284153	828	97378	19132.5	93.1886	11678.6	439300	2129.8	17834	347431	59340.4	148673
A0A060VXH9	Q6NYA0	Serine/arginine-rich splicing factor 1B	Zebrafish	12	2	90.65	0.0888674	245	28123	83170.1	170518	779929	41523.7	124473	239479	38083.2	157576	346417
A0A060VXI5	O73791	Tyrosine-protein kinase receptor Tie-2	Zebrafish	11	3	109.26	0.0554247	1116	63866	49218.8	30410.8	97846.3	16414.1	166515	117563	177542	237793	1753.97
A0A060VXM6	Q9UJM8	Hydroxyacid oxidase 1	Human	6	2	51.29	0.400134	370	40606	89083.1	167512	513531	1.67291e+06	140437	1.16203e+06	22279.8	171617	79685.4
A0A060VXP2	Q5TZ18	Neuron navigator 3	Zebrafish	11	1	106.36	0.0847703	2269	81962	2060.25	2086.98	1137.93		360247	1045.59	536.903	1494.78
A0A060VXR2	P0CF52	Lysine-specific demethylase 7B	Zebrafish	16	4	190.52	0.154212	577	150858	12412	51312.5	54387.1	130551	8524.15	496859	107617	223999	128203
A0A060VXW7	Q5XJQ5	Exosome complex component RRP45	Zebrafish	3	1	42.8	0.314286	393	32443	7758.39	693096	13995.7		210.043	64869.3	1.22609e+06	158689	12345.6
A0A060VXZ0	A0A060VXZ0	Prothrombin	Rainbow trout	9	1	239.56	0.075141	622	71822	2504.01	3510.27	3569.7		10962.2	9093.76	28098.1	187.074	40.3637
A0A060VY10	E7F568	Protein cordon-bleu	Zebrafish	3	1	43.24	0.207976	1343	25243	316.523	1.88407	24407.4	28723.4	1770.1	1049.45	146708	31051	1890.31
A0A060VY51	Q90XF2	Protein kinase C iota type	Zebrafish	31	4	393.33	0.10028	588	144793	669025	2.6185e+06	132482	225001	581979	340711	297602	382800	238460
A0A060VY54	P85857	Growth/differentiation factor 6-A	Zebrafish	17	5	166.26	0.305451	404	146003	160931	148303	1.26087e+06	64564.4	137338	67043.6	152734	794137	308298
A0A060VY64	Q96B86	Repulsive guidance molecule A	Human	7	2	49.87	0.085984	450	42801	51190.7	1.76201e+06	1.24249e+06	346837	309539	217006	121904	269284	306691
A0A060VY65	Q5VUA4	Zinc finger protein 318	Human	30	8	322.94	0.159621	2279	191702	1.57345e+06	180263	511784	1.0528e+06	2.7724e+06	870722	259018	1.784e+06	255389
A0A060VY89	A0A060VY89	Mediator of RNA polymerase II transcription subunit 8	Rainbow trout	3	1	20.18	0.0562434	268	29478	803.861	891.544	153.76		9428.49	4257.69	113160	29994.8
A0A060VYE3	A0A060VYE3	Voltage-dependent L-type calcium channel subunit alpha	Rainbow trout	8	1	66.02	0.142616	1667	191750	123317	1.31685e+06	320689	769111	668297	214266	195572	110623	333789
A0A060VYK4	Q6ZM89	Rho GTPase-activating protein 42	Zebrafish	7	1	94.17	0.0814503	805	87253	2646.75	178.669	2399.05	40889.8	13437	24868.8		3.08283e+06	4.84205e+06
A0A060VYM1	Q9W7R3	Teneurin-4	Zebrafish	10	1	104.01	0.0749922	2824	227440	18419.6	62207.8	39659.1	219.776	363092	9167.84	18585.6	165626	4205.77
A0A060VYV9	Q9H175	Cysteine/serine-rich nuclear protein 2	Human	3	1	18.94	0.255045	543	59187	7504.05	13423	20540.6	27190.4	5420.72	205588	5457.55	6071.12	5062.51
A0A060VYY9	A0A060VYY9	Rab GDP dissociation inhibitor	Rainbow trout	6	2	73.19	0.579179	448	50960	9701.3	32317.2	64.6995	12098.9	10477.5	859020	71.8392	232.698	0.000942293
A0A060VZ19	A0A060VZ19	Polypeptide N-acetylgalactosaminyltransferase	Rainbow trout	5	1	74.6	0.0626045	403	47034	92337.1	6163.98	34439.7	428.252	87879.3	190873	100100	42427.2	23412.1
A0A060VZ51	Q494V2	Cilia- and flagella-associated protein 100	Human	11	4	105.9	0.170049	611	64906	155842	10531.2	55847.3	11522.8	8772.69	30848.7	8177.39	20562.6	35077.5
A0A060VZ61	Q99700	Ataxin-2	Human	10	1	94.68	0.166079	1313	115623	158992	56604.3	8081.05	2147.58	17103.9	27976	14753.9	22738.3	14080.2
A0A060VZD7	B5DG42	Eukaryotic initiation factor 4A-III	Atlantic salmon	5	2	30	0.468442	406	55008	677.858	16362.2	8389.11	150498	32117.8	712395	2420.73	37248.4	30241
A0A060VZH7	Q90XF2	Protein kinase C iota type	Zebrafish	4	1	21.7	0.0566138	588	58991	27113.9		2.01415e+06	506.479	15803.2	2187.21	5532.87	20491.4	7420.98
A0A060VZK3	Q460N5	Protein mono-ADP-ribosyltransferase PARP14	Human	3	2	42.5	0.0508405	1801	16020	162034	12018.8	10202.4	322511	243.181	312225	45652.6	17188.7	56930.2
A0A060VZM4	F1R6I3	Leucine-rich repeat-containing protein 39	Zebrafish	10	3	103.02	0.406432	343	107590	561190	64680.7	45191.5	15570.5	23082	35415.1	142968	101180	64705.1
A0A060VZN1	X1WE18	KN motif and ankyrin repeat domain-containing protein 2	Zebrafish	7	4	63.87	0.0537878	1085	62961	174234	373110	214999	91804	365148	333917	159725	295267	205907
A0A060VZP9	O15265	Ataxin-7	Human	10	1	61.68	0.277849	892	93937	725836	124625	85626.3	213.557	51804.1	45762.1	51689.4	36712.6	57044.3
A0A060VZW6	Q9W747	Zinc finger protein draculin	Zebrafish	3	1	25.2	0.0645166	411	44314	19101.1	647189	876399	21898.1	3.32142e+06	2.28023e+06	286164	385887	385887
A0A060VZW8	C0HB46	Ubiquitin carboxyl-terminal hydrolase 12	Atlantic salmon	13	3	154.3	0.112617	372	106759	248633	533229	108607	3807.61	112878	452612	217177	122839	22907.8
A0A060W079	Q9NQX3	Gephyrin [Includes: Molybdopterin adenylyltransferase	Human	3	1	45.05	0.149424	736	48959	23446.5	3706.4	2817.14	7640.03	13414.1	26730.1	6009.24	288142	15593.8
A0A060W0F7	Q3YL68	Beta-1,4-galactosyltransferase 5	Zebrafish	4	1	23.69	1	381	44162	2124.25	170.872	1546.89				4971.38	9031.87	13348.9
A0A060W0J0	A0A060W0J0	Spastin	Rainbow trout	13	2	118.45	0.186171	594	66306	30586.8	14186.3	23852.4	60089.4	27277.6	19531.2	11023.6	5239.09	36666.3
A0A060W0P2	Q9UKK3	Protein mono-ADP-ribosyltransferase PARP4	Human	5	2	67.6	0.158921	1724	99923	593809	273372	164698	455009	195815	532425	367593	225912	15096.2
A0A060W0V5	O93430	Glycine receptor subunit alphaZ1	Zebrafish	3	1	40.38	0.0893657	444	24890	61352.4	177589	141313	82244.7	76892.6	182618	22560.5	147238	105750
A0A060W0W1	Q5TZ18	Neuron navigator 3	Zebrafish	9	1	90.58	0.0640531	2269	53148	1627.72	34997.4	1976.56	969.037	7528.27	6171.51	1646.3	3617.87	3798.68
A0A060W0Z4	Q56A55	ATP-binding cassette sub-family B member 8, mitochondrial	Zebrafish	21	7	191.98	0.0995317	714	224625	217636	101053	255434	57159.6	1.3611e+06	569787	203589	432012	650276
A0A060W113	Q7ZVC4	Charged multivesicular body protein 4b	Zebrafish	4	2	32.88	0.189782	220	24715	46093.3	8359.57	55840.1	10058.7	39165.9	9601.98	39962.3	86560.9	29027
A0A060W140	Q6P2A1	Histone-lysine N-methyltransferase PRDM9	Zebrafish	8	1	68.97	0.0652267	853	57252	9837.34	19564.9	47019.3	457.457	318035	142684	19049.6	229392	40672.3
A0A060W165	Q503I9	Poly	Zebrafish	12	3	140.04	0.454984	489	167301	2082.1	776.745	5834.71	71007.4	4720.95	44618.5	4227.74	14931.4	3866.82
A0A060W178	Q9W720	Mitochondrial uncoupling protein 2	Zebrafish	6	5	67.19	0.88714	310	34354	9.32699e+06	2.11083e+06	1.09716e+06	344889	606207	864774	305526	88831.5	62891
A0A060W1B7	Q6JAN0	Adhesion G-protein coupled receptor V1	Zebrafish	7	2	94.29	0.109634	6199	77930	77205.6	36461.4	35801.4	221081	3838.97	17806.6	16845.8	11492.5	20571.1
A0A060W1K3	Q7ZV00	Deubiquitinase OTUD6B	Zebrafish	5	1	24.51	0.303324	293	40550	29620.7	356893	832661	13167.7		7577.9	14668.3	13.5101	1141.46
A0A060W1M5	P36871	Phosphoglucomutase-1	Human	7	2	70.82	0.260262	562	61256	248028	106625	189197	20935.2	62249.9	160820	116975	59572.7	22697.4
A0A060W1N3	A4IFW2	Receptor-type tyrosine-protein phosphatase F	Zebrafish	5	1	38.76	0.0918464	1909	65707	148.613	568.044			58175.6	98323.8		63307.7	638148
A0A060W1N4	B8A5M2	Si:dkeyp-75b4.10	Zebrafish	4	4	79.86	0.153204	161	19332	50900.4	410410	437758	111085	137635	165733	24182.5	82241.2	188820
A0A060W1R6	A0A060W1R6	Uncharacterized protein	Rainbow trout	3	1	30.97	0.176817		20811	185834	20742.5	53015.3	63737.8	34387.7	36585	67470.8	17544	4.40302
A0A060W1S6	Q9YGC0	GTP-binding nuclear protein Ran	Atlantic salmon	4	1	35.89	0.138643	215	31290	95403.5	5386.16	807130	8477.85	10792.2	26541.9	36685.3	837.632	42687.4
A0A060W1T4	A0A060W1T4	DNA-directed RNA polymerase subunit beta	Rainbow trout	15	3	147.97	0.177034	1134	129547	7883.14	2.24228e+06	26264.2	7479.9	13880	2534.48	4571.31	52554.5	55199.2
A0A060W1V6	Q1LUC3	Histone acetyltransferase KAT2B	Zebrafish	21	3	196.51	0.0938556	796	187102	33503.2	230047	172431	187090	183820	296906	45779.4	255241	360332
A0A060W1Z7	Q6YHK3	CD109 antigen	Human	10	1	87.47	0.500515	1445	161553	82939.4	233.863	1150.09	21668.6	32165.6	227816	103972	407229	407229
A0A060W205	Q6ZUJ8	Phosphoinositide 3-kinase adapter protein 1	Human	5	2	30.68	0.263307	805	100881	168582	3.61125e+06	154737	1.45475e+06	2.80768e+06	2.33603e+06	1.29777e+06	92117.9	167199
A0A060W276	Q6P0I6	Zinc finger protein 830	Zebrafish	4	1	38.19	0.139183	326	35501	1205.99	828.619	736638	12.9961	97904.4	6422.84		142891
A0A060W278	Q90275	Cadherin-2	Zebrafish	18	7	179.99	0.922025	893	327232	5.24313e+06	825106	2.0074e+06	127378	50374.7	382200	95458.7	155554	59016.9
A0A060W2A3	A8WFU8	Kinesin-like protein KIF22	Zebrafish	20	7	199.41	0.105671	634	180094	4.63575e+06	531617	27816.4	26268	199661	175612	117233	433001	83567.4
A0A060W2D5	O60716	Catenin delta-1	Human	13	1	125.96	0.319357	968	103115	21247.9	4724.36	2650.12	3079.24	8636.2	5291.66	562616	30406.3	8566.58
A0A060W2D6	F1QQA8	Zinc finger protein 219	Zebrafish	13	2	133.8	0.744662	1095	106840	144101	318474	365729	483728	718896	261363	3512.2	31892.7	89008.9
A0A060W2J2	Q6P3K3	F-box only protein 9	Zebrafish	6	1	79.56	0.100484	421	56550	25572	42471.4	240358		238411	123110	20755.4	58907.1	56770.6
A0A060W2M6	Q9W720	Mitochondrial uncoupling protein 2	Zebrafish	5	2	46.45	0.385936	310	34240	113116	3917.32	257233	3744.98	1583.33	5070.09	15175.7	4726.55	11284.5
A0A060W2Q2	Q96QU1	Protocadherin-15	Human	3	2	38.39	0.0992074	1955	10498	7036.08	4218.35	33034.2	12711.2	46269.7	18659.5	2145.12	21379.6	27788.1
A0A060W2R3	A2RV29	Zinc finger protein 346	Zebrafish	3	2	22.24	0.0927868	301	34608	220807	173924	48661.3	18897.6	346716	215977	3.97762e+06	194877	52025.4
A0A060W2S2	P27007	Apolipoprotein A-I	Atlantic salmon	20	6	835.72	0.554289	258	29661	269387	1.4534e+06	748587	442238	821073	377243	4.57922e+06	1.27397e+06	2.3775e+06
A0A060W2V9	Q9H7U1	Serine-rich coiled-coil domain-containing protein 2	Human	10	1	108.77	0.999591	834	61451	82264.7	63364.3	67700.3	236043	290017	227889	85288.8	121477	63990.7
A0A060W2W5	Q9I8X3	Fibroblast growth factor receptor 3	Zebrafish	10	2	92.25	0.458007	800	122918	135349	149960	50718.5	116136	128303	221784	9669.04	68179.6	48265
A0A060W301	A0A1S3RF86	zinc finger and SCAN domain-containing protein 4-like isoform X1	Atlantic salmon	3	2	17.83	0.0977513	539	32425	777210	322626	717488	857739	791114	845827	951766	934000	84842.3
A0A060W319	A0MS83	Zinc finger protein 148	Zebrafish	5	2	63.01	0.172809	808	51536	119954	46434.9	125678	4114.57	73588.1	53242.7	29348.3	161417	84112.5
A0A060W325	P78559	Microtubule-associated protein 1A	Human	14	3	147.33	0.17094	2803	213967	184957	3.13602e+06	84558.1	3.1581e+06	1.25428e+06	920619	716673	1.01654e+06	749581
A0A060W361	Q6GMH3	Twinfilin-2	Zebrafish	6	2	86.64	0.162334	347	40109	65876.8	172246	127615	20.5958	108538	41691	29009.8	29105.8	69903.9
A0A060W3E2	Q09666	Neuroblast differentiation-associated protein AHNAK	Human	26	5	277.89	0.107552	5890	210258	2.35514e+06	249429	194648	306905	295086	329220	343296	258442	150359
A0A060W3F9	O93430	Glycine receptor subunit alphaZ1	Zebrafish	6	1	38.38	0.218636	444	45851	154554	75161.3	72152.9	192127	5271.96	20699.3	305877	46609	270903
A0A060W3H4	P04114	Apolipoprotein B-100	Human	37	12	488.16	0.12332	4563	390330	110023	5.18551e+06	97142.2	508742	87572.9	169843	69344.1	158945	76488.3
A0A060W3H8	Q66I68	Cornifelin homolog	Zebrafish	3	1	14.84	0.193792	112	32495	160287	34008.9	33388.3	9136.99	7146.39	10070.5	2803.16	233660	13659.4
A0A060W3I8	U3JAZ4	Si:ch211-194k22.8	Zebrafish	3	1	37.96	0.199675	326	35422	50485.4	468252	65038.5	5959.4	31116	37007.1	325969	120427	10284.1
A0A060W3M2	Q6NUT7	Sortilin	Zebrafish	4	1	52.41	0.155944	814	68254	11875.6	10278.4	18594.3	13331.2	4226.1	121.226	6247.97	4861.41
A0A060W3N1	A1A5H6	CCR4-NOT transcription complex subunit 1	Zebrafish	23	1	217.21	0.188699	2374	242192	2580.32	2.23136	1177.43	7119.58	630782	10900.4	169625		128.702
A0A060W3N9	A0A060W3N9	Elongation factor 1-alpha	Rainbow trout	7	1	86.95	0.10977	458	50316		79802.1	13952.2	4987.91	496556	64987.2	32441.8	36919.7
A0A060W3S0	F1QH17	Protein-methionine sulfoxide oxidase mical3a	Zebrafish	15	1	129.97	0.0673267	1994	144495	457619	205.924	152808	34772.6	30950.3	490119	73469.6	22145.1	17716.2
A0A060W3T0	C6KFA3	Adhesion G-protein coupled receptor G6	Zebrafish	9	3	106.21	0.0572882	1185	133222	1.31969e+06	43848.3	14733.8	13451.5	130372	112811	44343.3	192840	29113.8
A0A060W3T1	Q68CL5	Tubulin polyglutamylase complex subunit 2	Human	6	2	35.57	0.0914715	300	33056	71357	49469	109543	1.46573e+06	563.168	4304.2	18564.5	13075.8	17874.2
A0A060W3W0	Q00839	Heterogeneous nuclear ribonucleoprotein U	Human	11	1	127.45	0.374363	825	90577	13341.4	2814.48	16374.8		93070.7		0.0636855		31.2337
A0A060W3X1	E7F7X0	Leiomodin-3	Zebrafish	5	2	37.15	0.220275	670	60866	86860.8	114527	127669	201840	227291	618550	67061.8	561435	285056
A0A060W3X5	Q7ZW34	Contactin-5	Zebrafish	36	7	365.57	0.329268	1056	455920	335532	2.87424e+06	1.37188e+06	2.35251e+06	3.13595e+06	1.94314e+06	287543	371980	1.46343e+06
A0A060W3X7	Q803A0	Protein Jade-1	Zebrafish	18	4	178.75	0.641312	829	132585	279536	122125	129288	316846	730539	437589	814081	487540	318458
A0A060W3X8	A2CEA7	Ras-specific guanine nucleotide-releasing factor 2	Zebrafish	9	3	121.94	0.355934	1244	65231	148873	96824.8	794769	15588.1	19617.5	249179	254558	230992	678099
A0A060W3Z8	Q1LY46	Mitochondrial proton/calcium exchanger protein	Zebrafish	3	1	31.04	0.559988	757	44735	58943.9	2948.01	8521.3	1659.1	4672.39	19189.4	114704	249663	42935.8
A0A060W410	Q4H4B6	Protein scribble homolog	Zebrafish	18	6	181.54	0.0535579	1724	205949	2.03254e+06	23779	19345.4	61597.6	3.97728e+06	20040.8	1.14217e+06	17576	79827
A0A060W438	A8MZF0	Proline-rich protein 33	Human	14	4	163.03	0.210374	331	91254	2.53626e+06	449513	124076	969683	588631	216827	133325	194598	136970
A0A060W465	Q90275	Cadherin-2	Zebrafish	4	2	35.45	0.0854688	893	94365	7065.21	1.59007e+06	2635.87	13823.4	3208.26	14390.5	5849.16	7577.72	17837.6
A0A060W473	E7F1C4	SWI/SNF-related matrix-associated actin-dependent regulator of chromatin subfamily A containing DEAD/H box 1B	Zebrafish	38	5	351.25	0.598563	954	440768	153545	469657	960590	300352	101431	201438	59141.1	90461	85223.7
A0A060W4A4	Q6ZMZ3	Nesprin-3	Human	17	5	186.97	0.105432	975	127451	47757.3	206069	219433	89510.3	24263.8	234709	41399	50490	111535
A0A060W4F7	Q6UXX5	Inter-alpha-trypsin inhibitor heavy chain H6	Human	11	3	97.17	0.300215	1313	142931	309671	50548.1	277684	42384.8	111340	62229.7	1.55292e+06	172326	179421
A0A060W4G5	A8C984	Myosin light chain kinase 3	Zebrafish	171	16	1658.49	0.0798113	715	2080212	1.99334e+06	221292	121016	678211	553092	1.2379e+06	190924	277572	2.07552e+06
A0A060W4G7	A0A060W4G7	Uncharacterized protein	Rainbow trout	3	2	42.25	0.228562		53482	1396.49	103.589	86.603	21321.3	17631.4	177023	14690.3	186530	3.42817
A0A060W4S0	Q01780	Exosome component 10	Human	14	4	152.22	0.0841412	885	101449	51989	3.7405e+06	73036.5	137337	79005.2	125642	501907	162906	235276
A0A060W4V0	O60941	Dystrobrevin beta	Human	6	2	104.83	0.837973	627	33316	159564	250092	71767.9	1.57806e+06	1.99266e+06	403052	215737	97884.9	60938.7
A0A060W4V5	Q1L8J7	Transcriptional coactivator YAP1	Zebrafish	11	1	94.03	0.0861622	442	127316	259602	1829.91	601737	214579	93607.7	731540	33621.6	1.08866e+06	393083
A0A060W4W8	Q8N3U4	Cohesin subunit SA-2	Human	10	2	77.33	0.832583	1231	148683	920880	115950	209226	2.2457e+06	797109	1.0204e+06	75040.8	159746	74166
A0A060W571	A0A060W571	Oxysterol-binding protein	Rainbow trout	5	3	44.78	0.0817145	467	51839	168041	87781	315390	72140.6	490410	65335.7	481690	236552	110179
A0A060W5B7	Q03169	Tumor necrosis factor alpha-induced protein 2	Human	7	3	94.25	0.452261	654	77981	26341.2	1.72013e+06	119197	3240.18	18904.3	12219.1	34461.5	23448.1	8903.99
A0A060W5C5	Q99459	Cell division cycle 5-like protein	Human	8	1	79.2	0.591845	802	91849	146185	77575.7	115549	10364.3	32996.3	20090.7	40059.2	159292	25265.1
A0A060W5L2	Q9NY74	Ewing's tumor-associated antigen 1	Human	8	2	68.71	0.0895464	926	80284	79559.8	180776	96711.4	3544.33	377158	47135.2	34002.8	164794	94788.3
A0A060W5M4	P98082	Disabled homolog 2	Human	11	2	111.95	0.0986959	770	98826	328940	335321	693794	731868	713069	112998	290917	237060	244957
A0A060W5Q1	O60716	Catenin delta-1	Human	16	2	150.49	0.42622	968	98875	17946.5	4184.96	3722.17	1543.43	7590.79	2518.18	485200	30548.5	9159.16
A0A060W5R4	A0A060W5R4	Uncharacterized protein	Rainbow trout	5	2	55.06	0.537776		20617	11861.3	30171	63320.1	10390.8	1341.32	9827.84	108777	33571.4	26987.4
A0A060W5T9	Q6PD62	RNA polymerase-associated protein CTR9 homolog	Human	11	2	122.11	0.0629178	1173	81004	163399	38112.8	31255.9	24267.3	49833	121516	51204.7	86016.5	15303.4
A0A060W5V4	Q5VW36	Focadhesin	Human	10	2	93.89	0.239173	1801	202130	3.25328e+06	3.06829e+06	121638	5955.07	830843	70398.8	292892	140592	24827.5
A0A060W615	C9J069	Apical junction component 1 homolog	Human	6	3	60.91	0.0664127	976	109235	36939.6	1063.38	14810	106432	361.514	367417	35792.4	13479.2	17444.9
A0A060W635	Q9NR00	Transcriptional and immune response regulator	Human	4	2	40.47	0.102677	106	11615	146080	167928	219504	4268.11	1.48646e+06	43722.5	114785	29615.9	19545.8
A0A060W647	C0HBT3	E3 ubiquitin-protein ligase rnf146	Atlantic salmon	4	2	51.89	0.109	349	64809	757737	32252.1	29417.5	19005.5	15366.9	218034	171276	4.55587e+06	20140.7
A0A060W671	X1WE18	KN motif and ankyrin repeat domain-containing protein 2	Zebrafish	10	1	90.26	0.516566	1085	99441	46894.9	6613.58	15757.4	42552.1	89692.1	71113	39848.8	111960	111960
A0A060W677	A0A060W677	Cation-transporting ATPase	Rainbow trout	8	2	84.89	0.492676	1116	126196	8511.6	5875.02	3574.73	28021.2	14308.1	42343.9	149808	16518.7	16791.1
A0A060W6B2	A0A060W6B2	Sodium channel protein	Rainbow trout	11	2	84.44	0.11465	2088	239988	46635	934.654	11914		22358.3	7334.44		9755.19	422.178
A0A060W6D7	Q1LUA6	Triple functional domain protein	Zebrafish	12	6	157.92	0.817784	3028	211376	222700	213356	142494	116973	138899	447692	568382	1.23704e+06	816432
A0A060W6G2	Q09666	Neuroblast differentiation-associated protein AHNAK	Human	78	23	799.77	0.064805	5890	318434	455196	1.77397e+06	803626	281696	1.69248e+06	1.09594e+06	4.09527e+06	855895	484116
A0A060W6I6	P22307	Non-specific lipid-transfer protein	Human	11	1	86.07	0.104742	547	16484	62164.8	3.58976e+06	32809.9	238575	177526	37338.6	1.76619e+06	477137	147665
A0A060W6J0	Q6DGY7	Gamma-crystallin N-B	Zebrafish	29	6	326.79	0.0904756	183	198461	582753	97278.6	65517.8	252388	97101.7	32646.1	51262.4	177572	49094.2
A0A060W6K3	P04114	Apolipoprotein B-100	Human	3	1	206.63	0.472024	4563	8183	338.669	207.411	33.5921	24353.9	537.486	11782	29.2695	254.984	1419.71
A0A060W6R9	A2BGL3	WSC domain-containing protein 2	Zebrafish	6	2	57.09	0.180662	572	43458	1.5176e+06	664669	1.06398e+06	65134.8	120184	387099	5504.69	2.19647e+06	164950
A0A060W6U8	Q6DGE9	Protein unc-45 homolog B	Zebrafish	13	1	117.09	0.205303	934	105587	9.07402e+06	441741	363021	1.8798e+06	1.21235e+06	792161	225029	394207	363186
A0A060W6W8	A0A060W6W8	Phospholipase A2	Rainbow trout	10	3	101.5	0.923737	749	85887	703042	517027	357465	48067.9	36180.8	73072.4	12821.1	82307.2	83303.5
A0A060W6Y8	Q9YGC0	GTP-binding nuclear protein Ran	Atlantic salmon	3	1	41.38	0.142563	215	25231	18151.4	15516.6	8059.97	1510.08	275650	570.489	4683.35	259779	409693
A0A060W748	E7FE13	Leucine-rich repeat-containing G-protein coupled receptor 4	Zebrafish	4	1	100.28	0.056801	971	37713	50746.9	91824.3	61695.4	46182.6	544189	2513.62	145625	23251.9	46841.7
A0A060W754	P04114	Apolipoprotein B-100	Human	76	39	4098.4	1	4563	247743	1.15765e+06	785443	903328	2.68543e+07	1.39828e+07	1.57165e+07	3.17357e+06	2.35888e+06	2.82898e+06
A0A060W755	A0A060W755	Microtubule-associated protein	Rainbow trout	11	2	117.64	0.0563878	345	36437	20434	13108.5	3726	6903.22	9573.32	6756.12	46565.8	7281.81	2693.5
A0A060W7A5	A0A060W7A5	Core histone macro-H2A	Rainbow trout	7	1	57.16	0.0794491	371	40367	371323	99694.7	254643	378910	284395	148538	310280	179258	93911.6
A0A060W7D2	B5X3Z6	Lissencephaly-1 homolog A	Atlantic salmon	13	2	145.58	0.0957911	410	165176	21653.7	2735.31	7269.05	3.23117e+06	1939.72	13871	23367.1	10992.7	8588.52
A0A060W7E7	P04114	Apolipoprotein B-100	Human	63	22	1279.46	0.0778221	4563	366100	5.39614e+06	97346.7	612993	138676	112546	827411	100465	6.61004e+06	243925
A0A060W7G8	A0A060W7G8	Phospholipid-transporting ATPase	Rainbow trout	6	2	43.22	0.0856294	1241	142691	1984.41	700818	14293.5	109.696	41959.7	21549.9	8952.13	15283.5	15055.8
A0A060W7K9	P01024	Complement C3	Human	25	1	491.76	0.076491	1663	137976	138259	12593.8	56768.9	361.618	155068	55103.2	90756.7	130395	7563.34
A0A060W7M8	Q6P298	Cytosolic Fe-S cluster assembly factor nubp1	Zebrafish	6	3	64.34	0.138326	321	35990	228402	133261	344834	1.74818e+06	205903	256779	89976.5	305195	294059
A0A060W7P5	Q2KN93	Cytospin-A	Zebrafish	63	18	637.68	0.164743	1132	448669	1.48146e+06	9.0034e+06	287764	129267	1.64501e+06	569032	131021	1.43959e+06	92302.2
A0A060W7T1	Q5PYH5	Discs large homolog 1-like protein	Zebrafish	7	1	66.85	0.923649	827	91554	68283.3	257361	167043	75416.8	40269	86240.4	19137.1	28347.2	15423.5
A0A060W7T2	P09638	Homeobox protein Hox-B2	Atlantic salmon	5	3	47.87	0.26203	60	26892	74447.7	625939	247184	1.196e+06	298887	164253	94160.3	106862	97486.7
A0A060W7T4	Q5SPF7	Protein unc-93 homolog A	Zebrafish	3	1	37.21	0.227661	465	32142	21.4663	316.426	145.848		2624.47	312.35	241767	62519.3	65.1597
A0A060W7T5	Q6DGL2	NF-kappa-B inhibitor-interacting Ras-like protein 2	Zebrafish	9	1	89.37	0.0664799	192	22066	369765	3442.85	8.1019e+06	41359.3	262881	508004	285158	699810	699810
A0A060W7T7	Q7SIG3	Elastase-1	Atlantic salmon	10	2	402.94	0.509122	236	85653	686875	486433	258974	123678	50698.5	92320.8	376057	77356.8	42599.3
A0A060W7X3	F1RCR6	E3 ubiquitin-protein ligase TRIP12	Zebrafish	16	3	140.25	0.371812	2026	291361	202643	83661.8	21972.5	326842	272125	234354	114825	282290	240914
A0A060W824	Q9UNW1	Multiple inositol polyphosphate phosphatase 1	Human	4	3	42.99	0.173326	487	54205	196648	325102	348084	116.089	363207	329459	343806	697045	874281
A0A060W843	A0A060W843	Histone H2B	Rainbow trout	6	1	93.08	0.249128	116	13031	288366	879934	7.60842e+06	19226.4	194073	1.01917e+06	197981	179467	137898
A0A060W852	A3KN83	Protein strawberry notch homolog 1	Human	9	3	116.62	0.466208	1393	156512	3.38573e+06	326590	1.69143e+06	79582.5	183362	448467	63705.5	424188	140447
A0A060W886	P09638	Homeobox protein Hox-B2	Atlantic salmon	3	1	27.46	0.0926168	60	30886	19129.7	5401.84	8637.98		16347.6	12258.4	73067.8	98794.9	31.86
A0A060W8A7	Q6IWL4	TNF receptor-associated factor 6	Zebrafish	8	2	138.15	0.647836	542	60444	59941.6	131711	76428.3	5568.92	49285.6	26944.2	420945	77977.1	783185
A0A060W8C1	P35558	Phosphoenolpyruvate carboxykinase, cytosolic [GTP]	Human	6	4	36.56	0.260368	622	70210	64378.7	47478.4	53063.5		885.198	2704.63	233153	6377.67	15.673
A0A060W8E9	Q7ZUV0	Ankyrin repeat domain-containing protein 13C	Zebrafish	3	2	19.52	0.871207	488	71379	24335.2	65253.1	88363.9	225175	633890	160162	23503.9	18092.6	52786.2
A0A060W8J7	Q13976	cGMP-dependent protein kinase 1	Human	8	2	54.05	0.218997	671	44212	12833.7	35919.3	172447		5929.13	9866.14	6181.15	9710.27	603.758
A0A060W8K3	A0A060W8K3	Tyrosine-protein kinase	Rainbow trout	13	2	101.37	0.165447	1220	141841	430752	717276	51556.4	387533	1858.6	1.18788e+06	60069	6764.36	12401.1
A0A060W8L1	A9LMC0	Zinc finger protein DPF3	Zebrafish	8	2	96.26	0.192627	391	47690	771418	69413.5	177285		60660.6	30954	8215.09	216309	5094.26
A0A060W8U5	A4QNX2	Solute carrier family 25 member 47-B	Zebrafish	4	1	42.8	0.170877	288	30350	32043.9	812212	18702.4		42071.2	24362.3	32592.3	30109	19610.1
A0A060W8Y4	Q7SZC2	Exportin-2	Zebrafish	8	4	79.02	0.31923	971	93230	2.60787e+06	180811	30688	42979.5	58802.5	38108	33500.4	24821.3	18371.1
A0A060W910	Q7SY24	Protein kinase C beta type	Zebrafish	5	3	72.04	0.0671818	670	61013	80704.2	62459.3	495998	168406	99120.2	106942	83882.1	266506	30774.8
A0A060W912	Q0P4C4	Dephospho-CoA kinase domain-containing protein	Zebrafish	3	1	31.8	0.252149	229	25729	81436.1	244955	116559	43634.2	10327.8	16646.1	17497.4	29546.8	619460
A0A060W917	P86693	Serum amyloid P-component	Atlantic salmon	10	5	367.21	0.217216	36	29525	380322	2.33914e+06	305323	384113	4.26073e+06	1.96876e+06	422061	449448	257397
A0A060W934	A5D8S5	E3 ubiquitin-protein ligase SH3RF1	Zebrafish	11	2	97.38	0.0631894	867	151159	28930.5	56924	34834.7	261019	14998.9	47808.9	113116	18574.2	31422.2
A0A060W999	A8K8P3	Protein SFI1 homolog	Human	4	1	33.86	0.493092	1242	15734	5215.25	126329	4072.63	100788	13418.4	542354	3577.06	2257.66	1759.84
A0A060W9D7	Q15154	Pericentriolar material 1 protein	Human	20	1	206.81	0.943477	2024	237187	30205.5	405.162	1295.71	2.40509e+06	3.02816e+06	1.70808e+06	36606.9	1.02079e+06	687866
A0A060W9G8	P46530	Neurogenic locus notch homolog protein 1	Zebrafish	11	5	102.38	0.122904	2437	280997	708568	150126	158105	57378	146041	256241	69969.5	208091	199766
A0A060W9L4	Q8WVR3	Uncharacterized protein C7orf43	Human	5	2	51.15	0.0891683	580	62545	49677.6	1.4048e+06	112659	314546	57411	124744	111845	599582	497347
A0A060W9R8	Q7ZW34	Contactin-5	Zebrafish	51	9	434.13	0.206537	1056	557537	73928.5	963152	24009.3	3317.67	44025.8	66742.6	221603	63104.4	198179
A0A060W9T2	A0A060W9T2	Tetraspanin	Rainbow trout	4	1	50.3	0.262071	360	41483	122091	135945	44778	29603.4	251546	59976.9	390138	106575	514332
A0A060W9W2	Q9BXL6	Caspase recruitment domain-containing protein 14	Human	9	2	97.66	0.665661	1004	51026	211714	481222	508150	782711	2.40057e+06	788218	386457	245248	112717
A0A060WA46	Q52KB5	Zinc finger and BTB domain-containing protein 24	Zebrafish	7	3	58.59	0.497972	672	71998	11698.6	1.04342e+06	38713.5	2.75524e+06	3.69872e+06	910959	128798	230061	348646
A0A060WA84	A0A0R4IVV0	Microsomal triglyceride transfer protein large subunit	Zebrafish	12	4	103.97	0.102644	884	97989	76478.8	113814	119429	72826.4	6.04786e+06	111337	489372	343489	63787.4
A0A060WA97	A0A060WA97	Adenosylhomocysteinase	Rainbow trout	6	1	47.15	0.154217	433	48473		279605	3604.22	3.74829e+06	8939.66	32644.8	21657.3	67592.1	11031.1
A0A060WAE4	Q96AQ7	Cell death activator CIDE-3	Human	8	1	87.3	0.181493	238	28740	3040.61	54507.4		317546	14359	8218.65	5.81082	1021.14	3014.23
A0A060WAI6	P78346	Ribonuclease P protein subunit p30	Human	4	1	45.84	0.553676	268	30104	158768	367458	523737	44529.7	123386	137608	131505	93016.5	45664.2
A0A060WAL5	Q14653	Interferon regulatory factor 3	Human	3	1	30.46	0.302865	427	48507	199968	319753	160464	83517.6	66906.8	257611	12119.9	49553.9	165054
A0A060WAP6	P57095	Axin-2	Zebrafish	10	4	114.88	0.382508	812	96339	76652.2	629457	3.90845e+06	351686	29643.4	214035	69703.1	28295.4	19037.7
A0A060WAQ5	Q6DHR3	Ras-GEF domain-containing family member 1B-A	Zebrafish	12	3	129.9	0.146619	514	133253	139408	148000	104048	3412.22	1.10444e+06	5840.38	2178.86	69243.6	14422.2
A0A060WAW2	Q1LWV4	LIM/homeobox protein Lhx9	Zebrafish	15	1	141	0.154155	396	427921	119440	242613	150745	166452	3.51849e+06	427152	2.51647e+06	176101	261906
A0A060WB14	Q96IW2	SH2 domain-containing adapter protein D	Human	5	1	41.02	0.127336	340	25767	159192	414223	45626.9	136759	31999	19108.8	36398.4	17135.6	326773
A0A060WB27	Q6DGI0	Regulator of G-protein signaling 8	Zebrafish	4	2	50.52	0.082326	174	95466	129514	4.85299e+06	179586	161698	671439	574794	62255.3	433549	307813
A0A060WB28	Q9BSI4	TERF1-interacting nuclear factor 2	Human	4	1	35.66	0.661329	451	42545	79499.8	73163.6	28003	791768	697653	182711	1.79746e+06	189310	348977
A0A060WB57	P27824	Calnexin	Human	7	1	66.29	0.118458	592	65904	45789.6	58370.9	45927.6	84988.2	27886.1		134208	7155.44	1128.26
A0A060WB60	O93430	Glycine receptor subunit alphaZ1	Zebrafish	8	2	62.18	0.257908	444	53294	1.84765e+06	149694	367955	208.437	100585	96173.6	54340.5	55488.1	377788
A0A060WB66	Q70EK8	Inactive ubiquitin carboxyl-terminal hydrolase 53	Human	16	9	184.12	0.127744	1073	125470	152940	230946	868114	27324.5	280920	149714	47197.2	449782	209866
A0A060WB78	A2BFP5	Solute carrier family 12 member 9	Zebrafish	11	1	120.28	0.166602	899	126432	21033.4	26012.7	64003	155664	49442.5	58054.8	32786.8	36081.5	157429
A0A060WBI0	Q8IYI6	Exocyst complex component 8	Human	20	5	194.81	0.0608798	725	79910	2.54221e+06	8620.81	162825	61353.8	16605.7	786615	62159.5	38499.5	143914
A0A060WBM5	A0A060WBM5	Uncharacterized protein	Rainbow trout	5	2	62.53	0.141963		13280	128489	166419	431261	68269.1	207025	123456	147006	187800	66393.3
A0A060WBN7	Q92615	La-related protein 4B	Human	8	3	68.3	0.288167	738	86638	2594.32	47903.1	37455.2	728730	22558.6	32016.7	3269.78	624.708	25816.1
A0A060WBR6	A0A060WBR6	Serine/threonine-protein kinase receptor	Rainbow trout	4	1	54.39	0.335353	595	67385	11272.8	17135.8	21653		100.831	1179.27	3950.3	314.058
A0A060WBU6	Q9H307	Pinin	Human	10	3	131.1	0.090785	717	54125	184347	109087	32253.3	3076.6	36625.9	327518	31199.4	105816	6365.41
A0A060WBV7	Q5SPR8	N-acetyltransferase ESCO2	Zebrafish	13	6	158.22	0.120756	609	76418	105853	464360	31225.4	1534.57	100559	87574.1	110199	91692.6	23418.1
A0A060WBX3	Q03001	Dystonin	Human	13	2	119.44	0.119074	7570	139045	405650	269725	408767	132486	2.94873e+06	368207	155572	445183	119331
A0A060WBY3	Q6NXD8	DENN domain-containing protein 5B	Zebrafish	16	1	154.44	0.192638	1311	221771	33620	36715.4	40305.8	102087	5.02335e+06	484760	107466	149598
A0A060WC08	A0A060WC08	Phosphoglycerate kinase	Rainbow trout	8	2	92.78	0.871317	417	44961	706206	445651	136085	46854.9	63850.6	52887.6	106965	110595	66685.3
A0A060WC22	Q6DHS9	Solute carrier family 25 member 48	Zebrafish	4	1	22.41	0.164068	309	30949	7947.89	26395	9424.03	161546	20328.5	60550.9	4173.53	152989	72354.6
A0A060WC47	Q9HC84	Mucin-5B	Human	4	1	55.63	0.0524694	5762	184701	12951.6	41219.9	21587.2	14613	2833.24	622163	5308.19	19565	95924.1
A0A060WC67	O73682	Vascular endothelial growth factor A-A	Zebrafish	10	3	95.62	0.219703	188	62580	152676	958649	68233.4	30676.2	40507.5	28226.4	157439	416143	12855.7
A0A060WC83	Q6PD62	RNA polymerase-associated protein CTR9 homolog	Human	13	2	143.81	0.102575	1173	134631	690513	22077	16267.1	55878.5	195042	181607	230129	635076	61340.8
A0A060WCA9	Q7T312	Coiled-coil domain-containing protein 25	Zebrafish	8	1	99.94	0.107098	207	24275	68482.3	722.084	977823	1670.05	22126.6	12065	86735.4	34702.7	34702.7
A0A060WCB1	Q8JIU7	Nascent polypeptide-associated complex subunit alpha	Zebrafish	4	2	37.3	0.455748	215	18862	113812	300759	325477	153218	58623.3	89519.8	81738.3	73932.5	121702
A0A060WCH3	P04114	Apolipoprotein B-100	Human	20	6	752.21	0.948204	4563	72284	804915	1.44713e+06	393049	2.6276e+06	1.20379e+07	3.18846e+06	271168	482537	242429
A0A060WCI5	A5PF61	Protein leg1a	Zebrafish	8	3	184.13	0.139309	364	40867	118179	754886	643742	262294	205309	111517	431299	139345	168873
A0A060WCI9	Q00341	Vigilin	Human	11	1	153.29	0.391098	1268	106930	378778			57718.3	554143	94155.9	641222	849537	21259.3
A0A060WCK4	O14641	Segment polarity protein dishevelled homolog DVL-2	Human	3	1	26.56	0.374274	736	25419	11159.5	16191.7	9174.07	109884	227159	120002	2458.09	204377	24485
A0A060WCL3	O95477	ATP-binding cassette sub-family A member 1	Human	5	1	26.8	0.402689	2261	43435	53496.4	18938.2	27826.6	111615	112736	353858	37810	28689.4	577.254
A0A060WCP6	A0A1S3T3I9	vitellogenin-like	Atlantic salmon	17	6	191.96	0.232797	1281	130823	182463	755667	414071	122497	118506	322429	254690	212078	402101
A0A060WCR2	Q6NYE2	Protein RCC2 homolog	Zebrafish	9	1	93.77	0.329352	495	104119	27110.6	1379.91	9075.54	195935	11557.2	401179	17698.1	24046.5	56732.6
A0A060WCS3	Q2KN93	Cytospin-A	Zebrafish	69	4	759.15	0.561119	1132	439670	36461.1	548917	1.14886e+06	915522	420698	2.63616e+06	70160.4	40415.6	45356.8
A0A060WCV0	Q6IVV8	Polycystin-2	Zebrafish	19	4	188.59	0.0696856	904	280968	50770.1	64857	166571	816889	45332	69113.1	70179.4	145050	99973.4
A0A060WCW2	P50897	Palmitoyl-protein thioesterase 1	Human	5	1	28.99	0.676744	306	34238	163995	69319.6	66028	75011.7	60228.5	21160.3	998.003	10631.1	16991.1
A0A060WCY0	A0A060WCY0	Carboxylic ester hydrolase	Rainbow trout	4	2	160.44	0.0910816	556	61723	1.95524e+06	1.31305e+06	721791	153462	1.08921e+06	2.14376e+06	1.3997e+06	715333	221661
A0A060WCY5	Q1LWV7	TLD domain-containing protein 1	Zebrafish	4	1	52.88	0.704476	450	50154	78976.2	2233.55	1381.28	332041	547074	1.17925e+06	56358.1	240027	16740
A0A060WCZ3	A0A060WCZ3	Anoctamin	Rainbow trout	3	2	26.12	0.0959803	690	82024	114947	10276.1	408065	114445	132260	463280	82037.2	125163	100382
A0A060WD08	Q52KB5	Zinc finger and BTB domain-containing protein 24	Zebrafish	11	1	103.19	0.105582	672	146283	18294.5	36166	39551.6	774.144	87716.5	41692	73354.6	92279.3	22469.7
A0A060WD18	Q96KQ7	Histone-lysine N-methyltransferase EHMT2	Human	8	3	111.35	0.202904	1210	19583	165848	1.85428e+06	646952	377356	222849	2.85542e+06	111245	229274	186867
A0A060WD80	Q6DG99	BTB/POZ domain-containing protein KCTD6	Zebrafish	4	1	59.3	0.51618	237	58174	72783.9	60684.8	91742.4	45362.6	8751.91	142716	3684.79	10487	15801.7
A0A060WDB5	A0A060WDB5	Non-specific serine/threonine protein kinase	Rainbow trout	7	1	70	0.124253	480	55853	3988.8	751.542	85.8211		12343.5		911.423	57.8969	3.99668
A0A060WDB9	Q9UPN3	Microtubule-actin cross-linking factor 1, isoforms 1/2/3/5	Human	51	8	513.07	0.0826233	7388	472676	398870	500764	1.81439e+06	1.59964e+06	296499	261276	672916	443091	254981
A0A060WDC6	Q9NY74	Ewing's tumor-associated antigen 1	Human	10	1	109.51	0.0529143	926	83686		7.66779e+06	1.32343e+06	92015.7	58306.4	21138	47902.4	16056.1	16056.1
A0A060WDF4	Q5PRD4	Casein kinase I isoform gamma-1	Zebrafish	5	3	51.7	0.259525	421	52420	218438	1.10468e+07	32988.4	325359	177025	144417	4462.5	73065.8	34071.4
A0A060WDJ6	A6PVS8	Leucine-rich repeat and IQ domain-containing protein 3	Human	13	4	141.58	0.399085	624	76460	111962	211354	404954	487783	387697	227989	197356	89390.4	117463
A0A060WDQ7	Q6QZN6	Dapper homolog 1	Zebrafish	4	1	34.84	0.638302	821	96211	39159.7	183513	47000.7	14437.5	9661.4	2298.45	18958.9	29967.3	87673.7
A0A060WDX1	Q8N7X0	Androglobin	Human	5	3	64.47	0.0696635	1667	71299	19656.1	183520	25408.4	296920	11372.1	2581.64	425089	12784.7	24794
A0A060WDX2	Q96J92	Serine/threonine-protein kinase WNK4	Human	10	4	83.78	0.0939924	1243	83518	668337	397294	814619	5.09525e+06	3.1816e+06	238358	214655	2.84139e+06	1.6612e+06
A0A060WDX7	Q70IA8	MOB kinase activator 3C	Human	4	1	50.16	0.988103	216	25785	123967	466253	762605	655212	1.05569e+06	970875	36027.9	14717.7	57589.6
A0A060WE06	O60284	Suppression of tumorigenicity 18 protein	Human	17	4	209.57	0.172376	1047	101025	102672	1.27373e+06	50989.1	59221.3	699586	173289	82597.7	43919.3	34907.2
A0A060WE12	P78527	DNA-dependent protein kinase catalytic subunit	Human	32	6	365.95	0.100813	4128	472674	64599.6	5.45618e+06	171412	649191	765933	634041	46147	424985	375150
A0A060WE25	Q9NU22	Midasin	Human	13	1	148.54	0.192893	5596	200535	5.48103	0.469549	6.131	2633.85	2.25129	32.7737	0.846515	5.21838	28.8626
A0A060WE36	P20062	Transcobalamin-2	Human	3	1	74.63	0.515884	427	33333	28215	451679	31059.5	14433.9	4777.73	5258.64	928.158	9831.25	9730.61
A0A060WE39	P16157	Ankyrin-1	Human	4	2	41.62	0.200053	1881	37921	67563.4	8340.71	32101.9	58391.3	6.85649e+06	67820.8	2.30588e+06	43166.1	236929
A0A060WE68	A0A060WE68	Nucleoside diphosphate kinase	Rainbow trout	5	1	75.91	0.780363	152	17231	4822.12	14995.2	3288	567719	191706	30109.7	9318.95	17272.4	23246.2
A0A060WEA8	A0A060WEA8	Glucose-6-phosphate isomerase	Rainbow trout	8	4	71.88	0.104367	553	62111	156564	76218.4	40119.3	52333.7	161788	223537	146427	54550.1	45826.1
A0A060WEC2	Q9H254	Spectrin beta chain, non-erythrocytic 4	Human	6	1	73.14	0.120072	2564	56815	4774.48	2372.36	1911.7	17052.1	196.314	555.742	14380.9	319.867
A0A060WEF7	P04114	Apolipoprotein B-100	Human	22	5	831.15	0.3732	4563	171138	1.35756e+06	517699	893209	359694	1.05526e+06	720483	234822	401101	449028
A0A060WEK7	A8C984	Myosin light chain kinase 3	Zebrafish	182	21	1963.36	0.0558019	715	2269346	332107	69708	2.2022e+06	138011	533161	275005	951423	203609	103309
A0A060WER5	A0A0R4IZN4	Zgc:109744	Zebrafish	12	2	157.81	0.175571	885	103857	251327	5147.64	137459	19028.3	99400.3	16503.2	245744	138167	140377
A0A060WEY3	Q7T163	Kinase D-interacting substrate of 220 kDa B	Zebrafish	5	3	43.89	0.324601	1680	64484	133902	114991	1.03771e+06	308910	79452	218914	28953.7	67135.7	82641.4
A0A060WEY9	A7UA95	Ras-associating and dilute domain-containing protein	Zebrafish	11	1	106.76	0.0999813	1124	93152	149075	9126.07	81215	154057	77176.5	250149	40.5185	247314	192106
A0A060WF11	A5X7A0	Sine oculis-binding protein homolog A	Zebrafish	24	4	228.9	0.0680298	936	258359	506118	1.57278e+06	980397	637567	1.08168e+06	7.77036e+06	432764	9.2095e+06	269029
A0A060WF15	A0A060WF15	Tyrosine-protein phosphatase non-receptor type	Rainbow trout	5	1	39.79	0.146317	446	50777	5434.25	70000.4	419.137		82285	12195.2	4.52647	6414.02
A0A060WF58	Q5RGA4	Histone H2A deubiquitinase MYSM1	Zebrafish	34	8	298.34	0.314064	822	219847	1.39021e+06	192553	383874	310821	1.24995e+06	1.30902e+06	2.23321e+06	1.69781e+06	1.52254e+06
A0A060WFE7	Q01082	Spectrin beta chain, non-erythrocytic 1	Human	29	2	266.31	0.055345	2364	209588	274321	90251.4	89972.2	21092.8	191527	190159	593201	260324	12863.4
A0A060WFF1	A0A060WFF1	Sulfotransferase	Rainbow trout	5	1	52.39	0.310279	255	29398	6692.66		124.67	3620.54	189822	120679	447614	304.881	3462.56
A0A060WFP3	Q6WCQ1	Myosin phosphatase Rho-interacting protein	Human	4	1	62.19	0.399475	1025	27840	28341.6	5290.6	51422.4	12180.9	1116.16	146.344	2271.99	2085.29	1056.47
A0A060WFQ7	Q7T312	Coiled-coil domain-containing protein 25	Zebrafish	5	1	71.89	0.984912	207	14454	138967	13719.6	874.917		51.5053		0.292303		1.36295
A0A060WFS6	E7FEC4	Sushi domain-containing protein 4	Zebrafish	14	1	245.67	0.0519426	484	40362	58708.2	2632.27	58992.1	1260.85	157069	20036.3	548596	10280.7	429.778
A0A060WFS8	Q15276	Rab GTPase-binding effector protein 1	Human	19	3	179.58	0.757719	862	104799	69331.7	431668	214856	25124.6	54295.5	35164.7	15280.9	35772.1	4341.61
A0A060WFU9	Q92817	Envoplakin	Human	34	4	331.93	0.220801	2033	226147	37892.8	653232	617354	469968	208989	406511	182104	90162.7	18528.9
A0A060WG27	P57789	Potassium channel subfamily K member 10	Human	4	1	38.61	0.426071	538	49440	105674	70313.1	78405.2	28577.5	13095.2	8899.71	19269.2	3596.27	63118.9
A0A060WG41	A0A060WG41	Histone-lysine N-methyltransferase	Rainbow trout	7	2	78.57	0.10632	342	38913	14529.7	658418	1400.85		96097.5	26747.6	983.949	33145
A0A060WG79	P29374	AT-rich interactive domain-containing protein 4A	Human	7	1	69.82	0.834476	1257	74072	7721.01	143.081	103.402	208.747	410.736	3455.57	36385.1	181430	120674
A0A060WG84	Q9YI66	Tyrosine-protein kinase receptor TYRO3	Zebrafish	6	3	54.47	0.227704	874	99794	47702.1	11902.3	150658	132551	68573.7	51520.2	53554.8	292606	547388
A0A060WGA9	O73715	LIM domain-binding protein 1-A	Zebrafish	8	4	91.37	0.136318	374	41041	666525	240541	177717	390465	97692.8	144138	150188	338827	36104.8
A0A060WGC6	P20132	L-serine dehydratase/L-threonine deaminase	Human	4	2	27.24	0.206284	328	35288	378600	418787	1.02753e+06	67305.6	4.06742e+06	3.26175e+06	145750	200983	109071
A0A060WGG5	Q9Y6X9	MORC family CW-type zinc finger protein 2	Human	20	4	222	0.295178	1032	93576	395241	393882	301247	125952	134398	189432	104706	95286.5	494876
A0A060WGG6	Q9P1Y6	PHD and RING finger domain-containing protein 1	Human	15	4	188.36	0.14639	1649	141930	826315	260599	461092	198541	217482	745698	444587	231885	87998.9
A0A060WGI0	Q9UBU9	Nuclear RNA export factor 1	Human	10	3	99.18	0.154206	619	71829	2.39542e+06	18382.5	10813.5	979846	340130	100039	54160.9	54133.6	19657.1
A0A060WGL0	Q5XTN8	Gamma-crystallin N-A	Zebrafish	8	1	62.62	0.0578835	183	25670	95235.9	38222.3	500555	84295.1	271693	129430	8347.63	292934	294467
A0A060WGM2	Q2KN93	Cytospin-A	Zebrafish	34	9	348.41	0.257539	1132	397744	362752	178815	104242	429237	282232	2.86601e+06	209119	473454	280130
A0A060WGR2	A0A060WGR2	L-lactate dehydrogenase	Rainbow trout	8	1	65.69	0.147137	334	36422	40910	270421	265402	6063.89	279286	2.17009e+06	17444.1	31393.9	28711.2
A0A060WGR4	Q9PW80	Insulin-like growth factor 2 mRNA-binding protein 3	Zebrafish	10	1	69.06	0.986656	582	48322	4026.62	2779.36	7035.2	6955.15	11599.6	185270			72.3417
A0A060WGT3	Q13905	Rap guanine nucleotide exchange factor 1	Human	7	2	51.12	0.461838	1077	72098	101989	31841	38249	6066.72	25394.8	14277.3	24814	15192.8	34907.5
A0A060WGU6	B0UYL8	Probable serpin E3	Zebrafish	11	3	432.01	0.573462	417	51874	1.23622e+06	2.09906e+06	346631	152369	633135	106092	243659	78528.2	81455.1
A0A060WGV2	A8WGA3	Leucine-rich repeat and fibronectin type III domain-containing protein 1-like protein	Zebrafish	11	2	119.21	0.141931	687	88162	43681.4	8370.27	1683.14	149.278	489391	7970.74	64347.5	82567.6	143925
A0A060WGV6	Q96PC5	Melanoma inhibitory activity protein 2	Human	8	2	107.26	0.111563	1412	31570	81767.1	22785.9	160080	2637.69	92605.6	56592.3	15631.2	76172.7	6937.07
A0A060WH08	F6NSX9	Zinc finger protein 687b	Zebrafish	11	1	142.03	0.14665	1431	55573	37301.8	23164.1	48432.6	14604.3	20177.5	77870.7	63942.7	18024.7
A0A060WHA6	Q68DA7	Formin-1	Human	11	1	112.11	0.159208	1419	110689	26.0513	123.667	266756	28.0265	1993.61	23.9279	2192.45	1217.89	128156
A0A060WHC7	A0A060WHC7	Clusterin	Rainbow trout	6	2	175.13	0.102954	449	53201	2737.7	1063.37	775.911	93728.8	2824.1		34965.5
A0A060WHF5	O43151	Methylcytosine dioxygenase TET3	Human	7	2	63.9	0.0523551	1660	68471	1.35914e+06	655280	421775	154800	2.31409e+06	1.59099e+06	25426.8	5.71631e+06	1.42735e+06
A0A060WHF6	A0A060WHF6	Uncharacterized protein	Rainbow trout	5	3	49.49	0.183897		15924	1.74498e+07	261255	2.326e+06	1.22191e+07	1.53271e+07	9.25065e+06	2.18975e+06	2.39713e+07	2.04535e+07
A0A060WHI2	O15123	Angiopoietin-2	Human	4	2	27.88	0.218668	496	56718	25853	101224	26510.1	1.48032e+06	33817.4	797695	16258.4	197763	173072
A0A060WHK0	F1QW93	Bromodomain testis-specific protein	Zebrafish	13	2	114.84	0.141125	918	128944	793663	571474	2.2377e+06	386793	537553	600046	380426	1.64228e+06	308495
A0A060WHT3	Q502K3	Serine/threonine-protein phosphatase 6 regulatory ankyrin repeat subunit C	Zebrafish	19	3	169.56	1	1071	199911	19648.1	11771.8	8276.16	1.08976e+06	1.15958e+06	851360	13938.9	24469.3	29239.2
A0A060WHU8	A7UA95	Ras-associating and dilute domain-containing protein	Zebrafish	7	1	66.04	0.115405	1124	124717	250253	40281.4	278451	112611	78547.5	554090	452118	179711	391040
A0A060WI02	A0A060WI02	Uncharacterized protein	Rainbow trout	3	1	37.25	0.193912		36282	214064	16374.2	20974.9	40444.9	43303.4	17588	14834.8	31559.9	342.658
A0A060WI12	Q711Q0	Cardiac-enriched FHL2-interacting protein	Human	24	1	299.52	0.0938876	1435	255134	190908		36780.7		1098.92	27992.9		2324.67	5.76958
A0A060WI79	P20711	Aromatic-L-amino-acid decarboxylase	Human	6	1	69.49	0.141101	480	54753	546044	663.009	879641	1976.91	96001	31648.3	385442	187094	393160
A0A060WI86	Q6PGY6	E3 UFM1-protein ligase 1	Zebrafish	10	3	119.15	0.429013	793	89639	77711.9	238594	111381	156351	250883	138145	450502	203340	385922
A0A060WID8	Q9BX26	Synaptonemal complex protein 2	Human	7	1	91.37	0.163623	1530	50108	22017	295635	1.84928e+06	22371	91623.6	91096.2	97722	35062.6	35062.6
A0A060WIM1	Q1JPY8	Paraspeckle component 1	Zebrafish	16	2	132.56	0.342864	512	93833	10845.6	27946.2	16672.1	17543.3	89882.2	89705.6	58229.6	29551.9	93714.1
A0A060WIM3	Q7ZUQ3	Serine/threonine-protein kinase 3	Zebrafish	13	1	113.33	0.0693994	492	154967	91842.8	28527	361.412	388410		40416.5	673.814	715912	31719.1
A0A060WIN9	B0R0I6	Chromodomain-helicase-DNA-binding protein 8	Zebrafish	29	3	257.9	0.181878	2511	217068	263438	102530	156426	40817.7	24284.2	193661	46713	311474	278523
A0A060WIQ3	Q7ZTW4	Serine/threonine-protein kinase Sgk1	Zebrafish	3	1	19	0.0765207	433	47690	10188.9	1777.67		245511	42.1514	2218.16	75624.6	123.395
A0A060WIV9	Q2KN93	Cytospin-A	Zebrafish	22	4	211.24	0.441527	1132	125079	1.05385e+06	821722	116562	380249	174519	227468	104235	74615.8	105245
A0A060WIX8	Q9H5I5	Piezo-type mechanosensitive ion channel component 2	Human	19	1	160.79	0.226159	2752	220572	594338	116358	48059.1		27008.2	31793.5	21763.7	61702	61702
A0A060WJ05	E7F888	AT-rich interactive domain-containing protein 5B	Zebrafish	13	4	134.79	0.152238	1044	103950	779165	655031	561258	766388	1.19181e+06	925255	646058	552049	1.33672e+06
A0A060WJ17	O60673	DNA polymerase zeta catalytic subunit	Human	33	8	334.05	0.105012	3130	327645	149511	126097	96256.8	22678.6	96685.9	324077	11270.5	103417	103729
A0A060WJ27	A0A060WJ27	Tyrosine-protein kinase	Rainbow trout	5	3	44.03	0.332057	515	59111	66444	231400	102648	321537	238445	337607	215828	162427	651474
A0A060WJ57	Q6NYU2	Probable helicase with zinc finger domain	Zebrafish	9	1	101.65	0.119596	1860	219960	15895.8	2338.34	208589	17448.1	19185.4		5532.83	6541.47	1752.36
A0A060WJ58	Q9Y2J8	Protein-arginine deiminase type-2	Human	16	5	143.2	0.298206	665	83613	33933.1	49701.3	233800	123644	994719	386675	306415	209589	87436.2
A0A060WJ80	Q7ZVR6	Myoneurin	Zebrafish	3	1	29.87	0.0720418	810	59751	63852.3	24217.1	178789	23681	141266	137792	17356.1	101695	54092
A0A060WJ96	P01024	Complement C3	Human	13	2	256.31	0.606254	1663	84275	9358.11	1383.32	155.562	59049.9	20881.6	29549.1	67771.8	12943.5	12943.5
A0A060WJB1	Q8WV44	E3 ubiquitin-protein ligase TRIM41	Human	14	6	481.52	0.999984	630	33665	698608	1.06713e+06	544898	79755	94057.4	121493	620875	345432	407077
A0A060WJC1	P07814	Bifunctional glutamate/proline--tRNA ligase	Human	17	6	195.67	0.0855366	1512	121619	90094.8	396307	805766	1.87724e+06	118155	119887	129809	335201	72304.5
A0A060WJD1	A0A060WJD1	Uncharacterized protein	Rainbow trout	5	1	57.28	0.170567		36948	417869	1500.55	1119.79	1747.24	21.526	529.234	131966	6091.98	160.798
A0A060WJE2	B5DG67	Ribosome biogenesis protein wdr12	Atlantic salmon	7	3	90.24	0.0521505	423	78937	648885	188185	351966	55552	210955	2.06599e+06	181742	298096	509814
A0A060WJK2	Q25C93	Fez family zinc finger protein 1	Zebrafish	6	1	60.61	0.100308	429	59645	4988.04	1071.41	19.7302		19297.9	321592	20721.4	1135.78	332588
A0A060WJK9	Q8NF91	Nesprin-1	Human	40	8	400.05	0.223621	8797	581817	927341	731417	491684	1.02153e+06	980309	643402	166248	564616	746171
A0A060WJL9	Q696W0	Striated muscle preferentially expressed protein kinase	Zebrafish	10	2	111.38	0.137599	2995	169445	727260	103464	132140	50631.3	258802	62097.7	304340	104678	14.0009
A0A060WJM9	A8C984	Myosin light chain kinase 3	Zebrafish	177	26	1856.2	0.602131	715	2341888	690619	546507	299872	519469	1.51125e+06	557652	7.30496e+06	1.40952e+06	1.80966e+06
A0A060WJN1	O94842	TOX high mobility group box family member 4	Human	3	1	43.06	1	621	75117	2584.52	97.115	1407.38				2245.53	2783.48	8531.69
A0A060WJT8	Q802U2	GATOR complex protein MIOS	Zebrafish	7	1	72.95	0.198937	876	50265	530058	306259	107574	849277	1.28885e+06	506612	4.73475	92096.5	646445
A0A060WJY1	Q5H8C1	FRAS1-related extracellular matrix protein 1	Human	14	4	148.98	0.111009	2179	251475	89466.2	172498	93674.8	203207	46988.4	271514	177157	87569.4	14787.1
A0A060WK14	Q696W0	Striated muscle preferentially expressed protein kinase	Zebrafish	24	7	207.05	0.196084	2995	204957	178505	1.05574e+06	1.17669e+06	339329	449413	609102	555796	178024	84042.8
A0A060WK20	Q6DGI0	Regulator of G-protein signaling 8	Zebrafish	6	3	111.28	0.073999	174	18165	78100.3	544577	622617	262396	208192	142329	390101	190452	126465
A0A060WK27	Q9W747	Zinc finger protein draculin	Zebrafish	5	2	38.26	0.085405	411	72731	103839	1.78877e+07	227149	233944	668225	260741	1.4732e+06	254796	4.82041e+06
A0A060WK77	A0A060WK77	Tubulin beta chain	Rainbow trout	4	1	48.87	0.377615	488	55177	1.99838e+07	2.00545e+06	720541	2.23871e+06	508797	2.01081e+06	137485	647591	307565
A0A060WKC9	P07101	Tyrosine 3-monooxygenase	Human	3	2	31.23	0.13348	528	55189	21158.9	624044	29220.2	2764.98	10780.8	22482	62387.6	41508.4
A0A060WKE2	A0A060WKE2	Fibroblast growth factor	Rainbow trout	4	2	47.78	0.0978684	207	23559	264759	47817.5	373547	61858.7	321982	11760.8	78726.5	41460.7	246808
A0A060WKH4	Q15283	Ras GTPase-activating protein 2	Human	4	1	39.09	0.246208	850	87291	222862	687.984	504.144	4291.28	615923	1.18036e+06	106805	195836	201376
A0A060WKH9	A0A060WKH9	Succinate--CoA ligase [ADP/GDP-forming] subunit alpha, mitochondrial	Rainbow trout	6	3	82.62	0.996574	356	38176	9490.36	52095	23635.9	364666	1.06213e+06	412946	226599	257020	287096
A0A060WKJ5	Q804T6	Dixin-A	Zebrafish	6	1	68.21	0.865176	443	74608	3.46095e+06	556190	1.84323e+06	230668	522725	707284	60301.9	225790	60483.7
A0A060WKL1	Q9UPA5	Protein bassoon	Human	28	5	233.73	0.186405	3926	334182	1.28185e+06	267209	439347	74285.7	715759	40117.5	19875.7	326604	213789
A0A060WKQ3	Q86X10	Ral GTPase-activating protein subunit beta	Human	12	1	138.93	0.200651	1494	201196	211422	204437	241261	331895	234581	368332	192142	73182.2
A0A060WKR7	Q6P2A1	Histone-lysine N-methyltransferase PRDM9	Zebrafish	13	1	116.72	0.134204	853	257797	847.011	1363.99	7396.98	9139.45	59682.2	5871.27	996.954	76554.8
A0A060WKS9	B5DG67	Ribosome biogenesis protein wdr12	Atlantic salmon	3	1	34.16	0.597557	423	53222	5000.01	8699.96	579.117	359761	4189.78	250640		3948.43
A0A060WKT4	A0A060WKT4	Sorting nexin	Rainbow trout	9	2	82.33	0.0756088	605	67734	76396.1	90621.8	255232	422889	17063.7	130187	10014.4	580654	19857.2
A0A060WKW3	A9C3W3	Kazrin-A	Zebrafish	10	4	99.09	0.31478	786	111845	118092	341836	171983	155877	2768.46	66494.8	491326	194145	200303
A0A060WKW6	A1A5Y0	Protein kinase C-binding protein NELL2	Zebrafish	5	2	40.59	0.698299	811	46007	342353	156922	32406.7	157.098	8475.85	3274.84	28988.2	82539.5	12703.1
A0A060WKY0	Q2QCI8	Mediator of RNA polymerase II transcription subunit 12	Zebrafish	5	1	60.47	0.269311	2173	59035	855641	306401	707871	95049	279611	578918	220375	313017	80996.6
A0A060WKY6	A0A060WKY6	Histone-lysine N-methyltransferase	Rainbow trout	16	1	167.18	0.13545	799	91676	8.40864e+06	3336.4	72626	1946.87	29490.4	58171.1	166990	2.24322e+06	37933.8
A0A060WL72	Q9NX74	tRNA-dihydrouridine	Human	15	4	175.46	0.0661836	493	57816	105744	195526	214796	294965	248896	107756	204543	224747	98495.7
A0A060WL78	A5PF48	Unconventional myosin-Ic	Zebrafish	33	4	340.22	0.099302	1026	218050	68797.4	47489.3	501486	52792.1	31721.7	61166.7	30297.7	593486	48296.8
A0A060WL82	F1QN74	Zinc finger MYND domain-containing protein 10	Zebrafish	4	1	38.92	0.469048	448	54150	92096.1	329445	131257	229344	206202	69849.5	92200.3	29350.1	26039.2
A0A060WLD4	Q8JG38	Fibroblast growth factor receptor 2	Zebrafish	8	3	77.9	0.478112	817	97557	149310	61987.6	217216	376828	280018	210664	97724.2	152267	98818.7
A0A060WLE2	Q9UKL3	CASP8-associated protein 2	Human	33	6	305.71	0.0663432	1982	213383	145190	210140	1.55856e+06	292.283	1.19752e+06	2.417e+06	64470.2	314543	82483.5
A0A060WLE9	Q8WXI9	Transcriptional repressor p66-beta	Human	9	1	93.16	0.277195	593	76086	153741	255496	257627	103075	1.82863e+07	1.99947e+06	130329	197843	126549
A0A060WLH6	Q5XJ34	BTB/POZ domain-containing protein kctd15-like	Zebrafish	6	1	39.04	0.370172	257	41052		570.325	1453.27	16986.3	3388.11	15234.6	4438.34	1467.86	26543.9
A0A060WLJ4	Q8N3X1	Formin-binding protein 4	Human	8	2	84.33	0.112599	1017	94890	19161.8	3124.13	32209.3	46.1335	2886.27	11741.8	5441.04	28889.9	11.6428
A0A060WLP4	O75356	Ectonucleoside triphosphate diphosphohydrolase 5	Human	5	2	38.54	0.223046	428	50580	1.02342e+07	1.40319e+06	167652	35054.1	549433	264293	138364	175481	558988
A0A060WLR9	A0A060WLR9	Tubulin alpha chain	Rainbow trout	3	1	28.78	0.117422	435	49148		7710.08	84387.9	3472.3		345.657	694.434
A0A060WLX5	A0A060WLX5	Peptidylprolyl isomerase	Rainbow trout	6	3	57.07	0.0766726	563	62815	7735.39	182557	69259.1	262985	127561	124779	747279	217868	899.936
A0A060WM01	B6RSP1	Pleckstrin homology domain-containing family A member 7	Zebrafish	15	3	156.06	0.105655	1197	212948	2.06145e+06	3.94211e+06	11946.9	257600	62208.7	119597	72757	124073	125737
A0A060WM75	Q2KN93	Cytospin-A	Zebrafish	25	4	255.09	0.297979	1132	125287	52602.5	228551	99994.2	413603	1.32949e+06	165031	1.88571e+06	717800	143551
A0A060WM99	F6NSX9	Zinc finger protein 687b	Zebrafish	6	1	63.28	0.215089	1431	124607	94806.9	51980.5	885605	226.895	53062.4	79280	158630	95689.5	63712.3
A0A060WMD0	Q13618	Cullin-3	Human	5	1	40.45	0.122037	768	88858	188744	164519	627020	7.93484e+06	4.7127	3454.21	142490	56413.2	49635.4
A0A060WMF8	P11586	C-1-tetrahydrofolate synthase, cytoplasmic	Human	13	3	122.56	0.17614	935	101542	211948	23483	210972	193813	411146	216344	162660	200694	430382
A0A060WMH6	Q4QRD7	Protein FAM110B	Zebrafish	7	2	83.08	0.0615377	397	43312	138334	40069.2	186892	15382.5	19620	1.10689e+06	56239.2	473682	84925.4
A0A060WMK5	A0A060WMK5	Non-specific serine/threonine protein kinase	Rainbow trout	5	1	54.27	0.0603134	533	59242	119615	2284.96	42890.9	321855	6446.76	6142.01	2.80921e+07	2823.43	4675.45
A0A060WMM0	Q1LY10	Fibronectin type III and SPRY domain-containing protein 1	Zebrafish	6	2	59	0.315371	495	65400	36770.5	1.27259e+06	3.16378e+06	114734	17880.3	54682	33740.6	30945.4	122150
A0A060WMN0	F1QWK4	Protein-methionine sulfoxide oxidase mical3b	Zebrafish	6	1	63.47	0.0526268	1673	53799	1858.58	487.45		181.861		5027.87	17.6252	53.9451	74.3248
A0A060WMQ8	Q9UL68	Myelin transcription factor 1-like protein	Human	7	1	106.91	0.0531773	1186	35004	14565.1	216.803	10718.4	45477.1	135596		35872.3	487.433	147.64
A0A060WMR0	Q8IV32	Coiled-coil domain-containing protein 71	Human	3	1	33.28	0.657393	467	38265	4588.19	57252.5	12275.1	2437.48	425.492	2249.78	2139.21	73.9699	33.5741
A0A060WMS3	F6NFN1	Unc-13 homolog D	Zebrafish	6	1	78.17	0.319685	1105	38887	10555.9	16803.3	15377.2	27684.2	36122.9	64808.7	22591.9	88702.2	15035.4
A0A060WMU1	Q9BXI3	Cytosolic 5'-nucleotidase 1A	Human	3	1	38.24	0.260822	368	43403	2.40284e+06	492751	532451	315.734	524905	63100.1	154902	900737	154078
A0A060WMW7	A0A060WMW7	Adenylosuccinate synthetase	Rainbow trout	3	1	30.56	0.101936	249	28189	16325.3	1863.64	1668.82	92645	339.467	3547.47	9773.9	18797.1	18797.1
A0A060WMX3	Q6EJB7	Transcription factor Sox-3	Zebrafish	4	2	71.74	0.0659952	300	33470	74113.2	4.36024e+06	54347.9	200205	251524	2.04427e+06	445625	340658	69600.4
A0A060WMY1	Q5SXM2	snRNA-activating protein complex subunit 4	Human	18	6	191.77	0.332627	1469	115597	360793	424201	525803	241858	284074	143481	717796	223659	375137
A0A060WN18	P01023	Alpha-2-macroglobulin	Human	24	1	1105.63	0.424054	1474	139101	4411.12	16768.1	30942.1	155162	250016	76849.5	374571	49536	15567.8
A0A060WN28	Q92673	Sortilin-related receptor	Human	7	1	60.65	0.175345	2214	42231	12790.9	16216	39997.7	365407	13319.2	21400	84343.1	37676.1	272163
A0A060WN35	Q09666	Neuroblast differentiation-associated protein AHNAK	Human	14	3	154.21	0.273815	5890	80320	82960.9	403448	87262.3	75117.9	48575.2	23565.5	132820	20073.1	13056.8
A0A060WN48	A0A060WN48	Adenylate cyclase	Rainbow trout	10	5	84.02	0.0538791	1060	121976	2.49496e+06	312611	546030	286847	704937	593686	1.57775e+07	649212	9949.18
A0A060WNB3	Q503M4	Monocarboxylate transporter 12-B	Zebrafish	5	1	72.9	0.152157	477	53940	138328	10136.2	23831.3	39137.7	6953.34	4331.43	15007.6	7820.93	17108.3
A0A060WNB6	P48547	Potassium voltage-gated channel subfamily C member 1	Human	3	1	38.79	0.262232	511	73247	84483.3	275583	147609	397233	323059	113821	136225	97273.8	82968.3
A0A060WNG4	Q9ULI1	NACHT and WD repeat domain-containing protein 2	Human	5	1	66.25	0.0654024	1742	47039	2670.25	332.941	763.031	377.454	7580.43	728.68	917.457	2040.88	188.992
A0A060WNI4	A0JMD2	Lateral signaling target protein 2 homolog	Zebrafish	4	2	34.25	0.13957	969	48843	25604.1	8445.48	2570.48	207371	53871	2256.74	70277.1	20279.2	40877.7
A0A060WNI8	A0A060WNI8	Histone H2A	Rainbow trout	7	2	125.77	0.791626	132	14023	16408.1	6503.65	17883.7	119579	361010	93393.6	76915.6	13655.7	10919.6
A0A060WNX0	Q969J5	Interleukin-22 receptor subunit alpha-2	Human	4	1	48.22	0.0622436	263	26809	2319.4	3.18482e+06			18627.8	46823.2	8247.97	4272.39	14054.8
A0A060WP00	A9JRB3	Serine protease HTRA1B	Zebrafish	4	3	30.14	0.0880984	476	34749	114279	177772	573271	170747	793134	126182	85725.4	221374	174944
A0A060WP09	Q5TZA2	Rootletin	Human	46	7	459.21	0.35498	2017	222817	64353.2	85695.3	23512	880474	63891.3	280131	133672	166702	185546
A0A060WP54	Q9UK61	Protein TASOR	Human	12	4	133.61	0.145173	1670	107589	49966.5	661681	24419.4	43644.7	991.17	32501.9	309923	11496.5	11958.9
A0A060WP89	Q1RLQ5	Divergent protein kinase domain 1A	Zebrafish	3	1	42.85	0.297161	428	31824	30969.5	15200.4	87848.5	3282.13	32345.7	176830	56828.1	631693	631693
A0A060WPF1	Q7Z417	Nuclear fragile X mental retardation-interacting protein 2	Human	11	2	87.19	0.196223	695	70118	1.03297e+06	172212	201219	251317	133437	46521.2	88605.8	4.26207e+06	1.00771e+06
A0A060WPL4	Q5TFE4	5'-nucleotidase domain-containing protein 1	Human	5	2	69.04	0.195445	455	38516	27033.9	146400	464620	11407.9	14433.3	29959.6	49508.5	18679.6
A0A060WPM3	Q7SY24	Protein kinase C beta type	Zebrafish	9	1	82.41	0.163105	670	89397	33988.2	2.44235e+06	733524	20594.3	131927	23554.7	14711.9	1.11339e+06	7918.98
A0A060WPM5	Q92574	Hamartin	Human	10	2	108.03	0.397521	1164	141730	855248	480756	270534	76139.6	213777	162581	266733	151959	32502.6
A0A060WPN1	Q6NYW6	CLIP-associating protein 2	Zebrafish	12	5	173.38	0.915435	1288	62832	162862	358667	310921	676473	2.90172e+06	1.0917e+06	111928	189668	234533
A0A060WPQ4	Q02952	A-kinase anchor protein 12	Human	10	1	113.73	0.0866935	1782	160188	390667	718189	1.3599e+06	213529	518181	662997	35317.6	1.26409e+06	689222
A0A060WPV5	Q8N9Y4	Protein FAM181A	Human	4	1	37.87	0.236687	354	35768	11963.1	90032.6	24951.3	10690.8	11340.7	15940.3	71753.5	16774.1	35616.2
A0A060WQ03	Q5U3G1	Collectin-11	Zebrafish	3	2	99.12	0.696742	271	19316	15644.5	92469.4	29729	4171.31	1228.11	1806.31	53858.6	9125.33	4562.52
A0A060WQ18	A0A060WQ18	Glyceraldehyde-3-phosphate dehydrogenase	Rainbow trout	10	1	257.56	0.296142	334	36370	7914.14	157.588	6213.3	959.129	951.38	6632.58	229364	6113.88	15238.1
A0A060WQ43	A0A1S3MGB7	proteoglycan 4-like	Atlantic salmon	3	1	21.83	0.112941	514	55615	2.95162e+06	369006	639950	957422	831133	353438	146706	430555	996632
A0A060WQA3	A0A060WQA3	Uncharacterized protein	Rainbow trout	6	2	89.84	0.144026		53068	223573	549763	401322	806913	702189	1.08581e+06	839390	805766	60669.7
A0A060WQF6	A0JMD2	Lateral signaling target protein 2 homolog	Zebrafish	21	5	251.88	0.0822797	969	155667	38015.7	68202.9	396923	52366.6	130957	55491.4	276011	53194.2	4229.01
A0A060WQF7	Q9P2J5	Leucine--tRNA ligase, cytoplasmic	Human	7	2	63.82	0.132466	1176	93310	40425.6	40907.9	54692.6	505216	99215.5	38658.6	241452	13553.8	25460.6
A0A060WQI0	Q1LY77	Histone-lysine N-methyltransferase SETD1B-A	Zebrafish	24	8	234.65	0.274152	1844	394777	893308	454987	66297	2.12295e+06	530581	112618	70192.8	93035.7	75328.6
A0A060WQL0	Q5TGY3	AT-hook DNA-binding motif-containing protein 1	Human	8	5	88.7	0.56803	1603	112747	177157	52001.6	79080.4	4.11261e+06	332025	376680	49153.8	57351.7	210866
A0A060WQM5	P01024	Complement C3	Human	15	4	312.73	0.645553	1663	72246	121282	168198	159127	440365	3.86299e+06	508857	188852	239462	204003
A0A060WQN2	A8T6P4	Rab effector MyRIP	Zebrafish	14	1	148.12	0.542191	838	111936	30405.4	63543.3	13313.7	394.908	15944.9	896.836	19697.5	14793.3	20265
A0A060WQN3	Q6P9Z4	Protein fem-1 homolog A	Zebrafish	3	1	37.58	0.335504	617	69122	53085.3	52753.4	261073	5783.31	17741.4	43102.4	602078	25959	159020
A0A060WQR9	Q9HAU5	Regulator of nonsense transcripts 2	Human	9	2	86.82	0.407495	1272	126301	191882	562409	4.04257e+06	118691	122583	95186.4	255859	542874	285916
A0A060WQS0	Q6PI20	Histone H3.3	Zebrafish	5	1	76.73	0.192275	136	15353	7290.2	168788	38674.9	30611.3	16867.9	11173.3	85309.6	39945.4	88369.6
A0A060WQS2	Q9PVK4	L-lactate dehydrogenase B-A chain	Zebrafish	8	2	62.96	0.109114	334	36849	15.7397	14400.7	16743.4	2780.36	140612	8637.78	316.111	5680.09	6154
A0A060WQS5	Q9W7R4	Teneurin-3	Zebrafish	17	6	157.22	0.182525	2694	269670	51066.6	51960.1	129540	770670	342601	95380.2	26627	197062	518699
A0A060WQV7	F1QEG2	Kelch-like protein 41b	Zebrafish	9	1	101.15	0.234188	605	126197	41047			185.892	973.024	4670.02	3805.15	30492.5	3899.03
A0A060WQZ7	Q6PBH5	Cytochrome c oxidase subunit NDUFA4	Zebrafish	3	1	23.03	0.713571	82	9231	585384	88942.2	72566.1	21025.6	6478.06	22275.7	10178.3	13338.3	39294.6
A0A060WR09	Q8QHL5	Polyhomeotic-like protein 2	Zebrafish	9	4	92.78	0.13533	827	92342	307634	43571.5	1.57127e+06	512560	1.22556e+06	1.09004e+06	273542	344950	786022
A0A060WR11	Q6PBM7	Protein FAM76B	Zebrafish	4	1	41.72	0.171581	328	39199	2110.71	5804.49	1553.62	868.719	28.3028		4692.97	7966.12
A0A060WR36	E7EZF3	E3 ubiquitin-protein ligase UHRF1	Zebrafish	41	6	428.51	0.832838	776	213474	1.36389e+06	860650	833817	1.12383e+06	904940	623982	391510	528993	400146
A0A060WR73	Q8NHQ1	Centrosomal protein of 70 kDa	Human	9	3	85.07	0.167299	597	70366	19540.4	52550.1	540788	1681.14	28781.1	51162.7	65461	22895.2	27291
A0A060WR84	Q7ZVX0	Cyclin-L1	Zebrafish	4	1	46.28	0.290228	498	61766	82974.9	1.2707e+06	5.20438e+06	162587	35058.9	295044	106583	72205.4	117196
A0A060WRA7	P52948	Nuclear pore complex protein Nup98-Nup96	Human	9	4	80.45	0.193064	1817	194593	303993	121492	1.98636e+06	1.1222e+06	1.64607e+06	293786	58225.8	433000	224402
A0A060WRC8	P20366	Protachykinin-1	Human	4	1	51.12	0.642885	129	16029	536879	665651	626402	353352	197929	233132	108876	220844	384222
A0A060WRD1	Q8N122	Regulatory-associated protein of mTOR	Human	4	3	61.21	0.107382	1335	38535	315844	67386	225582	56375.9	257843	142800	113430	124848	55416.7
A0A060WRH6	A0A060WRH6	Amino acid transporter	Rainbow trout	5	1	73.22	0.153981	272	29908	338722	5274.85	912727		489732	12513	49027	226082	187638
A0A060WRK6	Q68Y21	Glutamate receptor ionotropic, delta-2	Zebrafish	5	1	35.83	0.172152	1009	106496	232572	14211.9	72258.4	172541	56713	2371.6	32897.8	10573.9	560.473
A0A060WRM5	Q5RHH4	Intraflagellar transport protein 172 homolog	Zebrafish	5	1	64.85	0.199333	1745	27353	21996.8	765.364	11970.9	75936	58013.9	1.11764e+06	26728.4	181.149	321736
A0A060WRM7	Q6DG03	Cyclin-D-binding Myb-like transcription factor 1	Zebrafish	9	2	114.6	0.523274	645	93674	111244	3.6477e+06	1.53421e+06	92804.3	128438	126473	17252.8	170090	24486.9
A0A060WRR7	Q86V25	Tubulinyl-Tyr carboxypeptidase 2	Human	9	2	77.52	0.133291	355	42037	203369	5415.94	25110.5	87821.4	62428	439744	16335.7	194305	443101
A0A060WRS2	O75443	Alpha-tectorin	Human	5	2	40.91	0.597274	2155	85234	145253	396348	526543	243299	420241	185000	64864.8	52309.2	2276.85
A0A060WRT8	P06748	Nucleophosmin	Human	6	2	80.17	0.23066	294	33695	384381	1.70828e+06	149604	258089	253218	358186	71576.2	224691	175278
A0A060WRX0	Q58G59	Kinesin-like protein kif7	Zebrafish	28	7	205.08	0.21977	1363	143225	1.07678e+07	178519	1.80668e+06	83283.2	263510	178507	60956.7	371433	1.88311e+06
A0A060WRX1	P86839	Nestin	Zebrafish	10	2	131.79	0.081636	1265	122627	699205	460377	759582	407740	161318	980119	208411	1.32254e+06	877022
A0A060WRX4	Q5RJ80	Caprin-2	Zebrafish	5	1	170.1	0.0715082	914	11122	11911.7	1.0308e+06	23663.2	293.959	3.66811e+06	4.09513e+06	313780	1.79111e+06	160891
A0A060WRY7	F6P8H4	Zgc:113426	Zebrafish	11	3	107.11	0.120459	305	62684	9997.86	9548.73	30975	16744.1	14377.5	13380.5	10092	70506.6	23883
A0A060WS06	B5DGI7	RNA-binding protein 8A	Atlantic salmon	4	1	41.48	0.0935848	175	38315	32761.2	241.884	21825.7	12414.3	10111.8	5931.17	15668	18709.3	22105.9
A0A060WS18	Q86WR7	Proline and serine-rich protein 2	Human	8	1	84.33	0.258806	435	70588	65066.4	104261	268843	6967.97	8081.77	24222.8	232182	84196.7	2396.27
A0A060WS20	Q9YI66	Tyrosine-protein kinase receptor TYRO3	Zebrafish	3	1	28.45	0.216268	874	105200	218296	84211	331020	217929	286273	1.49925e+06	45384.2	338870	122817
A0A060WS49	Q13620	Cullin-4B	Human	8	2	85.38	0.503696	913	101639	401137	297785	357492	275099	369746	954397	834925	837598	878005
A0A060WS51	B0S6J3	SLIT-ROBO Rho GTPase-activating protein 2	Zebrafish	3	1	31.88	0.52116	1100	51351	52831.6	47938.8	35570.1	27229.6	30483	19971	25045.6	2358.86	9885.86
A0A060WSC3	O75182	Paired amphipathic helix protein Sin3b	Human	20	2	209.7	0.0574101	1162	137455	161957	19896.8	100673	20427.7	383631	22248.3	101506	38553.6	25476.8
A0A060WSJ7	A0A060WSJ7	Lysozyme	Rainbow trout	3	1	96.73	0.332249	123	13713	245568	195649	59850.8	86744.7	84846.7	72329	91733.2	19274.3	48784.8
A0A060WSL3	A0A060WSL3	Midasin	Rainbow trout	44	8	385.87	0.0867896	5168	585265	1.14957e+06	520232	19196	14912.8	134637	946906	10260.3	1.92674e+06	2258.74
A0A060WSN8	C0HBT3	E3 ubiquitin-protein ligase rnf146	Atlantic salmon	8	1	85.59	0.0846116	349	68731	48992	4873.72	3.732e+06	27858.1	179182	222706	540817	587553	132544
A0A060WST2	Q92538	Golgi-specific brefeldin A-resistance guanine nucleotide exchange factor 1	Human	5	1	31.63	0.153361	1859	75887	144062	2.0624e+06	129184	150035	121059	77779.9	152247	267624	47966.5
A0A060WSU1	A0A060WSU1	Beta-1,4-N-acetylgalactosaminyltransferase	Rainbow trout	9	1	111.18	0.907024	1020	118358	4302.07	735.317	25639.5	5386.7	34883.8	84594.9	209.557
A0A060WSX1	Q8JHF4	MAGUK p55 subfamily member 5-A	Zebrafish	4	1	54.17	0.157626	677	44286	55744	322142	4050.42		123535	131026	385368	403780	201909
A0A060WSZ9	B5X3C4	Lissencephaly-1 homolog B	Atlantic salmon	6	3	89.38	0.271596	410	83618	465184	54080.4	68957.6	68138	242760	34722.1	1437.95	82389.5	16629.2
A0A060WT62	P12270	Nucleoprotein TPR	Human	34	4	384.9	0.261333	2363	267667	1.51892e+06	519613	395412	265516	214962	137465	59198.1	874355	84965
A0A060WT85	A0A060WT85	Uncharacterized protein	Rainbow trout	5	2	67.03	0.25966		24489	191033	10881.7	83228.4	155386	2.8285e+06	168270	196355	22158.8	50113.2
A0A060WTF7	A0A060WTF7	Mitochondrial import inner membrane translocase subunit TIM44	Rainbow trout	5	1	51.56	0.270565	449	51390	35820.9	345.373	5774.54	35769.8	60992.8	25078.4	4143.07	3993.27	1.36652
A0A060WTM3	Q9H0A0	RNA cytidine acetyltransferase	Human	5	3	68.76	0.143834	1025	45501	40632.8	419467	40445.7	34346.4	53328.1	8738.57	30906.9	18199.1	151508
A0A060WTP0	A5PF48	Unconventional myosin-Ic	Zebrafish	36	2	347.53	0.798559	1026	179883	101465	310776	79638.2	4526.37	19363.7	17752	11717.8	41473.7	39695.6
A0A060WTP7	Q7ZTU9	T-box transcription factor TBX2b	Zebrafish	10	3	107.56	0.154554	687	74859	42073.5	90103.7	236341	10658.6	11552.6	62561.3	93336.7	905289	8508.36
A0A060WTS1	Q1LUA6	Triple functional domain protein	Zebrafish	8	1	66.78	0.211439	3028	78814	756.486	3773.31		1446.06	1613.42	22142.5	322.091	104660	45158.2
A0A060WTZ4	A0A060WTZ4	Diacylglycerol kinase	Rainbow trout	9	1	91.25	0.27485	873	98825	447128	1.51294e+07	257053	310627	1.1493e+07	1.15555e+07	343.66	1.15156e+06	82612.9
A0A060WU10	Q8QG64	RING-box protein 1	Atlantic salmon	7	1	82.8	0.176001	108	57371	106507	152609	596432	404243	153495	86512	41954.1	335653
A0A060WU17	Q96PC5	Melanoma inhibitory activity protein 2	Human	6	1	47.44	0.128001	1412	70934	226637	57161	334633	52466.2	330756	259465	69584.2	240861	12538.2
A0A060WU35	F1Q8J0	RNA-binding region-containing protein 3	Zebrafish	3	1	29.43	0.0780396	505	57494	5229.58	3057.31	452.248	125606	35.6067	8851.32	696.981	6744.27	42.7042
A0A060WU44	A0A060WU44	Adenylosuccinate synthetase	Rainbow trout	6	1	71.93	0.772838	459	51248	1710.85		347.936	88848.7	886000	1.56825e+06	58420.3	3403.35	76326.6
A0A060WU48	P15924	Desmoplakin	Human	44	7	397.15	0.291959	2871	296094	322302	4.22191e+06	1.47692e+06	244466	587515	250623	968294	699752	1.00007e+06
A0A060WU55	Q1LUA6	Triple functional domain protein	Zebrafish	18	6	199.93	0.27653	3028	170276	14039.5	116089	27233.1	2.09757e+06	679887	1.70063e+06	65398.9	631090	46.4193
A0A060WU60	Q9NQU5	Serine/threonine-protein kinase PAK 6	Human	5	1	58.87	0.26677	681	32508	456179	759573	645811	600610	5.82693e+06	435815	500560	236405	168528
A0A060WU69	Q96L73	Histone-lysine N-methyltransferase, H3 lysine-36 and H4 lysine-20 specific	Human	4	1	50.54	0.1224	2696	41959	111782	3792.89	267139	2397.32	1803.56	3110.48		42627.4	69786.2
A0A060WU76	P98088	Mucin-5AC	Human	4	1	44.11	0.24935	5654	214906	870.638	4774.08	0.905968	10164.9	7585.73	6679.45	55267.1	3876.18	1300.48
A0A060WU84	Q6DRL5	Myb-binding protein 1A-like protein	Zebrafish	12	1	113.3	0.0657549	1269	144534	81119.2	128311	115153	33671.7	44283.3	292583	69857.6	161804	42881.7
A0A060WUA2	Q2QCI8	Mediator of RNA polymerase II transcription subunit 12	Zebrafish	15	1	151.7	0.0559514	2173	195091	65635.5	152786	14227	184413	5106.54	83385.2	37613.3	194021	36235.5
A0A060WUD4	A0A060WUD4	Serine/threonine-protein phosphatase	Rainbow trout	3	1	30.92	0.0820462	557	66257	20.8573		386.088		87548.6				16.1627
A0A060WUE1	A5D8S5	E3 ubiquitin-protein ligase SH3RF1	Zebrafish	3	1	16.45	0.317543	867	77452	8860.96	30584	8346.2			2474.17		713.263	9268.32
A0A060WUI1	A0A060WUI1	Fructose-bisphosphate aldolase	Rainbow trout	9	1	290.49	0.160154	363	40088	257255	1246.1	1019.97	38428.2	1014.39	42227		2198.71	7511.25
A0A060WUJ2	O15054	Lysine-specific demethylase 6B	Human	10	1	108.48	0.151453	1643	101063	29463.3	24413.1	126628	37785	32992.4	6388.14	24299.4	39536.6
A0A060WUJ3	P05023	Sodium/potassium-transporting ATPase subunit alpha-1	Human	3	2	38.36	0.14486	1023	25226	108025	1.6048e+07	2.18823e+06	177.373	1.34293e+06	320791	252994	507701	2416.52
A0A060WUJ9	O95425	Supervillin	Human	9	2	83.96	0.100248	2214	54144	34538.5	49814.9	7301.16		59227	48477.4	1380.33	18495.9	68.638
A0A060WUN1	P06307	Cholecystokinin	Human	3	3	44.28	0.101007	115	12708	258736	110206	499609	21243.3	207448	435895	14833.6	235073	158436
A0A060WUN3	P20742	Pregnancy zone protein	Human	30	5	1277.58	0.893263	1482	118876	452454	78278.1	232263	1.1039e+06	3.8628e+06	2.95687e+06	633306	392865	441095
A0A060WUN6	Q803A8	WW domain-containing oxidoreductase	Zebrafish	3	1	13.15	0.0817637	412	14863	180808	451199	226964	571.945	674144	470200	4.9501e+06	206589	23215.6
A0A060WUU1	B5X3Z6	Lissencephaly-1 homolog A	Atlantic salmon	16	5	171.26	0.291663	410	184165	198515	607774	131042	623948	929673	182107	264958	82915.1	93646.1
A0A060WUY1	P09638	Homeobox protein Hox-B2	Atlantic salmon	4	1	38.25	0.424496	60	41139	797.695	1816.9				5483.84	6734.12	131762	227772
A0A060WUZ1	A0A0R4IYX6	Zinc finger protein 687a	Zebrafish	22	7	238.74	0.36168	1246	305901	244558	90309.7	308047	534177	345255	224948	80792.6	212531	108984
A0A060WV20	Q803N9	Basic leucine zipper and W2 domain-containing protein 1-B	Zebrafish	27	5	263.38	0.0672345	418	185844	2.32531e+06	268584	120146	69518	454848	426710	59696.1	1.43325e+06	129102
A0A060WV59	Q5U3J8	Protein LTV1 homolog	Zebrafish	6	2	52.37	0.971192	469	59025	465108	588079	460984	250905	140548	321162	159745	165970	147614
A0A060WVJ4	Q9H799	Ciliogenesis and planar polarity effector 1	Human	15	3	164	0.0580688	3197	308984	228382	9796.75	451941	41451.7	303951	133999	21045.4	72268.2	252223
A0A060WVS9	A0A060WVS9	Kinase	Rainbow trout	6	1	57.71	0.0738545	391	45250	9017.18	1398.18	11280.1		52106.2	9047.16	4085.76	23283.8
A0A060WVV4	A0A060WVV4	Tubulin alpha chain	Rainbow trout	3	1	23.7	0.120254	465	52807	12614.5	26633.5	138076	81814.1	101183	52811.8	31946	76042.8	73755
A0A060WW17	Q2EY13	Protogenin B	Zebrafish	12	2	109.21	0.14539	1069	132706	8240.96	7984.3	18737.3	4909.94	129376	114934	14019.6	15185.5	81120.1
A0A060WWB7	Q1LYB6	ATPase inhibitor B, mitochondrial	Zebrafish	3	1	39.09	0.100779	107	11963	314726	221965	219601	26249.4	139704	214679	54155.9	1.31053e+06	68449.9
A0A060WWF2	Q502K3	Serine/threonine-protein phosphatase 6 regulatory ankyrin repeat subunit C	Zebrafish	10	1	119.65	0.855379	1071	83722	4.34675e+06	1.3067e+06	1.63822e+06	211878	2.80844e+06	497061	80036.2	143918	80525.1
A0A060WWK3	A0A060WWK3	Transcription initiation factor TFIID subunit	Rainbow trout	10	1	99.61	0.0550422	1942	221457	21690.9	44675.5	23062	157.231	45591.6	451327	5964.42	59924	17350.6
A0A060WWQ2	Q58EK5	Tudor domain-containing protein 1	Zebrafish	18	2	220.52	0.34059	1175	185562	3919.67	45387.8	73270.4	159	7205	562.097	280785	10490.1	2790.67
A0A060WWQ5	Q52KB5	Zinc finger and BTB domain-containing protein 24	Zebrafish	17	1	158.34	0.174536	672	171180	13281.8	22345.7	6040.25	15382.2	19835.1	52350.4	5246.8	30464.1
A0A060WWV9	B5X337	G-protein coupled receptor 183	Atlantic salmon	7	3	65.41	0.0545005	366	49844	48535.9	19081.5	25091.4	2497.74	494450	349567	1.75118e+07	280735	51.297
A0A060WX03	Q6PBP3	Peroxiredoxin-like 2A	Zebrafish	3	1	44.65	0.905607	212	22997	38256.4	3805.58	1458.83	539814	797641	179664	173035	77191.7	58486.6
A0A060WX26	B0UYL8	Probable serpin E3	Zebrafish	13	3	269.33	0.154679	417	51739	63141.8	128368	136269	17076.1	38520.7	66170.3	93887.2	61677.4	904.72
A0A060WX30	Q90275	Cadherin-2	Zebrafish	8	2	126.62	0.20364	893	85042	184509	281681	267024	10849.9	364336	67052.9	157232	163794	520832
A0A060WX31	Q7ZW34	Contactin-5	Zebrafish	6	1	51.47	0.16901	1056	47334	91736.3	58727.6	205103	61955.9	104750	209948	95974.9	201652	879480
A0A060WX54	Q5RI43	Keratocan	Zebrafish	6	2	49.41	0.372213	348	51272	22681.4	21208.7	9780.54	414048	12913.2	680814	72127.1	412.849	140.69
A0A060WX59	F6P3G4	26S proteasome non-ATPase regulatory subunit 11A	Zebrafish	8	1	108.63	0.34191	421	47590	383596	200783	931717	220486	228438	92065.4	86838.9	280863	55891.3
A0A060WX77	B0UYL8	Probable serpin E3	Zebrafish	6	3	150.63	0.251532	417	46091	149525	972016	893991	72835.6	127211	345510	260133	223451	56425.6
A0A060WXA2	P28331	NADH-ubiquinone oxidoreductase 75 kDa subunit, mitochondrial	Human	8	1	110.74	0.386271	727	83088	72080.8	669052	2.1519e+06	100319	134909	143547	61870.8	49974.5	81514.6
A0A060WXC4	Q6NYE2	Protein RCC2 homolog	Zebrafish	17	3	184.87	0.128532	495	134240	3.11567e+06	57008.2	15763.8	26528.3	14465.2	50935.6	34078.7	144833	177608
A0A060WXC9	Q6NXC0	Formin-like protein 3	Zebrafish	19	4	188.2	0.0568983	1047	121092	3.73516e+06	17413.1	154037	50407.4	1.53373e+06	199571	438349	110634	55993.2
A0A060WXD3	Q8WXH0	Nesprin-2	Human	15	3	176.78	0.362499	6885	92500	52221.8	200962	111532	7201.05	57443.8	58981.8	95374.3	120304	153760
A0A060WXK2	P01042	Kininogen-1	Human	7	3	324.76	0.204139	644	41873	213515	1.31427e+06	2.10765e+06	1.72743e+06	3.14797e+06	1.71673e+06	2.35127e+06	135112	283759
A0A060WXK7	Q804Q5	Fez family zinc finger protein 2	Zebrafish	3	2	18.8	0.233248	430	54504	26452.3	96.4835	27152.3	47817.8		5.435	14012.3	18146.4	13261.7
A0A060WXL1	Q9Y5Z4	Heme-binding protein 2	Human	4	2	134.34	0.0583184	205	61627	43014.1	12130	60681.2	42.2273	554667	139309	194104	124361	16.6897
A0A060WXN1	Q9H3P2	Negative elongation factor A	Human	11	3	110.39	0.91882	528	58314	270371	424300	732622	127860	153841	118671	215812	246404	234070
A0A060WXS3	Q7ZUV1	Pleckstrin homology domain-containing family F member 2	Zebrafish	18	2	205.22	0.394097	247	152187	54935.7	352782	370219	219196	2051.1	30939.9	9316.2	691.88	18922.6
A0A060WXT1	P0DOX7	Immunoglobulin kappa light chain	Human	3	1	100.25	0.182687	214	20301	85325.6	600797	493178	584483	339128	99038.3	181792	81964.2	86140.1
A0A060WXT8	Q9H6X2	Anthrax toxin receptor 1	Human	4	2	59.89	0.284737	564	62497	290019	570237	41821.4	627275	2.75311e+06	1.2464e+06	177952	476202	1.98626e+06
A0A060WXY6	Q8TD31	Coiled-coil alpha-helical rod protein 1	Human	18	4	166.82	0.116374	782	101172	173035	74076.2	133962	30594.3	462201	66158.8	112657	35631.8	35278.5
A0A060WY23	B0R061	SWI/SNF-related matrix-associated actin-dependent regulator of chromatin subfamily A containing DEAD/H box 1A	Zebrafish	4	1	53.32	0.0615157	972	89667	2198.81	1094.55			299180	6773.86		6574.91	4133.72
A0A060WY37	A2RRV3	Protein PAT1 homolog 1	Zebrafish	7	1	66.23	0.312149	765	51053	45324.1	1946.29	55295.5		36804.8	225.208	64966.5	40245.3	46917.7
A0A060WY58	P78312	Protein FAM193A	Human	10	1	93.14	0.0500445	1265	96251	176684	11993.1	64046.1	819.123	245167	633766	58288.1	34402.1	57336.9
A0A060WY98	Q14244	Ensconsin	Human	10	3	104.18	0.133192	749	107645	314443	401070	936672	858176	417589	1.47849e+06	1.67542e+06	408651	1.1913e+06
A0A060WYB3	C0HBT3	E3 ubiquitin-protein ligase rnf146	Atlantic salmon	8	3	85.24	0.287437	349	65182	71517.8	852791	45704	16089.2	213763	57173.3	34416.6	21390	322.427
A0A060WYF2	Q32PV0	PTB domain-containing engulfment adapter protein 1	Zebrafish	6	2	75.15	0.0584377	300	91060	174327	47106.7	204824	44170.5	357032	30534.3	474638	57193.5	26032.6
A0A060WYK8	Q9UPQ9	Trinucleotide repeat-containing gene 6B protein	Human	20	8	203.29	0.18541	1833	190755	427849	249100	81385.2	146067	3.18921e+06	431676	6.06306e+06	302947	897981
A0A060WYQ5	Q5VUA4	Zinc finger protein 318	Human	14	3	125.96	0.170451	2279	120501	112488	590.528	5928.65	9312.79	57169.8	83439.4	27075.6	91252.4	62789.4
A0A060WYU5	Q14008	Cytoskeleton-associated protein 5	Human	19	5	196.76	0.32883	2032	129370	452234	299110	118742	47291.7	21164.4	175870	52445.1	197035	93711.2
A0A060WYV3	Q92997	Segment polarity protein dishevelled homolog DVL-3	Human	4	3	44.39	0.219425	716	44400	34852.8	476441	29103.4	39656.7	13883.1	32913.3	18761.2	29058.5	17011.2
A0A060WYY0	P20042	Eukaryotic translation initiation factor 2 subunit 2	Human	4	1	41.26	0.132111	333	38353	544122	160939	20923.9	469.266	10130.3	718123	48872.6	330337	146601
A0A060WYY3	P55058	Phospholipid transfer protein	Human	5	2	59.13	0.0860838	493	54597	4210.73	347.896	1047.36		546715	435918	1.71066e+07	8422.54	985.421
A0A060WYZ9	B5X3I1	WASH complex subunit 3	Atlantic salmon	9	2	79.94	0.266567	210	97086	1829.88	1184.29	4418.92	16899.3	4547.43	6156.35	830.598	1.36599e+06	2.07745e+06
A0A060WZ16	A0A060WZ16	Spectrin beta chain	Rainbow trout	30	3	322.51	0.0537774	2339	271128	139533	45917.5	50544.8	10413.2	168451	141077	97586.1	155020	33875.5
A0A060WZ24	Q5RHP9	Glutamate-rich protein 3	Human	25	5	274.16	0.0920008	1530	175051	58705.1	440015	538891	9608.37	40776.5	1.10443e+06	56885.2	1.86856e+06	185994
A0A060WZ27	A0A060WZ27	Uncharacterized protein	Rainbow trout	26	3	269.06	0.130442		246061	52389.7	24799.9	67966.2	2345.73	52064.9	147546	4023.31	23060.6	14332
A0A060WZ45	Q7SXN5	Dynamin-1-like protein	Zebrafish	3	1	32.02	0.0653158	691	26223	92720.6	2.2984e+06	1.2752e+06	543277	1.845e+06	2.31419e+06	84162.3	3.43978e+06	1.92857e+06
A0A060WZ58	Q9BWU0	Kanadaptin	Human	6	1	77.39	0.107823	796	90031	12786.3	21956.8	27246.7		2751.19	7264.47	62583.8	256539
A0A060WZ59	E7FDW2	E3 ubiquitin-protein ligase PDZRN3-B	Zebrafish	5	1	40.42	0.530525	1053	31769	29561	11190	12327.3	981857	151454	155317	10756	24312.3	77.6092
A0A060WZ90	Q1RLQ5	Divergent protein kinase domain 1A	Zebrafish	4	1	61.64	0.0877999	428	49492	1915.49	354.356	2828.27	69079.9	51.5151	76154.2	555191	32.2459
A0A060WZA2	A5PF48	Unconventional myosin-Ic	Zebrafish	11	1	99.56	0.680863	1026	94972	87156.4	388907	440295	35402.2	19740.9	8995.3	8335.39	94994.1	28487.8
A0A060WZF2	Q66L49	Calcium-binding mitochondrial carrier protein SCaMC-1	Zebrafish	7	4	61.7	0.182113	477	32822	213344	123584	285852	232777	234703	67177.8	1.07228e+06	447438	134624
A0A060WZN0	Q92624	Amyloid protein-binding protein 2	Human	10	3	102.8	0.649321	585	67647	37083	4150.66	121034	403219	2.9583e+06	217044	46386.6	27736.8	25143.8
A0A060WZN3	Q7ZW00	Acylglycerol kinase, mitochondrial	Zebrafish	8	1	90.61	0.115675	422	48218	215017	11232.6	49527.3	221.921	1137.86	118536	44879.1	43854.4
A0A060WZR3	Q6IQX0	Lysine-specific demethylase 5B-B	Zebrafish	5	2	58.82	0.0893	1503	30792	47331.7	75889.7	45267.4	31067.8	6761.45	152853	117721	337505
A0A060WZR9	O93430	Glycine receptor subunit alphaZ1	Zebrafish	12	2	118.95	0.0781869	444	73146	672855	95771.1	21971.3	1444.15	332263	126064	4203.04	78912.4	94812.2
A0A060WZX5	P54278	Mismatch repair endonuclease PMS2	Human	10	3	104.3	0.234063	862	96177	162809	104414	119005	335307	153652	77661.1	672198	228773	179812
A0A060WZY4	Q4L216	Antifreeze protein type IV	Zebrafish	3	3	149.73	0.999983	130	18467	265130	180049	396426	5.81488e+06	2.67271e+06	3.0799e+06	101075	279797	210941
A0A060X000	Q08378	Golgin subfamily A member 3	Human	14	2	190.69	0.0853921	1498	178347	20795.3	1.8873e+06	57150.3	257141	204128	271594	33419	98810.3	210592
A0A060X018	P30711	Glutathione S-transferase theta-1	Human	7	1	107.67	0.348769	240	27835	6573.14	21.7186	13772.7			28789.8	15493.9	117652	123975
A0A060X031	O75366	Advillin	Human	7	2	117.78	0.141856	819	93041	171374	86272.9	763941	84901.8	7147.55	156358	439542	198225	19538.6
A0A060X079	A1L1R5	Protein tyrosine phosphatase domain-containing protein 1	Zebrafish	7	1	66.66	0.127402	713	71985	436440	61990.8	244117	340163	528093	57047.5	140037	349047	1.01682e+07
A0A060X0D9	Q3V6T2	Girdin	Human	27	4	323.75	0.0500569	1871	198972	62009.5	19936	90306.4	177755	17129.2	39665.4	202795	261250	1958.16
A0A060X0F0	Q5SPC5	Otoferlin	Zebrafish	7	2	75.51	0.14932	1992	69126	234802	513430	433483	4.68229e+06	15976.2	7.55264e+06	60581.4	48638.1	210288
A0A060X0G2	Q5XTN8	Gamma-crystallin N-A	Zebrafish	4	3	26.31	0.293832	183	22248	827070	1.72305e+06	60836.1	680.392	11800.2	233767	59544.1	17192.6	89.5991
A0A060X0G8	A0A1S3RXF1	histone-lysine N-methyltransferase 2A-like isoform X2	Atlantic salmon	16	1	202.02	0.672388	4186	75308	144059	23576.1	15667.7	15567.9	8589.36	6279.88	3044.19	4683.78	6007.5
A0A060X0H4	A5D8S5	E3 ubiquitin-protein ligase SH3RF1	Zebrafish	11	1	134.54	0.735361	867	187625	540791	26366.9	28261.2	4.22182e+06	3.78118e+06	3.36953e+06	3.35998e+06	197865	942660
A0A060X0L0	B0R0I6	Chromodomain-helicase-DNA-binding protein 8	Zebrafish	22	6	263.12	0.351528	2511	218919	147910	317442	1.63593e+06	631187	479909	307660	129951	82649.2	173352
A0A060X0U2	Q6NXC0	Formin-like protein 3	Zebrafish	5	1	58.52	0.189729	1047	32418	26621	5697.43	291197	5286.72	23170.9	1398.93	7576.41	12492.8	13762
A0A060X105	Q6PG31	RNA-binding protein with serine-rich domain 1	Zebrafish	4	1	45.41	0.0730623	283	29989	48890.5	345.932	17574		50378.6	4616.96	857634		124.493
A0A060X114	Q7T163	Kinase D-interacting substrate of 220 kDa B	Zebrafish	19	5	163.13	0.0944817	1680	195861	34267.6	157412	164861	417182	105252	25810	30589.2	106533	39719.2
A0A060X155	A0A060X155	Kinesin-like protein	Rainbow trout	7	2	72.79	0.453739	711	81168	4452.39	24457.9	42025.9		19.4507	120.065	65800.4	1499.73	3.75368
A0A060X194	A0A060X194	Cystathionine beta-synthase	Rainbow trout	7	1	69.02	0.39602	725	80989	88.3805	90813.1	36299.6	2.26928e+06	1.31659e+06	145393	114346	389673	110081
A0A060X1C3	P52756	RNA-binding protein 5	Human	30	8	283.67	0.0614258	815	146026	5.42267e+06	115015	55827.5	160126	507354	1.62941e+06	351812	495596	113966
A0A060X1E0	Q7ZW34	Contactin-5	Zebrafish	19	3	181.59	0.16761	1056	260151	856897	132173	314095	483.831	216064	79467.6	5365.32	374507	70938.3
A0A060X1E9	Q8TB73	Protein NDNF	Human	4	1	32.61	0.167737	568	64980	8623.83	6000.85	34988.5		1.0541e+06		41749.8	6154.09	5728.81
A0A060X1F9	Q9W747	Zinc finger protein draculin	Zebrafish	6	1	55.65	0.106068	411	58224	262.179	318.705		507469		506.195		904.006
A0A060X1G1	Q96BP2	Coiled-coil-helix-coiled-coil-helix domain-containing protein 1	Human	4	2	50.37	0.351777	118	14210	225676	1.94751e+06	657878	581209	1.22861e+06	1.76866e+06	169689	563922	108703
A0A060X1I0	Q6PCB8	Embigin	Human	3	1	36.1	0.177108	327	34217	4293.49	129.174	59627.8	60555.9			3774	3126.71	1121.48
A0A060X1M3	Q1LUC3	Histone acetyltransferase KAT2B	Zebrafish	23	6	254.86	0.188157	796	168686	1.22747e+06	69232.3	117220	192844	2.74363e+06	2.60089e+06	616612	306860	270050
A0A060X1P9	Q9I9L0	Hairy/enhancer-of-split related with YRPW motif protein 2	Zebrafish	4	2	35.56	0.120595	324	22972	21389.1	41273.6	196250	236462	14906.6	71269.5	19522	38635.5	20041.6
A0A060X1X5	Q6P4F7	Rho GTPase-activating protein 11A	Human	15	3	136.48	0.467747	1023	104408	70392.7	133648	92661.9	211726	124338	46823.6	24044.6	14944.9	65486.8
A0A060X1Z6	F1QBY1	Nipped-B-like protein B	Zebrafish	3	1	33.61	0.598881	2876	59748	37999.8	291801	236970	10650.9	19182.8	103012	324674	473532	8.6917e+06
A0A060X203	Q13370	cGMP-inhibited 3',5'-cyclic phosphodiesterase B	Human	5	1	47.3	0.562455	1112	42846	7064.74	5871.72	7935.02	45778.5	54386.6	771154	72543.8	13543.7	164416
A0A060X233	Q6PBM1	Glutaredoxin-related protein 5, mitochondrial	Zebrafish	4	2	53.13	0.141705	155	18241	102422	337877	216661	284764	193991	610340	123396	995780	941575
A0A060X271	Q9C086	INO80 complex subunit B	Human	4	1	34.16	0.0599777	356	41530	24840.2	12733	5286.35	70814.6	10281.4	23937	6417.29	843097	321.907
A0A060X2A1	Q58EE9	Glial fibrillary acidic protein	Zebrafish	19	6	208.33	0.293963	444	176022	257129	2.17834e+06	411661	1.2715e+06	4.99297e+06	2.43162e+06	225403	1.82738e+06	379102
A0A060X2A9	A0A060X2A9	E3 ubiquitin protein ligase	Rainbow trout	24	4	240.61	0.22896	961	111359	84818.2	446267	756461	148961	30623.5	118459	154790	168186	35684.6
A0A060X2B6	Q5VZ66	Janus kinase and microtubule-interacting protein 3	Human	19	4	193.58	0.306728	844	100374	82368.3	402052	141599	246693	1.87379e+06	243118	1.24941e+06	3.02464e+06	318513
A0A060X2B7	Q6IWL4	TNF receptor-associated factor 6	Zebrafish	7	2	102.73	0.66123	542	40347	3523.85	4752.22	13556.7	34601.5	338638	49937.2	5794.38	31458.7	8375.13
A0A060X2C5	A0A060X2C5	T-complex protein 1 subunit delta	Rainbow trout	12	1	115.36	0.136719	534	57948	97024.2	255605	32431.4	26510.1	38959.4	67941.7	135199	28971.6	13204.1
A0A060X2D3	A4IFW2	Receptor-type tyrosine-protein phosphatase F	Zebrafish	8	1	99.53	0.289437	1909	111087	3.45429e+06	3928.58	2.33291e+06	15424.3		2922.65	79486.8	37275.5	926.357
A0A060X2F7	A0A060X2F7	Integrin beta	Rainbow trout	6	1	142.89	0.113184	313	35578	14076.5	1.83906e+07	12663.6	1.06223e+06	2.2311e+06	1.26253e+06	107524	376271	1.13049e+06
A0A060X2I9	P26006	Integrin alpha-3	Human	11	2	115.8	0.371433	1051	119393	10797.8	581.135	1559.17	3453.21	3253.95	28560.8	10789.4	19550.8	101073
A0A060X2K9	Q63HR2	Tensin-2	Human	10	1	83.09	0.116	1409	139729	100672	12244.8	9163.32	44219.2	122975	26925.7	44870.8	106346	1.27977
A0A060X2L3	P26632	Early growth response protein 1	Zebrafish	7	1	68.68	0.99975	511	71595	4032.17	3778.09	2903.85	29380.1	131193	57258	185381	64304.5	75115.7
A0A060X2Q5	A0A060X2Q5	Guanylate cyclase	Rainbow trout	14	4	144.4	0.730828	1042	117790	607962	258577	34951.7	7.41264e+06	2.33237e+06	1.73416e+06	3.03863e+06	1.08881e+06	3.98477e+06
A0A060X2X6	P22234	Multifunctional protein ADE2 [Includes: Phosphoribosylaminoimidazole-succinocarboxamide synthase	Human	10	2	86.01	0.410436	425	47694	133143	78373.3	79066.4	55995.1	42857.2	37678.9	219799	78309.1	63950.5
A0A060X2X7	A0A060X2X7	Uncharacterized protein	Rainbow trout	16	2	157.45	0.873299		116338	44129.2	613670	861410	3508.66	14792.8	1827.43	28090.5	18659.8	13775.2
A0A060X2Y1	Q5RG44	Uncharacterized protein KIAA1211 homolog	Zebrafish	15	5	150.06	0.101501	1079	139537	99675.9	4660.54	31395.3	1.45679e+06	913698	2648.88	87957.4	52689.4	80182.9
A0A060X2Y5	Q6BEA0	Plexin-A4	Zebrafish	10	3	93.6	0.068636	1903	248026	86052.9	22176.6	11517.2	82353.6	15050.5	3359.63	5808.28	9532.37	65261.6
A0A060X309	A0A060X309	Integrin beta	Rainbow trout	11	3	438.24	0.129249	729	83981	94937.8	50606.1	607498	5192.07	140400	228904	145697	202943	414511
A0A060X310	A9JRZ0	E3 ubiquitin-protein ligase SMURF2	Zebrafish	6	2	63.87	0.194523	765	53328	58040.8	1.11599e+07	13909.4	819.735	96299.6	46914.5	0.0746841	133129	2216.84
A0A060X346	A8K2U0	Alpha-2-macroglobulin-like protein 1	Human	5	1	210.26	0.985003	1454	39658	171218	104576	98458.7	995286	2.51523e+06	1.03012e+06	535765	159832	206433
A0A060X3B6	Q7SY49	CaM kinase-like vesicle-associated protein	Zebrafish	27	6	307.22	0.106843	436	179281	438205	6.97499e+06	854220	104807	354792	910001	57846.8	1.56051e+06	4.55283e+06
A0A060X3C0	Q90Z00	Fibroblast growth factor receptor 1-A	Zebrafish	3	1	32.12	0.0843932	810	38082	49661.3	12380.4	16776.5		7396.68	176781	50306.2	32445.4
A0A060X3E8	A0T2N3	Apelin receptor B	Zebrafish	5	1	38.45	0.0546149	359	42676	23854.3	7744.22	25805.5	3552.75	15279.9	14889.4	1.33654e+06	140.586	26584.9
A0A060X3F1	B5X3X5	Katanin p60 ATPase-containing subunit A1	Atlantic salmon	14	1	175.5	0.182346	486	82846	4539.41	29609.3	4178.43	142.587	485.448	428.709	62082.2	37970.3	23.2831
A0A060X3G4	P51452	Dual specificity protein phosphatase 3	Human	6	3	46.64	0.328094	185	47124	53595.6	214538	221761	295385	386459	314364	220965	187062	146100
A0A060X3K6	P52848	Bifunctional heparan sulfate N-deacetylase/N-sulfotransferase 1	Human	14	3	140.26	0.150402	882	119792	21367.2	655365	32607.5	146894	185341	642680	75845.6	107033	83935
A0A060X3L5	Q5FYB1	Arylsulfatase I	Human	5	2	51.53	0.368495	569	64854	11426.6	40233.5	134396	3842.46	23037.3	9987.84	72453.8	26274.3	206048
A0A060X3P0	Q96ME7	Zinc finger protein 512	Human	13	3	172.91	0.0734465	567	134600	58466.6	34858.3	63519.3	17345.8	177986	56565	57642.1	105431	69117.8
A0A060X3U2	Q6BEA0	Plexin-A4	Zebrafish	4	1	50.34	0.150684	1903	59740	14418.7	110175	217239		51312.5	58033.6	36206.7	48559.2	42269.9
A0A060X3V6	Q5PYH6	Disks large homolog 1	Zebrafish	5	1	62.38	0.0648694	873	91108	15167	14050.5	7699.11	1126.93	8165.56	19522.4	512.438	155740	20960
A0A060X3V9	Q92765	Secreted frizzled-related protein 3	Human	4	1	56.15	0.356018	325	36782	211445	1.46439e+06	4.04361e+06	956747	633107	488047	274415	136449	204787
A0A060X3X1	Q96JH7	Deubiquitinating protein VCIP135	Human	14	2	154.82	0.662261	1222	126114	665278	130043	1.13545e+06	20195.7	80972.1	61987.3	130706	259261	133332
A0A060X402	Q86YV5	Inactive tyrosine-protein kinase PRAG1	Human	10	3	106.29	0.315908	1406	148305	376662	121451	109812	149307	205286	41488.5	1.04349e+06	167287	569789
A0A060X417	A1L2G3	Ubiquitin carboxyl-terminal hydrolase BAP1	Zebrafish	8	1	73.85	0.0826669	755	65290	9699.46	1551.47				6627.4	32.0565	182.662
A0A060X426	Q13618	Cullin-3	Human	13	1	109.74	0.0695624	768	92183	14095.1	93831	4315.8	44781.6	1324.17	24583.8	3907.43	105930	51825.9
A0A060X454	Q9UJY5	ADP-ribosylation factor-binding protein GGA1	Human	7	1	79.05	0.0696439	639	71531	2219.47	5584.09	288314		6090.07	100963	666651	481963
A0A060X486	F1R5H6	Bromodomain-containing protein 4	Zebrafish	16	3	181.52	0.0714707	1444	170861	164434	601348	5.28115e+06	648011	465072	357977	274459	733151	621769
A0A060X4B4	Q6DG60	Ubiquitin-conjugating enzyme E2 Z	Zebrafish	26	6	249.52	0.998707	328	517790	1.03155e+06	579306	492087	212326	128487	148820	943184	800004	620005
A0A060X4D1	O13146	Ephrin type-A receptor 3	Zebrafish	10	3	121.49	0.0654095	981	114584	34268.9	6.1512e+06	20212.2	821022	707357	85789.2	153708	32838.6	677648
A0A060X4M4	B9EMY6	Flap endonuclease 1	Atlantic salmon	9	2	77.01	0.073752	380	109314	27365.1	63506.3	26610.4	11203.5	109513	9521.41	41277.9	11181.3	25936.5
A0A060X4M5	Q5PYH7	Disks large homolog 2	Zebrafish	18	3	197.28	0.0746209	881	142977	971807	1107.04	3.74662e+06	326374	169899	1.98853e+06	181305	1.30278e+06	1.63726e+06
A0A060X4N1	Q9BUH8	Brain-enriched guanylate kinase-associated protein	Human	8	1	87.21	0.116883	593	83022	11662	22852.4	18696.5	5082.95	25337.2	92707.2	8639.44	139603
A0A060X4Q0	A0A060X4Q0	Alkylglycerone-phosphate synthase	Rainbow trout	4	1	89.55	0.161383	203	23007	91626.3		2918.04	21453.8	7409.24	8222.84	57346.9	54683.7	12908.3
A0A060X4S9	A5PF48	Unconventional myosin-Ic	Zebrafish	40	4	459.08	0.180186	1026	222833	80038.9	55715.1	83486	1747.57	55846.1	117069	145540	137777	78194.4
A0A060X4T8	A7MBS7	Thrombospondin type-1 domain-containing protein 7A	Zebrafish	4	2	27.47	0.0568166	1686	41668	313.062	1.00423e+06	310818	31751.3	152527	109734	174964	290534	510.013
A0A060X4Z5	Q7ZV00	Deubiquitinase OTUD6B	Zebrafish	6	1	81.93	0.186251	293	40744	269.454	2857.87	19918.3	2770.57	74668.2	130680	4922.3	66918.4	5502.27
A0A060X505	A0JMK5	Myotubularin-related protein 2	Zebrafish	4	2	76.1	0.196207	620	63560	58608	88030.5	112026	121774	23935.8	51872.2	42482.3	441009	271269
A0A060X517	Q5SNQ7	Protein SERAC1	Zebrafish	12	1	128.31	0.0767978	658	75059	4143.99	3003.05	46041		10868.6	10622.9	1.58025e+06	1.13755e+06
A0A060X550	A0A060X550	Uncharacterized protein	Rainbow trout	3	1	51.2	0.962078		35344	1382.03	103056	16431.4		132.491	234.593
A0A060X559	A0A060X559	Tubulin alpha chain	Rainbow trout	4	1	38.42	0.382387	427	48071	174800	6426.03	48996		29680		1818.16	19457.3	1560.35
A0A060X560	A4IFW2	Receptor-type tyrosine-protein phosphatase F	Zebrafish	19	1	145.5	0.0922539	1909	219956	5443.85	8821.24	16323.2	5679.48	196351	12243.9	9637.32	9398.54	100890
A0A060X564	Q6DGD3	Histone-lysine N-methyltransferase SUV39H1-A	Zebrafish	8	2	68.32	0.0563841	411	56296	1.06993e+07	339281	10962	123720	300346	178181	233662	202059	407864
A0A060X5B4	O14513	Nck-associated protein 5	Human	19	2	179.89	0.517557	1909	217383	36083.3	273352	545744	53959.4	14194.6	19339.7	23920.9	36799.5	22490
A0A060X5E7	Q8IYB3	Serine/arginine repetitive matrix protein 1	Human	20	7	213.53	0.22103	904	98175	125586	147908	87968.7	57134.6	207796	52752.9	5.6323e+06	64702.8	470236
A0A060X5J2	Q6TNU3	Integrator complex subunit 10	Zebrafish	13	1	118.79	0.106996	715	84738	78934.6	277.927	1334.65		1.09491e+06	9288.51	99607	49086.8	74987.3
A0A060X5M6	Q6NWE1	PHD finger protein 10	Zebrafish	26	6	301.71	0.954635	490	231952	1.14936e+06	4.48204e+06	4.79345e+06	9.6746e+06	1.12437e+07	4.37114e+06	581658	681912	861732
A0A060X5Q8	A0A060X5Q8	Uncharacterized protein	Rainbow trout	3	1	29.28	0.654556		17241	1.2795e+06	101958	554024	996380	846412	285810	55732.9	48388.4	95676.7
A0A060X5S8	Q1LVQ2	SH3 domain-binding protein 4-A	Zebrafish	12	4	107.88	0.0795542	965	105313	30049.9	42476.1	406999	34165	42508.2	62511.3	5840.27	147826	58816.3
A0A060X5T1	Q99700	Ataxin-2	Human	9	1	105.09	0.104277	1313	114716	1806.34	5299.39	581858	78.0374	12174.8	3610.71	14461.8	33912	113.356
A0A060X5Y5	Q9BZ95	Histone-lysine N-methyltransferase NSD3	Human	6	1	78.32	0.0506326	1437	85907	99.2999	25.4477				8478.42	200.581	39.37
A0A060X613	Q68Y21	Glutamate receptor ionotropic, delta-2	Zebrafish	10	1	138	0.312081	1009	65455	532933	453093	151726	45792.1	40517.6	131237	126354	2.18651e+06	135434
A0A060X616	Q7SY49	CaM kinase-like vesicle-associated protein	Zebrafish	6	1	76.28	0.126877	436	51336	3.06648e+06	17739.9	614275	12221.3	37866.2	85545.6	4707.09	112327	1.07468e+06
A0A060X652	A5PF48	Unconventional myosin-Ic	Zebrafish	40	4	510.92	0.118896	1026	223052	335448	3.97257e+07	2.58825e+06	301818	239999	3.13188e+06	429522	5.3364e+06	406384
A0A060X654	A0A060X654	Aconitate hydratase, mitochondrial	Rainbow trout	8	1	73.05	0.36706	793	86630	11327.7	3552.92				12107.2	255586	76702.8	63589.8
A0A060X661	Q9YGC0	GTP-binding nuclear protein Ran	Atlantic salmon	13	2	134.72	0.354771	215	80638	179815	44414.8	252781	7669.67	49983.2	151810	9519.9	18893.6	25.5066
A0A060X666	Q7Z2Y8	Interferon-induced very large GTPase 1	Human	12	4	127.92	0.488154	2422	215563	28795.7	44178.3	13209.2	53153.3	124308	103610	109427	65118	34412
A0A060X671	B5DG42	Eukaryotic initiation factor 4A-III	Atlantic salmon	7	2	56.41	0.0801018	406	44129	104095	233189	293739	453693	834742	106395	54647	73125.9	1.16431e+06
A0A060X6A4	Q98TW1	Nuclear receptor coactivator 2	Zebrafish	18	5	202.4	0.136164	1505	160180	555948	63829.7	443070	1050.33	419837	73560.8	26929.4	122600	109682
A0A060X6B6	Q7ZTW4	Serine/threonine-protein kinase Sgk1	Zebrafish	24	3	228.37	0.119734	433	155852	114575	1.30978e+06	209483	269053	798836	271204	58429.2	280826	254718
A0A060X6C8	Q49GP3	Phosphatidylinositol 4-kinase beta	Zebrafish	13	3	139.28	0.0520079	835	122998	1.18826e+06	720762	240543	77543.9	2.65475e+06	3.07207e+06	3.74956e+06	4.88713e+06	17174.4
A0A060X6I1	Q6PI52	Calmodulin	Zebrafish	4	1	29.88	0.156236	149	19587	35911.7	2682.86	4972.42	10186.1	101473	63842.2	84080.3	198275	3572.17
A0A060X6N9	P58781	Adenosine deaminase 2-A	Zebrafish	4	1	37.05	0.314145	503	57657	73879.9	82670.9	44161.1	103707	92777.9	94366.8	74410.9	10775.5	44323.5
A0A060X6P9	Q90Z00	Fibroblast growth factor receptor 1-A	Zebrafish	6	1	66.36	0.107588	810	46015	1.13705e+06	113693	13539.1		365533	283464	32346	851307	114370
A0A060X6S7	Q6X9E4	F-box/WD repeat-containing protein 12	Human	6	2	68.14	0.19666	464	53815	29283.8	67892	19146.8	30827	421143	282144	116248	539622	30886.5
A0A060X6T5	A0A060X6T5	Mediator of RNA polymerase II transcription subunit 1	Rainbow trout	19	5	199.38	0.999161	1433	147906	76269.5	263299	109650	1.58641e+06	1.99571e+06	1.14923e+06	480355	371224	398673
A0A060X6X7	Q58EE9	Glial fibrillary acidic protein	Zebrafish	8	2	102.43	0.531261	444	60505	6511.29	34858.8	220062	2.00404e+06	2.12452e+06	3.79334e+06	37340.3	1458.18	617914
A0A060X6Z7	E7FE13	Leucine-rich repeat-containing G-protein coupled receptor 4	Zebrafish	7	2	53.84	0.460245	971	110334	312653	197848	60961.8	545685	337153	1.96621e+06	609835	427410	1.04426e+06
A0A060X700	Q4V8X4	Acyl-CoA-binding domain-containing protein 6	Zebrafish	20	3	195.86	0.66414	300	171322	30696.7	107010	127252	695236	85652.4	161067	4369.91	39451	12710.7
A0A060X715	Q10570	Cleavage and polyadenylation specificity factor subunit 1	Human	9	1	81.62	0.0742162	1443	166708	27132.2	20762.6	262282		563101	1.03543e+06	18241	25917.9	2.94557e+06
A0A060X721	Q6DHR8	Dehydrodolichyl diphosphate synthase complex subunit nus1	Zebrafish	3	1	39.03	0.13307	274	32497	82167.7	32867.8	398987	34363.6	140127	4363.88	35288.1	73889.7	108908
A0A060X725	Q5RJA1	DNA-binding protein RFX6	Zebrafish	8	2	86.1	0.664829	848	105251	101205	173257	18658.8	2.00359e+06	2.27996e+06	621249	12461.8	66009.4	340734
A0A060X769	Q9UHI8	A disintegrin and metalloproteinase with thrombospondin motifs 1	Human	4	1	26.16	0.0626305	967	106688	135728	128055	62846.7	14732.2	540595	41627.8	24986.1	360343	193079
A0A060X7H2	P06732	Creatine kinase M-type	Human	14	2	345.02	0.0657489	381	43012	998811	1.94091e+06	67260.5	478466	1.40456e+06	431404	1.38011e+06	76293	403749
A0A060X7K4	Q9UGI9	5'-AMP-activated protein kinase subunit gamma-3	Human	3	1	26.21	0.350477	489	39283	750700	1.43427e+07	949766	977596	1.12277e+07	6.12122e+06	8950.04	729737	494138
A0A060X7L3	Q5BKW9	Isoaspartyl peptidase/L-asparaginase	Zebrafish	18	3	137.51	0.170822	310	175279	30257.2	8045.62	13962.3	25207.6	17713.6	174673	21210.6	97837.3	28394.3
A0A060X7M7	Q5RGU1	Atypical kinase COQ8A, mitochondrial	Zebrafish	10	4	112.49	0.483112	619	66542	776453	213997	106589	645825	823897	362356	199949	33037.4	103020
A0A060X7N3	Q6E2N3	E3 ubiquitin-protein ligase TRIM33	Zebrafish	10	4	102.98	0.248084	1163	128715	262519	119546	425414	7829.42	273631	97066.4	255183	785843	207414
A0A060X7P1	Q9BZP6	Acidic mammalian chitinase	Human	5	2	48.67	0.155786	476	51236	43167.8	215701	224780	32827	10947.8	7012.02	8496.42	858984	1459.7
A0A060X7R4	B0R0W9	TBC1 domain family member 8B	Zebrafish	9	4	114.64	0.937801	1108	91278	3.67096e+06	1.30566e+06	1.7861e+06	320482	79814.7	570457	93871.4	205199	106790
A0A060X7X5	A0A060X7X5	Catalase	Rainbow trout	6	2	62.58	0.116592	523	59709	37161.6	32693.2	27262.7	10039.4	110934	13070.5	25007.1	51365.4	125.212
A0A060X830	Q8NHQ8	Ras association domain-containing protein 8	Human	7	3	81.6	0.0796001	419	41018	6112.59	185493	183306	32535.2	1.19546e+06	174775	20520.2	131370	811653
A0A060X854	A0A060X854	Phosphodiesterase	Rainbow trout	14	6	123.56	0.0858893	990	112315	1.34988e+06	97496.1	189575	41109.8	32935.2	1.59719e+06	97542.7	210228	60728
A0A060X876	A0A060X876	Proteasome subunit beta type	Rainbow trout	3	2	26.97	0.147029	230	25792	23601.8	55.2766	23421.6	1351.39	7.77547e+06	141722	4428	20179.2	20887.7
A0A060X878	A0A060X878	Tyrosine-protein kinase receptor	Rainbow trout	3	1	40.04	0.111865	343	38760	15792.8	40055.8	3730.79		304954	36250.6	730474	63317.2	15105.9
A0A060X8B5	Q9UMS6	Synaptopodin-2	Human	3	1	39.11	0.486044	1093	77947	306.994	1331.31		30175.5	801.862	87540.2	15979.6	21764.7	23341.5
A0A060X8J6	Q9UKT5	F-box only protein 4	Human	6	1	51.98	0.143627	387	46372	12576.5	432302	96096.3	44975.8	9706.68	8928.91	118891	18048.9
A0A060X8Q3	Q4VBW0	Metaxin-3	Zebrafish	4	3	59.18	0.189264	313	31093	3357.46	6145.86	97009.2	261.812	24392.9	262.566	6349.14	1143.15	170.918
A0A060X8R8	Q7ZW34	Contactin-5	Zebrafish	11	3	120.58	0.691409	1056	134006	10133.6	7101.96	24198.9	79180.5	43954.4	22678.3	47551.4	47154.5	118743
A0A060X951	Q92817	Envoplakin	Human	25	3	276.92	0.146584	2033	232989	266324	296331	183127	2312.73	57419.9	485018	90940.3	189971	39719.5
A0A060X958	Q5RHH4	Intraflagellar transport protein 172 homolog	Zebrafish	21	2	200.93	0.0921988	1745	198683	45892.9	11311.3	13910.6	6202.3	9480.09	27433.3	24153.5	11339.9	8049.84
A0A060X960	B0UYL8	Probable serpin E3	Zebrafish	11	2	207	0.614118	417	58710	17935.4	176898	59929.6	15660.5	12015.2	8092.66	7571.98	15950	5146.64
A0A060X976	A0A060X976	Galectin	Rainbow trout	3	3	20.89	0.112832	345	39406	28151	206217	432305	15762.9	461761	152716	226627	36214.5	3214.95
A0A060X979	Q658P3	Metalloreductase STEAP3	Human	5	1	77.87	0.168048	488	61421	221166	7.10936e+06	568635	405765	103.87	413668	230601	74706.5	94508.5
A0A060X992	Q2EY14	Protogenin A	Zebrafish	33	7	351.07	0.216883	1149	301756	97318.9	1.85324e+06	1.19999e+06	307427	193171	53756.5	352403	114736	40640.5
A0A060X9A4	A0A060X9A4	T-complex protein 1 subunit epsilon	Rainbow trout	8	3	72.56	0.221165	541	60040	83412.1	68183.7	152864	17988.2	42226.9	10271.8	152776	18361.8	2905.54
A0A060X9C3	Q5XXA7	Hepatoma-derived growth factor-related protein 2	Zebrafish	7	1	65.26	0.0536066	662	72373	240.632	639.902	48.8947	673705			18713.2	155.471
A0A060X9H2	Q96L34	MAP/microtubule affinity-regulating kinase 4	Human	8	2	60.28	0.0799732	752	31530	172403	92583.7	73972.3	254019	35831.5	66966.2	194998	40665.7	28911.2
A0A060X9I1	Q5HYC2	Uncharacterized protein KIAA2026	Human	9	2	113.26	0.242591	2103	200888	17122.1	416172	1.39691e+06	16946.5	34804.7	48545	77137.5	25463.2	25463.2
A0A060X9J7	Q7ZWA3	RNA-binding motif protein, X chromosome	Zebrafish	5	3	80.96	0.0982506	379	35990	17701	24908.5	24756.8	6343.49	94751	31619.1	0.901864	118469	41877.4
A0A060X9S1	Q92005	Elongation factor 1-alpha	Zebrafish	7	2	65.6	0.25697	462	65184	8057.13	4235.75	13001	2.4173e+06	46481.4	27240.7	291989	5546.12	29358.8
A0A060X9T9	Q5VWQ8	Disabled homolog 2-interacting protein	Human	11	2	139.63	0.581304	1189	121851	64033.9	22129.6	127870	851644	414397	112479	458601	271209	303482
A0A060XA16	Q9BY77	Polymerase delta-interacting protein 3	Human	10	2	93.09	0.23471	421	51950	39845	77496.4	507539	67153.8	10277.4	75599.3	156105	154734	156461
A0A060XA23	B0UYL8	Probable serpin E3	Zebrafish	4	2	37.39	0.129757	417	51523	86558.1	48690.5	126504	170290	28359	15893.8	42668.6	172755	137456
A0A060XAC5	Q7ZW34	Contactin-5	Zebrafish	3	1	38.25	0.135101	1056	72683	1191.34	9311.52	0.967768	3569.45	840.583	1385.54	6618.58	452.011	77150.4
A0A060XAF7	B7ZC77	Catenin alpha-2	Zebrafish	7	1	86.57	0.321012	865	34636	79868.3	18740.1	262049	36959	5772.56	7256.36	69327.3	39442	19144.8
A0A060XAI2	A0A060XAI2	Integrin beta	Rainbow trout	10	2	147.76	0.13147	800	91780	9764.22	31547.7	87566.9		160659	38363.1	164571	63288.2	51420.1
A0A060XAL9	A0A1S3MTW7	CD48 antigen-like	Atlantic salmon	6	2	75.9	0.115832	304	31128	138797	460095	998771	132407	1.60444e+06	130769	61473.3	383506	123941
A0A060XAZ2	Q9Y6U3	Adseverin	Human	11	3	105.91	0.133697	715	81920	330784	188007	229824	73653.3	212267	118478	39453.2	163396	344150
A0A060XB23	A0A060XB23	Histone acetyltransferase	Rainbow trout	5	2	71.71	0.0828541	499	57908	130851	121301	171337	95008	126281	104141	282440	82429.8	33220.5
A0A060XB63	A0A060XB63	Fibulin-1	Rainbow trout	3	1	21.25	0.140706	693	79358	1.3578e+06	165238	97806.3	214436	34636.3	78229.4	432393	108584	61658.2
A0A060XB90	Q5TIE3	von Willebrand factor A domain-containing protein 5B1	Human	7	3	90.03	0.385814	1220	54511	666799	584365	302185	760012	1.14213e+06	691686	362132	626800	424944
A0A060XBE3	A1XQX0	Neurexin-1a	Zebrafish	8	1	89.29	0.324005	1491	136266	124304	680.302	3921.72	12032.6	12905.4	196057	91959.6	352269	219699
A0A060XBF4	A0A060XBF4	Phospholipase	Rainbow trout	12	4	96.31	0.979663	911	103901	1.21098e+06	333771	625130	8.54207e+06	7.1694e+06	3.8497e+06	1.38419e+06	525727	792249
A0A060XBG5	A8K4G0	CMRF35-like molecule 7	Human	4	2	41.74	0.367888	201	38245	2.56005e+06	1.72793e+06	5.47044e+06	6.02643e+06	1.03103e+07	5.05375e+06	1.34456e+06	1.66011e+06	5.31862e+06
A0A060XBL5	Q1ECV4	Tubulin monoglycylase TTLL3	Zebrafish	5	3	50.72	0.112543	771	99416	257292	326510	227527	132479	230781	1.70086e+06	226153	309566	60245.5
A0A060XBS7	Q96T58	Msx2-interacting protein	Human	30	4	276.68	0.0987371	3664	327916	103915	1988.42	12364	2714	95246.3	53390.8	24866.9	63261.3	82228.2
A0A060XBT5	Q71SG7	Beta-1,3-galactosyl-O-glycosyl-glycoprotein beta-1,6-N-acetylglucosaminyltransferase 4	Zebrafish	8	1	67.69	0.386168	428	99874	418450	86633.6	4906.62	76506.9	101605	32902	3204.83	8043.8	6284.75
A0A060XBV3	Q66L49	Calcium-binding mitochondrial carrier protein SCaMC-1	Zebrafish	13	4	145.88	0.122776	477	53007	474578	251082	111184	53859.4	39841	323567	298648	622093	47175.1
A0A060XBW3	P22307	Non-specific lipid-transfer protein	Human	9	1	74.21	0.159799	547	15628	7972.03	300603	4496.63	7916.31	20436.2	3398.75	210195	69187	12497.2
A0A060XC63	Q92817	Envoplakin	Human	36	7	399.8	0.140333	2033	228080	68352.5	526998	241047	105687	408985	166618	171875	66612.8	79692.6
A0A060XCC4	Q15149	Plectin	Human	95	19	1084.43	0.331311	4684	601805	240207	169665	177956	333376	803751	3.19012e+06	3.47558e+06	896987	270916
A0A060XCF1	F1QW93	Bromodomain testis-specific protein	Zebrafish	17	4	181.89	0.526364	918	128457	54291.5	1288.11	3094.62	31739.6	28832	213195	76613.5	164288	225992
A0A060XCQ2	Q4VBS4	Methionine aminopeptidase 1D, mitochondrial	Zebrafish	5	1	44.07	0.0738859	338	56794	1978.1	1655.89	1660.89		6788.37	1231.36		258616	28.9644
A0A060XCR4	A0A0R4IB49	Si:ch211-166e11.5	Zebrafish	5	1	65.51	0.427216	594	43083	4.45407e+06	1.04146e+06	1.319e+06	1.01561e+06	1.22709e+06	511958	1.29908e+06	1.45629e+07	2.09437e+07
A0A060XCR9	Q1LYE3	Zinc finger protein 143	Zebrafish	6	2	52.48	0.194933	623	70631	767476	267985	25452.4	330465	28786.7	8773.79	21327.2	42406.8	16124.4
A0A060XCV8	A0A0R4IBK5	E3 ubiquitin-protein ligase rnf213-alpha	Zebrafish	30	8	316.19	0.203196	5209	295946	846440	471457	88813.9	1.06733e+06	4.72446e+06	2.60469e+06	447989	69657.3	5.15781e+06
A0A060XCZ8	Q5U9X3	G-protein coupled receptor family C group 6 member A	Zebrafish	4	1	49.57	0.076404	867	52983	38949.5	22983.4	434.005	1231.84	48031.2	254464	23045.8	15743.1	17292.8
A0A060XD42	Q9IAT6	Delta-like protein C	Zebrafish	25	7	257.31	0.312866	664	499866	205927	15711	116467	43860.1	1.64686e+06	2.29763e+06	5.60311e+06	5.59541e+06	213229
A0A060XD44	Q9HC35	Echinoderm microtubule-associated protein-like 4	Human	4	1	36.61	0.10042	981	40268	4021.94	2.87137e+06	405139	278663	1.12452e+06	1.52386e+06	3.67279e+06	598392	220947
A0A060XDD2	Q56A55	ATP-binding cassette sub-family B member 8, mitochondrial	Zebrafish	4	1	47.91	0.581696	714	95162	2037.07	1371.06	1414.5		1355.48		262022	908.045	24631.1
A0A060XDG8	Q8N4S9	MARVEL domain-containing protein 2	Human	6	4	55.06	0.107515	558	63529	46921	28961.7	42929.5	151411	24930.4	11676.4	544738	62336	23052.2
A0A060XDJ8	A0A060XDJ8	Glycerol-3-phosphate acyltransferase 1, mitochondrial	Rainbow trout	10	4	118.47	0.0810524	829	94364	77843.2	180294	24987	195574	278849	38283	42237.8	307240	138498
A0A060XDP6	Q9NQW6	Anillin	Human	17	2	139.98	0.165271	1124	124044	16102.7	8257.11	101672	19244.8	71651.2	3913.18	353941	37005.4	41486.6
A0A060XDP7	P27824	Calnexin	Human	8	1	85.41	0.117158	592	66706	9325.13	85.4557			715.85	787.329	3203.72	29753.1	80.6909
A0A060XDV1	Q5SPP0	Clavesin-2	Zebrafish	3	1	37.17	0.0754071	329	43188	3064.83	5430.62	150940		17947	13381.7	489319	58604.9
A0A060XDV5	A2BEA6	AT-rich interactive domain-containing protein 3A	Zebrafish	8	1	63.16	0.380357	570	169733	331390	1.09514e+06	9.00983e+06	707186	249855	392545	194814	276102	10522.1
A0A060XDZ3	B0R0I6	Chromodomain-helicase-DNA-binding protein 8	Zebrafish	29	6	283.87	0.122598	2511	196990	846258	205651	979635	121603	416314	871682	304497	288549	208636
A0A060XDZ8	Q2KN93	Cytospin-A	Zebrafish	81	11	901	0.052656	1132	497466	102201	86287.5	788361	72499.3	655839	123089	39606.3	1.40376e+06	229764
A0A060XE21	A0A060XE21	Vomeronasal type-1 receptor	Rainbow trout	7	1	75.51	0.386248	288	32527	13968.8	1035.02	13516.5	97438.2	6266.87	7855.74	34.0426	7951.27
A0A060XEE9	Q90275	Cadherin-2	Zebrafish	10	1	156.74	0.179475	893	96995	5418.63	10558.1	9378.35		11666.4	1124.26	12578.6	452.167	142973
A0A060XEF6	Q3T8J9	GON-4-like protein	Human	5	1	45.57	0.257786	2241	96763	35227.3	15717.6	60711.5	17101.2	37967.1	78764.7	68365.1	68972.1	106651
A0A060XEG1	A0A060XEG1	Hemopexin	Rainbow trout	13	10	876.23	0.0624995	442	50593	782404	1.1546e+06	3.26684e+06	366110	1.32371e+06	6.85035e+06	2.32321e+06	1.52037e+06	251778
A0A060XEG8	Q96B01	RAD51-associated protein 1	Human	6	2	58.9	0.725909	352	24638	11011.2	14771.1	65702.6	687278	84236.3	92276	12185.9	13677.6	2092.02
A0A060XEP1	Q5SSJ5	Heterochromatin protein 1-binding protein 3	Human	13	3	149.09	0.333275	553	66036	61695.9	2203.11	44618.9	101660	203241	587685	124118	100048	13563.9
A0A060XEQ1	Q9H792	Inactive tyrosine-protein kinase PEAK1	Human	11	4	78.34	0.215443	1746	194307	465312	631364	983073	1.34247e+06	3.24282e+06	1.84304e+06	179178	1.00187e+06	2.47818e+06
A0A060XFE1	Q14204	Cytoplasmic dynein 1 heavy chain 1	Human	49	10	480.16	0.124392	4646	535978	92874.8	546617	157126	530122	971577	159406	92332.7	173596	521193
A0A060XFE5	Q503I2	Tripartite motif-containing 13	Zebrafish	7	1	53.35	0.183818	404	81584	75446	937523	42904.6	42122.4		37535.5	48878.8	15839.4	7759.83
A0A060XFW0	P15311	Ezrin	Human	13	3	117.23	0.329523	586	61364	214617	360782	8.54963e+06	73747	146291	138626	283897	104372	55019
A0A060XFX5	Q7T2E3	Casein kinase I isoform delta-A	Zebrafish	10	4	119.52	0.203876	403	110207	31709.6	585023	530650	145961	121281	168244	54119.7	58549.4	62935.1
A0A060XFZ8	O15550	Lysine-specific demethylase 6A	Human	6	1	54.64	0.264256	1401	137198	160492	47178.9	131808		166675	25392.6	442691	596604	1.36812e+06
A0A060XG24	Q8N8A8	Protein FAM169B	Human	4	1	32.04	0.0982616	192	79664	19.8782	3456.66	0.663173	567.145	9521.78	27.1049	54.1609	18.2348	1608.51
A0A060XG29	A0A060XG29	Nuclear pore complex protein Nup93	Rainbow trout	15	5	147.03	0.0836557	820	93314	5068.1	1.58768e+06	504050	67881.4	150366	302044	909204	520838	193984
A0A060XG30	Q9HBI1	Beta-parvin	Human	6	3	62.95	0.0668119	364	41547	140621	826600	256346	161140	187956	484569	1.3213e+06	478188	96277
A0A060XG58	Q32PP9	Transcription factor Sox-14	Zebrafish	7	1	83.95	0.0559875	238	59248	33413.1	5763.45	129349		497521	266490	5.22196e+06	683306
A0A060XG70	Q6IQ97	RNA-binding protein 4.1	Zebrafish	10	2	95.29	0.436494	419	101644	81433	221502	488327	250274	227014	721299	3549.29	88740.1	71978.1
A0A060XG79	Q8N3D4	EH domain-binding protein 1-like protein 1	Human	38	6	363.1	0.0868263	1523	327618	62163.1	83013.9	45452.9	17701.6	272098	6025.14	21504.2	46003.9	26613.6
A0A060XGH0	A3KNA5	Filamin A-interacting protein 1-like	Zebrafish	21	7	190.89	0.0607501	1129	138604	1.31927e+06	131167	904478	1.13563e+06	244822	341911	1.58999e+06	627913	296225
A0A060XGI5	Q04206	Transcription factor p65	Human	3	1	20.35	0.158513	551	69870	160853	1668.82	6108.45	2.78064e+07	24181.7	19487.7	201484	131391	131391
A0A060XGK2	Q6B3P0	Cadherin-related family member 1	Zebrafish	20	5	162.54	0.200333	857	542224	14724.9	24349	135565	70909.6	60411.3	44206.4	38444.7	9168.51	20232.7
A0A060XGP3	Q9UKV3	Apoptotic chromatin condensation inducer in the nucleus	Human	6	3	89.75	0.43558	1341	90683	19517.6	30994.3	16019.3	20806.4	42613.3	325969	24383.5	1989.06	220.917
A0A060XGV0	Q9W747	Zinc finger protein draculin	Zebrafish	10	3	111.27	0.718202	411	126849	792324	150927	239894	1.03749e+06	2.55752e+06	1.8034e+06	832952	643938	670685
A0A060XGV8	B5DGI7	RNA-binding protein 8A	Atlantic salmon	13	2	157.71	0.0641735	175	79201	129030	23273.6	404759	21657.9	524714	193733	60026.6	351609	350288
A0A060XGW5	F1QH17	Protein-methionine sulfoxide oxidase mical3a	Zebrafish	17	7	116.42	0.229895	1994	257583	133111	1.35808e+06	295346	2.21479e+06	440043	155082	180156	110533	83998.6
A0A060XGY2	Q803A0	Protein Jade-1	Zebrafish	12	2	143.31	0.350517	829	139063	303464	338667	428816	32526.9	261824	97587.3	322040	1.58118e+06	184087
A0A060XGZ9	Q6QB00	Hairy and enhancer of split-related protein helt	Zebrafish	3	1	22.3	0.135763	270	47461	41954.5	2181.82	48640.6	37494		8718.47	5005.06	1156.54
A0A060XH29	A5PF48	Unconventional myosin-Ic	Zebrafish	27	3	303.78	0.398295	1026	231912	11660.7	2665.9	649.941	59719	18239.6	12924.1	3039.36	15555.8	3731.47
A0A060XH52	A8WIP6	Cyclin-dependent kinase 20	Zebrafish	42	7	476.73	0.351216	344	242591	640795	452109	832437	746318	420519	238815	2660.58	319123	103647
A0A060XH63	P09638	Homeobox protein Hox-B2	Atlantic salmon	5	1	60.88	0.0655533	60	32088	75874.2	21246.5	40630.1	33809.7	27712.2	34541	57864	18495.9	43632.7
A0A060XH66	Q8N9I9	Probable E3 ubiquitin-protein ligase DTX3	Human	15	4	165.4	0.236398	347	107317	626907	43554.5	196420	307928	895814	464624	151527	210264	125431
A0A060XH70	A0A060XH70	Gap junction protein	Rainbow trout	3	1	61.45	0.231822	426	48099	5041.49	373155	28792.8		1018.24	2088.47	128834	18181.7	19.2861
A0A060XH81	B5XCB8	THAP domain-containing protein 1	Atlantic salmon	4	1	36.79	0.05532	233	24035	4028.38	1.42238e+06		122186		24974.9	3206.84	4955.85	7861.11
A0A060XH97	Q14332	Frizzled-2	Human	5	2	49.37	0.310387	565	61804	147230	336838	628636	414613	21239.7	35990	57682.1	53392.2	83726.4
A0A060XHB5	Q9W6H5	SUMO-conjugating enzyme UBC9-A	Zebrafish	3	1	23.09	0.0701496	158	27598	844.354	4965.26	99638.1		36923.4	3070.4	1.57595e+06		40474.6
A0A060XHG2	Q9UFH2	Dynein heavy chain 17, axonemal	Human	17	3	190.05	0.201913	4462	121195	2888.74	4159.95	27596	1093	19682.6	1249.57	15545.1	98141.3	6239.56
A0A060XHJ4	Q6PEH9	Zinc transporter ZIP10	Zebrafish	4	2	39.86	0.167436	847	65720	16896.7	1679.02	1603.66		2673.97	516.118	5271.13	1452.06	61.0649
A0A060XHL0	Q6DRG7	Protein phosphatase 1 regulatory subunit 12A	Zebrafish	9	2	71.12	0.134353	1049	61292	1545.52	736.936	611.794	208.127	35357.1	82129.3	275660	6749.15	577.81
A0A060XHN3	A0A1S3KUU8	trichohyalin-like	Atlantic salmon	7	1	130.99	0.148328	382	48643	312609	330.037	29426.7	115276	7368.92	81116.4	184112	159809	159809
A0A060XHN5	A0A060XHN5	Fructose-bisphosphate aldolase	Rainbow trout	7	1	166.58	0.150911	376	41282	100775	218.191	107116		7.42379e+06		121400	55571.2	74319.9
A0A060XHN6	A0A060XHN6	Uncharacterized protein	Rainbow trout	5	1	35.12	0.0974258		31932	339902	9.10108	1350.64		4567.82	37027.8	19560.9	16530.1	13087.5
A0A060XHN7	P42768	Wiskott-Aldrich syndrome protein	Human	6	2	101.6	0.0967214	502	50805	6373.74	11658.5	84671.5	11944.3	1208.85	35980.8	11806.8	16867.7	49742.2
A0A060XHS6	Q503C8	NudC domain-containing protein 1	Zebrafish	3	1	28.76	0.505587	585	66737	365944	1.52048e+07	1.68812e+06	103859	137676	257866	249723	512339	280606
A0A060XHU9	Q6B3P0	Cadherin-related family member 1	Zebrafish	4	1	60.74	0.454814	857	110501	876586	7440.29	28065.4	4.59383	166.048	6739.46	9962.2	9471.96	1343.47
A0A060XHY2	A0A0N9E2K8	Matrix metallopeptidase-21	Zebrafish	6	1	52.95	0.0719243	599	54357	46579.3	43982	192838	451.772	192462	2.13865e+06	36536.3	582422	582422
A0A060XI62	O73682	Vascular endothelial growth factor A-A	Zebrafish	7	2	65.87	0.614525	188	46619	112678	51158.6	232240	29583.8	20135.8	27602.6	52391	172576	66209.4
A0A060XIB4	A0A060XIB4	Dynein assembly factor 1, axonemal	Rainbow trout	5	1	35.56	0.167749	795	92169	12077.1	66.7519		0.871575	9381.1	45852.3	34462.2	13209.9	9553.22
A0A060XIB6	Q2KN93	Cytospin-A	Zebrafish	8	4	67.94	0.0723204	1132	44997	594240	110737	362583	226995	186738	253954	885272	127144	328916
A0A060XIJ3	Q6NXD8	DENN domain-containing protein 5B	Zebrafish	5	1	54.74	0.0720101	1311	49526	237.489	375.266	206.577	810.082		15321.5	3972.94	18.4094
A0A060XIV1	A7Y7X5	Zinc finger protein 711	Zebrafish	13	3	127.77	0.0985723	761	150931	92510.5	67970.4	97006.8	44424.3	815914	177552	149997	513740	59036.2
A0A060XJ04	Q8IZA0	Dyslexia-associated protein KIAA0319-like protein	Human	8	3	100.74	0.99354	1049	85102	19803.1	6610.22	33896.2	308748	422212	451433	111748	110028	39862.6
A0A060XJ37	B5X8M4	Lys-63-specific deubiquitinase BRCC36	Atlantic salmon	5	1	56.39	0.138793	260	37938	23719.8	28612.3	72342.2	339141	33938.8	6330.44	488.475	13517.4	54211.9
A0A060XJ46	Q1LUA6	Triple functional domain protein	Zebrafish	16	5	175.51	0.362484	3028	173321	211774	387506	990355	146734	76854	410210	208709	83387.8	29340.6
A0A060XJ51	Q16769	Glutaminyl-peptide cyclotransferase	Human	6	1	66.73	0.0891739	361	44545	105871	242242	1975.74		46808.6	124624	421.719	45351.7	184610
A0A060XJ69	P0C0L5	Complement C4-B	Human	7	1	78.26	0.110188	1744	87135	3056.38	3986.92		48595		2.37292e+06	1067.51	101270	224259
A0A060XJC6	Q90478	Neural cell adhesion molecule L1.1	Zebrafish	18	3	180.34	0.119729	1197	138590	84034.3	531.997	88434.3	49063.6	31427.7	44948.3	221745	135907	24505.5
A0A060XJD7	A5D8S5	E3 ubiquitin-protein ligase SH3RF1	Zebrafish	5	2	43.4	0.467552	867	142229	40560.1	228099	11743.9	1.33773e+06	601522	568010	562223	26824.4	89405.7
A0A060XJD9	Q2TAC6	Kinesin-like protein KIF19	Human	3	2	27.7	0.565512	998	32343	370494	47911.4	318804	13678.7	42709.1	28161	48861.7	95951.7	88529.8
A0A060XJF1	Q9H1I8	Activating signal cointegrator 1 complex subunit 2	Human	6	1	81.81	0.210255	757	89921	1.47745e+06	637311	280185	31271.3	69460.9	220548	253987	518142	3550.14
A0A060XJK9	Q7ZW86	Spliceosome-associated protein CWC27 homolog	Zebrafish	23	6	262.53	0.129493	470	336636	102482	140247	49196.9	76135.7	249023	85111.7	132239	59530.4	26703.1
A0A060XJL5	Q5T848	Probable G-protein coupled receptor 158	Human	7	1	76.63	0.0538108	1215	60473	46857.8	98224	82449.4	64852.2	56890.8	130457	52226.1	97398.9	75558.2
A0A060XJS7	Q7LBC6	Lysine-specific demethylase 3B	Human	9	1	88.22	0.073324	1761	190211	1192.04	9000.28	2182.11	6966.31	8130.18	2619.03	12822.5	783.004	6442.41
A0A060XJX2	Q6PBU5	Growth hormone-regulated TBC protein 1-A	Zebrafish	14	1	176.95	0.207236	356	101565	71660.7	26074.9	23275.9	24093.6	78513.6	973374	31214.2	12929.8	38796.1
A0A060XJZ6	Q5SV97	PGC-1 and ERR-induced regulator in muscle protein 1	Human	15	4	105.21	0.403405	790	149524	66639.8	2.32178e+06	1.37277e+06	612255	816547	70649.9	11968.6	87790.8	36281.8
A0A060XK56	A0A1S3KVS1	transient receptor potential cation channel subfamily M member 7-like	Atlantic salmon	4	3	58.78	0.493807	598	20310	59110.5	26831.6	1607.67	112445	470958	148109	393406	72899.5	145167
A0A060XK65	Q6BEA0	Plexin-A4	Zebrafish	3	1	54.23	0.164999	1903	59403	34189.5	770909	3.96703e+06	114984		192903	35931.6	31362.6	33154.2
A0A060XKA1	P02765	Alpha-2-HS-glycoprotein	Human	4	2	212.2	0.124353	367	36807	154712	65295.1	249713	72661.4	37135.1	37832.4	164024	109280	223.009
A0A060XKC1	A0A060XKC1	Translation factor GUF1, mitochondrial	Rainbow trout	10	1	116.21	0.0833565	681	77471	48981.1	48082.3	80624	18.0119	628659	38360.2	26503.6	17342.7	116155
A0A060XKH6	P59889	Zinc transporter ZIP1	Zebrafish	3	2	24.08	0.781544	302	35482	65328	34715.7	29092.5	474258	1.77168e+06	396305	260111	190516	26937.4
A0A060XKI0	O60449	Lymphocyte antigen 75	Human	10	1	90.1	0.72166	1722	170130	15718	32348.8	88656.4	23620.3	53807.8	43854.2	121083	408162	186655
A0A060XKQ4	Q1ECV4	Tubulin monoglycylase TTLL3	Zebrafish	6	2	49.93	0.0681226	771	91226	15387	607324	14777.9	4511.95	59518	60772.3	675.784	46104.6	162489
A0A060XKQ8	Q5SZK8	FRAS1-related extracellular matrix protein 2	Human	12	3	117.02	0.361639	3169	192844	173426	2.95423e+06	700501	545516	318291	603306	55645.9	125877	257473
A0A060XKS4	Q1LX78	Cystic fibrosis transmembrane conductance regulator	Zebrafish	5	1	47.06	0.121444	1485	161113	388.618	169895	31709.9	311244	61165	59163	1565.25	70500.7	73318.8
A0A060XL41	B0R0W9	TBC1 domain family member 8B	Zebrafish	3	1	34.1	0.223383	1108	86879	2496.66	2.7641e+06	711254	3.19574e+06	3.45371e+06	3.01787e+06	2.23483e+06	1.44459e+06	2.40588e+06
A0A060XL43	Q58EE9	Glial fibrillary acidic protein	Zebrafish	10	2	105.54	0.190867	444	52015	33549.6	58374.6	141636	11096	59761.1	20168.5	40887.7	78205.4	19609.9
A0A060XL81	Q90XC2	Serine/threonine-protein kinase Nek8	Zebrafish	16	3	182.93	0.231678	697	153893	110597	47923.4	228109	159654	406209	281935	123117	559080	238427
A0A060XLB6	E7F888	AT-rich interactive domain-containing protein 5B	Zebrafish	12	4	104.56	0.102841	1044	125854	124675	112302	289423	171437	40841.7	82266	341532	56267.8	37671.7
A0A060XLG5	Q7RTR2	NLR family CARD domain-containing protein 3	Human	12	4	131.17	0.0846608	1065	83916	648107	209026	542641	1.5339e+06	413472	376526	566008	365677	508558
A0A060XLK1	A2BIL7	Tyrosine-protein kinase BAZ1B	Zebrafish	27	8	301.55	0.0597141	1536	300750	740627	25689.3	76486	86306.1	107386	301214	89621.7	246024	224162
A0A060XLK6	Q10571	Transcriptional activator MN1	Human	6	1	75.24	0.0783225	1320	94832	945.511	64.2187			2081.62	10518			5525.3
A0A060XLL9	Q9UPA5	Protein bassoon	Human	22	5	228.08	0.2417	3926	332227	110280	1.64081e+06	455722	1.81094e+06	1.28245e+07	7.17012e+06	2.43705e+07	838454	284339
A0A060XLQ4	E7FD92	DSN1 homolog, MIS12 kinetochore complex component	Zebrafish	7	3	69.7	0.643345	330	39543	246073	169225	799206	752736	165455	71189.5	52737.1	30877.8	21718.4
A0A060XLX2	Q15063	Periostin	Human	4	1	26.59	0.125035	836	90946	51598.9	81056	68046.8	74308.7	1888.78	401.579	12.3989	93853.9	56976.7
A0A060XM22	Q8TEQ8	GPI ethanolamine phosphate transferase 3	Human	4	1	43.33	0.169489	1089	120114	148460	113839	350616	41850	8.01079	143262	8269.29	96159.1	30211.6
A0A060XM89	Q7T163	Kinase D-interacting substrate of 220 kDa B	Zebrafish	6	2	68.2	0.0814313	1680	46193	31324.9	10529.8	24982.8	360416	14707	16540.7	169604	15879.9	24429
A0A060XMB3	A0A060XMB3	Microtubule-associated protein	Rainbow trout	16	1	148.08	0.382456	427	44352	56394.9	29423.6	16553.6	27465.2	5422.95	6357.93	63779.2	41253.8	19587
A0A060XMC3	Q5VUA4	Zinc finger protein 318	Human	22	1	217.95	0.196092	2279	159603	285.475	880.205	193.624	9507.25	69.8582	256.707	876.988	5618.72	5650.71
A0A060XMH5	Q8QHL5	Polyhomeotic-like protein 2	Zebrafish	9	5	74.41	0.226449	827	83273	739538	128187	230814	7258.99	436004	48590.6	127540	23844.3	22284.4
A0A060XMK2	Q8IWA4	Mitofusin-1	Human	7	1	82.72	0.109131	741	85246	6838.19	41413	15926.2		6258.44	222701	17137.8	71830.5	7024.02
A0A060XMR6	A7MBS7	Thrombospondin type-1 domain-containing protein 7A	Zebrafish	8	2	71.89	0.0522757	1686	68944	10045.5	43820.3	265401	4493.59	209520	247028	1.16709e+06	27675.6	11364.2
A0A060XMS8	Q1LXK4	Putative helicase mov-10-B.1	Zebrafish	26	6	270.07	0.205273	1013	262103	81143.4	86412.4	671332	83779.9	76912.3	63273.5	15247.1	145660	40559.9
A0A060XMV7	F1RD40	E3 ubiquitin-protein ligase MYCBP2	Zebrafish	14	2	112.96	0.152838	4574	228961	504851	212163	9607.72	78155.7	8315.72	4735.23	5435.56	17584.1	140780
A0A060XMW1	A0A1Z2R986	Endoglin	Zebrafish	4	1	45.98	0.255741	559	93662	731327	200543	124466	27896.3	16434.7	84562.6	24305.1	3.89729e+06	597995
A0A060XMY4	P26632	Early growth response protein 1	Zebrafish	9	2	94.3	0.407978	511	72019	52709.8	12030.3	59912.2	113902	225071	80623.1	855565	121881	94062.2
A0A060XN17	Q1LVC2	Protein Jumonji	Zebrafish	10	4	119.65	0.240076	1319	117578	55446.9	158953	101465	12122.7	22608.1	66960.8	106594	53616.2	12611.1
A0A060XN19	P25774	Cathepsin S	Human	8	5	227.13	0.521295	331	39924	290727	1.94858e+06	732028	15828.6	33828.3	54215.9	452685	163280	8872.98
A0A060XN22	B0R0W9	TBC1 domain family member 8B	Zebrafish	4	1	53.39	0.133103	1108	32416	142.645		1092.62		116303				0.159874
A0A060XN44	P57094	Axin-1	Zebrafish	10	1	102.73	0.150804	835	92769	10744.5	824948		131263	30051.6	287451	152563	159810	73067.2
A0A060XN61	Q8TE04	Pantothenate kinase 1	Human	4	2	25.91	0.0779462	598	32640	81572.8	13059.2	5548.99	222989	215217	2939.27	2866.24	52725.5	50884.3
A0A060XN79	Q6NXD8	DENN domain-containing protein 5B	Zebrafish	12	3	116.32	0.609203	1311	149244	14353.9	1131.57	5987.78	3564.42	716.221	5786.89	259564	28141.7	24382.1
A0A060XN96	P0CH95	Histone lysine demethylase PHF8	Zebrafish	24	8	258.02	0.0615393	1032	190994	1.55093e+06	80466.2	138311	119454	171033	282027	225598	156140	216514
A0A060XNA5	A0A1S3STY4	malate synthase-like isoform X2	Atlantic salmon	7	3	70.26	0.632526	548	62546	15597	40009.2	1109.34		165.748	386.904	4050.44	13063	17631.6
A0A060XNE4	B5X3X5	Katanin p60 ATPase-containing subunit A1	Atlantic salmon	14	3	135.25	0.0600889	486	93154	435472	18980.9	1329.05	4879.52	312841	56786.4	55111	11262.1	17948
A0A060XNI1	Q9NRW7	Vacuolar protein sorting-associated protein 45	Human	16	1	178.77	0.448545	570	64858	107.237	32175.2	1457.88			251.086		134.076
A0A060XNK8	Q15102	Platelet-activating factor acetylhydrolase IB subunit gamma	Human	3	1	49.15	0.89482	231	33901	176927	62565.6	103025	994645	5.69114e+06	950625	291576	745179	895420
A0A060XNQ2	A0A060XNQ2	Structural maintenance of chromosomes protein	Rainbow trout	14	2	118.8	0.330515	1295	147494	12859.1	3196.24	3373.76	1322.28	24332.9	75094.6	4.65409e+06	418425	9245.03
A0A060XNR8	Q5RFW2	TGF-beta-activated kinase 1 and MAP3K7-binding protein 2	Zebrafish	3	2	22.79	0.0551566	711	70900	134711	91434.2	6060.57	11199.3	50363.4	42492.9	155145	37285.5	6227.14
A0A060XNS8	P01024	Complement C3	Human	3	2	158.53	0.10556	1663	36344	68201.9	130237	61641	1.42689e+06	23635	565155	178665	253822	17360.2
A0A060XNT8	Q52KB5	Zinc finger and BTB domain-containing protein 24	Zebrafish	8	2	94.77	0.131259	672	127129	1.18332e+06	949401	104202	111462	574244	72945.7	536002	493537	162361
A0A060XNW8	Q90421	LIM/homeobox protein Lhx3	Zebrafish	17	1	132.39	0.511275	398	175987	16857.3		5842.15				486.338	1656.05	350.284
A0A060XP18	Q6B3P0	Cadherin-related family member 1	Zebrafish	9	1	94.84	0.26937	857	237360	47966.3	42177.3	92653.6	22.1262	1131.33	3284.59	21691.5	98858.8	23.8988
A0A060XP82	P20929	Nebulin	Human	47	10	478.41	0.125176	6669	389876	68249.5	3.88993e+06	1.06238e+06	8741.41	1.12574e+06	169613	46188.4	233560	226580
A0A060XPD3	Q49GP3	Phosphatidylinositol 4-kinase beta	Zebrafish	18	7	226	0.115728	835	223449	80371.6	83257.1	132321	151177	1.78063e+06	77313.6	279524	646197	59116.6
A0A060XPE1	P01031	Complement C5	Human	23	5	748.74	0.656766	1676	182318	102230	71077.7	442227	679160	995047	829982	259036	386748	563371
A0A060XPE9	Q58EE9	Glial fibrillary acidic protein	Zebrafish	13	1	119.34	0.110724	444	74567	1.01446e+06				731.943	200588	61872.5	444821	256.996
A0A060XPH6	P35790	Choline kinase alpha	Human	5	3	61.39	0.438778	457	50533	133581	96692.9	107354	95254.3	108351	107473	111339	1.12774e+06	4.55307e+06
A0A060XPH9	Q05682	Caldesmon	Human	6	1	46.58	0.270017	793	45851	48564.9	28593.5	893864	75022	1.66639e+06	217993	63974.5	36728.1	3551.76
A0A060XPJ2	O13146	Ephrin type-A receptor 3	Zebrafish	6	2	71.4	0.186622	981	28433	783601	335125	868308	551714	901192	2.26102e+06	1.22843e+06	931353	1.37109e+06
A0A060XPJ6	A0A060XPJ6	Histone acetyltransferase	Rainbow trout	20	5	202.06	0.0671786	2089	233934	402910	62885.8	693630	38098.8	255065	229131	25009.1	347664	833679
A0A060XPK9	Q8NBS3	Sodium bicarbonate transporter-like protein 11	Human	5	1	37.86	0.259483	891	98346	116769	48256.2	27747.6	166065	168352	164259	183602	26367.5	106473
A0A060XPP7	Q1LVV0	Protein FAM83H	Zebrafish	19	8	166.26	0.35492	1192	134050	43068.1	37765.4	51314.9	155492	138477	53224	54951.3	50929.6	126057
A0A060XPS7	F1QBY1	Nipped-B-like protein B	Zebrafish	30	10	326.85	0.995874	2876	307980	298362	341977	1.27152e+06	3.00116e+06	4.99495e+06	7.30553e+06	234029	314033	348210
A0A060XPS8	Q1LY10	Fibronectin type III and SPRY domain-containing protein 1	Zebrafish	10	1	137.46	0.199149	495	99645	32466.1	51530	81990.2	62903.3	71832	167030	58597	91147.1	157708
A0A060XPT1	Q6NY74	Replication protein A 70 kDa DNA-binding subunit	Zebrafish	4	1	31.4	0.875317	601	14710	142583	65387.8	111831	7481.31	5999.38	28634.3	57506.4	81088.4	28659.1
A0A060XPU7	Q9NYC9	Dynein heavy chain 9, axonemal	Human	26	4	194.57	0.22767	4486	241583	54674	64852.6	5779.61	4876.98	82301.9	1443.71	1.06061e+07	174417	12548.6
A0A060XPV9	Q9YHX4	Semaphorin-4E	Zebrafish	5	1	40.88	0.45639	766	51081	586217	488500	177993	197256	54775.3	152162	24831	65030.3	181325
A0A060XPW2	Q1LYE3	Zinc finger protein 143	Zebrafish	6	1	51.58	0.133627	623	74730	583741	208199	3312.79	377.026	15340.8	30116.7	109401	20547.9	733.859
A0A060XQ11	P10809	60 kDa heat shock protein, mitochondrial	Human	11	1	104.19	0.214776	573	61243	427317	638064	115933	10294	31166.8	122699	1.86007e+06	26157.7	58012.2
A0A060XQ40	A2BGR3	DNA excision repair protein ERCC-6-like	Zebrafish	12	4	153.79	0.515582	1451	155811	2.69999e+07	151636	316799	38275.3	38260	68340.8	32917.1	45702.2	10061.1
A0A060XQ45	P08697	Alpha-2-antiplasmin	Human	8	1	83.94	0.21155	491	56930	37817.7	1154.11	15749.2		5348.46	8782.66	149245	41782.3	6188.84
A0A060XQ88	Q9HC62	Sentrin-specific protease 2	Human	10	1	88.9	0.0766719	589	66731	158153	43460	4844.8	472.929	3894.69	5095.91	765023	189496
A0A060XQ92	Q5U374	Kelch-like protein 12	Zebrafish	9	2	105.68	0.122356	564	75757	26899.7	78096.5	43340.7	149780	105164	30081.1	53904.4	151460	60733.7
A0A060XQ95	Q6DGI0	Regulator of G-protein signaling 8	Zebrafish	4	2	44.23	0.090721	174	24465	56.29	2.01133e+06	202588	249879	94829.4	1.78435e+06	424315	65955	4999.97
A0A060XQB2	C0H859	Nuclear cap-binding protein subunit 2	Atlantic salmon	5	1	69.02	0.0919588	155	33137	37602.7	75010.2	119782	42170.9	140388	8084.11	67.2942	223124	61890.3
A0A060XQE6	Q13190	Syntaxin-5	Human	7	2	63.12	0.103722	355	34414	15026.1	8620.25	54629.6	52890.8	7686.23	391.377	20891.6	24227.2	6467.74
A0A060XQQ3	P62424	60S ribosomal protein L7a	Human	6	1	65.18	0.052716	266	30690	243427	396587	647326	99817.8	2.74075e+06	190786	58851.7	1.01061e+06	2.03195e+06
A0A060XQU2	A0A060XQU2	DNA helicase	Rainbow trout	14	6	130.16	0.197299	798	90473	172534	4.38977e+06	239831	1.07014e+06	47504	156335	19865.2	79945.9	218648
A0A060XQX2	Q9P2P6	StAR-related lipid transfer protein 9	Human	28	9	264.6	0.467807	4700	345722	3.73346e+06	217114	1.14482e+06	144149	168313	135535	387637	488642	346307
A0A060XQZ8	Q5VWQ8	Disabled homolog 2-interacting protein	Human	5	2	26.99	0.0900581	1189	101643	127534	149616	129977	40082.3	538128	45032.7	1256.44	319109	113624
A0A060XR03	E7FCV0	Si:dkey-185e18.7	Zebrafish	5	1	49.2	0.584354	397	50802	340406	522898	364410	867873	514281	286249	149448	100903	285355
A0A060XR13	Q6P4E1	Protein CASC4	Human	4	2	42.08	0.108209	433	35173	32939.8	27479	254757	30115.5	41067.3	24716	17136.8	52751.4	49749.1
A0A060XR23	Q9Y210	Short transient receptor potential channel 6	Human	4	2	53.45	0.393359	931	35632	299573	175661	808316	54157.6	158772	140256	65617.3	206349	112779
A0A060XR42	Q9HAW4	Claspin	Human	6	1	56.6	0.340606	1339	141240	811980	211690	80951.7	13574.5	98129.4	24655.8	43098.9	317166	65420.3
A0A060XR57	Q9NZJ4	Sacsin	Human	22	2	246.03	0.0502962	4579	468153	24793.1	103524	59586.2	9590.86	1.73405e+06	11453.3	70357.6	29593	103469
A0A060XR79	Q1LWV4	LIM/homeobox protein Lhx9	Zebrafish	13	1	131.7	0.835899	396	195081	48198.4	72300.1	64481.6	375147	85049.8	244956	33517	51124.5	38914.5
A0A060XR97	Q71RC2	La-related protein 4	Human	12	4	107.09	0.316733	724	90405	81463.1	987.289	34200.4	84551	1.46923e+06	111027	90236.5	107936	137102
A0A060XRA3	Q7SYB5	Differentially expressed in FDCP 6 homolog	Zebrafish	10	3	86.94	0.164282	612	72955	104545	581238	92479.1	344949	250518	192915	28035.3	166934	167588
A0A060XRB0	C0HB46	Ubiquitin carboxyl-terminal hydrolase 12	Atlantic salmon	13	6	120.12	0.0622103	372	88161	118784	1.19056e+06	1.22568e+06	68684.9	486170	730803	85705.1	4.17017e+06	120865
A0A060XRC5	Q06033	Inter-alpha-trypsin inhibitor heavy chain H3	Human	12	5	421.34	0.132168	890	61020	1.86626e+06	1400.59	51500	37389.9	3.73034e+06	2.0397e+06	128648	589374	589274
A0A060XRF6	A0A060XRF6	Fibulin-1	Rainbow trout	4	1	27.64	0.41618	787	90278	42929.4	733.334	2740.58	55596.6	130.023	252.989	138849	116667	116667
A0A060XRJ0	Q98SJ5	Single-minded homolog 1-A	Zebrafish	4	2	52.02	0.0540153	745	58720	47463	58700	93400.4	44548.5	13803.3	323979	32797.4	78281.1	50941.4
A0A060XRJ1	A0A060XRJ1	Synaptosomal-associated protein	Rainbow trout	4	2	47.35	0.0649661	204	24224	8927.59	29173.1	163533	26305	17008.6	17750.5	59034.9	4607.08	73487
A0A060XRW4	Q6DHR3	Ras-GEF domain-containing family member 1B-A	Zebrafish	7	1	61.37	0.373852	514	139146	61.1834	119.551	30.328				57226.7	2669.53
A0A060XS81	Q69YI7	Nuclear apoptosis-inducing factor 1	Human	3	1	24.2	0.252288	327	36902	1885.51	1447.29	120930		6020.91	8.09486	331.566	581.141	0.127825
A0A060XS84	Q7T3P8	Protein fem-1 homolog C	Zebrafish	11	1	82.75	0.0873655	618	150380	111647	1088.12	5164.88	398.284	6848.35	12208	435.771	798244	35377.3
A0A060XS94	A0A060XS94	5-aminolevulinate synthase	Rainbow trout	8	1	63.21	0.249757	636	71589	225.314	2835.63	1440.59			2690.84	129100	337.909	107.101
A0A060XSB4	P11251	Hemoglobin subunit alpha	Atlantic salmon	7	1	265.27	0.0941913	143	15942	390679	92.2042	41.9309	190.64	1013.03	5296.21	315953	41424.7	184.903
A0A060XSD0	A0A060XSD0	Serine/threonine-protein phosphatase	Rainbow trout	3	1	55.29	0.107596	311	36182			58.4948						2216.64
A0A060XSJ9	Q58EE9	Glial fibrillary acidic protein	Zebrafish	13	5	170.07	0.105757	444	52046	78644.7	619793	1.51413e+06	10133.8	309035	495901	347909	104062	117065
A0A060XSK8	Q6DRG1	RNA-binding protein 42	Zebrafish	12	5	111.43	0.151046	402	114267	302836	393165	30492.8	81813.3	168047	25463.8	32976.4	37280.6	93063.9
A0A060XSM6	Q6NXD2	Charged multivesicular body protein 2b	Zebrafish	16	4	174.89	0.284187	214	28370	985985	65549.7	195693	252748	181032	232401	123686	53810.3	39446.7
A0A060XSP3	Q9ULU8	Calcium-dependent secretion activator 1	Human	15	6	177.31	0.120471	1353	110200	166560	4475.65	256316	145074	47190	607206	97305.1	313133	493922
A0A060XSP7	A5PF48	Unconventional myosin-Ic	Zebrafish	35	1	313.74	0.0662709	1026	212563	50530.2	33707.5	194548	130275	65370.1	8009.37	142396	32456.2	29247.9
A0A060XSU2	Q9Y5A7	NEDD8 ultimate buster 1	Human	10	3	125.97	0.58574	615	68446	16241	22420.5	45293.8	59097.5	12214.3	119429	183307	185986	138192
A0A060XSW0	Q91473	Hemoglobin subunit beta	Atlantic salmon	11	1	691.76	0.383319	148	16257	108.21	72.4568	662.2	105581	917.712	4406.73	1036.28	90.4377
A0A060XSW2	A0JMI9	Ribosome-releasing factor 2, mitochondrial	Zebrafish	15	4	161.67	0.0514277	762	97173	289186	100315	66364.1	1.7786e+06	5219.15	167274	111376	115224	72587.6
A0A060XSW8	P01024	Complement C3	Human	46	3	1571.36	0.640818	1663	171152	64214	48422.4	136480	196288	740531	538105	497138	1.05422e+06	168484
A0A060XSY5	B5X3V2	UAP56-interacting factor	Atlantic salmon	7	1	70.13	0.135303	331	37596	296.007	3985.97	617.013		95.6932	156.98	65980.2	52516.7
A0A060XT73	Q96P20	NACHT, LRR and PYD domains-containing protein 3	Human	4	1	20.89	0.327258	1036	66169	47452.2	1428.54	121017	31854.1		630.617	95801.7	158350	85267.8
A0A060XT76	A7Y7X5	Zinc finger protein 711	Zebrafish	7	1	73.51	0.0915066	761	118666	813.884	1857.25		92661.8		4698.85	30.4385	274.251
A0A060XTA3	A5PF48	Unconventional myosin-Ic	Zebrafish	31	2	308.79	0.101395	1026	194578	3440.71	411.441	60109.4	13186.1	1274.8	4316.11	13555	1771.38	408848
A0A060XTA8	Q701R2	Beta-galactoside alpha-2,6-sialyltransferase 2	Zebrafish	7	1	78.92	0.120572	514	55521	6515.5	836.44	696.702		448.567	241.414	1803.04	93813.2	0.991758
A0A060XTB3	Q6P4Q7	Metal transporter CNNM4	Human	6	2	54.18	0.158797	775	69626	65167.3	52277.4	433763	290088	229178	161728	235998	45415.5	46517.5
A0A060XTD3	Q6YHU6	Thyroid adenoma-associated protein	Human	10	1	123.15	0.571062	1953	161130	4233.55	10320.2	17676.7	588832	51045.4	1.15488e+06	34039.9	97321.8	1.18139e+06
A0A060XTF5	Q9BQS7	Hephaestin	Human	3	1	85.69	0.187929	1158	41131	566110	19468.1	295751	132600	2.66186e+06	1.60014e+06	219136	1.9402e+06	1.9402e+06
A0A060XTG3	A0A1S3KVH0	tight junction protein ZO-1-like isoform X13	Atlantic salmon	4	2	34.99	0.0845423	1812	15867	41972.5	2.06596e+06	20377.7	70031.3	1.62392e+07	183130	1.18549e+06	193743	98257.3
A0A060XTJ3	B5XFI8	Ubiquitin-like protein 4A-A	Atlantic salmon	10	4	146.14	0.0762532	154	89713	7852.14	1.06395e+06	72420.1	14361.1	27400.8	79206.1	91075.3	180024	14047
A0A060XTQ0	Q9ULD9	Zinc finger protein 608	Human	15	3	156.26	0.105888	1512	129176	2816.24	941.051	4738.21	9294.31	9583.86	38532.4	12166.2	46091.3
A0A060XTS4	P81274	G-protein-signaling modulator 2	Human	7	3	47.08	0.110868	684	71364	4.6559e+06	983340	93232.7	351573	221729	214662	216793	593029	711351
A0A060XTS6	A8WGA3	Leucine-rich repeat and fibronectin type III domain-containing protein 1-like protein	Zebrafish	4	1	23.51	0.0719064	687	100835	73.5378		8227.42		2103.72		939.024	1211.81
A0A060XU19	Q7ZVR6	Myoneurin	Zebrafish	18	3	159.26	0.988011	810	269803	257746	343108	398763	235767	161088	192131	60645	105510	113892
A0A060XU68	Q8TB22	Spermatogenesis-associated protein 20	Human	11	2	124.28	0.259504	786	85830	7660.81	33432.1	11415.1	21431.9	152606	20707.3	37310.4	366224	39444.1
A0A060XUB4	Q14789	Golgin subfamily B member 1	Human	32	2	380.1	0.0511453	3259	286972	3097.06	1019.91	5119.07	618.963	8978.86	3560.96	136266	313.586	816.987
A0A060XUG4	A1L1R6	Zinc finger protein 423	Zebrafish	12	1	123.75	0.319352	1365	122936	2753.17	1.2818e+06	252608	3835.02		0.118859	296.495	213822
A0A060XUH3	Q58EK5	Tudor domain-containing protein 1	Zebrafish	13	1	130.32	0.096494	1175	223305	14731.3	784.843			146727	267663	197.682	77310.9	257688
A0A060XUK2	P02679	Fibrinogen gamma chain	Human	26	8	1246.22	0.16526	453	49208	121231	2.25752e+06	642671	1.84832e+06	752598	8.97641e+06	827288	32285.6	1.54195e+06
A0A060XUQ5	F1R5H6	Bromodomain-containing protein 4	Zebrafish	19	6	187.65	0.0728929	1444	197376	168282	361199	393710	65127.3	2.67628e+06	90270.3	486124	1.59763e+06	177969
A0A060XUT4	O15117	FYN-binding protein 1	Human	6	2	76.43	0.0632449	783	100978	85660.8	1.27427e+06	209306	125471	171081	195037	31129.2	1.1396e+06	289595
A0A060XUW4	O94910	Adhesion G protein-coupled receptor L1	Human	5	3	189.66	0.17596	1474	27814	14692.1	158710	24163.3	31665.1	207246	158569	309408	74312.6	98507.6
A0A060XV15	Q90413	Fibroblast growth factor receptor 4	Zebrafish	7	2	59.1	0.0717972	922	88586	8247.89	2871.64	46631.2	8181.29	9702.49	52521.5	68807.3	14482.4	7569.43
A0A060XV54	Q9UKE5	TRAF2 and NCK-interacting protein kinase	Human	3	1	26.77	0.0710422	1360	86441	222276	24927.6	18777.1	11492.9	334852	123060	48832	88872.9	12037.6
A0A060XV80	Q5BLE8	All-trans-retinol 13,14-reductase	Zebrafish	6	2	44.34	0.896551	607	68755	31598.5	2432.87	5106.54	43102.7	77175	108117	113505	162236	163858
A0A060XV85	A0A060XV85	Peptidylprolyl isomerase	Rainbow trout	8	4	76.32	0.0935606	1241	138199	128327	699834	615338	75455.4	190356	431948	489502	8.05163e+06	60150.4
A0A060XVC8	A5D8S8	Protein HEXIM	Zebrafish	7	2	67.12	0.0887102	319	39718	1.36481e+07	71060.3	54813	232057	182640	142289	42026.2	423111	43100.8
A0A060XVF4	P01024	Complement C3	Human	33	1	1065.81	0.0688386	1663	188353	2.6613e+06	124800	271486	1.13632e+06	269236	163977	1.01315e+06	191106	62344.3
A0A060XVL6	A5PF48	Unconventional myosin-Ic	Zebrafish	19	2	158.98	0.999989	1026	128923	75757.6	24203.5	68361.6	3.8616e+06	2.1979e+06	6.28589e+06	246325	602138	192729
A0A060XVV6	A7YY97	Hsp90 co-chaperone Cdc37-like 1	Zebrafish	5	2	58.64	0.0880978	313	44801	137426	916514	49800.6	150004	122727	102236	30969	839854	1.81753e+06
A0A060XVX0	Q04637	Eukaryotic translation initiation factor 4 gamma 1	Human	16	4	142.71	0.427771	1599	168300	301195	7.1941e+06	388534	34681.8	44370.1	51067.2	1.40061e+06	174154	41681
A0A060XW35	F1RBC8	ATP-binding cassette sub-family D member 1	Zebrafish	10	5	113.64	0.507983	766	53726	222668	44280.3	112421	60704.6	79986.4	207926	293677	320398	1.35233e+06
A0A060XW39	Q1LWL2	Dual specificity protein phosphatase 22-A	Zebrafish	11	3	129.3	0.1935	208	25247	46983.1	2.00202e+06	598768	1.32571e+06	619233	297742	127375	50864.5	256239
A0A060XW55	Q4V920	Protein kinase C and casein kinase substrate in neurons protein 1	Zebrafish	6	2	76.88	0.356125	445	28844	17120.7	616331	74109.2	341028	355238	457979	31878.3	105676	27659.2
A0A060XW62	Q7ZTY4	Histone-binding protein RBBP7	Zebrafish	5	1	84.92	0.0893486	426	42365	11751.3	40003	6767.88	11035.3	8499.5	3735.74	15635.4	1.66705	82591.5
A0A060XWD1	P08697	Alpha-2-antiplasmin	Human	8	1	71.2	0.349954	491	54428	269471	1.68029e+06	73085	58.7985	20196.7	49876.3	31569	18306.4	48787.2
A0A060XWG8	Q8IWY8	Zinc finger and SCAN domain-containing protein 29	Human	8	2	60.33	0.0992834	852	37529	343304	4165.77	2580.79	1150.86	5358.79	5969.75	702651	1085.16	14817.1
A0A060XWN1	Q8ND71	GTPase IMAP family member 8	Human	3	2	38.53	0.260791	665	52501	732021	1.05867e+06	2.51699e+06	31076.4	779265	372395	193159	345488	890136
A0A060XWP2	B0UYL8	Probable serpin E3	Zebrafish	10	1	241.41	0.191004	417	45947	26615.6	6600.03	108929	84120.1	114225	77043.5	199645	39489	44933.4
A0A060XWP7	Q9NQL2	Ras-related GTP-binding protein D	Human	4	1	43.22	0.0951582	400	41754	130515	670556	2.33535e+06	1.17223e+06	1.25943e+06	1.71419e+06	230349	1.65977e+06	1.82253e+06
A0A060XWR0	P09638	Homeobox protein Hox-B2	Atlantic salmon	6	1	49.43	0.13253	60	73326	6801.62	85675.2	73141.2		41614.7	10457.5	421.378	64869.2	9595.03
A0A060XWV0	Q1LWL8	Protein L-Myc-1b	Zebrafish	4	1	42.22	0.334752	404	40435	131056	1.14523e+06	702148	306918	276486	416356	184687	105315	130699
A0A060XWW5	A0A060XWW5	Replication protein A subunit	Rainbow trout	11	2	125.34	0.060899	402	44178	13378.1	16356.2	36376.9	1388.19	28315.6	137599	67689.3	44579	216.055
A0A060XWX0	Q8NB25	Protein FAM184A	Human	12	2	119.53	0.415568	1140	77958	31295.6	7548.47	11631.9	29241.8	95875.2	117682	52337.7	9631.52	23485.2
A0A060XWY2	Q9ULW0	Targeting protein for Xklp2	Human	16	4	172.13	0.469958	747	70181	208993	442935	385284	216656	186610	1.13406e+06	75687.1	54257.1	160842
A0A060XWZ3	Q6ZR08	Dynein heavy chain 12, axonemal	Human	12	2	114.85	0.406488	3092	192075	2885.59	4579.23	602.572	18641.7	8740.72	21299.1	510690	14779.6	7888.28
A0A060XX01	O95425	Supervillin	Human	9	2	96.19	0.06592	2214	152323	22557.2	717.758	19245.6	13.4787	19928.4	329153	13926.3	17540.1	29388.7
A0A060XX29	Q96M93	Adenosine deaminase domain-containing protein 1	Human	7	2	99.82	0.233423	576	62404	867579	487211	785291	55561.8	508982	141471	102602	1.26047e+06	492271
A0A060XX41	Q9P2N5	RNA-binding protein 27	Human	13	5	156.76	0.462354	1060	111249	136331	147338	298681	203577	121031	64459.1	22402.8	90809.2	60405.8
A0A060XX97	A3KQS5	Protein AF1q	Zebrafish	14	5	134.87	0.432688	82	116483	249063	69632.1	73514.3	4.51941e+06	271014	277350	100181	92026	104844
A0A060XXC0	Q9NPG1	Frizzled-3	Human	3	2	28.24	0.622735	666	69021	311436	495632	582293	411930	327783	426808	41924.7	299903	74065.2
A0A060XXC5	A0A060XXC5	Uncharacterized protein	Rainbow trout	6	3	81.06	0.223449		53404	77344.2	340094	107057	133723	1.52988e+06	1.29717e+06	164761	417298	14273.2
A0A060XXF5	Q6PC78	E3 ubiquitin-protein ligase RNF185	Zebrafish	4	1	30.61	0.101739	194	62930	2620.67	2398.52	81204.7	7575.7	18878.7	6395.57	948.057	6810.61	5862.85
A0A060XXG0	A0A1S3N6L4	apolipoprotein C-I-like	Atlantic salmon	7	3	241.38	0.0560221	87	8998	33158.5	143644	12180.4	43954.2	51654.6	32615.6	170409	10024.3	16740
A0A060XXG5	Q8NEA4	F-box only protein 36	Human	4	2	37.15	0.183338	188	23925	60622.3	210984	40424.5	14114.5	258873	33864.1	298957	2.25364e+06	48384.3
A0A060XXK7	P22234	Multifunctional protein ADE2 [Includes: Phosphoribosylaminoimidazole-succinocarboxamide synthase	Human	17	3	147.43	0.0755933	425	118359	38168.7	95952.9	84727.8	49202.6	12467.9	117457	25847.5	107942	57094.4
A0A060XXL1	Q5RFW2	TGF-beta-activated kinase 1 and MAP3K7-binding protein 2	Zebrafish	3	2	21.72	0.15653	711	69108	3526.59	18688	21301.5	233.524	14873.3	5557.07	3063.11	177164	17374.3
A0A060XXQ2	A0A060XXQ2	Lon protease homolog, mitochondrial	Rainbow trout	12	1	161.57	0.203361	1014	113298	230576	140927	43419.9	261016	61207.9	188128	42691.7	3.96518e+06	5.03858e+06
A0A060XXR5	Q6NYA0	Serine/arginine-rich splicing factor 1B	Zebrafish	21	8	175.64	0.201018	245	71948	1.72287e+06	147033	123372	73170.3	233362	48840.4	80633.7	180099	45175.1
A0A060XXS6	Q6B3P0	Cadherin-related family member 1	Zebrafish	5	1	42.62	0.10193	857	123823	61164.6	91212.8	43515	14.7996	241800	88947.5	238067	40496.9	34277.6
A0A060XXU2	P19256	Lymphocyte function-associated antigen 3	Human	4	1	55.84	0.187872	250	30487	1305.92	243.9	1485.32	1454.39	6617.27	173498	7281.28	1137.96
A0A060XXZ1	Q67FY3	B-cell CLL/lymphoma 9-like protein	Zebrafish	30	17	216.1	0.103153	1530	142630	68370.2	4.7207e+06	166755	724434	8.61896e+06	456947	410486	691043	832313
A0A060XY19	Q92889	DNA repair endonuclease XPF	Human	16	2	137.18	0.0678355	916	101539	13641.1	353560	14650.3	30464.2	2.6025e+06	18598.6	172835	15887.7	129169
A0A060XY23	A0A060XY23	Metalloendopeptidase	Rainbow trout	9	3	83.59	0.125877	678	76604	8626.37	24743.6	131180	4051.03	15728.7	332862	23989.3	8667.05	1283.07
A0A060XY82	O15550	Lysine-specific demethylase 6A	Human	11	6	97.27	0.257803	1401	172022	19013.7	5588.83	9132.95	15601.3	647038	12715.1	601956	70619	37070
A0A060XYB5	A0A060XYB5	Thyrotropin receptor	Rainbow trout	4	1	71.41	0.10215	817	92657	27456.4	23700.9	70541.9	21333.5	1120.19	93602.9	388882	1190.39	89.0495
A0A060XYD4	Q6NSM8	Serine/threonine-protein kinase SIK3 homolog	Zebrafish	7	2	58.62	0.16763	1187	77157	57001.8	52233.8	170498	116562	2.77215e+06	100108		152201	102310
A0A060XYF7	O15016	Tripartite motif-containing protein 66	Human	4	1	29.61	0.0828022	1216	55559	2264.16	26476.3	18155.1	78886.7		19818.4	1114.92	54052.5	9790.99
A0A060XYM8	Q9BX97	Plasmalemma vesicle-associated protein	Human	8	1	85.54	0.0977691	442	48727	1.00133e+06	9705.29	19664.3		114827	56042.9	54466.1	28300.6
A0A060XYQ5	A9C3W3	Kazrin-A	Zebrafish	8	2	92.92	0.0652501	786	81011	43100.3	4.35162e+06	49342.3	261575	200535	165755	695446	123703	726799
A0A060XYU9	E7F8F4	Activating signal cointegrator 1 complex subunit 3	Zebrafish	9	4	93.79	0.292626	1534	58489	447379	481493	394364	27546.7	92110.2	386369	968072	414995	135647
A0A060XZ15	P78559	Microtubule-associated protein 1A	Human	30	4	299.99	0.0584937	2803	294408	252289	21353.9	2.20186e+06	310331	400026	299105	60002.6	1.12012e+06	922371
A0A060XZ18	Q08BZ4	Putative malate dehydrogenase 1B	Zebrafish	3	2	33.76	0.0842753	447	53465	41259.1	109060	209010	53546.9	256862	2942.11	113892	485470	14120.1
A0A060XZ20	Q1LUA6	Triple functional domain protein	Zebrafish	18	1	224.2	0.157575	3028	261244	8.1724e+06	7.55746e+06	6.62223e+06	50665.2	724250	8.5538e+06	210744	1.14301e+07	3.4522e+07
A0A060XZ25	Q91473	Hemoglobin subunit beta	Atlantic salmon	10	1	318.31	0.2569	148	15992		628.445	3204.81				10314	684.38
A0A060XZ87	B5X4E0	Calumenin-B	Atlantic salmon	7	3	81.55	0.0835519	316	24979	75812	205041	484338	64367.4	525027	98886.4	318564	46147.3	65583.6
A0A060XZ93	C0HAC0	F-box/LRR-repeat protein 5	Atlantic salmon	4	2	45.2	0.712587	696	25018	116897	1.60615e+06	216336	1.67322e+07	6.18741e+06	4.17011e+06	392891	543074	2.55441e+06
A0A060XZC0	Q5BL31	Uncharacterized protein C6orf106 homolog	Zebrafish	12	2	113.75	0.157651	283	110204	17698.8	54609.5	17846.7	11042.2	20656.4	16031.8	128930	90585.1	8645.2
A0A060XZC4	A7YY07	Repressor of yield of DENV protein homolog	Zebrafish	5	2	62.11	0.835552	327	54458	42967.7	151646	251877	14937	13270.6	5762.62	16975.1	35397.2	55463
A0A060XZG1	A5PF48	Unconventional myosin-Ic	Zebrafish	32	1	341.85	0.166564	1026	230233	23366.8	1.06253e+06	19755.8	22436.6	53627.6	3327.55	192333	51056.4	74346.8
A0A060XZK6	Q7ZVR6	Myoneurin	Zebrafish	11	2	79.06	0.448315	810	81658	1.23795e+06	118119	24415.3	83513.7	27871.1	9759.68	22261.9	4868.7	1148.19
A0A060XZK8	Q86YS7	C2 domain-containing protein 5	Human	9	2	123.67	0.117471	1000	90236	158459	16348.8	80839.6	3520.31	39343.7	376660	84715.6	502218	103812
A0A060XZL2	Q8QFX6	Neuropilin-1a	Zebrafish	8	1	76.48	0.112291	923	127644	3333.99	17054.1	5768.28	11985.4		2263.76		2226.49	8038.86
A0A060XZM1	A0A1S3SLL8	zinc finger protein 585A-like	Atlantic salmon	4	1	47.27	0.372763	384	17677	223097	136222	299892	131954	191975	971623	12102.9	103753	94019
A0A060XZM5	Q9NYY8	FAST kinase domain-containing protein 2, mitochondrial	Human	3	1	29.34	0.518888	710	75491	1975.94	124225	20553.3	9.38427	60.1755	316.832	2813.08
A0A060XZW1	P20929	Nebulin	Human	32	6	288.53	0.0638396	6669	242615	211492	128590	192810	32215.7	237225	470057	590050	74956.5	25039.4
A0A060XZW4	A0A1S3NBD8	rho guanine nucleotide exchange factor 4 isoform X2	Atlantic salmon	6	3	55.86	0.233666	1192	50413	264294	806761	1.0263e+06	295829	224581	920673	201796	232797	295737
A0A060XZY0	A0A060XZY0	Fibroblast growth factor	Rainbow trout	4	1	31.14	0.17386	152	17363	63739.3	62485.5	53656.6	117733	155275	160977	118861	41371.8
A0A060XZZ5	Q6DEH3	Calcium/calmodulin-dependent protein kinase type II delta 1 chain	Zebrafish	4	1	47.55	0.719875	491	17232	62464.9	340048	990030	17680	19071.8	5543.91	26868.1	2403.93	342.317
A0A060Y007	A0JMD2	Lateral signaling target protein 2 homolog	Zebrafish	7	1	72.74	0.0509454	969	160632		628.7	3319.63	8389.56	922.924		5645.42		1856.97
A0A060Y095	Q7ZYZ6	Disks large-associated protein 1	Zebrafish	5	1	55.12	0.322145	999	89740	56432.4	468693	6318.45	2.69156e+06	487971	938260	2.71765e+06	473340	78129.4
A0A060Y0A6	P10809	60 kDa heat shock protein, mitochondrial	Human	9	2	82.83	0.145893	573	60011	837084	28197.2	817.63	207.165	44149.9	8485	1571.17	27209.5
A0A060Y0C8	Q7T3I0	Zinc finger C4H2 domain-containing protein	Zebrafish	4	2	58.55	0.127069	224	9344	457676	10224.9	73487.9	37411.1	1.74628e+06	314209	380744	254692	211798
A0A060Y0E6	O95425	Supervillin	Human	13	1	105.77	0.0824482	2214	103734	7419.88	312.393	1093.51		823478	6608.67	11073.5	17561	22525.1
A0A060Y0G2	Q9UBN4	Short transient receptor potential channel 4	Human	4	1	60.44	0.388887	977	99466	3539.65		2011.44	459.051			4044.16	13226.5	10421.9
A0A060Y0I3	A0A1S3PNU9	serine/arginine repetitive matrix protein 2-like isoform X3	Atlantic salmon	7	2	65.9	0.459057	1229	126738	64392.1	2.2933e+06	217004	8175.7	32776.3	17520.6	365961	30318.3	111230
A0A060Y0J1	A8Y5U1	UPF0600 protein C5orf51 homolog	Zebrafish	4	2	49.83	0.090238	276	32821	82237.7	79641.8	735109	156414	910424	345811	824468	69758.6	95566.6
A0A060Y0J2	A9C3W3	Kazrin-A	Zebrafish	9	1	97.84	0.168836	786	83194	1456.7	1638.32	7381.92	4743.65	18343.8	3377.07	5355.53	2423.48	4046.31
A0A060Y0R6	Q9H5I5	Piezo-type mechanosensitive ion channel component 2	Human	6	1	47.78	0.676647	2752	94623	683517	87535.1	69963.5	1.21872e+06	4.36633e+06	3.17783e+06	89610.9	771174	242784
A0A060Y0R7	P00450	Ceruloplasmin	Human	5	5	277.61	0.962449	1065	27817	173875	443969	220365	1.24942e+06	3.78994e+06	3.18266e+06	670991	221967	321329
A0A060Y0U9	Q8N6G2	Testis-expressed protein 26	Human	4	1	38.07	0.197573	289	41455	470038	151357	221321	106861	76050.4	380150	180522	106590	42235.3
A0A060Y0V1	Q6NXC0	Formin-like protein 3	Zebrafish	9	1	79.47	0.202687	1047	115486	66259.5	1.36438e+06	169454	125434	58387.7	63674.5	49966.7	65728	140003
A0A060Y146	Q6NYE2	Protein RCC2 homolog	Zebrafish	19	4	202.6	0.075471	495	253662	91858.1	1.30567e+06	120420	47129.7	589334	115684	364588	142219	456974
A0A060Y168	Q00IB7	Pleckstrin homology domain-containing family H member 1	Zebrafish	12	3	109.71	0.972022	1433	149386	275469	261004	145848	1.28584e+06	926531	1.09176e+06	278446	235271	594365
A0A060Y175	Q5RFW0	Scavenger receptor class A member 5	Zebrafish	17	7	207.79	0.308316	499	124184	174509	245330	162645	489131	985886	184804	129877	319827	126834
A0A060Y1I6	O57457	Band 4.1-like protein 4	Zebrafish	7	1	79.64	0.426463	619	63285	13615.2	21040.5	18235.6	30674.2	28019.1	65015.4	22894.5	93029.5	168412
A0A060Y1K2	P08603	Complement factor H	Human	6	1	210.63	0.0771408	1231	23790	10928.7	4360.13	5741.56	1.55648	9426.06	4055.41	130823	11263.8
A0A060Y1K3	Q1LY77	Histone-lysine N-methyltransferase SETD1B-A	Zebrafish	22	4	255.94	0.0737991	1844	375359	28008.7	75134.1	37279.1	7611.03	14308.3	2654.68	9.01745e+06	9781.57	118.733
A0A060Y1V6	Q58EE9	Glial fibrillary acidic protein	Zebrafish	6	3	51.02	0.126421	444	41218	25133.9	24099.1	18571.1	39622.7	68111.8	22844	10656.6	45201.4	42832.6
A0A060Y244	Q6PHG2	Hemopexin	Zebrafish	8	1	337.51	0.284139	447	23407	65277.3	106785	204234	265923	285668	270863	217157	51891.6	4102.81
A0A060Y2D6	A0A060Y2D6	Uncharacterized protein	Rainbow trout	3	1	71.7	0.0572845		35754	21.6146		76.063	321522			18.7183	241.586
A0A060Y2H4	Q502J0	Lysophosphatidylcholine acyltransferase 2	Zebrafish	5	1	88.35	0.0670161	529	50709	110.516			65062.7			12612.3	4.41204
A0A060Y2I1	Q13023	A-kinase anchor protein 6	Human	8	2	57.52	0.0503063	2319	124152	4855.8	49500.9	212415	97562.6	10000.7	51618.4	58661.1	25485.2	27089.3
A0A060Y308	Q29RB4	Olfactomedin-like protein 3A	Zebrafish	6	1	80.91	0.55332	390	51054	361005	223997	390843	78913.4	318846	252721	113756	102756	46840.4
A0A060Y370	Q8TE82	SH3 domain and tetratricopeptide repeat-containing protein 1	Human	12	5	111.11	0.212868	1336	152408	9514.95	39695.6	140817	3126.34	54270.6	168487	95566.6	278515	326565
A0A060Y378	A0A060Y378	Integrin beta	Rainbow trout	9	2	93.25	0.157851	591	67475	16536.2	105118	5369.74	839.727	6672.98	37533.6	279249	93967	5056.17
A0A060Y385	E7F6F9	Kelch-like protein 3	Zebrafish	6	1	44.48	0.397405	601	40515	51651	132301	259181	10350.4	24769.3	141718	200395	416923	138966
A0A060Y3H6	Q9UPT6	C-Jun-amino-terminal kinase-interacting protein 3	Human	14	2	143.97	0.230072	1336	136442	144054	51622.6	164844	954457	47671.6	99646.1	35270.6	29470.8	57333.2
A0A060Y3K9	Q7T163	Kinase D-interacting substrate of 220 kDa B	Zebrafish	13	2	144.55	0.152142	1680	168191	3.05038e+06	1.80294e+06	155653	297705	210877	280123	82329.7	1.63857e+06	127002
A0A060Y3L8	Q5RGA4	Histone H2A deubiquitinase MYSM1	Zebrafish	9	2	95.12	0.0700172	822	118490	20353.1	8711.69	11911.8	869.012	634151	12855.6	324856	16797.8	11698.2
A0A060Y3P3	A0JMF6	Myotubularin-related protein 10	Zebrafish	5	2	46.94	0.152601	752	87850	26739.4	2.14106e+06	1.86645e+06	157711		264793	34130.8	130229	109928
A0A060Y3R0	Q1LYG0	SH3 and PX domain-containing protein 2A	Zebrafish	12	2	137.82	0.0500106	1119	79808	68510.8	47880.7	105484	69656.7	102489	49503.7	153521	99228	22728.3
A0A060Y3R4	Q9W747	Zinc finger protein draculin	Zebrafish	9	3	119.65	0.815523	411	103656	46288.8	141780	156014	296520	108343	250355	29564	47914.9	27396.6
A0A060Y3S0	Q58EK3	PI-PLC X domain-containing protein 3	Zebrafish	3	1	17.17	0.577468	322	36383	1371.3	215.19	630.737	77899.7	147730	317.163	598.551
A0A060Y3S7	P59046	NACHT, LRR and PYD domains-containing protein 12	Human	11	1	100.36	0.271173	1061	34272	12376.5	3546.37	15916.5	2078.35	9373.14	4627.58	18428.4	8462.53	16026.3
A0A060Y3X9	P35241	Radixin	Human	11	1	118.97	0.09788	583	42321	3436.59	4708.76	8341.71	653910	750.221	37689.1	2981.77	32605.7	103574
A0A060Y3Z0	Q3V6T2	Girdin	Human	3	1	48.49	0.227715	1871	20572	4550.45	3913.08	19525.3	69625.6	15118.1	6469.52	6435.17	165536	140624
A0A060Y415	O60840	Voltage-dependent L-type calcium channel subunit alpha-1F	Human	5	2	46.43	0.0980371	1977	44989	3.06924e+06	1.18144e+06	481.03	500787	1.44339e+06	1.59627e+06	1.2924e+06	265791	776497
A0A060Y423	Q5RHB5	Lymphoid-restricted membrane protein	Zebrafish	4	2	45.28	0.0885158	1447	45920	779173	1.1154e+06	25175.4	77878.3	128672	247616	159472	124238	89026.4
A0A060Y429	O75691	Small subunit processome component 20 homolog	Human	14	3	126.86	0.558953	2785	93922	374760	247227	608513	200073	56054.4	112982	185459	194702	381335
A0A060Y4C4	Q5FBB7	Shugoshin 1	Human	6	3	52.15	0.0979008	561	61408	141672	120248	973369	53446	70931.2	580104	106159	219409	66898.7
A0A060Y4E6	P31431	Syndecan-4	Human	3	2	47.98	0.911273	198	22683	516620	337368	382232	1.95371e+06	1.59857e+06	686638	302672	56602.7	56606.8
A0A060Y4H5	P51587	Breast cancer type 2 susceptibility protein	Human	29	5	298.92	0.921893	3418	263532	135138	36012.6	16098.5	80069	34018.2	284275	1.66859e+06	1.12333e+06	1.05426e+06
A0A060Y4I9	O13147	Ephrin type-B receptor 3	Zebrafish	4	2	32.17	0.233587	500	9688	203830	38343.8	109474	288745	305677	402651	57488.9	230912	560298
A0A060Y4P9	Q9HA65	TBC1 domain family member 17	Human	3	1	23.37	0.190446	648	70696	10998.7	13219.3	2252.96	2777.37	352864	29282.5		50318.9	681.735
A0A060Y555	E7FAM5	E3 ubiquitin-protein ligase TRIM71	Zebrafish	4	2	18.84	0.342129	824	46358	283940	118685	1.77548e+06	97611.5	46490.7	173087	153373	49016.6	58730.5
A0A060Y5B1	Q503I2	Tripartite motif-containing 13	Zebrafish	3	1	44.73	0.335564	404	44619	48006.5	32304.3	57256.2	28150.6	12253.7	16454.2	18580.2	87360.8	161967
A0A060Y5C0	Q7ZU90	Chromodomain-helicase-DNA-binding protein 1-like	Zebrafish	10	5	81.26	0.0809275	1026	95277	369341	97794.2	196949	68382.3	197997	86087.1	149206	605117	38786.1
A0A060Y5E9	Q2NL82	Pre-rRNA-processing protein TSR1 homolog	Human	9	2	86.85	0.270007	804	94096	12822.9	110911	152274	15561.3	726904	28929.7	6804.65	8969.53	10087.9
A0A060Y5T9	Q9UGM5	Fetuin-B	Human	11	8	418.61	0.151814	382	54715	36415.5	121574	478381	2.28465e+06	269674	389417	2.04245e+06	213047	77197.1
A0A060Y5W1	A5PF48	Unconventional myosin-Ic	Zebrafish	34	1	312.57	0.149192	1026	223545	123705	1869.73	16427.7		14615.4	16772.3	32269.5	39457.7	7402.72
A0A060Y5Z9	Q6PHG2	Hemopexin	Zebrafish	8	4	68.93	0.162354	447	70517	152046	82630.1	763633	28652.5	192641	104745	108630	86922.8	73373.8
A0A060Y625	Q8JIS6	T-box transcription factor TBX6	Zebrafish	9	2	80.97	0.109153	874	139601	1121.35	103.371	17338.9	85547	11962.5	450.341	25357.2	5178.78	1992.46
A0A060Y658	Q9UIQ6	Leucyl-cystinyl aminopeptidase	Human	3	1	27.87	0.216357	1025	115724	34609.6	1470.18	7887.46	156.622	1126	136775	2177.53	385.653
A0A060Y671	Q7SXN4	Cytoplasmic polyadenylation element-binding protein 4	Zebrafish	4	2	23.65	0.094703	635	82814	97440.9	69420.3	1701.83	3228.05	11572	497547	48808.4	19541.7	2.06318e+06
A0A060Y674	Q5T011	KICSTOR complex protein SZT2	Human	4	2	29.61	0.108358	3432	76699	21134.8	8539.22	11099.2		8521.19	43606.2	47857.9	112403	290.796
A0A060Y683	P01023	Alpha-2-macroglobulin	Human	8	1	116.38	0.060261	1474	65039		22171.6	32341.1	11.9992	27054.5	57029.5	310138	35635.3	14.207
A0A060Y6E7	A0A1D5NS60	Zinc finger protein 16-like	Zebrafish	6	2	70.94	0.0572617	528	37283	32317.3	554247	61105.3	115975	326102	80031.4	307383	71634.9	79267.8
A0A060Y6I0	O93430	Glycine receptor subunit alphaZ1	Zebrafish	5	1	48.56	0.112443	444	58843	35077.4	76561.1	64710	26949.7	27310.4	81773	10721.6	53227.5	48401.4
A0A060Y6K7	Q9NPG3	Ubinuclein-1	Human	7	2	49.19	0.565316	1134	102240	82921.6	792329	2.06028e+06	161143	111270	132718	14389.7	8555.73	102572
A0A060Y6M1	Q8NDH3	Probable aminopeptidase NPEPL1	Human	11	1	96.52	0.122616	523	59800	8112.26	588.316	13118.7	7.77912	15466.2		159641	17.0758
A0A060Y6N4	Q502M6	Ankyrin repeat domain-containing protein 29	Zebrafish	40	10	365.1	0.0567345	298	382608	500009	286630	240109	819020	190759	275029	300195	1.68419e+06	148274
A0A060Y6Q8	Q08CJ7	Arylsulfatase K	Zebrafish	3	1	26.47	0.129948	523	58872	3.23286e+06	135726	152031	805265	1.85591e+06	2.52301e+06	207609	2.48175e+06	1.52933e+06
A0A060Y6S5	Q2EY14	Protogenin A	Zebrafish	9	4	90.14	0.216059	1149	139973	7042.28	184869	81448.7	19066.9	7170.53	40288.6	4516.07	32817.2	1679.72
A0A060Y6W5	Q96A29	GDP-fucose transporter 1	Human	5	1	72.17	0.650026	364	38690	264104	9825.12	22207.9	615955	632491	795542	153359	496157	502821
A0A060Y716	Q01484	Ankyrin-2	Human	7	2	51.76	0.0763108	3957	271244	2.92926e+07	4.01184e+07	6.38447e+07	7.13318e+06	4.80516e+07	2.68205e+07	898994	1.34183e+08	3.79284e+07
A0A060Y729	Q7LBC6	Lysine-specific demethylase 3B	Human	16	2	137.08	0.159424	1761	192503	544753	489485	424244	264767	387159	310873	193999	509597	546694
A0A060Y761	P20929	Nebulin	Human	19	4	191.46	0.159473	6669	163400	301511	458195	135370	108036	270355	206982	221931	180114	31410.4
A0A060Y787	Q7Z6Z7	E3 ubiquitin-protein ligase HUWE1	Human	9	3	83.08	0.188899	4374	159843	47936.8	8720.3	7190.17	80455.9	260194	236744	2722.94	1.09478e+06	50821
A0A060Y7A1	Q6PCR6	Zinc finger RNA-binding protein	Zebrafish	10	1	104.59	0.0951209	1074	136915	1.60664e+06	223209	2.77482e+06	1.67252e+06	1.30031e+06	2.39129e+06	1.29097e+06	1.27703e+06	582617
A0A060Y7B2	A7Y7X5	Zinc finger protein 711	Zebrafish	9	2	91.3	0.454216	761	80034	25084.1	1122.41	54882.8	12835.3	30963.5	5015.7	382593	183759	72677.5
A0A060Y7F1	Q96Q89	Kinesin-like protein KIF20B	Human	6	1	54.59	0.736483	1820	24612	26003	40208.6	28504					20124.2	36489.4
A0A060Y7G1	Q8N1G1	RNA exonuclease 1 homolog	Human	13	3	119.5	0.0642713	1221	128695	195954	539692	1.35229e+06	369263	1.47158e+06	273072	206123	469026	582264
A0A060Y7H2	P27007	Apolipoprotein A-I	Atlantic salmon	5	1	74.86	0.985523	258	29006	83178.5	158939	88432.6	166131	80031.3	367642	6553.29	21340.4	6668.02
A0A060Y7I3	Q9P2W1	Homologous-pairing protein 2 homolog	Human	3	2	22.07	0.227666	217	24372	62787.5	26607.5	51202.2	118266	319698	164634	17114.4	339014	133301
A0A060Y7K9	A0A060Y7K9	Fanconi-associated nuclease	Rainbow trout	5	1	43.49	0.201347	634	70991	78778.1	336545	1.52917e+07	113902	9.97679e+06	52598.3	66814.5	22977.9	33925.7
A0A060Y7M5	F1QJX5	E3 ubiquitin-protein ligase ubr3	Zebrafish	17	5	176	0.319257	1863	236724	53938.2	52056.4	57663.9	80747.9	46313.9	72865.1	248927	108512	60229.9
A0A060Y7S7	O60499	Syntaxin-10	Human	6	2	57.01	0.119725	249	23373	363843	119357	121534	3338.39	224145	133447	55617.1	137853	44658.9
A0A060Y7U9	Q7T2F6	WD repeat and SOCS box-containing protein 1	Zebrafish	5	1	70.35	0.315965	423	61214	76391.8	45645.2	62648.1	67.6586	319.215	191137	226.613	2696.74	1150.4
A0A060Y7V8	A0A060Y7V8	Chromodomain-helicase-DNA-binding protein 8	Rainbow trout	26	2	233.42	0.214269	2584	288308	19318.1	83010.9	3101.31	33944.9	85442.7	78926.3	23253.3	317585	119657
A0A060Y7X4	Q5XJ13	Ankyrin repeat and SAM domain-containing protein 6	Zebrafish	6	2	61	0.050024	739	59054	215310	96296.8	12545	43404.3	80176.2	70200.5	800578	77442.8	3810.15
A0A060Y842	A0A060Y842	Non-specific serine/threonine protein kinase	Rainbow trout	9	1	59.74	0.497605	481	56214	621805	48329.4	510467	10018.3	21170	57935.5	31224.7	68949.2	8734.2
A0A060Y8L5	Q6PCS4	Rho GTPase-activating protein 29	Zebrafish	5	1	51.15	0.214147	1337	117746	651090	811929	1.33634e+06		568647	72171.6	82405.3	898187	1.31564e+06
A0A060Y8P5	Q7T163	Kinase D-interacting substrate of 220 kDa B	Zebrafish	9	2	65.12	0.147989	1680	126572	39499.4	98805.9	88016.7	27790.5	419753	112679	83435.9	53251.8	6793.79
A0A060Y8Q3	Q9H2X6	Homeodomain-interacting protein kinase 2	Human	4	1	46.88	0.0510466	1198	127836	49062.1	1868.68	11134.4	14592	2232.61	19261.7	2564.67	27895.2	10491.4
A0A060Y8R4	Q9UGU0	Transcription factor 20	Human	19	4	234.73	0.284414	1960	207947	352171	278791	1.86694e+06	144300	212841	285566	70551	219365	307114
A0A060Y8S6	A0A0N9E2K8	Matrix metallopeptidase-21	Zebrafish	3	1	88.29	0.0539434	599	88460	40588.6	2.22739e+06	14367.4	14605.5	2.80237e+06	24692.6	1.5221e+06	50946.2	67683
A0A060Y8W4	Q70UQ0	Inhibitor of nuclear factor kappa-B kinase-interacting protein	Human	12	3	104.71	0.188432	350	77549	25358.1	119693	6.30942e+06	853841	70462.3	15424.2	48403	17060.1	6278.72
A0A060Y904	Q1MTE5	ADP-ribosylation factor-like protein 3	Zebrafish	3	1	21.4	0.10501	182	22191	137126	338693	243143	38499.6	30847	909071	229212	492698	156949
A0A060Y996	Q5TZ80	Protein Hook homolog 1	Zebrafish	20	4	222.56	0.160355	715	131266	83104.7	45997.4	26198.2	269144	35894.7	67537	60365	581989	91045.1
A0A060Y9A4	Q7Z418	Potassium channel subfamily K member 18	Human	4	1	31.25	0.326691	384	33874	2344.19	4744.13	431.883		1693.91	387.725	1523.18	15322.5	61403.8
A0A060Y9C4	Q8TCY9	Up-regulator of cell proliferation	Human	23	2	244.41	0.128927	931	170905	1.12498e+06	25466.8	15231.5	19385.6	416855	20793.2	11809	22898.1	12155.3
A0A060Y9D6	Q8NDV3	Structural maintenance of chromosomes protein 1B	Human	12	4	114.04	0.147445	1235	88346	368596	142318	21265.6	286810	77533.8	304559	121140	88170.7	10909.3
A0A060Y9F1	Q14978	Nucleolar and coiled-body phosphoprotein 1	Human	14	1	145.66	0.179837	699	96727	4.93572e+07	16369.6	2366.76	9337.45	5320.36	1147.96	18832.8	283.155	3098.5
A0A060Y9J7	Q9UMS6	Synaptopodin-2	Human	8	4	51.24	0.284697	1093	112569	171900	23981.6	80383.5	7232.79	15000	16286.7	10911.8	117828	467140
A0A060Y9N9	Q6PI52	Calmodulin	Zebrafish	6	1	53.79	0.119946	149	19711	105083	202626	13675.8	25730.1	41266.3	15252.8	432248	257833	9200.04
A0A060Y9P4	Q5TCY1	Tau-tubulin kinase 1	Human	6	1	62.51	0.0823579	1321	98154	9264.16	64811.6	1758.3	126603		96244	5061.71	55523.7	111613
A0A060Y9Q1	A2BGD5	Calcium-binding and coiled-coil domain-containing protein 1	Zebrafish	8	1	76.12	0.179504	640	54868	230381	149018	29748.7	1910.56	7667.23	19080.6	68927.1	54203.9	52.1562
A0A060Y9S3	P19823	Inter-alpha-trypsin inhibitor heavy chain H2	Human	8	1	279.1	0.181292	946	72794	40788.6	1176.32	419.933	2.52321e+06			84334.7	79453.6	79453.6
A0A060Y9V0	F1RD85	Lysyl oxidase homolog 3A	Zebrafish	10	3	119.76	0.0563457	739	114190	138591	98997.1	125538	34989.5	388497	177037	34723.1	184316	169232
A0A060Y9W2	P48552	Nuclear receptor-interacting protein 1	Human	18	1	191.44	0.156949	1158	123689	5100.64	4077.35	2841.29		12379.6		82781.5
A0A060Y9X0	Q9P281	BAH and coiled-coil domain-containing protein 1	Human	12	4	105.72	0.189115	2639	107106	177519	264412	856533	180446	713865	405418	2.80112e+06	454299	626242
A0A060Y9Y4	Q9HCH0	Nck-associated protein 5-like	Human	12	1	146.01	0.214607	1330	145012	10.616	460.98					96.7184	239026
A0A060YA59	A0A060YA59	Uncharacterized protein	Rainbow trout	10	2	84.49	0.105957		107498	72876.1	444420	72335.1	13602.4	132423	173906	11848.1	134626	62575.7
A0A060YA94	Q1LUA6	Triple functional domain protein	Zebrafish	8	1	112.78	0.181883	3028	142304	14124.7	1258.66	30666.5	94349.6			39178.9	3196.23	62.3694
A0A060YAA6	Q9P225	Dynein heavy chain 2, axonemal	Human	11	6	130.72	0.0888713	4427	61364	6.68482e+06	109369	135514	287602	123514	212786	273581	149601	184083
A0A060YAE9	Q5TZ18	Neuron navigator 3	Zebrafish	13	2	114.96	0.265788	2269	161984	65738.8	19988	34897.7	5160.94	20482.8	84979.4	1299.61	13709.9	10763.4
A0A060YAF4	A0A1S3LTY5	alpha-protein kinase 2	Atlantic salmon	9	1	84.14	0.15495	1496	127521	13657	5737.32	119167	329611	62306.2	40520.8	13286.7	161853	730412
A0A060YAG4	Q8IWE5	Pleckstrin homology domain-containing family M member 2	Human	3	1	30.26	0.138178	1019	76437	5632.57	910047	17953.8		76107.1	14073.9	84.3915	116746
A0A060YAL0	Q9W747	Zinc finger protein draculin	Zebrafish	3	1	27.05	0.122698	411	39102	283585	7605.89	56464.6	91077	26638.9	118578	103409	175283	175283
A0A060YB21	A5X7A0	Sine oculis-binding protein homolog A	Zebrafish	13	3	107.95	0.187727	936	159478	58035.1	64885.2	67388.6	77750.5	9724.14	13519.5	22528.2	78063.2	11227.7
A0A060YBD8	Q58EE9	Glial fibrillary acidic protein	Zebrafish	9	2	112.41	0.170207	444	46694	28770.6	33767.8	91103.8	3.24789	267.032	18013.8	7080.61	88244.9
A0A060YBQ4	F1QBY1	Nipped-B-like protein B	Zebrafish	8	3	88.13	0.520554	2876	159791	98880.4	96503.1	477619	45912.2	14454.7	22916.1	97107.7	41642.9	258032
A0A060YBS9	O60884	DnaJ homolog subfamily A member 2	Human	5	2	80.36	0.223205	412	36804	28916.8	38026.2	37845.9	54572.2	70204	27991.7	29564.3	26351.3	37392.2
A0A060YBT3	C0HB46	Ubiquitin carboxyl-terminal hydrolase 12	Atlantic salmon	6	1	56	0.11694	372	89712	64087.2	13329.5	262570	6511.51	97158.2	236124	27028	690060	690060
A0A060YBU2	P56945	Breast cancer anti-estrogen resistance protein 1	Human	5	1	40.56	0.758171	870	76101	118.255	427.487	453.365					204.122
A0A060YBV4	Q9H6Z4	Ran-binding protein 3	Human	5	3	60.59	0.150829	567	42501	72190.4	965465	677396	5394.75	575377	87240.2	459987	254354	155811
A0A060YBW5	Q6NWJ4	DnaJ homolog subfamily C member 2	Zebrafish	8	2	97.04	0.193099	618	44187	206106	612125	1.23967e+06	145594	457379	111917	534799	142951	19677.6
A0A060YC07	Q13796	Protein Shroom2	Human	11	1	123.1	0.550853	1616	104187	194367		2996.01	2747.07	2403.01	11447.4
A0A060YC14	Q4KMK0	tRNA	Zebrafish	15	2	112.41	0.190083	367	32033	43362.5	267930	1.12425e+06	270947	107451	42106.6	34338.1	62876.9	73785.2
A0A060YC34	Q5RGE6	Heat shock 70 kDa protein 14	Zebrafish	3	1	25.28	0.211383	504	26890	384362	32754.9	52640.3		26282.9	16524.2	7166.53	81176.9	47095.7
A0A060YC37	P41222	Prostaglandin-H2 D-isomerase	Human	5	1	106.75	0.0728792	190	20463	1.083e+06	914927	18288.6	416669	705758	212150	99921	135611	409014
A0A060YC43	Q6NUX0	WAP, Kazal, immunoglobulin, Kunitz and NTR domain-containing protein	Zebrafish	5	2	67.59	0.293726	558	21022	412259	1.05241e+06	612891	173175	2.435e+06	164553	1.95189e+06	1.93556e+06	1.95345e+06
A0A060YC45	P79742	T-box transcription factor TBX6L	Zebrafish	22	5	222.72	0.243038	473	347190	777357	715747	1.59911e+06	906978	799525	307339	606565	560954	193933
A0A060YC64	Q9UKX2	Myosin-2	Human	7	1	73.24	0.551657	1941	48386	255116	62152.5	27197.4		1441.3	3604.22	72729.7	51942.1	96998.6
A0A060YCB3	A1XQX2	Neurexin-1b	Zebrafish	16	5	166.7	0.0783046	1470	263136	107683	3.04107e+06	100397	5657.3	606931	193834	1.37858e+06	184200	29570
A0A060YCE9	Q6PFT9	Amyloid beta A4 precursor protein-binding family B member 1-interacting protein	Zebrafish	5	1	56.38	0.260214	646	20790	503164	5499.95	342957	40.0243	17568.7	23683	31668.4	91794.5	284399
A0A060YCH8	B5X337	G-protein coupled receptor 183	Atlantic salmon	3	2	55.9	0.105701	366	44286	590676	43523.3	1.59957e+06	132362	76488.6	211323	343717	132354	210949
A0A060YCU4	Q7ZVR6	Myoneurin	Zebrafish	5	2	66.56	0.160787	810	71905	121743	40066.4	58926.8	97481.1	78219.1	133282	123292	36628.2	30447.9
A0A060YCV9	A0A060YCV9	Prolactin receptor	Rainbow trout	6	2	53.5	0.510448	647	74002	1.96915e+06	465707	517244	1.46968e+06	86919.7	6.02651e+06	33236	89652	44989.5
A0A060YCY8	Q05159	Early growth response protein 2b	Zebrafish	4	1	31.01	0.461027	412	40250	90991.8	90750.6	181726	124489	130675	53898.3	19106.2	50121	61755.5
A0A060YCZ5	C0HB46	Ubiquitin carboxyl-terminal hydrolase 12	Atlantic salmon	17	3	210.77	0.359272	372	69850	43351.1	59540.1	87600.7	6615.98	89032.9	15087.1	153291	119121	58911.9
A0A060YD01	P20742	Pregnancy zone protein	Human	6	1	331.89	0.110922	1482	31249	519152	591455	45601.8	21267.7	171269	283047	106136	128027	60648.1
A0A060YD27	Q502L1	Acyl-CoA-binding domain-containing protein 5A	Zebrafish	6	3	42.12	0.06804	501	47380	47642.9	471186	465678	249931	108515	66856.8	99080	63089.8	947186
A0A060YD33	Q6DEH3	Calcium/calmodulin-dependent protein kinase type II delta 1 chain	Zebrafish	4	2	101.32	0.0877187	491	18509	29600.7	4198.09	4562.29	36.8369	2989.25	45546.8	45213.2	2246.19	2655.26
A0A060YD49	O75563	Src kinase-associated phosphoprotein 2	Human	5	1	66.22	0.468957	359	37177	1655.72	2947.38	1459.48	10233.4	13505.8	1768.76		1168.01	87.0937
A0A060YD64	A0A060YD64	UDP-glucuronosyltransferase	Rainbow trout	4	2	28.24	0.174946	284	32428	35099	2.95408e+06	443705	262828	130224	768380	36113.3	102146	92889.5
A0A060YDD3	Q92614	Unconventional myosin-XVIIIa	Human	10	3	64.17	0.145399	2054	117279	134406	23368.6	15411.6	6251.4	43533.6	11840.9	24373.1	64203.5	28148
A0A060YDD6	A0A060YDD6	Uncharacterized protein	Rainbow trout	13	4	142.37	0.399789		104723	70688	123624	7326.79	624.355	2242.42	3259.62	373695	425172	2402.8
A0A060YDE6	Q9UL68	Myelin transcription factor 1-like protein	Human	12	3	139.83	0.199001	1186	137851	225444	305626	146817	3.65992e+06	1.43618e+06	173232	138570	947172	670433
A0A060YDF5	Q9UHL9	General transcription factor II-I repeat domain-containing protein 1	Human	8	3	85.66	0.616092	959	77377	84920.6	67514.9	223564	2623.93	14720.5	32185	34094.6	10309.8	19366.9
A0A060YDP2	Q9BQ70	Transcription factor 25	Human	4	1	36.01	0.114311	676	27990	7147.92	42718.6	19439.6	40060.5	46090.2	73904.8	194883	6818.63	4189.02
A0A060YDR3	A7MBS7	Thrombospondin type-1 domain-containing protein 7A	Zebrafish	6	1	130.88	0.142484	1686	67457	404196	327773	679770	61876.6	513581	176895	154159	683902	648.036
A0A060YDV6	F1R777	N6-adenosine-methyltransferase subunit METTL3	Zebrafish	4	1	39.55	0.111478	584	61399	5668.52	4535.22	2416.03	5858.81	226.594	328277	2806.03	687.133	712.193
A0A060YDY4	Q90416	Retinoic acid receptor RXR-gamma-A	Zebrafish	8	2	65.55	0.164898	441	33116	132744	231345	26236.1	1687.08	141921	472357	3806.6	45751.2	4000.35
A0A060YE03	A0A060YE03	Sodium/potassium-transporting ATPase subunit alpha	Rainbow trout	11	2	103.49	0.0801255	926	102724	36564	38161.1	85460.2	102207	103713	9653.36	46360.7	19923.7	28312.1
A0A060YE71	Q6IQ55	Tau-tubulin kinase 2	Human	4	1	57.49	0.382021	1244	53999	700.63	423.408	4913.74			23964.6	7828.26	68579	60489.5
A0A060YED5	A0A060YED5	Tyrosine-protein kinase receptor	Rainbow trout	9	2	106.5	0.0742958	866	98192	3348.12	3640.29	77544	3023.03	14021.6	992281	5586.49	14697.5	162251
A0A060YEL8	Q9NXH9	tRNA	Human	4	2	54.32	0.268608	659	32055	508508	582405	297321	379981	51412	116330	50501.8	158441	354918
A0A060YEN5	Q9ULL5	Proline-rich protein 12	Human	14	3	146.77	0.12515	1215	210785	26290.1	2.77708e+06	201316	2.50754e+06	1.39677e+06	451516	163872	1.94337e+06	1.59133e+06
A0A060YER0	A0A060YER0	Tubulin alpha chain	Rainbow trout	5	2	45.19	0.805397	190	20678	196404	52540.6	997659	41969.6	10050.4	51094.6	11717.7	2123.55	6032.11
A0A060YEV4	Q9UPU5	Ubiquitin carboxyl-terminal hydrolase 24	Human	10	1	98.37	0.133674	2620	86782	114591	110857	5620.61	211893	182574	89326.3	30085.9	37523.3	278771
A0A060YEW9	Q6DGX3	Ankyrin repeat domain-containing protein 54	Zebrafish	7	2	86.72	0.162082	315	77408	8458.39	140918	545152	370867	447949	142975	117540	53366.1	46279.8
A0A060YF85	Q5K651	Sterile alpha motif domain-containing protein 9	Human	14	4	132.27	0.0793236	1589	213322	10453.7	4.56466e+06	485723	3034.35	529085	95930.2	1.54491e+06	459090	10493.8
A0A060YFI6	P10643	Complement component C7	Human	13	4	293.32	0.134872	843	97902	73958	2.41878e+06	1.28277e+06	731026	958904	868615	272579	193028	405331
A0A060YFK6	Q6PBM7	Protein FAM76B	Zebrafish	4	1	61	1	328	38590	486.377	135.453	1213.99	8449.59	3623.26	21305.9
A0A060YFW6	Q9W747	Zinc finger protein draculin	Zebrafish	5	1	32.48	0.12094	411	85638	3663.76	406.47	24641.6		385445		1294.78	1146.14	1433.05
A0A060YFZ1	Q6NUX0	WAP, Kazal, immunoglobulin, Kunitz and NTR domain-containing protein	Zebrafish	11	2	161.07	0.695612	558	40706	695241	141001	57429.5	413610	375401	187346	45189.9	18245.2	35486
A0A060YG00	Q96Q04	Serine/threonine-protein kinase LMTK3	Human	21	6	207.64	0.462091	1460	215075	164742	244718	303143	14830.6	42553.8	61672	496170	243858	35765.7
A0A060YG41	B8JME6	Si:ch1073-126c3.2	Zebrafish	6	5	213.72	0.0981071	221	25233	194573	975105	446734	66080.2	520608	322836	609748	199313	129297
A0A060YGC1	Q8NB25	Protein FAM184A	Human	10	5	76	0.109976	1140	66918	432569	72695.9	559094	3407.76	1.55998e+06	125198	65549.5	66468	26299.8
A0A060YGJ4	A8WGA3	Leucine-rich repeat and fibronectin type III domain-containing protein 1-like protein	Zebrafish	3	1	14.41	0.116093	687	52481	183486	12347	440.265	344.55	3146.52	13924.9	4390.43	45017.8	27401.4
A0A060YGK7	O15054	Lysine-specific demethylase 6B	Human	11	1	102.96	0.240234	1643	185267	606.181	2220.52	1219.2			65912.2			33.416
A0A060YGR6	E7FAM5	E3 ubiquitin-protein ligase TRIM71	Zebrafish	18	6	236.94	0.453902	824	13972	351767	489339	828013	1.25212e+06	1.02564e+06	663122	153190	386522	548245
A0A060YGZ2	Q1LVW0	Ankyrin repeat and BTB/POZ domain-containing protein BTBD11-A	Zebrafish	3	1	43.89	0.0649401	1021	15071	11540.3	14652.7	24705.1	32152		287227	341459	24479
A0A060YH37	A0A060YH37	Uncharacterized protein	Rainbow trout	18	10	836.41	0.199539		69070	178313	103529	195497	49527.3	1.77977e+06	214891	1.27889e+06	352996	753642
A0A060YH66	Q9UK61	Protein TASOR	Human	19	5	188.81	0.99869	1670	230403	8721.24	45381.4	24907.3	670005	433207	186823	6248.28	7863.18	14939.4
A0A060YHK0	A0A060YHK0	5-aminolevulinate synthase	Rainbow trout	7	2	49.36	0.0520129	621	69279	56666.3	54682.8	67227.1	9484.99	249520	164387	6039.1	89923.7	343497
A0A060YHQ0	Q6NXB2	PDZ domain-containing protein 11	Zebrafish	6	2	76.58	0.0720961	142	34091	367195	545349	466735	116587	1.04182e+06	1.44781e+06	866485	663422	614009
A0A060YHQ1	Q58WW2	DDB1- and CUL4-associated factor 6	Human	7	1	55.35	0.30017	860	88651	7733.98		910.791		254.448	181.429	9384.31	10161.8	16610.6
A0A060YHU8	P51946	Cyclin-H	Human	3	1	13.6	0.21329	323	37886	28319.9	6025.22	675.115	19900.4	4342.46	15695.3	1958.19	1.02412e+06	1.16824e+06
A0A060YIE4	F1QFS9	Ubiquitin carboxyl-terminal hydrolase 13	Zebrafish	6	3	57.32	0.613208	860	50624	255282	27465.6	91115.3	110.987	4957.69	4554.9	11579.8	23085.3	2597.26
A0A060YIP5	Q9W7R4	Teneurin-3	Zebrafish	9	1	89.49	0.988653	2694	107336	329810	967300	2.48566e+06	41845.4	11210.4	143846	11060.9	6089.82	8585.86
A0A060YIP7	Q14676	Mediator of DNA damage checkpoint protein 1	Human	5	1	56.3	0.376806	2089	63309	4261.54				2494.22		7423.26	13567.9	16225.4
A0A060YIR0	Q5PZ43	Xin actin-binding repeat-containing protein 1	Zebrafish	19	5	192.54	0.130896	2297	157672	120826	1.1457e+06	226132	73903.2	252812	184595	192759	122268	194943
A0A060YIU9	Q6DG32	Solute carrier family 25 member 36-A	Zebrafish	4	1	24.7	0.109445	311	22510	93755.9	3247.57	141979	344109	84798.4	19071.7	17766.4	45753.4	13257.6
A0A060YJ07	O75330	Hyaluronan mediated motility receptor	Human	18	5	167.48	0.318277	724	114819	31108.7	132686	38777	832595	50996	70024.1	22246.2	42121.5	8438.77
A0A060YJ48	Q9I9H8	Apoptotic protease-activating factor 1	Zebrafish	15	3	178.51	0.055443	1261	173486	279090	45963.4	200999	64062.7	562803	235104	1.64104e+06	142993	25138.1
A0A060YJA4	Q9BXF6	Rab11 family-interacting protein 5	Human	12	1	76.27	0.748586	653	153780	611720	702112	478556	42454.5	9809.01	176802	52073.2	121792	90653.8
A0A060YJG5	A1XQX0	Neurexin-1a	Zebrafish	5	1	51.24	0.209548	1491	111978	222406	324920	108311	134683	306968	121083	451292	639909	176065
A0A060YJP0	Q29RB4	Olfactomedin-like protein 3A	Zebrafish	4	1	29.76	0.0613869	390	44710	123.208	1032.66	1946.45		6492.99	1992.26	251691	20888.3
A0A060YJS4	P26038	Moesin	Human	8	1	104.81	0.4419	577	65986	73966.9	90342.3	108401	205153	207749	380786	111946	461496	936253
A0A060YK07	P12882	Myosin-1	Human	29	1	322.9	0.28573	1939	109877	34002.9	135624	346600	223138	109217	151911	70393.9	55285.8	18587.8
A0A060YK22	Q6IQX0	Lysine-specific demethylase 5B-B	Zebrafish	15	3	167.25	0.138288	1503	174824	55313.8	469113	83036.8	465813	54987	670684	82299.8	129764	58748.9
A0A060YKH9	Q6ZRC1	Uncharacterized protein C4orf50	Human	10	3	111.38	0.932584	276	58910	32123.1	45391.1	15873	7295.11	9184.05	5419.84	20494	17254.4	20335.3
A0A060YKK4	Q6DBR6	SH3 and cysteine-rich domain-containing protein 3	Zebrafish	3	1	17.09	0.227289	334	11479		3872.69			1047.8	15150.7	638066	259.241	12229.3
A0A060YKR4	Q9UKU0	Long-chain-fatty-acid--CoA ligase 6	Human	5	1	50.09	0.182969	697	36932	138273	345652	178999	14432.8	17590.5	66891.7	28542.2	222191	22.1528
A0A060YL25	A8CVX7	Tubulin polyglutamylase ttll6	Zebrafish	5	1	45.74	0.471281	778	32357	3794.06	645.535	8218.73		36157.6
A0A060YL59	Q01432	AMP deaminase 3	Human	8	3	84.15	0.063292	767	126411	61418.2	191178	133616	191571	50149.3	80207.4	173095	155306	56792
A0A060YL61	Q8QFX6	Neuropilin-1a	Zebrafish	5	1	41.03	0.161184	923	27591	178649	183265	196741	5529.09	65461.1	29419.3	145383	184759	597.989
A0A060YL85	A0A060YL85	Protein-serine/threonine kinase	Rainbow trout	7	1	42.24	0.0512813	553	63945	26780		6439.23	30.8916	1957.06	7641.19	11577.3	111557
A0A060YLA8	A0A060YLA8	Apolipoprotein C Ib	Rainbow trout	6	1	157.58	0.0568497	87	10053	60261.8	298399	11306.9	42650.3	40080	44874.6	508441	33077.1	15907
A0A060YLL6	A1XQX2	Neurexin-1b	Zebrafish	11	1	104.15	0.252666	1470	122742	119.162	208.333						47.293
A0A060YLQ4	Q1MTE5	ADP-ribosylation factor-like protein 3	Zebrafish	3	1	49.01	0.124695	182	20207	29540.1	38150.1	166499	23367.4	27341.1	9507.1	8487.76	187906	7796.07
A0A060YLT9	E7FEC4	Sushi domain-containing protein 4	Zebrafish	5	2	105.28	0.0962218	484	27298	15797.4	172117	107527	86285.5	60388.6	20322.5	66816.7	19801.6	24820.2
A0A060YM39	Q86VP3	Phosphofurin acidic cluster sorting protein 2	Human	5	1	40.31	0.164902	889	97505	4665.62	12530.7	23342.8	579.524	46932.1	58308.8	37651	821.477
A0A060YM51	O42364	Apolipoprotein Eb	Zebrafish	6	1	237.07	0.133776	281	28136	83976.5	5947.59	428099	56996.3	435084	476090	482565	157946	149714
A0A060YMA7	A1L1R6	Zinc finger protein 423	Zebrafish	9	1	102.6	0.329036	1365	86584	8903.54		2566.32	7152.28			30375.3	43039.4	41763.2
A0A060YMF6	Q8QFX6	Neuropilin-1a	Zebrafish	12	3	95.31	0.508235	923	208399	48131.9	484168	588373	16437.2	71960.2	16821.5	18339	30893.2	66247.8
A0A060YML1	Q9UK61	Protein TASOR	Human	8	1	69.45	0.0639699	1670	156278	23078.4	2273.78	7488.6	1546.08	42549.4	15212.6	823660	26916.4	429.645
A0A060YMV9	A2BFP5	Solute carrier family 12 member 9	Zebrafish	6	1	54.77	0.0697845	899	51151	64881.1	2306.83	196185	4983.46	18142.5	46742.2	35508.9	3881.7	19493.6
A0A060YMX8	Q502I9	F-BAR domain only protein 2	Zebrafish	5	1	64.82	0.217406	848	32402	32030.5	95461.8	55547.3	30338.4	7645.52	8947.19	49704.6	5646.04	103515
A0A060YMX9	Q58EE9	Glial fibrillary acidic protein	Zebrafish	7	1	82.91	0.0632686	444	33793	4732.44	189186	226610	357800	91915.2	41765	370215	43860.8	55138
A0A060YN60	Q1LVF0	Laminin subunit gamma-1	Zebrafish	8	3	102.42	0.154978	1593	131266	51835.1	1.03864e+06	101991	4937.07	614936	58760.8	2.1869e+07	366477	78851.7
A0A060YNE4	A5PF48	Unconventional myosin-Ic	Zebrafish	7	3	71.27	0.0531746	1026	96191	42085.6	28863	99712	103202	20239.3	73941.4	43585.6	52407.3	79409.1
A0A060YNJ8	Q1LWV4	LIM/homeobox protein Lhx9	Zebrafish	3	2	24.35	0.0796907	396	38234	2302.65	56664.6	11975.3	24997.7	13195.1	36168.7	22867.5	26737.5	2583.92
A0A060YNL4	A0A1S3LTX7	cingulin-like protein 1 isoform X2	Atlantic salmon	3	1	26.67	0.268233	724	16605	23889.3	12214.7	15092.7	4757.57	30855.8	28867.6	865150	72074.5	17704.5
A0A060YNR6	Q9Y6R7	IgGFc-binding protein	Human	10	4	93.25	0.0624379	5405	116547	129515	408574	205740	493817	236886	92808.3	400808	99419.8	124240
A0A060YNT6	A2BGL3	WSC domain-containing protein 2	Zebrafish	6	1	89.26	0.175426	572	28571	228361	179892	493490	46428.7	37973.7	500491	660832	101736	560209
A0A060YNW2	A1L258	D-2-hydroxyglutarate dehydrogenase, mitochondrial	Zebrafish	3	2	39.54	0.201813	533	60013	41362.9	14243.3	116214	56698.2	593689	1.44958e+06	1.23571e+06	23407.4	175473
A0A060YNZ9	Q9HB14	Potassium channel subfamily K member 13	Human	6	1	49.92	0.223741	408	48139	39291.3	62921.9	28458.5	22905.4	16874	66127.7	34848.8	1242.72	15609.6
A0A060YP81	A7E2M3	ER membrane protein complex subunit 10	Zebrafish	3	1	23.91	0.142308	257	30255	1.13769e+06	1.35477e+06	1.69693e+06		576847	1.23986e+06	19770.1	1.21248e+06	1.21248e+06
A0A060YP95	Q9PUQ1	ETS translocation variant 4	Zebrafish	3	1	31.54	0.0913683	494	25632	550.072	8.57613e+06	157461	154445	1.05749e+06	5.25659e+06	1.33612e+06	958906	29.0963
A0A060YPB5	Q9P242	Neuronal tyrosine-phosphorylated phosphoinositide-3-kinase adapter 2	Human	7	2	75.68	0.0757967	653	50131	153783	219357	87624.4	9412.03	749878	202871	51248.4	130396	40945.2
A0A060YPI2	Q14789	Golgin subfamily B member 1	Human	48	8	574.55	0.0980298	3259	360556	427131	94997.1	23026.9	39895.5	45374.5	53385.9	27635.2	42138.1	146217
A0A060YPI8	P11251	Hemoglobin subunit alpha	Atlantic salmon	5	1	100.96	0.260574	143	7816	325167	37639.1	8724.47	546909	169931	192254	40279.7	85491.2	73723.6
A0A060YPQ7	Q6P2A1	Histone-lysine N-methyltransferase PRDM9	Zebrafish	11	1	74.54	0.0656906	853	123832	388784	17072.6	760411	11921.2	361739	147710	125993	89568.5	89568.5
A0A060YPV9	O95672	Endothelin-converting enzyme-like 1	Human	4	2	55.73	0.12525	775	47963	429526	1019.45	892.842		7403.62	19445	36892.4	18891.1	8103.89
A0A060YPX8	A3KQ55	7SK snRNA methylphosphate capping enzyme	Zebrafish	10	3	80.35	0.253202	645	61275	24183.5	82959.5	27319.4	24137.6	922835	635706	376676	134394	129866
A0A060YPY4	O15399	Glutamate receptor ionotropic, NMDA 2D	Human	8	1	99.14	0.368595	1336	114678	132912	166695	1207.22	21.9092	18.2658		124641
A0A060YQ67	P08603	Complement factor H	Human	4	3	235.26	0.258029	1231	32466	56275.9	29270.6	18314	64971.4	179880	420863	654823	155145	23527.1
A0A060YQ84	B5X3C4	Lissencephaly-1 homolog B	Atlantic salmon	9	4	74.42	0.376185	410	118079	25668.8	267407	69023.8	1.21553e+06	1.82093e+06	573076	2.68865e+06	155200	76753.3
A0A060YQF2	A0A060YQF2	Uncharacterized protein	Rainbow trout	7	4	67.82	0.15287		96033	366389	101698	109310	21765.1	37252.8	72780.1	147529	301073	8003.92
A0A060YQT8	Q52KB5	Zinc finger and BTB domain-containing protein 24	Zebrafish	6	1	54.27	0.0915109	672	67961	2240.84	73498.7	1.46688e+06	67462.3	81039.9	33188.6	6031.23	16778.6	44906.9
A0A060YQX8	Q5UIP0	Telomere-associated protein RIF1	Human	16	2	164.73	0.27141	2472	194539	407280	28261.2	94687.3	51879.9	26391	20897.8	78313.4	191167	82806.4
A0A060YR18	Q6DGX3	Ankyrin repeat domain-containing protein 54	Zebrafish	5	2	51.95	0.117358	315	48790	23519	23411.5	6311.67		4497.45	72960	9911.92	2104.61
A0A060YRC8	Q4V8R6	Transcription factor E4F1	Zebrafish	8	2	76.67	0.0880947	719	88549	217546	13847	21737.4	15310.9	185231	181341	26143.1	80165.4	916964
A0A060YRH9	E7FEC4	Sushi domain-containing protein 4	Zebrafish	9	1	143.79	0.0755159	484	40255	111144	30405.3	1.36423e+06	12010.7	12766	1.48577e+06	236713	1.22977e+06	31282.5
A0A060YRL0	Q8JGW0	Thrombospondin-4-B	Zebrafish	10	1	276.2	0.252591	949	78360	9961.21	2.78937e+06	17529.7		61909.2	6916.02		20167.5	0.184084
A0A060YRL9	A0A060YRL9	Uncharacterized protein	Rainbow trout	5	4	66.18	0.366953		62217	279861	133542	113961	424368	185501	214001	54407.4	203699	32855.6
A0A060YRQ4	Q4QRF4	Histone H3.2	Zebrafish	3	2	41.71	0.0676878	136	15779	3996.34	97615.1	8021.1	6.02027	96242.2	21991.5	17702.1	253899
A0A060YS12	Q6DGD3	Histone-lysine N-methyltransferase SUV39H1-A	Zebrafish	7	1	77.77	0.381878	411	46043	80882.4	164111	179460	221031	3074.26	25038	10936.7	1239.63	19760.5
A0A060YS23	Q1L8Y7	Leucine-rich repeat protein SHOC-2	Zebrafish	5	1	42.62	0.0901257	561	48477	6539.43	9782.83	1669.99	100512	33575.3	4510.56	385.77	600042	22987.1
A0A060YS35	P29401	Transketolase	Human	8	1	110.19	0.0672874	623	56178	53339	7539.78	2490.87		7729.19	69540.3	208648	103459
A0A060YSA7	A4IFW2	Receptor-type tyrosine-protein phosphatase F	Zebrafish	7	3	267.63	0.0691185	1909	58846	58779.9	3917.31	78072.6	6.63669	1.19878e+06	350773	166679	53842.4	122527
A0A060YSF5	A1A5X5	Adipolin	Zebrafish	4	1	130.89	0.895661	318	22054	2.41155e+06	259197	482140	70115.1	60495.9	78122.9	38650.3	90727.6	59672.9
A0A060YSH4	Q06033	Inter-alpha-trypsin inhibitor heavy chain H3	Human	12	6	285.49	0.115549	890	91722	315099	163698	1.37848e+06	291248	1.4433e+06	718442	656510	244015	162695
A0A060YSH5	Q90XC2	Serine/threonine-protein kinase Nek8	Zebrafish	7	1	54.07	0.0616738	697	57506	305568	7655.9	1583.15	1867.12	54408.4	3845.88	7536.58	8553.1	14745.5
A0A060YSQ4	P09638	Homeobox protein Hox-B2	Atlantic salmon	4	1	45.27	0.205974	60	30887	3.61104e+06	282214	532092	25616.7	558814	72846.1	33163.2	740046	387202
A0A060YSS7	Q6NYA0	Serine/arginine-rich splicing factor 1B	Zebrafish	6	4	69.75	0.13065	245	35180	3.69037e+06	6673.01	20508.5	203.745	232080	12024.5	23147.8	1930.94	2288.74
A0A060YSW0	E7F9T0	F-actin-monooxygenase mical1	Zebrafish	4	1	28.04	0.150496	1214	33994	34607.4	1.44506e+06	37487.1	123659	50110.6	2.69676e+06	46668.7	86464.9	7920.9
A0A060YSX4	P01024	Complement C3	Human	7	3	134.03	0.248218	1663	58004	50683.3	5571.74	5093.32	68138.2	5592.21	9200.43	127628	51632.9	32897.6
A0A060YT73	Q5RI43	Keratocan	Zebrafish	7	1	40.68	0.0840278	348	76567	31211				2.80472e+06	99.0077	310.511	4610.74	325.309
A0A060YTC6	P01024	Complement C3	Human	4	1	78.77	0.90348	1663	20928	28488.7	674.119	4572.58	242237	1.10083e+06	173877	318489	167709	167709
A0A060YTF0	A0A060YTF0	Inositol-1-monophosphatase	Rainbow trout	7	2	97.47	0.764469	278	30723	31833.6	37525.9	40579.3	145213	38676	4.40279e+06	5635.32	2765.1	837.809
A0A060YTG4	O15018	PDZ domain-containing protein 2	Human	7	2	71.71	0.84407	2839	114615	346235	326922	186493	84970.3	59683.4	79365.5	31484.7	102745	17062.6
A0A060YTH1	B0R0T1	von Willebrand factor A domain-containing protein 8	Zebrafish	7	1	77.1	0.117117	1896	69666	551210	14613.3	139213	406.767	66006.4	53221.6	81730.1	99626.8	1235.21
A0A060YTI2	Q6R005	Disks large homolog 4	Zebrafish	8	3	77.06	0.273822	801	121743	46916.7	78392.9	77530.9	3310.55	20429.7	25104.8	16426.8	3628.69
A0A060YTU7	Q15031	Probable leucine--tRNA ligase, mitochondrial	Human	6	1	50.43	0.237073	903	43441	64770.9	100277	28681	52045.1	15001.2	20101.1	2728.9	12150.5	55365.2
A0A060YU22	A0A060YU22	Kinesin-like protein	Rainbow trout	5	1	55.03	0.392484	304	34358	331160	33902.4	31476.3	216571	541106	502210	184305	111296	161713
A0A060YU50	A0A060YU50	Uncharacterized protein	Rainbow trout	9	5	498.85	0.0834515		27365	745984	112124	80925.2	385926	60340.2	28146.8	47729.8	297026	113648
A0A060YUC6	Q99999	Galactosylceramide sulfotransferase	Human	4	1	29.68	0.058677	423	49907	940669	8.74572e+06	204984	544683	2.44574e+06	453324	669239	811557	972864
A0A060YUD5	Q7ZV22	S-methyl-5'-thioadenosine phosphorylase	Zebrafish	4	2	32.28	0.735078	280	32725	55078.3	830654	20610.1	410482	380728	914765	32446.8	3007.36	6859.1
A0A060YUR2	Q96JH7	Deubiquitinating protein VCIP135	Human	11	2	113.1	0.0748902	1222	130239	42606.4	21563.8	355264	47594.3	50459.3	26185.8	16729	73111.9	71468.4
A0A060YUY1	Q8N461	F-box/LRR-repeat protein 16	Human	3	2	24.41	0.637434	479	25862	53860.6	164036	22485.6	97851.5	136931	82013.5	1.63286e+06	224339	418102
A0A060YV39	Q5T848	Probable G-protein coupled receptor 158	Human	12	2	133.61	0.531179	1215	74603	86552.8	380213	294452	42963.8	111513	154368	32423.8	73715	34132.9
A0A060YV63	O42161	Actin, cytoplasmic 1	Atlantic salmon	3	1	101.88	0.134563	375	37228	455437	1.16496e+07	8.45752e+06	235290	4.15772e+07	1.98342e+06	377591	201212	2.04479e+06
A0A060YV70	P46060	Ran GTPase-activating protein 1	Human	7	1	57.9	0.0841776	587	61959	90812.5	4545.36	86242.6	1777.83	111621	2483.08	111119	22108.9	1301.57
A0A060YVB2	Q08BZ4	Putative malate dehydrogenase 1B	Zebrafish	9	2	123.08	0.0659545	447	44662	21266	22441.4	13030.8	2904.13	38048.9	65827.5	84833.5	21276.9	14411.3
A0A060YVB7	B5XCA1	Adenylate kinase 2, mitochondrial	Atlantic salmon	5	1	71.86	0.216361	238	20905	526491	1.61066e+06	1.19204e+06	240101	701489	327767	189104	972238	767747
A0A060YVN2	A8WIP6	Cyclin-dependent kinase 20	Zebrafish	19	4	210.55	0.951396	344	147362	93211.2	85610.5	102894	120240	23384.5	150750	10151.1	9318.62	3826.26
A0A060YVR4	Q6NXC0	Formin-like protein 3	Zebrafish	7	1	60.92	0.0715127	1047	52680	389040	214563	853753	92939	144919	1.19667e+06	34414.3	563500	502104
A0A060YVW3	A0A060YVW3	Uncharacterized protein	Rainbow trout	5	1	66.84	0.463		15444	2626.17					269.239	5478	11786.9	3099.78
A0A060YW05	Q13535	Serine/threonine-protein kinase ATR	Human	24	11	296.36	0.174465	2644	233761	534930	3.50474e+06	71625.8	828657	717654	483039	44392.6	292407	243225
A0A060YW14	Q6NZ09	Proteasomal ubiquitin receptor ADRM1	Zebrafish	4	1	33.88	0.14083	410	50094	7408.3	594645	140855	16575.7	106901	93076.8	100022	49681
A0A060YW69	A1L1W4	Retinol dehydrogenase 10-A	Zebrafish	7	1	87.74	0.110549	339	79827	119024	48739.8	11419.6		13030.2	9403.31	38518.2	224441
A0A060YWD2	Q96JK2	DDB1- and CUL4-associated factor 5	Human	4	2	40.81	0.0643117	942	46675	16512.4	85381.6	4329.54	18508.1	12948.7	8727.6	15266.9	57385.1	8876.29
A0A060YWG4	A1L1V4	Lysyl oxidase homolog 2B	Zebrafish	6	2	66.15	0.224025	762	48003	139690	13927.7	1.15155e+06	1547.09	3989.04	57104.5	118940	209583	5173.87
A0A060YWM8	A0A060YWM8	Protein Wnt	Rainbow trout	6	1	44.28	0.142902	252	28561	8431.04	12393.1	47952.6		84867.9	6176.96	21509.6	74065.7	12239.7
A0A060YWP4	A0A060YWP4	Telomerase reverse transcriptase	Rainbow trout	6	2	50.32	0.0738815	566	66119	36731.3	49677.7	86141.4	6412.74	71600.9	119158	19217.1	80902.2	16471.6
A0A060YWQ3	B5DGQ7	Beta-enolase	Atlantic salmon	10	4	152.8	0.147997	434	44947	69416.1	47056.4	526429	101463	60061.4	68358.9	152037	318735	132060
A0A060YWV7	B3DFP9	Apolipoprotein A-II	Zebrafish	7	5	336.08	0.503931	141	25250	139298	1.45878e+06	327820	4.49496e+06	3.46782e+06	1.35358e+06	567913	146039	815771
A0A060YWX7	A0A060YWX7	Uncharacterized protein	Rainbow trout	4	1	40.87	0.11534		10943	74604.8	123014	83084.8		102116	384730	23889.1	202397	140206
A0A060YX60	A5PF48	Unconventional myosin-Ic	Zebrafish	22	1	189.35	0.611529	1026	129886	121342	112739	192982	14368.2	29206.8	31412.1	31990.6	25564.3	165543
A0A060YX78	Q7SXN5	Dynamin-1-like protein	Zebrafish	4	1	35.38	0.351895	691	33500	5.90611e+06	4.45019e+06	613066	21190.8	52686.8	199593	42927.6	1.12567e+07	136535
A0A060YXH9	Q90478	Neural cell adhesion molecule L1.1	Zebrafish	6	1	64.97	0.212172	1197	54418	230836	142711	132810	6285.26	90161	72678.9	18390	48236	205885
A0A060YXK7	Q90460	CD166 antigen homolog A	Zebrafish	5	2	45.63	0.160707	564	27649	31716.3	190778	31646.7	48374.3	141234	617183	444832	397033	55825.3
A0A060YXZ2	Q5U3G1	Collectin-11	Zebrafish	11	2	102.41	0.0760016	271	87298	53494.9	2000.05	20480.8	28690.5	705.83	7944.71	5925.71	87703.9	4820.14
A0A060YY22	P35670	Copper-transporting ATPase 2	Human	3	1	24.69	0.722965	1465	42197	8212.57	159.57					5002.43	1859.63	1859.63
A0A060YY24	Q5RI43	Keratocan	Zebrafish	8	4	214.83	0.130538	348	38456	71702	34788.3	73866	71426.7	153241	137671	79582.3	236118	30216.2
A0A060YYD4	Q3T8J9	GON-4-like protein	Human	4	1	43.27	0.0848494	2241	62876	3341.86	1081.38	58768.9	1130.45	3783.75	5204.49	2019.71	4158.8	2392.11
A0A060YYH2	Q642H2	cAMP-responsive element-binding protein-like 2	Zebrafish	3	1	32.56	0.261318	119	13152	21409.4		113.437		936.071	246.625	9308.41	20154.3	17977.5
A0A060YYH8	A1XQX2	Neurexin-1b	Zebrafish	18	2	165.38	0.088081	1470	131026	48067.7	44654	219529	11171.5	176938	291110	12365.9	138028	25137.6
A0A060YYK9	Q9DE25	Forkhead box C1-A	Zebrafish	3	1	16.49	0.973098	476	38066	1040.8	1165.73	1226.42	1.23964e+06	2.04358e+06	1.03958e+06	6291.3	921618	465939
A0A060YYL7	Q14966	Zinc finger protein 638	Human	10	1	104.09	0.148818	1978	83208	300591	293053	410081	319045	368138	374539	130192	293922	383804
A0A060YYQ2	Q5U9X3	G-protein coupled receptor family C group 6 member A	Zebrafish	5	1	47.37	0.0725698	867	91830	604.741	631.266	236.537	103200			578.672	3507.98
A0A060YYQ6	Q9Y6V0	Protein piccolo	Human	20	8	191.56	0.121085	5142	121490	40241.7	87976.3	106133	79977.6	557472	113584	370947	32243.3	24587.3
A0A060YYZ2	Q6IQ32	Activity-dependent neuroprotector homeobox protein 2	Human	6	2	60	0.0710518	1131	77488	105020	1.00833e+07	101935	64352	1.90734e+06	104202	413354	100430	131654
A0A060YZ41	Q1LUA6	Triple functional domain protein	Zebrafish	10	4	109.42	0.268989	3028	116716	58789.9	225895	170006	79.1799	82140.2	23765.5	92811.2	2.70545e+06	54808.3
A0A060YZ79	Q96RK0	Protein capicua homolog	Human	7	1	81.2	0.599075	1608	36221	23190.1	3480.31	5225.65	36603.7	87052.2	221867	22091.8	296530	296530
A0A060YZ84	P01023	Alpha-2-macroglobulin	Human	11	1	418.11	0.137649	1474	48039	100221	6.64664e+06	90125.2	1.09664e+06	2.64945e+06	855197	76046.6	1.04771e+06	194930
A0A060YZF9	C0HBT3	E3 ubiquitin-protein ligase rnf146	Atlantic salmon	8	2	90.5	0.0915568	349	55838	98763.3	45537.1	22615.4	22646.8	28803	37330.4	19214.9	86461.7	26228.5
A0A060Z023	P46781	40S ribosomal protein S9	Human	4	1	39.1	0.0904239	194	22350	439074	89655.8	976954	157258	818976	5535.51	65240.7	819615	104458
A0A060Z043	X1WE18	KN motif and ankyrin repeat domain-containing protein 2	Zebrafish	9	1	140.76	0.581622	1085	99873	164068	85401.1	47704.9	1.16096e+06	1.38668e+06	615607	1.78716e+06	100577	1.07226e+06
A0A060Z052	Q7RTR2	NLR family CARD domain-containing protein 3	Human	6	2	61.82	0.331852	1065	52505	74248.3	7992.61	107000	98767	964852	348311	53748.6	217404	176130
A0A060Z097	Q8WXA3	RUN and FYVE domain-containing protein 2	Human	7	1	83.54	0.170355	606	30134	610.491			10.8031	53795.7		736.431	314.355	4950.48
A0A060Z0A3	O60315	Zinc finger E-box-binding homeobox 2	Human	10	3	139.47	0.593881	1214	68680	205041	295776	810649	9229.76	33011.6	151865	70143.9	66233.5	28101.6
A0A060Z0D2	A0A060Z0D2	Poly [ADP-ribose] polymerase	Rainbow trout	3	1	18.09	0.43621	335	38695	2340.11	27848.3	6214.61	5729.67	51018.6	7920.55	76160	84685.9	38455.3
A0A060Z0F8	Q9UJG1	Motile sperm domain-containing protein 1	Human	4	2	55.46	0.129254	213	37969	7279.08	73673.4	8372.58	19775.3	92337.8	74565	93065.3	46973.6	8805.2
A0A060Z0K1	Q96QP1	Alpha-protein kinase 1	Human	9	2	85.22	0.410024	1244	88726	444545	124016	4.7926e+06	318138	412256	931213	403.905	174231	27174.7
A0A060Z0U7	Q5SPC5	Otoferlin	Zebrafish	11	3	108.15	0.29621	1992	85319	100851	1.93983e+06	186718	44131.9	92581	72420.1	277785	340730	128919
A0A060Z0Y6	Q6NXD2	Charged multivesicular body protein 2b	Zebrafish	5	2	73.1	0.0622256	214	13862	371.968	421.424	97.4641	250229		11130.3	5166.12	99.8776	25.4688
A0A060Z161	Q6NYA0	Serine/arginine-rich splicing factor 1B	Zebrafish	9	3	75.44	0.210283	245	18225	26752.9	60070	8200.93	48191.9	209464	61308.2	15579.6	71872.7	82247.6
A0A060Z1M7	Q8JGW0	Thrombospondin-4-B	Zebrafish	3	1	67.99	0.292868	949	58391	63756.6	152512	101869	1.29147e+07	40807.6	3.27542e+06	2.61008e+06	647442	3.74144e+06
A0A060Z1N7	Q0VF49	Uncharacterized protein KIAA2012	Human	5	1	86.79	0.157651	1180	31117		4820.16	4239.29		60850.7	10611	13608.6	321206	24537.1
A0A060Z203	Q96L96	Alpha-protein kinase 3	Human	5	2	46.12	0.133015	1907	63570	651168	51729.8	56477.9	1917.4	61760.2	35661.4	809895	338893	3639.75
A0A060Z225	Q7Z570	Zinc finger protein 804A	Human	8	1	71.93	0.0682725	1209	125587	346621	117084	50906.1	37485.6	72890.2	611475	17604.5	327067	58593.4
A0A060Z254	Q13402	Unconventional myosin-VIIa	Human	5	1	63.7	0.0672594	2215	23271	65544.8	90080.3	76808	170805	132565	2823.62	3757.6	56286.8	188465
A0A060Z2A9	F1Q4S1	Probable phospholipid-transporting ATPase IIB	Zebrafish	6	2	56.57	0.0758558	1125	54593	105985	6348.53	14864	3113.92	53718.5	7695.82	11737.7	25899.4	20618.6
A0A060Z2G6	A0A1S3LFT8	emerin-like isoform X4	Atlantic salmon	3	1	35.11	0.0601015	249	14191	282786	24919.2	190129	155413	81577.5	258817	256297	76322.9	159377
A0A060Z2K7	P01023	Alpha-2-macroglobulin	Human	9	1	193.81	0.213565	1474	34731	38247.6	744813	342752	112959	77730.9	49783.8	58414.7	11026.8	115536
A0A060Z359	P45954	Short/branched chain specific acyl-CoA dehydrogenase, mitochondrial	Human	5	1	41.4	0.297444	432	19643	32534.7	2571.72	20596.4	1763.38	95202.8	2609.56	48184.7	74863.4	262544
A0A060Z3B8	Q9Y4G6	Talin-2	Human	6	1	73.22	0.100514	2542	28887	19088.1	131106	281570	235018	7135.42	17437.4	53169.2	36144.9	399208
A0A060Z3J1	Q86Y38	Xylosyltransferase 1	Human	4	2	45.1	0.0526137	959	11983	77986.6	85224.8	22458.8	6298.31	351642	105666	57888.5	78379.3	67756
A0A060Z3Y6	Q9NVI1	Fanconi anemia group I protein	Human	5	2	76.77	0.0715546	1328	18444	51134.1	55151.9	703792	103782	331233	307637	527105	72636.3	51650.2
A0A060Z3Z6	A0A060Z3Z6	Uncharacterized protein	Rainbow trout	8	1	73.05	0.467985		22298	49103.4	103443	3414.05	17690.5	2.33673e+06	25683.2	1750.72	3559.45	187.907
A0A060Z427	P18206	Vinculin	Human	11	2	118.58	0.0564434	1134	79930	1.06517e+07	10641.8	22813.8	48436.8	1.00371e+06	451762	168025	317764	124707
A0A060Z448	A0MS83	Zinc finger protein 148	Zebrafish	4	1	42.85	0.575659	808	28768	319880	265849	189954	114667	28257	140226	8650.36	36449.6	80490.2
A0A060Z472	A0A060Z472	Uncharacterized protein	Rainbow trout	8	2	79.69	0.168519		73707	9398.41	14259	1342.42	0.27228	901863	10989.7	5.60897	2388.24
A0A060Z4W3	A0A060Z4W3	Uncharacterized protein	Rainbow trout	4	1	100.39	0.399669		12312	139188	199955	246483	1.42925e+06	749657	756123	52744.3	203454	899420
A0A060Z5G1	Q15413	Ryanodine receptor 3	Human	6	1	66.39	0.263911	4870	59883	87911.9	1214.74	20028.8	4173.71	37213.9	140292	77975.5	271939	271939
A0A060Z6D5	Q6NVJ5	Disco-interacting protein 2 homolog B-A	Zebrafish	3	1	43.29	0.296978	1577	18043	32080.4	293.268	34082.9	232238	183354	68116.3	85529.3	9546.66	59451.4
A0A060Z6H1	Q7Z2Y8	Interferon-induced very large GTPase 1	Human	7	2	58.57	0.107005	2422	111132	53935.2	21470.1	151509	72307.7	80931.8	347178	40828.1	61082.1	256832
A0A060Z6T0	P48147	Prolyl endopeptidase	Human	3	1	26.44	0.177734	710	19700	11551.1	4194	12456.2	1001.14	3046.32	6679.4		5367.09	2685.83
A0A060Z709	P04114	Apolipoprotein B-100	Human	10	3	138.81	0.191429	4563	52906	73733.3	51042.8	15819.5		26325.4	14902.7	56560	48776.7	14175.2
A0A060Z740	Q4KME6	GRB10-interacting GYF protein 2	Zebrafish	4	1	37.08	0.508569	1329	29854	25465.9	154096	95892.5	3895.25	26625.5	17759.1	82694.5	60474.9	593508
A0A060Z757	P04114	Apolipoprotein B-100	Human	9	1	411.52	0.158805	4563	24381	97407.6	9322.27	271117	76885.8	886097	143480	38899.7	72899	65068.9
A0A060Z7F6	Q8TCY9	Up-regulator of cell proliferation	Human	19	1	199.7	0.151934	931	138057	267931	9409.08	3195.91	4616.27	21091.9	2529.92	2534.85	7219.54	2783.72
A0A060Z7X1	Q9Y6R7	IgGFc-binding protein	Human	10	3	99.04	0.0766053	5405	122641	68789.6	51805.4	226895	119818	98604.4	278327	168086	35769.7	217228
A0A060Z7Z9	Q1LWM5	Uncharacterized protein KIAA1522 homolog	Zebrafish	11	6	80.39	0.169692	1325	95828	117559	37385.1	236090	9204.03	13519.2	3578.54	42424.3	166076	111.42
A0A060Z857	A0A1S3QFB9	uncharacterized protein LOC106591917 isoform X1	Atlantic salmon	3	1	19.39	0.123414	1796	41773	50376.2	2952.97	28916.3	2017.61	218.77	72353.4	6029.21	39898.1	23174.8
A0A060Z876	B5X5N3	Spindle and kinetochore-associated protein 2	Atlantic salmon	9	5	65.06	0.0518959	228	25900	79199.1	71195.1	915593	137754	117012	148530	1.93958e+06	108787	18622
A0A060Z8H2	P79734	Cellular tumor antigen p53	Zebrafish	4	2	36.42	0.125346	373	8359	216759	74309.3	430185	123028	96802.3	31714.4	294273	177547
A0A060Z8J3	Q5PZ43	Xin actin-binding repeat-containing protein 1	Zebrafish	30	7	345.75	0.129599	2297	165416	456652	111268	91620.4	92537.5	186377	371880	87419.7	1.56655e+06	669385
A0A060Z982	Q9Y6V0	Protein piccolo	Human	10	2	139.77	0.0798495	5142	64688	50.1397	314.426	7.69858	534541		1055.21	1757.79	1025.84	38.3865
A0A060Z9F0	A0A060Z9F0	Uncharacterized protein	Rainbow trout	4	1	34.77	0.105377		25201	30696.4	273707	157546	62533.9	88681	139321	140634	631459	0.0563053
A0A060Z9N2	O15228	Dihydroxyacetone phosphate acyltransferase	Human	3	1	20.9	0.128903	680	24020	102873	127168	782894	1833.38	1274.01	2.99757e+06	824.891	178223	13591.2
A0A060Z9Y2	O60271	C-Jun-amino-terminal kinase-interacting protein 4	Human	7	2	64.39	0.464373	1321	41762	448867	280836	450517	452598	40509.5	70015.3	58341.3	94541.1	77930
A0A060ZA01	Q9ULS5	Transmembrane and coiled-coil domain protein 3	Human	4	1	58.69	0.133628	477	20592	205559	52797.9	54516.3	1.16785e+06	372340	582492	764.665	1.24519e+06	354282
A0A060ZAH8	B5X216	Draxin-A	Atlantic salmon	3	1	24.41	0.181947	382	23764	357156	852223	933843	128185	253562	544839	265990	247810
A0A060ZAL9	F1Q8C3	Cytochrome P450 2K6	Zebrafish	5	2	69.96	0.231054	505	44630	15298.8	4164.96	4546.28	122280	4234.96	747329	10440.5	9956.68	35715.1
A0A060ZAS6	Q9Y6R7	IgGFc-binding protein	Human	4	1	25.53	0.118212	5405	99065	29567.9	640.052	4646.37	30312.4	8981.99	4153.75	237.888		212141
A0A060ZAU7	Q6ZVF9	G protein-regulated inducer of neurite outgrowth 3	Human	13	1	140.33	0.179547	776	78762	126744	71351.1	27848.9	150903	56858.6	1.42903e+06	35882.8	161340
A0A060ZBP8	Q9Y6X0	SET-binding protein	Human	13	3	129.04	0.53056	1596	90606	45251.8	101257	141531	142851	194518	112230	50288.6	21581.7	69372.5
A0A060ZBZ6	P60852	Zona pellucida sperm-binding protein 1	Human	3	1	42.51	0.169848	638	30827	34178.1	197889	124769	393687	153174	179231	82206.8	283613	229219
A0A060ZCZ4	Q1LUA6	Triple functional domain protein	Zebrafish	3	2	54.62	0.374136	3028	21917	6181.76	2.00569e+06	48676	14700.8	18376.2	5310.93	4797.93	2899.32	1108.66
A0A060ZDJ7	Q09666	Neuroblast differentiation-associated protein AHNAK	Human	11	3	142.17	0.0726482	5890	63248	886692	437005	361849	173565	778125	404915	390025	2.38619e+06	242840
A0A060ZDQ0	P01024	Complement C3	Human	28	2	1008.04	0.133327	1663	96983	14986.7	118265	760845	1063.74	35374	88400.3	10177.8	149970	68343
A0A060ZGA1	B5RI68	transposase-like	Atlantic salmon	7	1	72.66	0.0507732	337	32694	236.82		23.1586	17142.9			58129.9
A0A060ZGA8	P0C0L4	Complement C4-A	Human	4	2	33.83	0.0571344	1744	31489	46038.1	97967.8	108560	3824.03	269439	142327	34659.7	107469	45221.5
A0A060ZGE4	A8K2U0	Alpha-2-macroglobulin-like protein 1	Human	5	1	117.44	0.0905682	1454	26631	1654.87	416.531	13.8182	180.049			7.51082e+06
A0A060ZGX5	Q8WU67	Phospholipase ABHD3	Human	4	2	28.11	0.141742	409	14443	1.56829e+06	42290.9	233216	166107	239780	181284	13389.1	195478	101793
A0A060ZHR6	P62805	Histone H4	Human	3	2	30	0.107288	103	12673	97911.9	56912.3	188762	63161.8	200190	174512	104766	252055	173300
A0A060ZM92	Q658L1	Stabilizer of axonemal microtubules 2	Human	3	2	22.86	0.299321	398	33927	469490	792241	1.09727e+06	101012	752202	126538	407840	384946	971465
A0A060ZVC3	B3DFP9	Apolipoprotein A-II	Zebrafish	5	3	413.92	0.0597589	141	18896	1.76383e+06	663600	158407	354103	883136	1.65319e+06	547406	1.82364e+06	384318
A0A060ZZT4	A0A2R9YJN9	Gig2-like protein DreE	Zebrafish	9	2	69.62	0.0588795	572	28159	14880.4	5.71364e+06	9611.41	41058.7	401333	25065.6	61382.9	3043.31	309401
A0A061A3B3	A8CVX7	Tubulin polyglutamylase ttll6	Zebrafish	3	1	27.43	0.980245	778	16576	1144.51	283.337	75469				14.0298	0.729424
A0A061A7B4	A0A061A7B4	Uncharacterized protein	Rainbow trout	3	2	159.48	0.117614		13832	123974	144594	783796	597185	171810	119402	117829	107961	155975
A0A061AD33	P00450	Ceruloplasmin	Human	5	2	182.19	0.086518	1065	31991	75188	289496	24253.2	56243.2	587534	138896	881342	91077.7	74960.3
A0A0K1LWA7	A0A0K1LWA7	Transmembrane channel protein 1	Rainbow trout	8	3	85.84	0.298388	285	33665	2018.48	3598.95	51139.4	60303.2	56888.2	20446.5	8099.19	15780.8	3842.96
A0A0P0ZG47	A0A0P0ZG47	Interleukin-27alpha-1	Rainbow trout	4	1	49.79	0.102294	292	29062	1733.12	21749.4	614399	1246.96	5038.14	29862.8	13010.3	14283	16042.7
A0A172MFI2	A0A172MFI2	Stimulated by retinoic acid protein 8	Rainbow trout	5	1	49.47	0.0855376	330	39403	1.46821e+06	722986	163755	119.769	43380.8	2.61101e+06	647340	8.2679e+06	72.3495
A0MH69	A0MH69	Bile salt export pump	Rainbow trout	16	6	153.44	0.083271	1336	148962	93047.2	2.45948e+06	170575	354455	587243	1.20683e+06	761603	71217.2	391732
A5H0J9	A5H0J9	Serum albumin	Rainbow trout	10	7	864.36	0.585774	167	19343	1.59887e+07	4.67783e+06	9.30014e+07	3.40686e+06	2.85635e+07	1.43074e+07	2.61726e+06	864629	655452
A5YVX7	A5YVX7	Myosin Va	Rainbow trout	19	6	149.63	0.332129	848	98816	4.41336e+06	8.62161e+06	1.12643e+07	2.77902e+06	2.45279e+06	1.20845e+06	1.05812e+06	5.8795e+06	156733
A7LA95	A7LA95	Potassium voltage-gated channel subfamily H member 2	Rainbow trout	10	3	85.61	0.16441	1167	131908	229056	394194	8294.73	2658.95		67328.5	81470.6	1651.5
APA11	APA11	Apolipoprotein A-I-1	Rainbow trout	28	13	1586.98	0.127342	262	29686	1.07923e+07	2.08271e+06	812574	3.30775e+07	2.90097e+06	2.9713e+06	3.07418e+06	1.17109e+06	3.19275e+06
APOA1	APOA1	Apolipoprotein A-I	Rainbow trout	16	1	460.32	0.299377	258	29685	5990.8	234617	15005.1	195.662	8747.38	2991.08	1492.11	4948.41	6912.46
C0KIP4	C0KIP4	C type lectin receptor B	Rainbow trout	5	2	194.89	0.402914	240	27480	417988	123597	165384	204163	320187	461244	854599	317671	1.94134e+06
C1BEH9	C1BEH9	Histone H2A	Rainbow trout	4	3	211.11	0.2093	128	13723	685.962	198130	3469.63	128.493	297.297	2876.03	908.102	1459.68
C1BEM6	C1BEM6	Hemoglobin subunit beta	Rainbow trout	11	1	710.07	0.238173	148	16244	719818	637353	291199	564736	2.56277e+06	2.05545e+06	1.62867e+06	708912	402793
C1BEV7	C1BEV7	Histone H5A	Rainbow trout	6	3	53.13	0.0983916	198	20860	304282	107576	297016	93168.3	288555	311201	153375	241961	62498.7
C1BEX7	C1BEX7	Hemoglobin subunit alpha-4	Rainbow trout	7	1	238.85	0.154342	146	16261	133116	348341	179070	157047	157954	98568.3	214898	176333	131474
C1BEX8	C1BEX8	Hemoglobin subunit beta-1	Rainbow trout	13	1	362.74	0.146343	147	15974	116847	401068	136161	884.994	242927	52851.7	19339.6	855078	141226
C1BEZ2	C1BEZ2	Histone H3	Rainbow trout	4	1	79.47	0.215492	136	15376	89958.8	46504	179262		167984	8283.14	69172.2	184718	159004
C1BF51	C1BF51	60S ribosomal protein L31	Rainbow trout	8	3	74.06	0.518042	130	15105	214165	272235	137594	18284	2558.02	85115	6031.71	56454.1	5680.88
C1BFG8	C1BFG8	Transcription initiation factor IIA subunit 2	Rainbow trout	3	1	43.06	0.270637	108	12390	395782	272664	925646	17857.6	106211	577096	21973.3	175676	83144.2
C1BG12	C1BG12	Leukocyte cell-derived chemotaxin 2	Rainbow trout	4	1	96.94	0.0607824	151	15144	194081	1194.42	2024.68	19.3347	7393.64	16366.3	539886	17635
C1BG67	C1BG67	Hemoglobin subunit beta-4	Rainbow trout	11	1	673.99	0.640533	148	16247	2.61042e+06	7.14572e+06	4.66406e+06	4230.52	44361.1	1.79495e+06	5.21793e+06	5.31107e+06	6.47684e+06
C1BGT5	C1BGT5	Creatine kinase, testis isozyme	Rainbow trout	8	1	100.24	0.464303	381	42879	209705	1549.82	36855.4	781.7	363.122		5330.9	1488.17	6337.9
C1BGX1	C1BGX1	Hemoglobin subunit alpha-1	Rainbow trout	3	1	75.73	0.411393	95	9954	2.57111e+06	2.16841e+06	128868	63697	299.646	13404.1	4909.16	770932	68836.5
C1BH03	C1BH03	GTPase, IMAP family member 7	Rainbow trout	6	2	65.21	0.211474	283	31939	311750	2.27007e+06	305222	97996.8	65641	386759	129737	1.52588e+06	451125
C1BHL2	C1BHL2	Proteasome subunit beta type	Rainbow trout	8	3	72.22	0.180469	205	23229	103062	343337	369730	18454.4	41634	65126.9	147896	247455	2092.34
C1BIA1	C1BIA1	Histone H5A	Rainbow trout	5	1	46.49	0.244699	198	20845			1489.5		17291.3	27732.4	485.651	167414	15396.4
C1BIC6	C1BIC6	Rho-related GTP-binding protein RhoF	Rainbow trout	5	2	48.27	0.132526	210	24474	94737.8	173047	14822.9	63521.8	27256.9	20560.1	103393	4078.34	11867.9
CO3	CO3	Complement C3	Rainbow trout	78	15	3818.61	0.251231	1640	183586	5.14659e+07	1.8553e+07	1.85886e+06	5.71289e+06	1.66589e+07	4.21841e+06	3.21069e+06	1.72014e+06	2.23313e+06
CO9	CO9	Complement component C9	Rainbow trout	16	1	398.18	0.220447	574	65589	3393.24	51247.8	47571.3	552765	19501.4	167808	8566.7	24688.1	44620.2
CP11A	CP11A	Cholesterol side-chain cleavage enzyme, mitochondrial	Rainbow trout	6	1	108.99	0.172322	514	59441	8680.42	2216.98	24501.6		1307.97	1259.22		2727.63	2187.6
D5H440	D5H440	Serum albumin 1 protein	Rainbow trout	17	6	1678.9	0.796509	281	31813	368669	959950	4.52975e+06	9.00174e+06	5.85864e+06	7.11603e+06	291830	127205	933852
D7F7W8	D7F7W8	Melanoma differentiation associated gene 5	Rainbow trout	9	3	91.94	0.330084	1002	114399	142739	136733	157574	195677	126262	147383	161412	202640	307626
E0X4I9	E0X4I9	DEC-205/CD205	Rainbow trout	14	1	131.75	0.368721	1757	202342			12.8796				1277.37	12645.1
E7BAR3	E7BAR3	Complement factor I	Rainbow trout	9	4	258.33	0.585622	581	66218	13518.9	60489.7	44348.2	171176	822222	903428	294406	30553.8	326279
F1DRC4	F1DRC4	Complement factor B/C2	Rainbow trout	7	2	104.26	0.292325	749	85227	100594	570204	1.33992e+06	126585	192345	52932.3	240159	62066.1	51496.8
F2X9C7	F2X9C7	AMP-acitvated protein kinase gamma 3 isoform	Rainbow trout	3	2	22.06	0.714551	202	23400	78793.3	223706	102835	123162	287017	315090	333970	1.1065e+06	2.06278e+06
F8LFR3	F8LFR3	Serpin peptidase inhibitor, clade F, member 2B	Rainbow trout	9	1	78.16	0.0975126	405	44830	272280	13432.4	150475	337265	95661.8	185308	188742	96521.2	43174.3
F8LSV6	F8LSV6	SOCS-1 protein	Rainbow trout	7	2	61.06	0.108443	211	25253	118417	336881	871332	298643	105328	595310	64964.2	431589	111223
G9BHI8	G9BHI8	Cyclic nucleotide gated ion channel alpha 3 variant 1	Rainbow trout	4	1	31.95	0.379219	647	74702	248597	16312.4	5157.37	274172	857193	764789	35477.3	1.97908	8192.74
H1	H1	Histone H1	Rainbow trout	8	2	94.17	0.166731	207	20791	12222.1	112881	23283.1	103565	5217.8	35724.9	3134.65	9071.33	19236.8
H2B	H2B	Histone H2B	Rainbow trout	5	1	114.8	0.290353	124	13587	9230.57	16702.7	17803.9	155964	35964.6	19926.3	13314.8	22983.6	41798.6
HBA1	HBA1	Hemoglobin subunit alpha-1	Rainbow trout	6	1	141.4	0.0568272	144	15296	296.01	5.81898		401823			83.9463	111.892
HBB1	HBB1	Hemoglobin subunit beta-1	Rainbow trout	12	1	441.54	0.18072	146	15928	21464.1	724772	55153.3	853679	154583	286812	66675.4	88798.5	113334
I2FKQ4	I2FKQ4	TGF-beta1B	Rainbow trout	4	1	35.36	0.27076	384	44582	6336.64	59032.1	9825.73	103227	1170.87	31744.8	46818.3	135826	1.13298e+06
I7F461	I7F461	Endothelial lipase 1	Rainbow trout	8	1	54.15	0.231415	454	57383	42255.2	39198.3	24449.6	23511.7	14960.4	51019.9	5961.6	19225.1
J7GTD8	J7GTD8	Cobalamin-binding protein	Rainbow trout	3	1	51.11	0.131079	413	45776	341200	121311	142877	998630	364703	644466	426029	762799	2494.33
L0R4B0	L0R4B0	Pentaxin	Rainbow trout	4	1	45.79	0.097304	224	25504	36022.1	234519	87742.5	891.337	240036	52382.1	38697	56090.6	33355.2
MX1	MX1	Interferon-induced GTP-binding protein Mx1	Rainbow trout	5	2	58.07	0.101955	621	70882	1041.56	947.296	1087.39	1.03753e+06	303.126	199.43	478.634	1131.09	89.7925
NOS2	NOS2	Nitric oxide synthase, inducible	Rainbow trout	6	1	51.74	0.10495	470	53922	289637	169159	666488	479311	218001	142017	160506	257698	192706
P79825	P79825	Hemopexin-like protein	Rainbow trout	14	4	677.73	0.27574	446	51106	1.15065e+06	5.43593e+06	9.11684e+06	1.19144e+07	1.32539e+07	1.20478e+07	1.09203e+07	2.54633e+06	2.48087e+06
Q009X7	Q009X7	Multidrug resistance associated protein 2	Rainbow trout	14	3	151.07	0.0592537	1579	178003	45068.3	16004.6	11755.4	1272.87	307408	158663	9615.17	67224.6	28868.9
Q0VJ92	Q0VJ92	Perforin	Rainbow trout	10	3	86.32	0.0513247	589	66802	23653.7	6140.77	26089.7	44907.5	6544.66	21613.9	20876.3	93211.2	2237.29
Q1A752	Q1A752	Transferrin	Rainbow trout	16	2	193.78	0.0902631	690	10636	14362.3	49621.3	170074	123940	69900.6	4785.36	61552.5	15586.3	5955.21
Q2L4Q6	Q2L4Q6	Complement factor H	Rainbow trout	18	2	694.31	0.998127	1231	96036	24650.8	72365.8	23621.2	861081	563485	361054	121259	125714	217355
Q2MD38	Q2MD38	Properdin P factor complement 2	Rainbow trout	5	2	74.1	0.596097	1686	52490	114735	492032	47154.3	9441.95	9782.88	6937.73	10168.6	35966.2	161027
Q2WFI5	Q2WFI5	Sex hormone-binding globulin	Rainbow trout	7	3	253.84	0.0544812	397	43965	329518	108340	6.79721e+06	431282	421843	955802	913208	369742	271585
Q4LAN6	Q4LAN6	C-type MBL-2 protein	Rainbow trout	5	2	175.68	0.0586219	186	20940	156461	753291	2471.47	28120.1	136310	64064.7	2.14686e+06	59724.2	16301.6
Q4QZ18	Q4QZ18	Complement factor H1 protein	Rainbow trout	9	2	265.75	0.24566	484	46076	70254.2	12206	164211	402.523	20312.7	12757.6	121670	14779.9	14096.9
Q4QZ25	Q4QZ25	Complement component C9	Rainbow trout	12	1	352.18	0.220447	601	68118	2099.14	31703.2	29428.7	341954	12064.1	103810	5299.57	15272.6	27603.1
Q5DVP8	Q5DVP8	Plasminogen	Rainbow trout	18	4	427.9	0.822871	814	93336	724688	517399	318081	131415	56208.1	91827	111993	203065	44304.5
Q5FBT2	Q5FBT2	Sub-family B ATP-binding cassette transporter 2	Rainbow trout	8	2	77.59	0.0855121	723	80971	88215.2	18848.1	69065	19036.6	2.65996e+06	51416	24706.1	103688	66086.6
Q6H964	Q6H964	Complement component C6	Rainbow trout	18	1	370.75	0.0861485	941	109631	2.43626e+06	5505.93	76509	15284.1	79444.5	26717.2	107329	24314.5	10561.3
Q6R5C2	Q6R5C2	Sulfate anion transporter 1	Rainbow trout	5	1	40.64	0.472351	693	76992	80551.7	858121	7441.63			470.342		66669.8	16.6645
Q6VYM4	Q6VYM4	Sodium/potassium-transporting ATPase subunit alpha	Rainbow trout	7	1	110.56	0.132774	1029	115029	3758.36	6774.61	849215	17830.5	7761.84	624.068	6878.8	1987.75	6983.28
Q70TF5	Q70TF5	Complement C4	Rainbow trout	25	4	647.92	0.950362	1724	194353	41787.8	321335	133921	3.33143e+06	2.53319e+06	1.55847e+06	993504	1.13132e+06	3.66082e+06
Q70W32	Q70W32	C1 inhibitor	Rainbow trout	9	2	310.65	0.327371	611	69065	201605	336598	72938.5	2.27169e+06	535534	554780	987582	135660	145598
Q71AW5	Q71AW5	Cytochrome P450	Rainbow trout	9	1	95.97	0.550088	505	59703	7.64853e+07	3.13458e+07	977183	24685.6	11163.6	24213.4	25914.9	5.69002e+07	339290
Q7ZZW1	Q7ZZW1	Alpha-1-antiproteinase-like protein	Rainbow trout	16	8	788.38	0.142515	426	47669	808349	1.36992e+06	7.30291e+06	105181	1.12043e+06	1.39144e+06	824848	1.92958e+06	91284.4
Q8AYF9	Q8AYF9	Transferrin	Rainbow trout	4	1	69.22	0.181928	690	3088	25092.2	44228.4	14309.5	3.87577	2593.97	3009.51	88139.4	1.85969e+06	49.5286
Q8AYG2	Q8AYG2	Transferrin	Rainbow trout	5	4	180.01	0.109097	691	8634	1.25934e+06	1.98391e+06	748419	4.874e+06	509114	5.10678e+06	2.29686e+06	1.70254e+06	3.20745e+06
Q8JJ68	Q8JJ68	C-type mannose-binding lectin	Rainbow trout	3	1	155.76	0.500761	185	20891	159354	341031	2.49532e+06	3417.98	4615.39	8342.77	446.936	259585	27944.6
Q90W74	Q90W74	Type I keratin E7	Rainbow trout	12	1	109.03	0.0918703	438	49208	140622	1.55102e+06	392970	86510.6	588482	523472	1.78435e+06	638567	266099
Q90W76	Q90W76	Type II keratin E1	Rainbow trout	16	1	236.18	0.35796	618	62305	23552.8	2513.39	5206.3	11173.7	7959.45	18342.1	12258.8	74793.5	54624.1
Q90WD3	Q90WD3	Cytochrome P450 3A45	Rainbow trout	9	3	97.42	0.26659	518	59422	11143.9	173470	293497	301225	948019	786530	211758	312011	30999.1
Q90XC3	Q90XC3	Zona radiata structural protein	Rainbow trout	3	1	35.39	0.0605666	540	45928	1921.15	986562	5207.09	7224.9	2954.51	40076.2	17009.8	32317.7	6261.77
Q90XS7	Q90XS7	Complement component C5	Rainbow trout	15	1	546.29	0.126202	745	84060	1.65547e+06	63567	70936.3	340287	483805	464895	205031	131188	125375
Q90Z48	Q90Z48	Glyceraldehyde phosphate dehydrogenase	Rainbow trout	36	7	464.21	0.991641	334	36422	172232	157753	175317	353538	273316	374327	161795	148605	98903.6
Q90ZF1	Q90ZF1	Glyceraldehyde-3-phosphate dehydrogenase	Rainbow trout	9	1	248.12	0.24524	334	36055	2736.29	239540	184802	23936.8	39237	516222	4899.54	3792.64	11750.4
Q98977	Q98977	Complement component C3-3	Rainbow trout	33	1	956.31	0.0688386	1614	182140	995876	46701.1	101592	425219	100750	61361.2	379129	71513.1	23329.7
Q98T97	Q98T97	Phosphoenolpyruvate carboxykinase	Rainbow trout	10	1	91.81	0.144815	635	70138	6707.17	8025.05	3407.85	483.067	2012.01	3063.57	12102.1	1098.82
Q9DDG7	Q9DDG7	Alpha-1 enolase-1	Rainbow trout	5	1	73.57	0.117228	434	40133	86204.8	76651.1	146724	487326	90191.2	116378	49959.3	1.01199e+06	9.23438
Q9DDV9	Q9DDV9	Complement component C3-4	Rainbow trout	31	1	582.08	0.173302	1684	191375	760913	214841	660221	586096	1.25086e+06	208652	405302	264762	96903.9
Q9DFD7	Q9DFD7	Prostaglandine D synthase	Rainbow trout	3	1	84.39	0.184346	170	19237	80.2417	200.608	4442.35		271.226		46731.7	19006.1
Q9DFD9	Q9DFD9	C-type lectin 2-2	Rainbow trout	6	1	65.02	0.268213	85	10053	3.46139e+06	125398	13803.4	11.3189	5104.41	2489.04	146.886	983843	89009.3
Q9DFF7	Q9DFF7	Biotinidase 2	Rainbow trout	3	1	41.69	0.245968	126	14094	132347	13.9203	750.234	8387.4	581740	37554.2	27447.6	89251.1	94867.8
Q9DFF8	Q9DFF8	Biotinidase 1	Rainbow trout	7	3	103.77	0.179426	543	12376	281381	1.90279e+06	1.08748e+06	205328	30224.9	1.7818e+06	28790.4	416484	163480
Q9DFF9	Q9DFF9	Cysteine proteinase	Rainbow trout	7	1	95.88	0.513914	115	13175	12526.6	9823.64	53240.6	423178	52384.5	27128.2	199163	1.11586e+06	135404
Q9PT02	Q9PT02	Apolipoprotein E	Rainbow trout	9	2	300.47	0.0759758	275	31084	9839.79	8895.48	29874.7	12691.9	67819.6	35084.8	2081.98	30734.6	134918
Q9PT13	Q9PT13	Serotransferrin	Rainbow trout	41	1	2956.8	0.0856947	691	76918	1138.64	67146.2	65642.6	71376.8	8702.49	44275.8	1.47224e+06	4659.59
Q9PT14	Q9PT14	Precerebellin-like protein	Rainbow trout	3	1	129.63	0.171743	182	20042	550175	156933	77819.8	12566.4	80813.6	69562.1	9.53638e+06	1.06963e+06	14813.6
Q9PU67	Q9PU67	Serotransferrin	Rainbow trout	19	2	889.65	0.551697	691	76631	73361.4	473143	475389	2.00634e+06	1.198e+06	797481	1.60538e+06	1.76299e+06	711597
Q9PU68	Q9PU68	Serotransferrin	Rainbow trout	19	1	795.7	0.138145	691	76750	13395	14124.7	14887.1		7779.55	4278.57	88020.9	2819.98	58.2348
Q9YGE7	Q9YGE7	Complement factor Bf-1	Rainbow trout	14	1	312.68	0.136605	743	85013	51592.8	73365.4	61431.8	218603	186410	104442	21052	173735	440003
S0F2P2	S0F2P2	Creatine kinase, muscle	Rainbow trout	10	1	265.79	0.0781301	381	43112	186571	1756.12	4803.53	33056.3	7646.09	10419.5	130.573	24450	17589.8
W5S0K3	W5S0K3	Peroxiredoxin 4 variant 2	Rainbow trout	5	1	56.78	1	209	23602	3211.3	336.091	7298.23				0.45859
W8W0X1	W8W0X1	Glutathione peroxidase 4a1	Rainbow trout	4	1	162.04	0.173491	200	22625	39389.1	638532	19832	1.07087e+06	735675	76714.7	777589	379737	145751
