# Supplementary material for: Plasma proteome profiling of freshwater and seawater life stages of rainbow trout (Oncorhynchus mykiss)
Source: PLoS One. 2020 Jan 3;15(1):e0227003. doi: 10.1371/journal.pone.0227003 (PMC6941806; doi:10.1371/journal.pone.0227003)
Supplement: S3 File — (XLSX) [file pone.0227003.s007.xlsx]

## Sheet: S3 File
S3 File: Quantified peptide ions in enriched blood plasma (EP) pools of parr, smolt and post-smolt rainbow trout.												Normalized abundance (EP)
							Best identification					Parr			Smolt			Post-smolt
Peptide identifier	Ions used in quantitation	Ions	Deconvoluted peptide ions	Deconvoluted charges	Retention time (min)	Neutral mass	Score	Sequence	Modifications	Accession	Description	Parr EP 1	Parr EP 2	Parr EP 3	Smolt EP 1	Smolt EP 2	Smolt EP 3	Post-smolt EP 1	Post-smolt EP 2	Post-smolt EP 3
16.32_1254.6240n	0	1	#43	2	16.3165	1254.62	14.74	YTVSAENASGEK		A0A060WJM9_ONCMY	Uncharacterized protein OS=Oncorhynchus mykiss GN=GSONMT00073231001 PE=4 SV=1	1.88561e+06	1.53612e+06	1.48019e+06	1.9133e+08	7.34739e+07	1.66254e+08	337151	849454	6.23687e+06
15.63_860.4546n	0	1	#65	2	15.6293	860.455	18.46	QMDKALR		A0A060WJM9_ONCMY	Uncharacterized protein OS=Oncorhynchus mykiss GN=GSONMT00073231001 PE=4 SV=1	1.31865e+07	5.74689e+06	4.71626e+06	719832	275006	734313	1.07316e+06	434023	524951
17.91_898.5285n	0	1	#90	2	17.9148	898.528	10.74	IIIKEAGR		A0A060WJM9_ONCMY	Uncharacterized protein OS=Oncorhynchus mykiss GN=GSONMT00073231001 PE=4 SV=1	1.80024e+07	1.91283e+07	6.45032e+07	1.12455e+07	4.48671e+06	3.77724e+06	3.8069e+06	8.75034e+07	1.22646e+07
16.13_1044.5620n	0	1	#139	2	16.1283	1044.56	11.76	EGQIIGSSVR		A0A060WJM9_ONCMY	Uncharacterized protein OS=Oncorhynchus mykiss GN=GSONMT00073231001 PE=4 SV=1	3.91152e+07	6.22312e+07	3.7825e+07	8.89886e+06	1.4992e+07	2.80068e+07	2.38022e+06	9.47174e+06	8.93046e+06
23.52_1044.5672n	0	1	#1338	2	23.5177	1044.57	21.69	EGQIIGSSVR		A0A060WJM9_ONCMY	Uncharacterized protein OS=Oncorhynchus mykiss GN=GSONMT00073231001 PE=4 SV=1	181137	374757	232075	240888	234619	228592	699652	106760	221101
20.18_1707.8607n	0	2	#166,#4616	2,3	20.1763	1707.86	4.46	HAGRYIITAENAAGHK		A0A060WJM9_ONCMY	Uncharacterized protein OS=Oncorhynchus mykiss GN=GSONMT00073231001 PE=4 SV=1	6.09616e+06	356281	2.19121e+06	2.21538e+06	1.68821e+06	1.80963e+06	2.9798e+06	763326	4.48874e+06
21.32_1707.8644n	0	1	#227	2	21.3157	1707.86	5	HAGRYIITAENAAGHK		A0A060WJM9_ONCMY	Uncharacterized protein OS=Oncorhynchus mykiss GN=GSONMT00073231001 PE=4 SV=1	330472	3.37896e+06	84994.2	626503	1.29313e+06	1.17099e+06	232509	1.14948e+06	797877
22.43_1707.8573n	0	8	#2414,#4670,#6300,#2400,#1902,#768,#274,#9651	2,2,2,2,2,2,2,2	22.4252	1707.86	9.08	HAGRYIITAENAAGHK		A0A060WJM9_ONCMY	Uncharacterized protein OS=Oncorhynchus mykiss GN=GSONMT00073231001 PE=4 SV=1	1.49998e+06	1.82382e+06	5.28551e+06	978210	1.30033e+06	351753	1.08605e+06	767921	1.41086e+07
15.24_931.4960n	0	1	#415	2	15.2444	931.496	11.33	GIKASDVSR		A0A060WJM9_ONCMY	Uncharacterized protein OS=Oncorhynchus mykiss GN=GSONMT00073231001 PE=4 SV=1	1.90413e+06	1.36309e+06	1.12112e+06	41557.3	21421.9	108479		58.0271	4.5597
14.91_1196.5469n	0	1	#560	2	14.9133	1196.55	26.22	SDSGKYNVTVK		A0A060WJM9_ONCMY	Uncharacterized protein OS=Oncorhynchus mykiss GN=GSONMT00073231001 PE=4 SV=1	3.57563e+06	318221	545551	43517.4	321819	724667	7.14425		26.9903
30.40_1092.6091n	0	1	#633	2	30.4049	1092.61	17.61	CTIAATANGSK	[1] Carbamidomethyl (C)	A0A060WJM9_ONCMY	Uncharacterized protein OS=Oncorhynchus mykiss GN=GSONMT00073231001 PE=4 SV=1	110704	948167	40610.8	461182	321395	780144	5221.4	1.27818e+06	1.00262e+06
21.61_4615.2919n	0	2	#674,#1294	3,4	21.6055	4615.29	6.51	YDISASNTSGITKMFINIVVLDRPGPPTGPIEVGEVTESTVALK		A0A060WJM9_ONCMY	Uncharacterized protein OS=Oncorhynchus mykiss GN=GSONMT00073231001 PE=4 SV=1	77583.2	30468.3	9650.73	4.66267e+07	8.43858e+07	9.02762e+07	63722.8	181128	67542
17.85_986.5818n	0	1	#809	2	17.8547	986.582	8.83	VAARNIMGR		A0A060WJM9_ONCMY	Uncharacterized protein OS=Oncorhynchus mykiss GN=GSONMT00073231001 PE=4 SV=1	13404.9	22536	729772	6638.72	2445.05	1812.71	2.57097e+06	375262	27889.5
20.65_986.5826n	0	1	#955	2	20.6533	986.583	6.55	VAARNIMGR		A0A060WJM9_ONCMY	Uncharacterized protein OS=Oncorhynchus mykiss GN=GSONMT00073231001 PE=4 SV=1	987212	1.15691e+06	383883	415409	512243	186225	674419	1.65785e+06	2.22369e+06
20.07_1162.6220n	0	1	#1305	2	20.0696	1162.62	6.88	TTLSIRDAMR		A0A060WJM9_ONCMY	Uncharacterized protein OS=Oncorhynchus mykiss GN=GSONMT00073231001 PE=4 SV=1	224833	209498	294211	159366	395626	95232.7	413930	479649	186185
19.73_1016.6105n	0	1	#2418	2	19.7313	1016.61	12.83	KLSVVDQTK		A0A060WJM9_ONCMY	Uncharacterized protein OS=Oncorhynchus mykiss GN=GSONMT00073231001 PE=4 SV=1	75942	60531.7	9992.27	10230.5	20321.6	823.617	192295	204.199	22475.5
17.49_1885.9163n	0	1	#2471	2	17.4946	1885.92	1.5	LTEGDEYMFRVAAVNR	[8] Oxidation (M)	A0A060WJM9_ONCMY	Uncharacterized protein OS=Oncorhynchus mykiss GN=GSONMT00073231001 PE=4 SV=1	110125	174349	406513	5.90428e+06	1.37378e+06	1.98443e+06	2.38294e+06	55054.1	6135.88
20.50_1360.6793n	0	1	#3922	3	20.498	1360.68	15.95	TPTSTPPPPTIPR		A0A060WJM9_ONCMY	Uncharacterized protein OS=Oncorhynchus mykiss GN=GSONMT00073231001 PE=4 SV=1	443.239		382.271		3988.38	1552.28	121.651	763.754	123733
22.14_2606.2597n	0	1	#3927	3	22.1445	2606.26	11.44	DGVQITKSMMDTTTVAGSSMLFVR	[10] Oxidation (M)|[20] Oxidation (M)	A0A060WJM9_ONCMY	Uncharacterized protein OS=Oncorhynchus mykiss GN=GSONMT00073231001 PE=4 SV=1	332.012			92406.9	181148	337456	5073.16	18316.8	3.06047e+06
22.31_1840.0756n	0	1	#7214	3	22.3073	1840.08	10.32	KSATCTVLTLDKPGPPR	[5] Carbamidomethyl (C)	A0A060WJM9_ONCMY	Uncharacterized protein OS=Oncorhynchus mykiss GN=GSONMT00073231001 PE=4 SV=1	94986.5	27321.5	82393	12682.8	3913.76	18777.1	227846	143926	31963.3
25.03_1152.5852n	0	1	#7425	2	25.0254	1152.59	10.83	GNEYIFRVR		A0A060WJM9_ONCMY	Uncharacterized protein OS=Oncorhynchus mykiss GN=GSONMT00073231001 PE=4 SV=1	58838.2	281783	20746	33558	788.889	12167.1	69616	118704	50444.2
14.88_1011.4331n	0	1	#7479	2	14.884	1011.43	8.08	ETSQMNFR		A0A060WJM9_ONCMY	Uncharacterized protein OS=Oncorhynchus mykiss GN=GSONMT00073231001 PE=4 SV=1	27942.8	398.456	20529.9	492.217	717.872	6258.45
20.61_1044.5643n	0	1	#52	2	20.6081	1044.56	12.01	EGQIIGSSVR		A0A060WJM9_ONCMY	Uncharacterized protein OS=Oncorhynchus mykiss GN=GSONMT00073231001 PE=4 SV=1	2.08419e+07	3.93467e+07	4.11952e+07	1.33736e+06	830916	3.44889e+07	1.76568e+06	693467	2.66493e+06
21.32_898.5302n	0	1	#66	2	21.3153	898.53	14.99	IIIKEAGR		A0A060WJM9_ONCMY	Uncharacterized protein OS=Oncorhynchus mykiss GN=GSONMT00073231001 PE=4 SV=1	9.21342e+06	1.53851e+07	2.68341e+07	1.89675e+06	1.48786e+06	6.75927e+06	1.91018e+06	1.03067e+07	3.31708e+06
17.45_860.4494n	0	1	#373	2	17.4523	860.449	10.09	QMDKALR		A0A060WJM9_ONCMY	Uncharacterized protein OS=Oncorhynchus mykiss GN=GSONMT00073231001 PE=4 SV=1	485290	613350	259610	10189.9	96429.8	488447	318181	40694.5
20.49_1001.5479n	0	1	#427	2	20.4938	1001.55	10.78	VTIASIGLTK		A0A060WJM9_ONCMY	Uncharacterized protein OS=Oncorhynchus mykiss GN=GSONMT00073231001 PE=4 SV=1	2.47134e+06	4.95577e+06	2.95731e+06	526326	196302	617581	1.04628e+06	277462	3.16793e+06
21.52_990.4500n	0	1	#478	2	21.5225	990.45	14.26	VFAINDKGK		A0A060WJM9_ONCMY	Uncharacterized protein OS=Oncorhynchus mykiss GN=GSONMT00073231001 PE=4 SV=1	1.16008e+06	1.91849e+06	3.40189e+06	506603	89323.6	843925	856979	96923.8	1.7612e+06
23.05_1707.8585n	0	1	#555	2	23.0486	1707.86	2.14	HAGRYIITAENAAGHK		A0A060WJM9_ONCMY	Uncharacterized protein OS=Oncorhynchus mykiss GN=GSONMT00073231001 PE=4 SV=1	3.22188e+06	2.38846e+06	2.17817e+06	150176	83693.5	351944	169888	116486	630648
21.84_806.3982n	0	1	#616	2	21.8424	806.398	18.33	SGGAIKMK	[7] Oxidation (M)	A0A060WJM9_ONCMY	Uncharacterized protein OS=Oncorhynchus mykiss GN=GSONMT00073231001 PE=4 SV=1	1.05412e+06	937107	1.11446e+06	299646	492498	868699	563222	558671	1.05608e+06
18.33_2224.1251n	2	2	#3691,#650	2,3	18.3306	2224.13	16.5	VLDTPGPVVGLDATDIKQTSAK		A0A060WJM9_ONCMY	Uncharacterized protein OS=Oncorhynchus mykiss GN=GSONMT00073231001 PE=4 SV=1	564846	1.35266e+06	611252	5.01287e+06	457742	483666	2.8746e+07	2.91031e+06	4.0651e+06
22.40_986.5873n	0	1	#1234	2	22.3965	986.587	6.29	TYMAKFVK		A0A060WJM9_ONCMY	Uncharacterized protein OS=Oncorhynchus mykiss GN=GSONMT00073231001 PE=4 SV=1	61781.9	302505	83454.1	71581.1	10702.1	75964.3	60918	34023.2	217244
22.81_892.4527n	0	1	#1238	2	22.8129	892.453	10.29	NYVVDKR		A0A060WJM9_ONCMY	Uncharacterized protein OS=Oncorhynchus mykiss GN=GSONMT00073231001 PE=4 SV=1	270123	125936	148369	133115	20377.3	159011	90712.7	122767	97338
15.90_1178.6028n	0	1	#1882	2	15.9039	1178.6	6.67	EISGYILEKK		A0A060WJM9_ONCMY	Uncharacterized protein OS=Oncorhynchus mykiss GN=GSONMT00073231001 PE=4 SV=1	27192.1	6370.65	55076.9	1.87272e+06	2.59501e+06	33157	1735.84	920290
14.97_1443.7560n	0	1	#2091	2	14.9654	1443.76	7.08	ASDITDPVLVSAEK		A0A060WJM9_ONCMY	Uncharacterized protein OS=Oncorhynchus mykiss GN=GSONMT00073231001 PE=4 SV=1	27330.7	0.0640035	5155.43	203545	973447	256.161	129.796	7.02313e+06
15.45_1885.8581n	0	1	#2100	2	15.4468	1885.86	2.26	LTEGDEYMFRVAAVNR	[8] Oxidation (M)	A0A060WJM9_ONCMY	Uncharacterized protein OS=Oncorhynchus mykiss GN=GSONMT00073231001 PE=4 SV=1	83878.4	43.5065	25798.8	822267	3.01557e+06	6878.68	26716.6	1.23713e+07	34.5752
18.27_1019.5387n	0	1	#2637	2	18.2699	1019.54	8.5	EMTGKWIR		A0A060WJM9_ONCMY	Uncharacterized protein OS=Oncorhynchus mykiss GN=GSONMT00073231001 PE=4 SV=1	7597.13	13301.3	19857.9	62882.5	109611	1.52423e+06	25430.4	35947.2
26.67_876.4482n	0	2	#2869,#1525	2,2	26.667	876.448	9.48	AGSMVKIR	[4] Oxidation (M)	A0A060WJM9_ONCMY	Uncharacterized protein OS=Oncorhynchus mykiss GN=GSONMT00073231001 PE=4 SV=1	1.04928e+06	3.15025e+06	37956.4	46952.1	298282	1.15896e+06	524282	485819	834.124
14.26_1470.6921n	0	1	#4021	2	14.2607	1470.69	2.85	VYDTPGPTGPIKVK		A0A060WJM9_ONCMY	Uncharacterized protein OS=Oncorhynchus mykiss GN=GSONMT00073231001 PE=4 SV=1	5000.71			19947	163048		76.3564	992519	378.963
17.10_1180.5469n	0	1	#7749	2	17.0975	1180.55	9.78	TTRVNFGGSDK		A0A060WJM9_ONCMY	Uncharacterized protein OS=Oncorhynchus mykiss GN=GSONMT00073231001 PE=4 SV=1	21180.7	9122.37	12536.5	51220.2	96711.8	21371.5	31681.2	120471
20.89_1044.5649n	0	1	#53	2	20.8926	1044.56	13.59	EGQIIGSSVR		A0A060WJM9_ONCMY	Uncharacterized protein OS=Oncorhynchus mykiss GN=GSONMT00073231001 PE=4 SV=1	5.68236e+07	3.63366e+07	4.6593e+07	1.12861e+07	7.37555e+06	502614	1.26762e+06	457045	1.15462e+06
17.92_1044.5656n	0	1	#68	2	17.9206	1044.57	6.63	EGQIIGSSVR		A0A060WJM9_ONCMY	Uncharacterized protein OS=Oncorhynchus mykiss GN=GSONMT00073231001 PE=4 SV=1	1.1418e+06	2.82676e+06	415624	1.69153e+07	1.09415e+07	1.23246e+06	768679	682537	1.28712e+06
21.62_898.5311n	0	1	#72	2	21.6209	898.531	18.75	IIIKEAGR		A0A060WJM9_ONCMY	Uncharacterized protein OS=Oncorhynchus mykiss GN=GSONMT00073231001 PE=4 SV=1	2.39742e+07	1.76218e+07	9.18692e+06	2.74328e+06	2.20599e+06	228723	908713	624759	1.06137e+06
19.24_898.5313n	0	1	#165	2	19.2357	898.531	11.47	IIELGQAR		A0A060WJM9_ONCMY	Uncharacterized protein OS=Oncorhynchus mykiss GN=GSONMT00073231001 PE=4 SV=1	279256	862409	9402.57	631880	2.58948e+06	95424	56442.8	120889	113522
21.85_850.4868n	0	1	#288	2	21.8515	850.487	3.39	AFANVTTK		A0A060WJM9_ONCMY	Uncharacterized protein OS=Oncorhynchus mykiss GN=GSONMT00073231001 PE=4 SV=1	1.06939e+06	619193	1.22234e+06	703991	281110	29730.6	85810.9	65739.7	183827
35.24_926.5562n	0	1	#337	2	35.2374	926.556	12.77	SPSPLATVR		A0A060WJM9_ONCMY	Uncharacterized protein OS=Oncorhynchus mykiss GN=GSONMT00073231001 PE=4 SV=1	1.12337e+06	367463	120524	676951	674300		209.264		5.65462
23.22_1707.8596n	0	1	#518	2	23.2228	1707.86	3.41	HAGRYIITAENAAGHK		A0A060WJM9_ONCMY	Uncharacterized protein OS=Oncorhynchus mykiss GN=GSONMT00073231001 PE=4 SV=1	2.32161e+06	2.33458e+06	418644	682458	1.11851e+06	3995.3	32170.9	13435.1	120787
21.88_990.4506n	0	1	#680	2	21.8804	990.451	8.99	MNSNIKER		A0A060WJM9_ONCMY	Uncharacterized protein OS=Oncorhynchus mykiss GN=GSONMT00073231001 PE=4 SV=1	1.00198e+06	1.1984e+06	799534	215506	302036	19520.9	47458.8	69514.7	81214.6
19.25_1885.8635n	0	2	#1183,#8868	2,3	19.2503	1885.86	8.69	LTEGDEYMFRVAAVNR	[8] Oxidation (M)	A0A060WJM9_ONCMY	Uncharacterized protein OS=Oncorhynchus mykiss GN=GSONMT00073231001 PE=4 SV=1	1.16927e+06	1.31257e+06	2.04582e+06	5.60282e+06	1.89315e+07	12845.1	26979.7	28851	167675
13.48_1885.8522n	0	3	#6479,#2862,#989	2,2,2	13.481	1885.85	8.71	LTEGDEYMFRVAAVNR	[8] Oxidation (M)	A0A060WJM9_ONCMY	Uncharacterized protein OS=Oncorhynchus mykiss GN=GSONMT00073231001 PE=4 SV=1	2.86947e+06	2.01136e+06	49136.8	610959	581239	513183	6.4766e+06	7.32172e+06	6.47094e+06
17.92_1885.8176n	0	1	#3643	2	17.9206	1885.82	12.79	LTEGDEYMFRVAAVNR	[8] Oxidation (M)	A0A060WJM9_ONCMY	Uncharacterized protein OS=Oncorhynchus mykiss GN=GSONMT00073231001 PE=4 SV=1	616420	1.79989e+06	673365	577335	1.94284e+06	67324.6	61811.7	163545	145679
22.00_1240.5685n	0	1	#1519	2	21.9972	1240.57	5.52	CESNYLKVTK	[1] Carbamidomethyl (C)	A0A060WJM9_ONCMY	Uncharacterized protein OS=Oncorhynchus mykiss GN=GSONMT00073231001 PE=4 SV=1	798488	537211	765646	184847	67311.6	158305	36756.6	57756.6	92615.3
13.55_1885.8609n	0	1	#1686	2	13.5538	1885.86	5.28	KEVVSMQPFSLDHTPR	[6] Oxidation (M)	A0A060WJM9_ONCMY	Uncharacterized protein OS=Oncorhynchus mykiss GN=GSONMT00073231001 PE=4 SV=1	18158.6	311.219		4666.34	132.661	8.41017e+06	62126.4	3.35697e+06	2558.67
22.05_929.5650n	0	1	#1970	2	22.0542	929.565	17.11	AGQSKPSKK		A0A060WJM9_ONCMY	Uncharacterized protein OS=Oncorhynchus mykiss GN=GSONMT00073231001 PE=4 SV=1	18034.5	76001.7	6400.07	110.075	3320.75		97.2397
18.51_966.4646n	0	1	#2611	2	18.507	966.465	8.46	IMVDAKFK	[2] Oxidation (M)	A0A060WJM9_ONCMY	Uncharacterized protein OS=Oncorhynchus mykiss GN=GSONMT00073231001 PE=4 SV=1	175900	381127	346684	52445.8	101943	89251.7	51316.1	48079.3	138140
14.72_1232.6816n	0	1	#3686	2	14.7217	1232.68	9.14	WVSDGKELATK		A0A060WJM9_ONCMY	Uncharacterized protein OS=Oncorhynchus mykiss GN=GSONMT00073231001 PE=4 SV=1	1888.31	13.8977		3800.26		279260	9666.8	162619	1639.64
13.17_1197.5583n	0	1	#4206	2	13.1725	1197.56	6.17	TGAEYQFRVK		A0A060WJM9_ONCMY	Uncharacterized protein OS=Oncorhynchus mykiss GN=GSONMT00073231001 PE=4 SV=1	1594.03	503.861	73.8848	11985.5	66.5103	3.11528e+06	15359.8	1.94368e+06	19.2157
19.28_898.5339n	0	1	#70	2	19.2822	898.534	13.62	IIIKEAGR		A0A060WJM9_ONCMY	Uncharacterized protein OS=Oncorhynchus mykiss GN=GSONMT00073231001 PE=4 SV=1	1.80151e+06	3.97599e+06	6.16653e+06	1.25326e+06	2.54486e+06	1.20602e+06	338285	178206	237178
16.09_898.5342n	0	1	#364	2	16.0882	898.534	11.7	IIELGQAR		A0A060WJM9_ONCMY	Uncharacterized protein OS=Oncorhynchus mykiss GN=GSONMT00073231001 PE=4 SV=1	389975	826026	327003	24369.7	42413.6	1.39859e+06	565750	322435	237560
18.50_898.5306n	0	1	#79	2	18.5023	898.531	11.98	IIELGQAR		A0A060WJM9_ONCMY	Uncharacterized protein OS=Oncorhynchus mykiss GN=GSONMT00073231001 PE=4 SV=1	7.0879e+06	1.54723e+07	6.19465e+06	951707	955439	5.88391e+06	256037	833707	645062
19.52_986.5906n	0	1	#149	2	19.5187	986.591	8.49	VAARNIMGR		A0A060WJM9_ONCMY	Uncharacterized protein OS=Oncorhynchus mykiss GN=GSONMT00073231001 PE=4 SV=1	224360	438814	4.43759e+06	242011	3.05298e+06	563973	390356	37278.4	160378
20.12_1707.8639n	0	1	#215	2	20.1176	1707.86	4.12	HAGRYIITAENAAGHK		A0A060WJM9_ONCMY	Uncharacterized protein OS=Oncorhynchus mykiss GN=GSONMT00073231001 PE=4 SV=1	3.92544e+06	3.35615e+06	2.52611e+06	4.51324e+06	8.11956e+06	1.60835e+06	68964.3	29623.5	74767.9
18.42_1131.5368n	0	1	#355	2	18.4157	1131.54	5.33	LNESIASDAGR		A0A060WJM9_ONCMY	Uncharacterized protein OS=Oncorhynchus mykiss GN=GSONMT00073231001 PE=4 SV=1	1.50987e+06	1.33702e+06	1.05545e+06	2.5728e+06	3.31477e+06	4.85467e+06	204671	7197.35	54887.1
18.73_1112.6174n	0	1	#503	2	18.7349	1112.62	11.45	SPGPPGTPYIK		A0A060WJM9_ONCMY	Uncharacterized protein OS=Oncorhynchus mykiss GN=GSONMT00073231001 PE=4 SV=1	1.00782e+06	874002	1.11113e+06	1.37644e+06	7.34366e+06	3.19576e+06	475557	17416.6	340014
16.99_860.4494n	0	1	#564	2	16.9899	860.449	12.24	QMDKALR		A0A060WJM9_ONCMY	Uncharacterized protein OS=Oncorhynchus mykiss GN=GSONMT00073231001 PE=4 SV=1	1.18497e+06	1.65713e+06	917409	135470	196682	378711	389548	172224	245864
20.00_1532.8221n	0	1	#878	2	19.997	1532.82	8.63	KLHLSTSAQNMCK	[11] Oxidation (M)|[12] Carbamidomethyl (C)	A0A060WJM9_ONCMY	Uncharacterized protein OS=Oncorhynchus mykiss GN=GSONMT00073231001 PE=4 SV=1	851426	790218	2.23519e+06	3.34842e+06	5.86764e+06	3.33852e+06	85891.7	8535.02	147317
28.46_970.5839n	0	1	#1131	2	28.4585	970.584	11.51	VIGLPGQCK	[8] Carbamidomethyl (C)	A0A060WJM9_ONCMY	Uncharacterized protein OS=Oncorhynchus mykiss GN=GSONMT00073231001 PE=4 SV=1	284789	437581	298820	751096	984269	157620	114467	1.07986e+06	136666
11.59_1993.9413n	0	2	#1264,#6545	2,3	11.5945	1993.94	3.94	YVLTIENSSGSNTAAVNVR		A0A060WJM9_ONCMY	Uncharacterized protein OS=Oncorhynchus mykiss GN=GSONMT00073231001 PE=4 SV=1	61084.5	4602.94			164.444	1502.16	48.143	3.99092e+06	1.11442e+07
10.46_926.5590n	0	1	#1546	2	10.4599	926.559	2.32	SPSPLATVR		A0A060WJM9_ONCMY	Uncharacterized protein OS=Oncorhynchus mykiss GN=GSONMT00073231001 PE=4 SV=1	643.093			43.6632	2139.23			8.48928e+06	375656
15.69_898.4320n	0	1	#1603	2	15.6868	898.432	25.14	ATETPGPVK		A0A060WJM9_ONCMY	Uncharacterized protein OS=Oncorhynchus mykiss GN=GSONMT00073231001 PE=4 SV=1	912870	598953	299426	3513.77	4648.61	70071.1	131793	35521.5	119516
22.31_2238.1525n	0	1	#2706	3	22.3123	2238.15	6.41	FRVTALNAAGPSEPGEVPDAIK		A0A060WJM9_ONCMY	Uncharacterized protein OS=Oncorhynchus mykiss GN=GSONMT00073231001 PE=4 SV=1	132396	259162	48953.7	8.33779e+06	4.51716e+06	3.40819e+06	510591	230653	26533.6
16.23_1196.5459n	0	1	#3206	2	16.2334	1196.55	14.99	SDSGKYNVTVK		A0A060WJM9_ONCMY	Uncharacterized protein OS=Oncorhynchus mykiss GN=GSONMT00073231001 PE=4 SV=1	502230	858638	498664	35101.5	69870.7	764210	83381.9	67723.8	73592.5
16.18_850.4713n	0	4	#3920,#2005,#500,#701	2,2,2,2	16.1814	850.471	8.46	AFANVTTK		A0A060WJM9_ONCMY	Uncharacterized protein OS=Oncorhynchus mykiss GN=GSONMT00073231001 PE=4 SV=1	377275	887944	460161	453693	485169	119737	835061	685720	580583
14.02_1000.4642n	0	1	#6187	2	14.022	1000.46	9.33	ERGAGIWGR		A0A060WJM9_ONCMY	Uncharacterized protein OS=Oncorhynchus mykiss GN=GSONMT00073231001 PE=4 SV=1	18311.8	47772.4	7840.63		190.915	3710.38	24.6366	13523.5	46766.1
21.88_898.5306n	0	1	#81	2	21.8834	898.531	18.98	IIELGQAR		A0A060WJM9_ONCMY	Uncharacterized protein OS=Oncorhynchus mykiss GN=GSONMT00073231001 PE=4 SV=1	2.28355e+07	9.80975e+06	9.63268e+06	2.481e+06	1.2831e+07	9.60583e+06	599381	375290	2.83172e+06
19.23_898.5376n	0	1	#254	2	19.2289	898.538	10.33	IIELGQAR		A0A060WJM9_ONCMY	Uncharacterized protein OS=Oncorhynchus mykiss GN=GSONMT00073231001 PE=4 SV=1	917383	831458	704807	3.40151e+06	384781	1.40273e+06	240729	61967.1	1.17074e+06
19.46_1030.5975n	0	1	#137	2	19.4617	1030.6	2.84	NLTLSVSGLK		A0A060WJM9_ONCMY	Uncharacterized protein OS=Oncorhynchus mykiss GN=GSONMT00073231001 PE=4 SV=1	866869	1.0174e+06	1.07738e+06	2.46176e+06	435853	570306	203136	76031.7	1.3194e+07
22.20_1112.6135n	0	1	#161	2	22.2029	1112.61	15.57	SPGPPGTPYIK		A0A060WJM9_ONCMY	Uncharacterized protein OS=Oncorhynchus mykiss GN=GSONMT00073231001 PE=4 SV=1	8.16706e+06	7.02872e+06	2.35793e+07	2.4028e+06	4.83989e+06	3.83397e+06	465104	125027	2.95887e+06
21.76_1032.5201n	0	1	#498	2	21.7646	1032.52	12.43	MGVDNVVRK	[1] Oxidation (M)	A0A060WJM9_ONCMY	Uncharacterized protein OS=Oncorhynchus mykiss GN=GSONMT00073231001 PE=4 SV=1	1.0435e+06	1.56973e+06	1.69503e+06	550600	7.1116e+06	2.2422e+06	251202	151822	2.14861e+06
21.88_1401.7536n	0	1	#586	2	21.8834	1401.75	10.27	AGCSLRLFIPIR	[3] Carbamidomethyl (C)	A0A060WJM9_ONCMY	Uncharacterized protein OS=Oncorhynchus mykiss GN=GSONMT00073231001 PE=4 SV=1	3.80783e+06	7.86973e+06	877047	1.8337e+06	3.55007e+06	2.44285e+06	336608	1.9813e+06	579145
23.34_1707.8580n	0	1	#622	2	23.3423	1707.86	4.08	HAGRYIITAENAAGHK		A0A060WJM9_ONCMY	Uncharacterized protein OS=Oncorhynchus mykiss GN=GSONMT00073231001 PE=4 SV=1	1.61808e+06	1.31376e+06	852198	1.06986e+06	3.7455e+06	1.06668e+06	105153	116720	1.11587e+06
21.68_806.4590n	0	1	#634	2	21.6765	806.459	10.69	SGGAIKMK	[7] Oxidation (M)	A0A060WJM9_ONCMY	Uncharacterized protein OS=Oncorhynchus mykiss GN=GSONMT00073231001 PE=4 SV=1	502422	688083	568244	109399	1.98968e+06	1.49566e+06	157301	31671	340905
24.19_1002.5224n	0	1	#636	2	24.1942	1002.52	6.9	VAARNIMGR	[7] Oxidation (M)	A0A060WJM9_ONCMY	Uncharacterized protein OS=Oncorhynchus mykiss GN=GSONMT00073231001 PE=4 SV=1	1.31557e+06	1.04097e+06	4.89403e+06	689548	1.22288e+06	1.80082e+06	140613	390.129	1.03905e+06
21.85_990.4503n	0	1	#659	2	21.8542	990.45	16.63	MNSNIKER		A0A060WJM9_ONCMY	Uncharacterized protein OS=Oncorhynchus mykiss GN=GSONMT00073231001 PE=4 SV=1	496332	443542	335735	87135.3	281289	264123	22290.4		84628.5
16.48_1648.9275n	0	4	#13689,#713,#1485,#3075	2,2,2,3	16.4839	1648.93	6.74	LFIPIRGRPQPEVK		A0A060WJM9_ONCMY	Uncharacterized protein OS=Oncorhynchus mykiss GN=GSONMT00073231001 PE=4 SV=1	43773.8	38604	31380.7	2.85176e+06	774531	781819	5.69793e+06	203688	23425.8
27.07_926.5576n	0	2	#1103,#748	2,2	27.0685	926.558	9.39	SPSPLATVR		A0A060WJM9_ONCMY	Uncharacterized protein OS=Oncorhynchus mykiss GN=GSONMT00073231001 PE=4 SV=1	262085	339465	380568	380852	526951	311891	61250	2372.66	165612
22.29_831.4873n	0	1	#1249	2	22.2895	831.487	12.06	VTGLTADR		A0A060WJM9_ONCMY	Uncharacterized protein OS=Oncorhynchus mykiss GN=GSONMT00073231001 PE=4 SV=1	762021	1.21939e+06	1.82442e+06	400746	3.85254e+06	1.30446e+06	131838	705769	1.01276e+06
23.00_1876.8914n	0	2	#1303,#3484	2,3	23.0038	1876.89	1.42	ASHTQMAMTEGQSLTLR	[6] Oxidation (M)	A0A060WJM9_ONCMY	Uncharacterized protein OS=Oncorhynchus mykiss GN=GSONMT00073231001 PE=4 SV=1	649947	210865	819524	2.49217e+06	2.08699e+07	1.54028e+07	60921	8303.84	328260
17.88_2521.1990n	0	1	#1515	3	17.8764	2521.2	7.31	VSAENAAGVGEPSLPTSYFKASDPK		A0A060WJM9_ONCMY	Uncharacterized protein OS=Oncorhynchus mykiss GN=GSONMT00073231001 PE=4 SV=1	93796.6	145945	127181	57844.1	9298.72	27428.6	3.48308e+06	318405	3634.7
19.90_1008.5012n	0	1	#2029	2	19.8985	1008.5	16.6	IQTTGKFSK		A0A060WJM9_ONCMY	Uncharacterized protein OS=Oncorhynchus mykiss GN=GSONMT00073231001 PE=4 SV=1	217992	193365	316939	3.03019e+06	236367	609626	348553	169103	783543
20.36_1122.5506n	0	1	#2032	2	20.3619	1122.55	10.04	VTGYWIEKK		A0A060WJM9_ONCMY	Uncharacterized protein OS=Oncorhynchus mykiss GN=GSONMT00073231001 PE=4 SV=1	688126	548926	1.15051e+06	1.05326e+06	285559	439775	370007		431029
23.46_964.5089n	0	1	#2624	2	23.4608	964.509	7.28	ALIADTSFK		A0A060WJM9_ONCMY	Uncharacterized protein OS=Oncorhynchus mykiss GN=GSONMT00073231001 PE=4 SV=1	218576	207941	556372	139435	253963	218607	138881		428975
36.00_981.5332n	0	1	#6677	2	36.0047	981.533	7.01	QTVKVHDR		A0A060WJM9_ONCMY	Uncharacterized protein OS=Oncorhynchus mykiss GN=GSONMT00073231001 PE=4 SV=1	11768.9	14037.3	12472.2	2076.39		436.429	183.023
18.26_898.5302n	0	1	#155	2	18.2648	898.53	17.46	IIIKEAGR		A0A060WJM9_ONCMY	Uncharacterized protein OS=Oncorhynchus mykiss GN=GSONMT00073231001 PE=4 SV=1	6.21735e+06	6.21735e+06	6.21735e+06	6.75282e+06	1.65332e+06	1.65332e+06	1.39637e+06	1.1504e+06	6.15328e+06
13.30_898.5319n	0	1	#1111	2	13.298	898.532	16.55	IIIKEAGR		A0A060WJM9_ONCMY	Uncharacterized protein OS=Oncorhynchus mykiss GN=GSONMT00073231001 PE=4 SV=1	5943.88	5943.88	5943.88	3801.27	317428	317428	537137	1.91517e+06	29.4904
16.09_875.5177n	0	2	#287,#263	2,2	16.0905	875.518	9.32	TKIQTTGK		A0A060WJM9_ONCMY	Uncharacterized protein OS=Oncorhynchus mykiss GN=GSONMT00073231001 PE=4 SV=1	772051	934136	430273	2.20938e+06	3.49271e+06	3.22381e+06	459757	115046	89762.2
20.38_1002.5216n	0	1	#306	2	20.3833	1002.52	5.11	TYMAKFVK	[3] Oxidation (M)	A0A060WJM9_ONCMY	Uncharacterized protein OS=Oncorhynchus mykiss GN=GSONMT00073231001 PE=4 SV=1	1.40941e+06	1.40941e+06	1.40941e+06	1.02131e+07	1.14251e+06	1.14251e+06	271161	125280	1.9207e+07
19.97_1648.9196n	0	1	#841	2	19.9701	1648.92	5.42	LFIPIRGRPQPEVK		A0A060WJM9_ONCMY	Uncharacterized protein OS=Oncorhynchus mykiss GN=GSONMT00073231001 PE=4 SV=1	424314	424314	424314	1.4824e+07	219439	219439	21653.1	102356	4.94739e+06
20.98_1350.7206n	0	1	#881	2	20.9799	1350.72	4.33	VPPRVEIGIPMK	[11] Oxidation (M)	A0A060WJM9_ONCMY	Uncharacterized protein OS=Oncorhynchus mykiss GN=GSONMT00073231001 PE=4 SV=1	343451	343451	343451	3.4752e+06	195390	195390	54468.7	95127.6	1.02894e+07
12.19_926.5577n	0	1	#1025	2	12.1948	926.558	12.33	SPSPLATVR		A0A060WJM9_ONCMY	Uncharacterized protein OS=Oncorhynchus mykiss GN=GSONMT00073231001 PE=4 SV=1	7324.45	7324.45	7324.45	1445.22	90886.5	90886.5	356058	8.96275e+06	6.67944
17.72_836.4452n	0	1	#1070	2	17.7172	836.445	6.56	VTDLSFR		A0A060WJM9_ONCMY	Uncharacterized protein OS=Oncorhynchus mykiss GN=GSONMT00073231001 PE=4 SV=1	128005	128005	128005	502.893	1048.86	1048.86	13655.7	2521.35	11502.1
16.33_1140.6101n	0	1	#1476	2	16.3279	1140.61	18.01	QDVEITVPLK		A0A060WJM9_ONCMY	Uncharacterized protein OS=Oncorhynchus mykiss GN=GSONMT00073231001 PE=4 SV=1	361965	361965	361965	462911	80228.3	80228.3	732197	23312.7
25.54_928.5647n	0	1	#12854	2	25.5368	928.565	5.23	AQRGVTVAK		A0A060WJM9_ONCMY	Uncharacterized protein OS=Oncorhynchus mykiss GN=GSONMT00073231001 PE=4 SV=1	40456.1	40456.1	40456.1	48441.6	14645.2	14645.2	2547.34	2872.27	100795
19.24_898.5329n	0	1	#63	2	19.2393	898.533	6.44	IIELGQAR		A0A060WJM9_ONCMY	Uncharacterized protein OS=Oncorhynchus mykiss GN=GSONMT00073231001 PE=4 SV=1	4.24307e+06	4.31942e+06	843903	279786	13196.5	74051.7	350061	3.01776e+06	819782
17.93_898.5278n	0	1	#101	2	17.9302	898.528	17.46	IIIKEAGR		A0A060WJM9_ONCMY	Uncharacterized protein OS=Oncorhynchus mykiss GN=GSONMT00073231001 PE=4 SV=1	1.42644e+07	9.18938e+06	620594	41886.3	2.41527e+06	5.18762e+06	797293	3.09784e+07	1.0258e+07
20.93_898.5297n	0	1	#201	2	20.9289	898.53	18.54	IIIKEAGR		A0A060WJM9_ONCMY	Uncharacterized protein OS=Oncorhynchus mykiss GN=GSONMT00073231001 PE=4 SV=1	1.81674e+06	1.07024e+06	1.74457e+07	3.00155e+06	547638	228038	1.42438e+06	2.84391e+06	1.9781e+06
19.04_1193.7024n	0	1	#411	2	19.0377	1193.7	4.02	ASKISESFVAR		A0A060WJM9_ONCMY	Uncharacterized protein OS=Oncorhynchus mykiss GN=GSONMT00073231001 PE=4 SV=1	564476	1.71399e+06	1.47529e+06	65211.7	35577.7	93022.4	763537	1.00017e+06	86000.1
17.43_1193.6994n	0	1	#4533	2	17.4334	1193.7	3.79	ASKISESFVAR		A0A060WJM9_ONCMY	Uncharacterized protein OS=Oncorhynchus mykiss GN=GSONMT00073231001 PE=4 SV=1	1032.55	5115.41	2415.98	56.5766	17237.8	17828.3	1875.73	1734.95	208763
18.78_824.4444n	0	1	#523	2	18.7779	824.444	14.55	GKPIPSVK		A0A060WJM9_ONCMY	Uncharacterized protein OS=Oncorhynchus mykiss GN=GSONMT00073231001 PE=4 SV=1	1.89441e+06	2.63195e+06	2.6319e+06	4.39112e+06	2.5638e+06	3.0343e+06	869563	594715	1.77573e+06
13.48_1026.4316n	0	1	#795	2	13.4771	1026.43	12.67	FGDDSCKAK	[6] Carbamidomethyl (C)	A0A060WJM9_ONCMY	Uncharacterized protein OS=Oncorhynchus mykiss GN=GSONMT00073231001 PE=4 SV=1	59105.7	10304.1	1026.27		14460.3	11269.5		13.8639
14.93_1237.5150n	0	1	#1239	2	14.9278	1237.51	17.29	VPEAPEMPNVR		A0A060WJM9_ONCMY	Uncharacterized protein OS=Oncorhynchus mykiss GN=GSONMT00073231001 PE=4 SV=1	222657	309940	113867	2499.99	1.42905e+06	1.62913e+06	78.6718	1089.97	228480
18.37_903.4996n	0	1	#1323	2	18.3684	903.5	8.84	EIQSDGKK		A0A060WJM9_ONCMY	Uncharacterized protein OS=Oncorhynchus mykiss GN=GSONMT00073231001 PE=4 SV=1	1.28589e+06	1.83072e+06	1.6786e+06	1.76366e+06	2.49026e+06	4.17391e+06	1.4769e+06	1.63458e+06	2.61769e+06
21.89_1648.9209n	0	2	#1359,#3488	2,3	21.8927	1648.92	11.2	LFIPIRGRPQPEVK		A0A060WJM9_ONCMY	Uncharacterized protein OS=Oncorhynchus mykiss GN=GSONMT00073231001 PE=4 SV=1	516623	72363.1	367875	2.99413e+07	104332	43722.2	53500.8	257026	135282
20.84_1056.5822n	0	1	#1499	2	20.8415	1056.58	8.67	AEENIKPEK		A0A060WJM9_ONCMY	Uncharacterized protein OS=Oncorhynchus mykiss GN=GSONMT00073231001 PE=4 SV=1	1.21802e+06	1.0853e+06	1.7023e+06	1.40725e+06	589493	350277	1.68212e+06	873906	2.59923e+06
19.88_1329.6432n	0	1	#1743	2	19.8778	1329.64	9.58	SYGLDSHPLTIK		A0A060WJM9_ONCMY	Uncharacterized protein OS=Oncorhynchus mykiss GN=GSONMT00073231001 PE=4 SV=1	1.40306e+06	2.10303e+06	2.72221e+06	2.11232e+06	903120	320595	629975	1.55723e+06	1.81717e+06
22.84_1540.7701n	0	1	#1747	2	22.8438	1540.77	0.16	WEAPKSDGGRPITK		A0A060WJM9_ONCMY	Uncharacterized protein OS=Oncorhynchus mykiss GN=GSONMT00073231001 PE=4 SV=1	8190.21	4788.78	7177.87	5.0584e+06	4524.18	1562.63	10005.6	42527.3	93685.3
21.13_806.3897n	0	1	#2002	2	21.1289	806.39	9.61	SGGAIKMK	[7] Oxidation (M)	A0A060WJM9_ONCMY	Uncharacterized protein OS=Oncorhynchus mykiss GN=GSONMT00073231001 PE=4 SV=1	282078	252458	424575	539992	174299	342071	342729	52263.9	395712
15.59_848.3562n	0	1	#2013	2	15.5943	848.356	14.54	GADQAFIK		A0A060WJM9_ONCMY	Uncharacterized protein OS=Oncorhynchus mykiss GN=GSONMT00073231001 PE=4 SV=1	159474	377467	193781		21271.6	184033	25.0709		5683.3
19.73_1364.6964n	0	1	#2256	2	19.7338	1364.7	3.46	YQMMSEGKVHR		A0A060WJM9_ONCMY	Uncharacterized protein OS=Oncorhynchus mykiss GN=GSONMT00073231001 PE=4 SV=1	19497.3	38226.6	79480.4	232346	8672.66	18097.3	435333	579374	238756
16.36_1140.5991n	0	1	#2373	2	16.3558	1140.6	10.66	QDVEITVPLK		A0A060WJM9_ONCMY	Uncharacterized protein OS=Oncorhynchus mykiss GN=GSONMT00073231001 PE=4 SV=1	370340	376139	211433	352.008	197254	376063	90.0623	142.916	140251
21.30_1707.8669n	0	1	#4250	2	21.299	1707.87	1.37	HAGRYIITAENAAGHK		A0A060WJM9_ONCMY	Uncharacterized protein OS=Oncorhynchus mykiss GN=GSONMT00073231001 PE=4 SV=1	53770.7	6012.63	28176.1	443501	101650	1399.94	58249.8	146346	64267.9
19.91_1408.7283n	0	1	#4715	2	19.9068	1408.73	7.98	TVKYAPGPPINPR		A0A060WJM9_ONCMY	Uncharacterized protein OS=Oncorhynchus mykiss GN=GSONMT00073231001 PE=4 SV=1	17141.5	19188.7	104794	428919	3665.58	26130.5	130252	298028	482084
14.74_1044.5652n	0	1	#41	2	14.7421	1044.57	4.7	EGQIIGSSVR		A0A060WJM9_ONCMY	Uncharacterized protein OS=Oncorhynchus mykiss GN=GSONMT00073231001 PE=4 SV=1	6.1367e+06	3.179e+06	1.15846e+06	1.68629e+06	1.13666e+07	2.48271e+07	162947	2.10564e+06	4.37477e+06
17.14_1044.5638n	0	1	#61	2	17.1352	1044.56	7.18	EGQIIGSSVR		A0A060WJM9_ONCMY	Uncharacterized protein OS=Oncorhynchus mykiss GN=GSONMT00073231001 PE=4 SV=1	3.65088e+07	4.12606e+07	4.83603e+07	3.33638e+07	1.28752e+06	1.56525e+07	3.01623e+06	390298	1.79049e+06
18.64_898.5301n	0	1	#116	2	18.6421	898.53	13.07	IIELGQAR		A0A060WJM9_ONCMY	Uncharacterized protein OS=Oncorhynchus mykiss GN=GSONMT00073231001 PE=4 SV=1	9.10057e+06	1.35681e+07	1.5114e+07	3.42625e+06	1.2038e+06	4.67013e+06	1.93962e+06	917261	1.29601e+06
16.08_898.5340n	0	1	#201	2	16.0793	898.534	13.5	IIELGQAR		A0A060WJM9_ONCMY	Uncharacterized protein OS=Oncorhynchus mykiss GN=GSONMT00073231001 PE=4 SV=1	735850	521798	275072	318311	113939	942369	319356	338779	1.29996e+06
12.73_898.5292n	0	1	#290	2	12.7324	898.529	7.22	IIIKEAGR		A0A060WJM9_ONCMY	Uncharacterized protein OS=Oncorhynchus mykiss GN=GSONMT00073231001 PE=4 SV=1	2504.98	5013.66	5406.93	132.806	4.6206e+06	410490	15.657	2.13205e+06	6.59089e+06
19.91_1532.8193n	0	1	#254	2	19.9091	1532.82	4.14	KLHLSTSAQNMCK	[11] Oxidation (M)|[12] Carbamidomethyl (C)	A0A060WJM9_ONCMY	Uncharacterized protein OS=Oncorhynchus mykiss GN=GSONMT00073231001 PE=4 SV=1	6.06727e+06	1.39879e+07	8.82535e+06	4.91738e+07	272009	3.42139e+06	388091	8298.51	163622
24.09_926.5551n	0	1	#905	2	24.0926	926.555	3.6	SPSPLATVR		A0A060WJM9_ONCMY	Uncharacterized protein OS=Oncorhynchus mykiss GN=GSONMT00073231001 PE=4 SV=1	285516	279633	204133	636714	172091	233909	347855	529990	800318
17.95_1141.6175n	0	1	#894	2	17.947	1141.62	12.26	AKNDAGNSLPR		A0A060WJM9_ONCMY	Uncharacterized protein OS=Oncorhynchus mykiss GN=GSONMT00073231001 PE=4 SV=1	2.19398e+06	2.38063e+06	1.95326e+06	2.87144e+06	198257	1.47764e+06	269537	45017.8	324830
18.15_1644.8217n	0	1	#1290	2	18.151	1644.82	11.89	VNFGGSDKLINLQIK		A0A060WJM9_ONCMY	Uncharacterized protein OS=Oncorhynchus mykiss GN=GSONMT00073231001 PE=4 SV=1	13376.8	25919.3	50740.5	92396.5	42333	107260	1.81462e+06	27760.5	11110.7
18.90_1333.7029n	0	1	#1805	2	18.8986	1333.7	5.4	LNEEYHFRVK		A0A060WJM9_ONCMY	Uncharacterized protein OS=Oncorhynchus mykiss GN=GSONMT00073231001 PE=4 SV=1	389722	583926	393643	914853	101130	1.22847e+06	247472	109175	173841
19.44_929.5458n	0	1	#2082	2	19.4415	929.546	3.8	AGQSKPSKK		A0A060WJM9_ONCMY	Uncharacterized protein OS=Oncorhynchus mykiss GN=GSONMT00073231001 PE=4 SV=1	64197.6	116118	122676	2371.49	5390.25	9659.13	11666.4	89091.5	2154.51
12.46_1355.7322n	0	1	#2138	2	12.4608	1355.73	12.37	YDISASNTSGITK		A0A060WJM9_ONCMY	Uncharacterized protein OS=Oncorhynchus mykiss GN=GSONMT00073231001 PE=4 SV=1	181019	50859.6	5229.18		4.04462e+06	6675.55	39.8668	1.81016e+06	1.50535e+06
19.91_1707.8567n	0	1	#2698	2	19.9091	1707.86	4.18	HAGRYIITAENAAGHK		A0A060WJM9_ONCMY	Uncharacterized protein OS=Oncorhynchus mykiss GN=GSONMT00073231001 PE=4 SV=1	437847	1.28765e+06	539047	968921	28589.7	118656	179741	5569.11	50581.9
18.03_1328.6492n	0	1	#3354	2	18.0337	1328.65	14.73	EQLVVPEIKMK	[10] Oxidation (M)	A0A060WJM9_ONCMY	Uncharacterized protein OS=Oncorhynchus mykiss GN=GSONMT00073231001 PE=4 SV=1	203150	333351	301398	307436	176544	585972	173180	280841	141749
16.70_861.4362n	0	1	#4549	2	16.6958	861.436	9.15	HTHIVKK		A0A060WJM9_ONCMY	Uncharacterized protein OS=Oncorhynchus mykiss GN=GSONMT00073231001 PE=4 SV=1	427415	504292	595278	175494	534400	206804	628450	106451	527659
17.55_1044.5643n	0	1	#45	2	17.5533	1044.56	16.12	EGQIIGSSVR		A0A060WJM9_ONCMY	Uncharacterized protein OS=Oncorhynchus mykiss GN=GSONMT00073231001 PE=4 SV=1	2.50615e+07	3.7934e+07	4.40793e+07	7.65346e+07	4.59308e+07	5.42578e+07	2.59376e+06	2.1088e+06	3.24748e+06
19.25_898.5302n	0	1	#66	2	19.2549	898.53	18.03	IIIKEAGR		A0A060WJM9_ONCMY	Uncharacterized protein OS=Oncorhynchus mykiss GN=GSONMT00073231001 PE=4 SV=1	1.76133e+07	2.01084e+07	2.64467e+07	7.20989e+06	2.94629e+06	8.88535e+06	1.13682e+06	4.6569e+06	3.50174e+06
19.11_912.5510n	0	1	#273	2	19.1123	912.551	7.63	GQFGIVHR		A0A060WJM9_ONCMY	Uncharacterized protein OS=Oncorhynchus mykiss GN=GSONMT00073231001 PE=4 SV=1	3.3344e+06	4.21613e+06	6.18897e+06	4.02687e+06	2.01442e+06	2.33562e+06	935620	556483	1.30637e+06
18.17_1387.7292n	0	1	#313	2	18.1651	1387.73	13.88	EVLELRAGSQMR		A0A060WJM9_ONCMY	Uncharacterized protein OS=Oncorhynchus mykiss GN=GSONMT00073231001 PE=4 SV=1	5.34502e+06	9.77594e+06	9.43718e+06	1.68227e+07	1.58698e+07	1.46318e+07	2.34742e+06	1.66137e+06	2.89243e+06
18.63_1141.6176n	0	1	#344	2	18.6292	1141.62	10.39	AKNDAGNSLPR		A0A060WJM9_ONCMY	Uncharacterized protein OS=Oncorhynchus mykiss GN=GSONMT00073231001 PE=4 SV=1	3.68767e+06	5.40068e+06	6.12284e+06	1.61618e+07	7.40474e+06	1.08039e+07	104135	169187	358576
19.66_919.5075n	0	1	#385	2	19.6564	919.508	10.84	KSAEATWK		A0A060WJM9_ONCMY	Uncharacterized protein OS=Oncorhynchus mykiss GN=GSONMT00073231001 PE=4 SV=1	2.41409e+06	3.68298e+06	4.10139e+06	9.53293e+06	3.92836e+06	6.45492e+06	925768	205061	909961
17.44_1163.5958n	0	1	#738	2	17.4388	1163.6	12.24	DGQHLKITPR		A0A060WJM9_ONCMY	Uncharacterized protein OS=Oncorhynchus mykiss GN=GSONMT00073231001 PE=4 SV=1	727862	1.57688e+06	1.92126e+06	2.65138e+06	3.48425e+06	2.71178e+06	193580	249607	992852
19.71_1352.7807n	0	2	#759,#1351	2,3	19.7134	1352.78	8.88	SSVDLVWIPPLK		A0A060WJM9_ONCMY	Uncharacterized protein OS=Oncorhynchus mykiss GN=GSONMT00073231001 PE=4 SV=1	195043	862978	386186	983273	666493	1.11105e+06	1.94465e+06	37378.5	85852
27.37_970.5836n	0	1	#889	2	27.3671	970.584	8.3	WVPVAASNK		A0A060WJM9_ONCMY	Uncharacterized protein OS=Oncorhynchus mykiss GN=GSONMT00073231001 PE=4 SV=1	142485	195513	122029	152053	307408	597007	267050	718572	494604
19.60_1232.6780n	0	1	#1579	2	19.5997	1232.68	10.25	YEITAANPGGLK		A0A060WJM9_ONCMY	Uncharacterized protein OS=Oncorhynchus mykiss GN=GSONMT00073231001 PE=4 SV=1	347168	463266	536215	754432	607462	1.15187e+06	212827	31692.8	134985
17.84_1354.7584n	0	1	#1639	2	17.8447	1354.76	5.25	LTEHVVTGLTTGK		A0A060WJM9_ONCMY	Uncharacterized protein OS=Oncorhynchus mykiss GN=GSONMT00073231001 PE=4 SV=1	232943	263674	400752	418887	679716	520721	44924.9	90211.5	374440
14.09_5080.3997n	0	1	#2235	4	14.089	5080.4	1.15	DSIRADHGHFCIQAENSHGVATAYCDVNVLDKPGPPVNFVFEEIR	[11] Carbamidomethyl (C)|[25] Carbamidomethyl (C)	A0A060WJM9_ONCMY	Uncharacterized protein OS=Oncorhynchus mykiss GN=GSONMT00073231001 PE=4 SV=1	476235	783478	864656	8149.48	15176	13597.3		97207.2
20.17_1267.7798n	0	1	#3217	3	20.1738	1267.78	7.62	NSVIISWKPPK		A0A060WJM9_ONCMY	Uncharacterized protein OS=Oncorhynchus mykiss GN=GSONMT00073231001 PE=4 SV=1	22813.1	32075.1	20117.5	5262.37	8388.28	98542.3	17987.1	19.803	2273.28
14.73_1058.5541n	0	1	#3272	2	14.7263	1058.55	16.46	LSTGTQPSLR		A0A060WJM9_ONCMY	Uncharacterized protein OS=Oncorhynchus mykiss GN=GSONMT00073231001 PE=4 SV=1	24542.4	22252.4	24582	8189.03	35984.5	12095.9	18.7097	547878
20.75_1044.5640n	0	1	#55	2	20.7536	1044.56	10.65	EGQIIGSSVR		A0A060WJM9_ONCMY	Uncharacterized protein OS=Oncorhynchus mykiss GN=GSONMT00073231001 PE=4 SV=1	2.6075e+07	3.71041e+07	4.9665e+07	1.0823e+07	3.64849e+07	3.32465e+06	1.05794e+06	6.52303e+06	2.52087e+06
21.53_898.5289n	0	1	#96	2	21.5307	898.529	13.12	IIELGQAR		A0A060WJM9_ONCMY	Uncharacterized protein OS=Oncorhynchus mykiss GN=GSONMT00073231001 PE=4 SV=1	1.19083e+07	1.18869e+07	1.7873e+07	1.16686e+06	4.83942e+06	2.15091e+06	426030	1.50242e+06	1.09949e+06
19.13_898.5299n	0	1	#210	2	19.1261	898.53	12.08	IIIKEAGR		A0A060WJM9_ONCMY	Uncharacterized protein OS=Oncorhynchus mykiss GN=GSONMT00073231001 PE=4 SV=1	1.28208e+06	644985	508450	1.3075e+06	332908	1.33562e+06	172453	9.30115e+06	1.01098e+06
17.90_1287.6958n	0	1	#104	2	17.9015	1287.7	11.91	SGPCDSKPVTIK	[4] Carbamidomethyl (C)	A0A060WJM9_ONCMY	Uncharacterized protein OS=Oncorhynchus mykiss GN=GSONMT00073231001 PE=4 SV=1	1.26762e+06	643261	620589	892182	365588	2.60497e+06	1.80598e+07	4.51947e+06	2.35455e+06
15.47_898.5594n	0	1	#1738	2	15.4742	898.559	8.64	IIIKEAGR		A0A060WJM9_ONCMY	Uncharacterized protein OS=Oncorhynchus mykiss GN=GSONMT00073231001 PE=4 SV=1		167.246	527.564		56.9736	529195	1.57156		3.49467e+06
21.01_1141.6182n	0	1	#422	2	21.0129	1141.62	12.89	AKNDAGNSLPR		A0A060WJM9_ONCMY	Uncharacterized protein OS=Oncorhynchus mykiss GN=GSONMT00073231001 PE=4 SV=1	2.52062e+06	3.6976e+06	5.38017e+06	477460	1.03065e+07	651588	147717	359751	525430
22.08_1132.6454n	0	1	#442	2	22.0757	1132.65	10.2	GDDRITIDTK		A0A060WJM9_ONCMY	Uncharacterized protein OS=Oncorhynchus mykiss GN=GSONMT00073231001 PE=4 SV=1	611155	2.93127e+06	1.39331e+06	193427	927853	533903	177589	166753	548022
22.80_986.5873n	0	1	#489	2	22.8003	986.587	5.88	VAARNIMGR		A0A060WJM9_ONCMY	Uncharacterized protein OS=Oncorhynchus mykiss GN=GSONMT00073231001 PE=4 SV=1	177758	688919	82576.1	74008.3	599530	104885	64067.9	54149.9	84865.3
17.96_986.5735n	0	1	#1680	2	17.9596	986.573	6.91	VAARNIMGR		A0A060WJM9_ONCMY	Uncharacterized protein OS=Oncorhynchus mykiss GN=GSONMT00073231001 PE=4 SV=1	42077.6	63862.7	29274.7	725.775	20236.4	608385	912770	54023.6	884842
19.89_2627.2748n	0	2	#490,#791	2,3	19.8937	2627.27	4.01	TSEEVLAIDNCEPPAAVRVSEITK	[11] Carbamidomethyl (C)	A0A060WJM9_ONCMY	Uncharacterized protein OS=Oncorhynchus mykiss GN=GSONMT00073231001 PE=4 SV=1	224550	246870	306103	1.20214e+06	2.90311e+06	848161	2.3596e+07	847931	126934
30.91_926.5560n	0	1	#751	2	30.9143	926.556	9.74	SPSPLATVR		A0A060WJM9_ONCMY	Uncharacterized protein OS=Oncorhynchus mykiss GN=GSONMT00073231001 PE=4 SV=1	300540	676460	479206	205466	1.49949e+06	1.49786e+06	322920	601315	1.31488e+06
17.99_1073.6000n	0	1	#857	2	17.9899	1073.6	6.73	VGSGPFLELR		A0A060WJM9_ONCMY	Uncharacterized protein OS=Oncorhynchus mykiss GN=GSONMT00073231001 PE=4 SV=1	143571	117615	5501.25	5042.84	58629.7	357778	513397	1.1081e+06	64403.5
20.55_977.4584n	0	1	#1150	2	20.5452	977.458	13.89	DGTAETEKK		A0A060WJM9_ONCMY	Uncharacterized protein OS=Oncorhynchus mykiss GN=GSONMT00073231001 PE=4 SV=1	33517	46350	114338	41513	105183	31145.1	19702.8	22472	14909.9
17.96_1675.8692n	0	1	#1203	2	17.9596	1675.87	7.94	VVLMIKNVRPEHGGK		A0A060WJM9_ONCMY	Uncharacterized protein OS=Oncorhynchus mykiss GN=GSONMT00073231001 PE=4 SV=1	55957.1	49506.6	4469.38	1131.81	12957.1	148611	1.3438e+06	502798	138566
20.52_863.4492n	0	1	#1315	2	20.5164	863.449	11.01	LTVKMTR	[5] Oxidation (M)	A0A060WJM9_ONCMY	Uncharacterized protein OS=Oncorhynchus mykiss GN=GSONMT00073231001 PE=4 SV=1	128842	126841	264591	6309.93	55941.5	5754.96	2308.29	4312.16	3859.12
22.77_1707.8567n	0	1	#2640	2	22.7711	1707.86	3.64	HAGRYIITAENAAGHK		A0A060WJM9_ONCMY	Uncharacterized protein OS=Oncorhynchus mykiss GN=GSONMT00073231001 PE=4 SV=1	173006	518930	290744	138887	1.17694e+06	247014	209542	76187.1	192521
16.47_1387.7330n	0	1	#4231	2	16.4717	1387.73	10.43	EVLELRAGSQMR		A0A060WJM9_ONCMY	Uncharacterized protein OS=Oncorhynchus mykiss GN=GSONMT00073231001 PE=4 SV=1	184209	63425.5	180.915	125.021	312.73	2.01046e+06		29.8703	1.62292e+06
22.08_1307.6169n	0	1	#4447	2	22.0757	1307.62	7.43	DQLEAPDFDMK		A0A060WJM9_ONCMY	Uncharacterized protein OS=Oncorhynchus mykiss GN=GSONMT00073231001 PE=4 SV=1	185176	1.15733e+06	498639	137841	646412	115658	21576.1	61230.1	277447
17.84_2871.4127n	0	1	#6161	3	17.8431	2871.41	3.42	KDSMVITWEAPGYDGGSNIIGYIIEK	[4] Oxidation (M)	A0A060WJM9_ONCMY	Uncharacterized protein OS=Oncorhynchus mykiss GN=GSONMT00073231001 PE=4 SV=1	38298.7	38228.1	110.488		200.249	141722	46515.6	83143.9	690533
11.86_1003.5395n	0	1	#14739	2	11.8631	1003.54	7.38	LVMLNCVR	[6] Carbamidomethyl (C)	A0A060WJM9_ONCMY	Uncharacterized protein OS=Oncorhynchus mykiss GN=GSONMT00073231001 PE=4 SV=1	2632.07	1803.83				54434.2
10.05_1058.5368n	0	1	#18306	2	10.0532	1058.54	7.63	LSTGTQPSLR		A0A060WJM9_ONCMY	Uncharacterized protein OS=Oncorhynchus mykiss GN=GSONMT00073231001 PE=4 SV=1									24900.9
17.85_898.5319n	0	1	#122	2	17.846	898.532	13.01	IIELGQAR		A0A060WJM9_ONCMY	Uncharacterized protein OS=Oncorhynchus mykiss GN=GSONMT00073231001 PE=4 SV=1	9.35548e+06	3.05966e+06	9.49967e+06	1.15067e+06	1.94011e+06	3.50382e+06	3640.33	4.37698e+06	999675
19.84_1287.7004n	0	1	#140	2	19.8405	1287.7	12.64	SGPCDSKPVTIK	[4] Carbamidomethyl (C)	A0A060WJM9_ONCMY	Uncharacterized protein OS=Oncorhynchus mykiss GN=GSONMT00073231001 PE=4 SV=1	6.72338e+06	1.71897e+07	4.72522e+06	3.22846e+07	2.86958e+07	2.78281e+07	2.33829e+07	6.58373e+07	3.23028e+07
19.39_1044.5635n	0	1	#152	2	19.3928	1044.56	8.83	EGQIIGSSVR		A0A060WJM9_ONCMY	Uncharacterized protein OS=Oncorhynchus mykiss GN=GSONMT00073231001 PE=4 SV=1	1.94368e+06	5.67701e+07	2.27227e+06	5.33073e+06	4.18071e+06	6.39452e+06	7.58576e+06	7.70993e+06	4.66981e+06
16.43_1286.6365n	0	1	#432	2	16.4348	1286.64	13.51	WTKEGADVPER		A0A060WJM9_ONCMY	Uncharacterized protein OS=Oncorhynchus mykiss GN=GSONMT00073231001 PE=4 SV=1	3.73026e+06	503768	4.06227e+06	685784	8.621e+06	2.12526e+06	31045.9	6434.95	312914
19.02_1369.7188n	0	1	#440	3	19.0167	1369.72	10.56	ATFRPPRQNQR		A0A060WJM9_ONCMY	Uncharacterized protein OS=Oncorhynchus mykiss GN=GSONMT00073231001 PE=4 SV=1	3.57241e+06	2.78289e+06	2.5358e+06	7.32635e+06	7.96528e+06	8.45757e+06	2.26379e+06	1.90179e+07	3.1158e+06
20.39_1308.7950n	0	1	#475	2	20.3862	1308.79	17.77	ITGYLVEMQQK		A0A060WJM9_ONCMY	Uncharacterized protein OS=Oncorhynchus mykiss GN=GSONMT00073231001 PE=4 SV=1	290182	674842	417664	1.48102e+06	1.22699e+06	1.35623e+06	2.68667e+06	2.71347e+06	4.12041e+07
17.54_1499.7696n	0	1	#543	2	17.5423	1499.77	9.39	VNRPDITIKWMK		A0A060WJM9_ONCMY	Uncharacterized protein OS=Oncorhynchus mykiss GN=GSONMT00073231001 PE=4 SV=1	6.84552e+06	702222	2.88465e+06	542416	825389	1.12491e+06	6048.04	6.86201e+06	869780
19.55_986.5840n	0	1	#641	2	19.5538	986.584	5.55	TYMAKFVK		A0A060WJM9_ONCMY	Uncharacterized protein OS=Oncorhynchus mykiss GN=GSONMT00073231001 PE=4 SV=1	855949	1.50072e+06	1.41176e+06	4.80317e+06	3.61391e+06	4.19927e+06	5.8424e+06	6.32004e+06	7.16308e+06
17.04_1141.6202n	0	1	#757	2	17.0432	1141.62	10.15	AKNDAGNSLPR		A0A060WJM9_ONCMY	Uncharacterized protein OS=Oncorhynchus mykiss GN=GSONMT00073231001 PE=4 SV=1	1.2035e+06	40279.4	1.31136e+06	690492	3.60377e+06	2.95547e+06	378.584	72222.8	30334.2
20.55_1141.6187n	0	1	#2310	2	20.5476	1141.62	16.51	AKNDAGNSLPR		A0A060WJM9_ONCMY	Uncharacterized protein OS=Oncorhynchus mykiss GN=GSONMT00073231001 PE=4 SV=1	118974	894853	210309	361647	385465	386255	1.4141e+06	221003	2.23168e+06
16.04_1140.6089n	0	1	#1467	2	16.0432	1140.61	12.04	QDVEITVPLK		A0A060WJM9_ONCMY	Uncharacterized protein OS=Oncorhynchus mykiss GN=GSONMT00073231001 PE=4 SV=1	358035	8766.51	325224	116857	1.13784e+06	264980	7531.07	96.2998	168748
16.94_1135.5492n	0	1	#1635	2	16.94	1135.55	5.77	WQLPRHDGK		A0A060WJM9_ONCMY	Uncharacterized protein OS=Oncorhynchus mykiss GN=GSONMT00073231001 PE=4 SV=1	1.08788e+06	110530	1.58234e+06	167002	518854	722652	13608.2	49837.2	58166.4
21.92_2521.3119n	0	2	#2056,#1638	2,3	21.9169	2521.31	5.95	VSAENAAGVGEPSLPTSYFKASDPK		A0A060WJM9_ONCMY	Uncharacterized protein OS=Oncorhynchus mykiss GN=GSONMT00073231001 PE=4 SV=1	94157.2	9.43739e+06	187697	1.04951e+06	1.85444e+06	3.65455e+07	766187	1.18503e+06	3.01516e+06
20.07_2210.1214n	1	1	#1876	2	20.0656	2210.12	4.79	FGIDQQTVELDVADVPDPPR		A0A060WJM9_ONCMY	Uncharacterized protein OS=Oncorhynchus mykiss GN=GSONMT00073231001 PE=4 SV=1	652341	1.43251e+06	448785	8.18065e+06	1.26725e+07	2.24289e+07	2.01168e+07	4.22079e+06	3.61006e+06
19.11_1707.8379n	0	1	#2401	2	19.1099	1707.84	2.49	HAGRYIITAENAAGHK		A0A060WJM9_ONCMY	Uncharacterized protein OS=Oncorhynchus mykiss GN=GSONMT00073231001 PE=4 SV=1	278548	845711	390858	1.25642e+06	735798	961996	42757.5	907918	2.19677e+06
17.07_1058.5869n	0	1	#4457	2	17.0737	1058.59	8.07	LSTGTQPSLR		A0A060WJM9_ONCMY	Uncharacterized protein OS=Oncorhynchus mykiss GN=GSONMT00073231001 PE=4 SV=1	63844.9	13670.6	181488	51421.9	44502.1	78016.4			479.225
15.83_1058.5407n	0	1	#5073	2	15.8309	1058.54	16	LSTGTQPSLR		A0A060WJM9_ONCMY	Uncharacterized protein OS=Oncorhynchus mykiss GN=GSONMT00073231001 PE=4 SV=1	47861.5	8347.4	74432.1	37656.5	39578	13955.1	165716		47584
14.57_3031.2492n	0	2	#7553,#5321	2,3	14.5742	3031.25	5.89	QFESMSAASMSSMTSESMVSMSSSSMMK	[21] Oxidation (M)|[26] Oxidation (M)|[27] Oxidation (M)	A0A060WJM9_ONCMY	Uncharacterized protein OS=Oncorhynchus mykiss GN=GSONMT00073231001 PE=4 SV=1	738782	28170.8	939109	665860	404464	391530	285.742	177.616	165.738
20.84_1044.5633n	0	1	#39	2	20.8357	1044.56	6.49	EGQIIGSSVR		A0A060WJM9_ONCMY	Uncharacterized protein OS=Oncorhynchus mykiss GN=GSONMT00073231001 PE=4 SV=1	2.10421e+07	2.01801e+07	7.61643e+07	1.25131e+06	780937	1.01363e+06	1.08084e+06	1.21916e+06	182045
21.54_898.5278n	0	1	#49	2	21.5448	898.528	12.15	IIELGQAR		A0A060WJM9_ONCMY	Uncharacterized protein OS=Oncorhynchus mykiss GN=GSONMT00073231001 PE=4 SV=1	8.73961e+06	2.38046e+07	4.02169e+07	1.46133e+06	1.11608e+06	768732	2.34565e+06	2.7781e+06	568188
23.03_1118.5731n	0	1	#251	2	23.0297	1118.57	13.57	SIAFMYIMK	[8] Oxidation (M)	A0A060WJM9_ONCMY	Uncharacterized protein OS=Oncorhynchus mykiss GN=GSONMT00073231001 PE=4 SV=1	1.94544e+06	3.17456e+06	4.67326e+06	131083	305288	248766	2.3215e+06	495727	392228
21.42_1052.5149n	0	1	#347	2	21.4248	1052.51	11.13	LCQDLNYK	[2] Carbamidomethyl (C)	A0A060WJM9_ONCMY	Uncharacterized protein OS=Oncorhynchus mykiss GN=GSONMT00073231001 PE=4 SV=1	928477	985449	3.30151e+06	1.10834e+06	1.12617e+06	1.00964e+06	1.49153e+06	531427	37775.6
20.42_1287.6518n	0	1	#360	2	20.4219	1287.65	10.34	SGPCDSKPVTIK	[4] Carbamidomethyl (C)	A0A060WJM9_ONCMY	Uncharacterized protein OS=Oncorhynchus mykiss GN=GSONMT00073231001 PE=4 SV=1	1.87062e+06	3.86408e+06	8.62015e+06	770545	726790	1.69271e+06	1.06868e+06	332379	56895.6
32.41_926.5549n	0	1	#435	2	32.412	926.555	7.47	SPSPLATVR		A0A060WJM9_ONCMY	Uncharacterized protein OS=Oncorhynchus mykiss GN=GSONMT00073231001 PE=4 SV=1	91896	759769	2.38246e+06	584525	244314	651677	261015	3.14561e+06	47.6424
18.68_2263.2776n	1	1	#501	2	18.6805	2263.28	8.22	ITAENKFGCGPSCLSEPVVAK	[9] Carbamidomethyl (C)|[13] Carbamidomethyl (C)	A0A060WJM9_ONCMY	Uncharacterized protein OS=Oncorhynchus mykiss GN=GSONMT00073231001 PE=4 SV=1	96760.9	189345	614156	883530	435685	3.57074e+07	166277	120965	10886
18.77_2960.4380n	0	1	#653	3	18.7681	2960.44	4.48	IEVLDKPGPPPGLIQFMLVTADKIILK	[17] Oxidation (M)	A0A060WJM9_ONCMY	Uncharacterized protein OS=Oncorhynchus mykiss GN=GSONMT00073231001 PE=4 SV=1	163818	164199	888445	4.16147e+06	2.60101e+06	2.12389e+07	9.93579e+06	187362	111097
17.19_1132.6509n	0	1	#1230	2	17.1859	1132.65	5.51	GDDRITIDTK		A0A060WJM9_ONCMY	Uncharacterized protein OS=Oncorhynchus mykiss GN=GSONMT00073231001 PE=4 SV=1	1051.12	4944.41	3.29591	420758	156384	1.00722e+06	85908.6	1.50448e+06	315939
18.18_876.4776n	0	1	#1235	2	18.1795	876.478	16.85	VKDLQFK		A0A060WJM9_ONCMY	Uncharacterized protein OS=Oncorhynchus mykiss GN=GSONMT00073231001 PE=4 SV=1	54270.4	84454.5	101264	352345	220828	2.944e+06	294095	372948	938765
11.70_1945.0281n	0	1	#1277	2	11.6989	1945.03	0.61	KDSVNLVWETPLTDGGSK		A0A060WJM9_ONCMY	Uncharacterized protein OS=Oncorhynchus mykiss GN=GSONMT00073231001 PE=4 SV=1	130.989			81978.4	49895.3	145867	1795.41		1.77638e+07
20.51_2238.1518n	0	1	#1440	3	20.5079	2238.15	12.46	FRVTALNAAGPSEPGEVPDAIK		A0A060WJM9_ONCMY	Uncharacterized protein OS=Oncorhynchus mykiss GN=GSONMT00073231001 PE=4 SV=1	911140	1.02073e+06	3.58206e+06	4.36646e+06	3.78699e+06	9.77415e+06	2.34033e+06	1.74786e+06	191926
17.19_1604.7661n	0	1	#1495	2	17.1859	1604.77	8.73	ALDPIFRPGAPINPK		A0A060WJM9_ONCMY	Uncharacterized protein OS=Oncorhynchus mykiss GN=GSONMT00073231001 PE=4 SV=1	126967	273096	7264	563637	393319	437452	142122	254125	80454
10.83_986.5797n	0	1	#1636	2	10.8313	986.58	9.93	VAARNIMGR		A0A060WJM9_ONCMY	Uncharacterized protein OS=Oncorhynchus mykiss GN=GSONMT00073231001 PE=4 SV=1				22780.2	11537.6	106674	5153.09	92.2189	3.19502e+06
16.38_1166.5829n	0	1	#1881	2	16.3756	1166.58	12.07	LCWDSSGSQK	[2] Carbamidomethyl (C)	A0A060WJM9_ONCMY	Uncharacterized protein OS=Oncorhynchus mykiss GN=GSONMT00073231001 PE=4 SV=1	9626.51	33357.3		27952.9	114005	261523	6809.76	226582	36903.9
23.00_2101.0464n	0	1	#2887	3	22.999	2101.05	4.67	VGSGPFLELRNPVITMEVK	[16] Oxidation (M)	A0A060WJM9_ONCMY	Uncharacterized protein OS=Oncorhynchus mykiss GN=GSONMT00073231001 PE=4 SV=1	8741.66	24861.6	31848.7	33918.6	5556.71	1312.72	25479.7	159323	458.538
17.25_1921.9388n	0	1	#3416	2	17.2468	1921.94	3.01	AEEEEWTMCTPPTGLR	[8] Oxidation (M)|[9] Carbamidomethyl (C)	A0A060WJM9_ONCMY	Uncharacterized protein OS=Oncorhynchus mykiss GN=GSONMT00073231001 PE=4 SV=1	74537.1	149708	18690.3	1.76188e+06	1.03049e+06	730744	228020	366414	12686.6
13.11_1140.6112n	0	1	#3459	2	13.1098	1140.61	9.02	QDVEITVPLK		A0A060WJM9_ONCMY	Uncharacterized protein OS=Oncorhynchus mykiss GN=GSONMT00073231001 PE=4 SV=1				390279	446137	2012.51	1365.94		55450.8
16.53_1132.5400n	0	1	#3843	2	16.5266	1132.54	13.79	FRVTAVNAAGK		A0A060WJM9_ONCMY	Uncharacterized protein OS=Oncorhynchus mykiss GN=GSONMT00073231001 PE=4 SV=1	9786.35	37675.4	5329.98	146928	300100	294609	28.4148	191697	214856
15.59_1067.5138n	0	1	#3946	2	15.5916	1067.51	8.01	KTVTDLTYK		A0A060WJM9_ONCMY	Uncharacterized protein OS=Oncorhynchus mykiss GN=GSONMT00073231001 PE=4 SV=1	917.447	2054.81	0.326457	784644	1.69575e+06	160196	1324.38	148210	1.0102e+06
17.54_3031.2542n	0	1	#4043	3	17.5443	3031.25	6.64	QFESMSAASMSSMTSESMVSMSSSSMMK	[5] Oxidation (M)|[10] Oxidation (M)|[13] Oxidation (M)	A0A060WJM9_ONCMY	Uncharacterized protein OS=Oncorhynchus mykiss GN=GSONMT00073231001 PE=4 SV=1	277145	302400	1.13045e+06	79747.5	86027.9	849746	180618	136285	13379.4
11.36_3031.2494n	0	1	#17795	3	11.3555	3031.25	10.09	QFESMSAASMSSMTSESMVSMSSSSMMK	[5] Oxidation (M)|[26] Oxidation (M)|[27] Oxidation (M)	A0A060WJM9_ONCMY	Uncharacterized protein OS=Oncorhynchus mykiss GN=GSONMT00073231001 PE=4 SV=1	31.0538	72.0518		361548	72421.4	2946.42		46.1729	17390.1
20.37_898.5286n	0	1	#58	2	20.3732	898.529	10.5	IIIKEAGR		A0A060WJM9_ONCMY	Uncharacterized protein OS=Oncorhynchus mykiss GN=GSONMT00073231001 PE=4 SV=1	1.12514e+07	2.79079e+07	2.66842e+07	3.56431e+06	6.16468e+06	1.05356e+07	2.9567e+06	1.26476e+06	2.92437e+06
19.03_898.5343n	0	1	#122	2	19.0273	898.534	20.27	IIIKEAGR		A0A060WJM9_ONCMY	Uncharacterized protein OS=Oncorhynchus mykiss GN=GSONMT00073231001 PE=4 SV=1	63919.5	1.60801e+06	726858	1.06235e+06	626340	3.16142e+06	283285	1.2809e+06	2.88284e+06
19.76_1044.5639n	0	1	#62	2	19.7609	1044.56	18.82	EGQIIGSSVR		A0A060WJM9_ONCMY	Uncharacterized protein OS=Oncorhynchus mykiss GN=GSONMT00073231001 PE=4 SV=1	1.37958e+07	2.60096e+07	3.0189e+07	5.69407e+06	3.75589e+07	9.20227e+07	5.69302e+06	4.96394e+06	5.5388e+06
19.06_1287.6677n	0	1	#540	2	19.0569	1287.67	7.49	SGPCDSKPVTIK	[4] Carbamidomethyl (C)	A0A060WJM9_ONCMY	Uncharacterized protein OS=Oncorhynchus mykiss GN=GSONMT00073231001 PE=4 SV=1	1.35625e+06	1.7702e+06	2.34798e+06	3.78544e+06	2.42157e+06	2.75845e+06	7.46731e+06	457664	4.91437e+06
31.41_970.5825n	0	1	#989	2	31.4148	970.582	10.69	WVPVAASNK		A0A060WJM9_ONCMY	Uncharacterized protein OS=Oncorhynchus mykiss GN=GSONMT00073231001 PE=4 SV=1	7906.8	74071.1	32.6063	237969	9503.34	1.2328e+06	2844.83
20.61_1392.7297n	0	1	#1300	2	20.6054	1392.73	7.58	IMMAEAVSAKAGAK	[2] Oxidation (M)	A0A060WJM9_ONCMY	Uncharacterized protein OS=Oncorhynchus mykiss GN=GSONMT00073231001 PE=4 SV=1	805962	1.71005e+06	1.28446e+06	986131	4.94405e+06	3.18186e+06	675587	99727.3	1.70283e+06
20.11_1132.5599n	0	1	#1399	2	20.1089	1132.56	26.23	FRVTAVNAAGK		A0A060WJM9_ONCMY	Uncharacterized protein OS=Oncorhynchus mykiss GN=GSONMT00073231001 PE=4 SV=1	617206	1.26193e+06	1.46501e+06	2.15285e+06	913516	3.67352e+06	3.46933e+06	1.0562e+06	1.54781e+06
20.90_2023.0718n	0	1	#1579	2	20.8994	2023.07	1.58	VSAENAAGVGEPSLPTSYFK		A0A060WJM9_ONCMY	Uncharacterized protein OS=Oncorhynchus mykiss GN=GSONMT00073231001 PE=4 SV=1	27995.9	383077	14574.8	21458	745032	205731	5961.93	3807.61	15570.6
18.53_1052.5124n	0	1	#1603	2	18.5309	1052.51	7.73	LCQDLNYK	[2] Carbamidomethyl (C)	A0A060WJM9_ONCMY	Uncharacterized protein OS=Oncorhynchus mykiss GN=GSONMT00073231001 PE=4 SV=1	154698	334274	269232	304028	100387	767390	163505	154771	552714
14.75_857.4650n	0	1	#1819	2	14.7542	857.465	9.25	LGAGKPCR	[7] Carbamidomethyl (C)	A0A060WJM9_ONCMY	Uncharacterized protein OS=Oncorhynchus mykiss GN=GSONMT00073231001 PE=4 SV=1	550.741	462.234	475607	66728		312888		188023	1040.54
20.31_1945.0522n	0	1	#2010	2	20.3147	1945.05	2.05	IGESEQSPISEPIAAMDR	[16] Oxidation (M)	A0A060WJM9_ONCMY	Uncharacterized protein OS=Oncorhynchus mykiss GN=GSONMT00073231001 PE=4 SV=1	271965	229051	195832	309090	444817	869011	2.2744e+06	121872	130731
22.17_1232.6778n	0	1	#2436	2	22.1676	1232.68	7.44	YEITAANPGGLK		A0A060WJM9_ONCMY	Uncharacterized protein OS=Oncorhynchus mykiss GN=GSONMT00073231001 PE=4 SV=1	33126.4	300005	60670.6	176890	1.17004e+06	1.41327e+06	388709	188179	377156
16.82_1333.6915n	0	1	#3455	2	16.8178	1333.69	12.75	LNEEYHFRVK		A0A060WJM9_ONCMY	Uncharacterized protein OS=Oncorhynchus mykiss GN=GSONMT00073231001 PE=4 SV=1	196128	343997	219596	2.34515e+06	21383.7	1.23917e+06	7192.33	1.67812e+06	2.83609e+06
18.82_1591.7902n	0	1	#3779	2	18.8211	1591.79	8.9	AMGLTEGMEYRFR	[2] Oxidation (M)|[8] Oxidation (M)	A0A060WJM9_ONCMY	Uncharacterized protein OS=Oncorhynchus mykiss GN=GSONMT00073231001 PE=4 SV=1	40084.6	10319.6	10544.7	106208	97.1391	113492	806625		77043.2
16.60_986.5917n	0	1	#3974	2	16.6032	986.592	5.13	VAARNIMGR		A0A060WJM9_ONCMY	Uncharacterized protein OS=Oncorhynchus mykiss GN=GSONMT00073231001 PE=4 SV=1	0.166382		379.481	482.986		743.852		160205	18.9491
18.16_898.5293n	0	1	#92	2	18.1615	898.529	16.89	IIIKEAGR		A0A060WJM9_ONCMY	Uncharacterized protein OS=Oncorhynchus mykiss GN=GSONMT00073231001 PE=4 SV=1	7.92001e+06	2.74561e+07	4.26298e+07	3.44017e+06	3.97722e+06	2.41717e+06	31969	8.959e+06	297318
17.67_1392.7232n	0	1	#849	2	17.6664	1392.72	10.35	IMMAEAVSAKAGAK	[2] Oxidation (M)	A0A060WJM9_ONCMY	Uncharacterized protein OS=Oncorhynchus mykiss GN=GSONMT00073231001 PE=4 SV=1	1.33304e+06	1.27645e+06	1.0791e+06	618214	1.23573e+06	180192	116801	1.48267e+06	43786.1
15.51_1474.7900n	0	1	#990	2	15.5096	1474.79	5.25	VMAENETGISRPR	[2] Oxidation (M)	A0A060WJM9_ONCMY	Uncharacterized protein OS=Oncorhynchus mykiss GN=GSONMT00073231001 PE=4 SV=1	31339.9	22043		2.48985e+06	4.24334e+06	346216		123724
18.25_804.4563n	0	1	#1029	2	18.248	804.456	15.99	FELGALR		A0A060WJM9_ONCMY	Uncharacterized protein OS=Oncorhynchus mykiss GN=GSONMT00073231001 PE=4 SV=1	384421	409715	363226	114910	125149	107840	13894.9	329459	14623.5
18.54_986.5859n	0	1	#1081	2	18.5372	986.586	8.65	VAARNIMGR		A0A060WJM9_ONCMY	Uncharacterized protein OS=Oncorhynchus mykiss GN=GSONMT00073231001 PE=4 SV=1	106607	89874.4	91991.9	188252	282076	122913		342848	9235.27
18.74_1012.5460n	0	1	#1189	2	18.7352	1012.55	12.91	EMIVPVVVK		A0A060WJM9_ONCMY	Uncharacterized protein OS=Oncorhynchus mykiss GN=GSONMT00073231001 PE=4 SV=1	327736	481649	350794	676096	712392	527119	47.4947	1.65331e+06	21636.2
14.29_1939.9474n	0	1	#1494	2	14.286	1939.95	0.96	MICEVSKASAEVTWWK	[1] Oxidation (M)|[3] Carbamidomethyl (C)	A0A060WJM9_ONCMY	Uncharacterized protein OS=Oncorhynchus mykiss GN=GSONMT00073231001 PE=4 SV=1	763609	856720	368642	1.11162e+07	8.76447e+06	4.0998e+07	191638	4.20722e+06	259597
14.11_860.4464n	0	1	#1666	2	14.1055	860.446	7.7	AGSVTWIK		A0A060WJM9_ONCMY	Uncharacterized protein OS=Oncorhynchus mykiss GN=GSONMT00073231001 PE=4 SV=1	176723	130275		129082	108065	131017		59.996	21700.7
17.78_1192.5764n	0	1	#1719	2	17.7829	1192.58	7.69	NPPSAPGMPVVK		A0A060WJM9_ONCMY	Uncharacterized protein OS=Oncorhynchus mykiss GN=GSONMT00073231001 PE=4 SV=1	403161	598302	531288	493837	1.35524e+06	420863	306959	611827	1.30909e+06
14.58_1287.6639n	0	1	#1823	2	14.5835	1287.66	12.28	SGMKMYTIVVK	[3] Oxidation (M)|[5] Oxidation (M)	A0A060WJM9_ONCMY	Uncharacterized protein OS=Oncorhynchus mykiss GN=GSONMT00073231001 PE=4 SV=1	382928	745941	50108.1	921372	1.133e+06	2.576e+06	2241.87		222612
17.20_1243.6901n	0	1	#2749	2	17.2015	1243.69	5.23	AGGSVRINVPFK		A0A060WJM9_ONCMY	Uncharacterized protein OS=Oncorhynchus mykiss GN=GSONMT00073231001 PE=4 SV=1	113520	105178	95541.3	33338.9	30917.6	74810.5	16887.6	295901	4663.95
18.28_1321.6589n	0	1	#2975	2	18.2769	1321.66	7.72	AGSQMRLFATIK		A0A060WJM9_ONCMY	Uncharacterized protein OS=Oncorhynchus mykiss GN=GSONMT00073231001 PE=4 SV=1	360460	660117	1.40907e+06	593194	1.01062e+06	546120	9019.62	1.01299e+06	978000
18.57_2949.3633n	0	1	#3029	3	18.5651	2949.36	13.85	TSFFFRVSAENEFGISDPCSTVEPVK	[19] Carbamidomethyl (C)	A0A060WJM9_ONCMY	Uncharacterized protein OS=Oncorhynchus mykiss GN=GSONMT00073231001 PE=4 SV=1	79921.1	326275	1.45797e+06	1.71798e+06	2.13068e+06	5.30955e+06	156.052	257110
7.45_1118.5798n	0	1	#3398	2	7.45015	1118.58	12.07	SIAFMYIMK	[5] Oxidation (M)	A0A060WJM9_ONCMY	Uncharacterized protein OS=Oncorhynchus mykiss GN=GSONMT00073231001 PE=4 SV=1		1911.89	505.05			263.141	1.70718e+06		3.85426e+06
22.28_1152.5971n	0	1	#11940	2	22.2798	1152.6	7.2	NPVTMTRYR	[5] Oxidation (M)	A0A060WJM9_ONCMY	Uncharacterized protein OS=Oncorhynchus mykiss GN=GSONMT00073231001 PE=4 SV=1	114229	82010.8	100368	410146	250327	12862.7		127031
20.94_2339.1846n	0	1	#12924	3	20.9363	2339.18	7.77	AQNAAGIGPPSEASPCQFAVDPR	[16] Carbamidomethyl (C)	A0A060WJM9_ONCMY	Uncharacterized protein OS=Oncorhynchus mykiss GN=GSONMT00073231001 PE=4 SV=1	16178.3	7635.91	2257.72	11832.6	30143		42.3194	6752.32	16936.7
17.92_1044.5666n	0	1	#52	2	17.9245	1044.57	9.81	EGQIIGSSVR		A0A060WJM9_ONCMY	Uncharacterized protein OS=Oncorhynchus mykiss GN=GSONMT00073231001 PE=4 SV=1	2.9007e+07	3.69176e+07	2.4116e+07	5.72271e+06	4.989e+07	5.94349e+07	2.34401e+06	2.58713e+07	2.34272e+06
18.01_1392.7278n	0	2	#62,#4566	2,3	18.0094	1392.73	6.89	IMMAEAVSAKAGAK	[2] Oxidation (M)	A0A060WJM9_ONCMY	Uncharacterized protein OS=Oncorhynchus mykiss GN=GSONMT00073231001 PE=4 SV=1	4.26604e+06	2.02864e+07	2.60645e+08	2.41585e+06	2.27191e+06	3.85394e+06	691709	2.01812e+06	668974
19.07_898.5316n	0	1	#65	2	19.0694	898.532	13.86	IIIKEAGR		A0A060WJM9_ONCMY	Uncharacterized protein OS=Oncorhynchus mykiss GN=GSONMT00073231001 PE=4 SV=1	1.60385e+07	2.5841e+07	2.14199e+07	4.44493e+06	4.37131e+06	9.60234e+06	1.57382e+06	8.40476e+07	1.15285e+06
19.44_986.5935n	0	1	#248	2	19.4433	986.594	2.03	VAARNIMGR		A0A060WJM9_ONCMY	Uncharacterized protein OS=Oncorhynchus mykiss GN=GSONMT00073231001 PE=4 SV=1	1.80467e+06	358271	405675	2.76547e+06	29965.5	2.21208e+06	597779	358666	170252
21.49_986.5877n	0	1	#1558	2	21.4917	986.588	8.4	VAARNIMGR		A0A060WJM9_ONCMY	Uncharacterized protein OS=Oncorhynchus mykiss GN=GSONMT00073231001 PE=4 SV=1	203641	237030	462388	467121	1.69749e+06	242172	301371	543825	21381.9
19.67_1538.8381n	0	1	#311	2	19.6716	1538.84	9.26	IIIHVGESMALQGR	[9] Oxidation (M)	A0A060WJM9_ONCMY	Uncharacterized protein OS=Oncorhynchus mykiss GN=GSONMT00073231001 PE=4 SV=1	281581	2.80421e+06	5.64907e+07	114132	105617	183396	422296	1.39104e+06	204555
19.07_990.4493n	0	1	#337	2	19.0694	990.449	11.4	TGNSTLSIAK		A0A060WJM9_ONCMY	Uncharacterized protein OS=Oncorhynchus mykiss GN=GSONMT00073231001 PE=4 SV=1	1.75262e+06	1.97969e+06	2.28441e+07	458287	644466	1.3471e+06	1.29613e+06	370313	171483
17.49_860.4505n	0	1	#428	2	17.4911	860.451	15.06	AGSMVKIR		A0A060WJM9_ONCMY	Uncharacterized protein OS=Oncorhynchus mykiss GN=GSONMT00073231001 PE=4 SV=1	1.12801e+06	2.02864e+06	1.33678e+07	522902	584678	957287	2.71003e+06	77542.2	135984
19.07_850.4392n	0	2	#449,#470	2,2	19.0694	850.439	4.23	AFANVTTK		A0A060WJM9_ONCMY	Uncharacterized protein OS=Oncorhynchus mykiss GN=GSONMT00073231001 PE=4 SV=1	2.58935e+06	1.22814e+06	2.73216e+06	1.52343e+06	331864	658856	1.15623e+06	766312	64824.2
20.70_1707.8602n	0	1	#464	2	20.6986	1707.86	6.66	HAGRYIITAENAAGHK		A0A060WJM9_ONCMY	Uncharacterized protein OS=Oncorhynchus mykiss GN=GSONMT00073231001 PE=4 SV=1	1.03885e+06	5.79964e+06	3.49753e+07	428927	6.1722e+06	2.44942e+06	2.70253e+06	869192	53317.9
17.20_1101.5864n	0	1	#625	2	17.2008	1101.59	8.74	SKVETVQLAK		A0A060WJM9_ONCMY	Uncharacterized protein OS=Oncorhynchus mykiss GN=GSONMT00073231001 PE=4 SV=1	2.97827e+06	3.17582e+06	2.56231e+06	280174	1.09891e+06	2.45546e+06	605194	1.29663e+07	637598
18.64_1191.6260n	0	2	#706,#745	2,2	18.6442	1191.63	11.84	TIIINAGDTFK		A0A060WJM9_ONCMY	Uncharacterized protein OS=Oncorhynchus mykiss GN=GSONMT00073231001 PE=4 SV=1	3.79451e+06	1.88716e+06	5.59314e+06	3.14499e+06	4.53563e+06	3.5888e+06	2.42487e+06	1.64705e+06	3.66982e+06
19.22_981.5777n	0	1	#784	2	19.2151	981.578	5.98	QTVKVHDR		A0A060WJM9_ONCMY	Uncharacterized protein OS=Oncorhynchus mykiss GN=GSONMT00073231001 PE=4 SV=1	135569	128202	155426	706759	8098.08	113816	182821	74550	590.114
16.37_931.4852n	0	1	#1308	2	16.3666	931.485	14.17	GIKASDVSR		A0A060WJM9_ONCMY	Uncharacterized protein OS=Oncorhynchus mykiss GN=GSONMT00073231001 PE=4 SV=1	1.40063e+06	3.13103e+06	4.2982e+06	342351	1.12656e+06	1.53805e+06	283429	596779	795083
17.75_863.4394n	0	2	#1557,#1598	2,2	17.7502	863.439	8.23	LTVKMTR	[5] Oxidation (M)	A0A060WJM9_ONCMY	Uncharacterized protein OS=Oncorhynchus mykiss GN=GSONMT00073231001 PE=4 SV=1	1.98502e+06	2.15832e+06	1.7109e+06	679055	562438	2.169e+06	915375	759915	1.29111e+06
16.43_1180.5521n	0	1	#2190	2	16.4256	1180.55	10.4	TTRVNFGGSDK		A0A060WJM9_ONCMY	Uncharacterized protein OS=Oncorhynchus mykiss GN=GSONMT00073231001 PE=4 SV=1	499096	293496	2.47489e+06	116974	136938	110781	576.583	204164	959107
13.70_1180.5509n	0	1	#3951	2	13.6972	1180.55	14.04	TTRVNFGGSDK		A0A060WJM9_ONCMY	Uncharacterized protein OS=Oncorhynchus mykiss GN=GSONMT00073231001 PE=4 SV=1			40584.5	240.661	1971.88	8927.03		234.075	90349.8
19.10_2163.9794n	0	2	#3163,#3288	2,2	19.0984	2163.98	9.23	SMEYPCAGLIEGLEYNFR	[2] Oxidation (M)|[6] Carbamidomethyl (C)	A0A060WJM9_ONCMY	Uncharacterized protein OS=Oncorhynchus mykiss GN=GSONMT00073231001 PE=4 SV=1	611205	134753	45017.1	34220.6		83000.2	4355.25	1.15515e+07	122.109
15.13_1196.5591n	0	2	#3223,#3381	2,2	15.1283	1196.56	10.52	SDSGKYNVTVK		A0A060WJM9_ONCMY	Uncharacterized protein OS=Oncorhynchus mykiss GN=GSONMT00073231001 PE=4 SV=1	129550	171954	399220	27752.5	653717	333633	5208.93	610182	660844
29.79_897.5020n	0	1	#8642	2	29.7863	897.502	9.77	LSEGHISR		A0A060WJM9_ONCMY	Uncharacterized protein OS=Oncorhynchus mykiss GN=GSONMT00073231001 PE=4 SV=1	506.905	17.8863	1.25476	0.0586041			146.555	887.928	2949.99
17.53_897.5015n	0	4	#9163,#415,#5783,#5859	2,2,2,2	17.5319	897.502	18.85	LSEGHISR		A0A060WJM9_ONCMY	Uncharacterized protein OS=Oncorhynchus mykiss GN=GSONMT00073231001 PE=4 SV=1	87230.7	363901	1.24868e+06	6246.33	18982.8	61934.1	121453	900957	596125
17.36_1392.7213n	0	1	#14	2	17.3639	1392.72	6.89	IMMAEAVSAKAGAK	[2] Oxidation (M)	A0A060WJM9_ONCMY	Uncharacterized protein OS=Oncorhynchus mykiss GN=GSONMT00073231001 PE=4 SV=1	4.85995e+08	4.85995e+08	1.78894e+07	1.83904e+06	1.85049e+06	3.37736e+06	519593	3.54093e+08	2.83437e+06
17.73_898.5287n	0	1	#77	2	17.7264	898.529	14.93	IIELGQAR		A0A060WJM9_ONCMY	Uncharacterized protein OS=Oncorhynchus mykiss GN=GSONMT00073231001 PE=4 SV=1	1.73699e+07	1.73699e+07	6.42074e+07	3.17252e+06	2.40832e+06	8.38594e+06	827271	4.2718e+07	5.17553e+06
21.73_1044.5686n	0	1	#194	2	21.7261	1044.57	9.81	EGQIIGSSVR		A0A060WJM9_ONCMY	Uncharacterized protein OS=Oncorhynchus mykiss GN=GSONMT00073231001 PE=4 SV=1	676937	676937	1.44714e+06	655238	1.58534e+06	1.9533e+06	2.59352e+06	930941	2.04534e+06
19.37_1707.8552n	0	2	#225,#1539	2,3	19.3721	1707.86	6.49	HAGRYIITAENAAGHK		A0A060WJM9_ONCMY	Uncharacterized protein OS=Oncorhynchus mykiss GN=GSONMT00073231001 PE=4 SV=1	7.52403e+07	7.52403e+07	8.50993e+06	333393	3.89831e+06	2.00675e+06	3.225e+06	1.51723e+07	7.54162e+06
19.16_986.5907n	0	1	#315	2	19.1597	986.591	8.4	VAARNIMGR		A0A060WJM9_ONCMY	Uncharacterized protein OS=Oncorhynchus mykiss GN=GSONMT00073231001 PE=4 SV=1	577910	577910	226827	2.32695e+06	805193	1.98158e+06	399345	653440	457191
19.68_860.4549n	0	1	#882	2	19.6834	860.455	15.06	AGSMVKIR		A0A060WJM9_ONCMY	Uncharacterized protein OS=Oncorhynchus mykiss GN=GSONMT00073231001 PE=4 SV=1	240248	240248	203695	83221.5	106260	128947	396810	24680.7	287398
14.65_1040.5557n	0	1	#1517	2	14.6521	1040.56	11.28	VKSPTSPTPK		A0A060WJM9_ONCMY	Uncharacterized protein OS=Oncorhynchus mykiss GN=GSONMT00073231001 PE=4 SV=1	639657	639657	109002	4159.18		203460	298.626
15.17_897.4958n	0	1	#1992	2	15.1685	897.496	13.22	LSEGHISR		A0A060WJM9_ONCMY	Uncharacterized protein OS=Oncorhynchus mykiss GN=GSONMT00073231001 PE=4 SV=1	1.03166e+06	1.03166e+06	23722.3	2003.64	694.006	18690
17.46_1089.5364n	0	1	#3164	2	17.4553	1089.54	7.64	WAAPECDGGK	[6] Carbamidomethyl (C)	A0A060WJM9_ONCMY	Uncharacterized protein OS=Oncorhynchus mykiss GN=GSONMT00073231001 PE=4 SV=1	442275	442275	2.26103e+06	450460	1.65321e+06	965949	381076	1.5424e+06	253045
14.61_1058.5564n	0	2	#7142,#5572	2,2	14.6068	1058.56	13.96	LSTGTQPSLR		A0A060WJM9_ONCMY	Uncharacterized protein OS=Oncorhynchus mykiss GN=GSONMT00073231001 PE=4 SV=1	8970.16	28236.3	94278.9	10474.1	26296.6	535638	2449.86	50828.9	412544
16.69_1192.5733n	0	1	#105	2	16.6939	1192.57	10.28	NPPSAPGMPVVK		A0A060WJM9_ONCMY	Uncharacterized protein OS=Oncorhynchus mykiss GN=GSONMT00073231001 PE=4 SV=1	1.2736e+06	3.01336e+06	85300.9	1.01404e+06	1.94937e+06	7.50424e+06	2.87955e+06	2.89189e+06	970.879
15.90_1192.5721n	0	1	#109	2	15.8995	1192.57	11.67	NPPSAPGMPVVK		A0A060WJM9_ONCMY	Uncharacterized protein OS=Oncorhynchus mykiss GN=GSONMT00073231001 PE=4 SV=1	1066.48	1.119e+06		51512.2	337208	10957.1	29.82	68537.7
17.88_898.5301n	0	1	#110	2	17.8823	898.53	16.28	IIIKEAGR		A0A060WJM9_ONCMY	Uncharacterized protein OS=Oncorhynchus mykiss GN=GSONMT00073231001 PE=4 SV=1	1.74881e+07	2.73572e+07	1.75869e+06	2.71573e+06	4.89276e+06	1.67516e+07	713596	3.44158e+07	371844
13.93_860.4496n	0	1	#202	2	13.932	860.45	7.54	QMDKALR		A0A060WJM9_ONCMY	Uncharacterized protein OS=Oncorhynchus mykiss GN=GSONMT00073231001 PE=4 SV=1	408.443	1.00277e+06			5165.83	18204.1
19.46_1707.8583n	0	2	#284,#6691	2,3	19.4582	1707.86	4.07	HAGRYIITAENAAGHK		A0A060WJM9_ONCMY	Uncharacterized protein OS=Oncorhynchus mykiss GN=GSONMT00073231001 PE=4 SV=1	2.8538e+06	8.3939e+06	282301	2.34177e+06	1.63767e+06	1.08445e+06	3.07806e+06	3.32787e+06	1.00381e+06
18.01_1193.6495n	0	1	#461	2	18.0098	1193.65	10.58	ASKISESFVAR		A0A060WJM9_ONCMY	Uncharacterized protein OS=Oncorhynchus mykiss GN=GSONMT00073231001 PE=4 SV=1	478078	2.50861e+06	16710.9	2.92941e+06	3.57776e+06	1.80028e+06	1.32608e+07	4.73072e+06	853.332
16.66_1163.5545n	0	1	#637	2	16.6614	1163.55	12.89	DQGEYRVVAK		A0A060WJM9_ONCMY	Uncharacterized protein OS=Oncorhynchus mykiss GN=GSONMT00073231001 PE=4 SV=1	970094	1.73378e+06	1879.49	369846	570682	6.08989e+06	28627.3	1.03591e+06
21.22_1131.5283n	0	1	#821	2	21.2185	1131.53	18.38	LNESIASDAGR		A0A060WJM9_ONCMY	Uncharacterized protein OS=Oncorhynchus mykiss GN=GSONMT00073231001 PE=4 SV=1	842922	298175	1.83589e+06	630843	434456	333944	434569	292844	54253
20.43_1994.9535n	0	1	#1142	2	20.4253	1994.95	5	NIVTIQWTKPEYDGGFK		A0A060WJM9_ONCMY	Uncharacterized protein OS=Oncorhynchus mykiss GN=GSONMT00073231001 PE=4 SV=1	1.51508e+06	4.06744e+06	26167.5	9.64349e+06	5.56839e+06	4.05704e+06	4.23173e+06	1.02864e+07	2.5353e+06
19.44_1282.5303n	0	1	#1634	2	19.4416	1282.53	8.32	ITEACKDDFGK	[5] Carbamidomethyl (C)	A0A060WJM9_ONCMY	Uncharacterized protein OS=Oncorhynchus mykiss GN=GSONMT00073231001 PE=4 SV=1	17340.5	6370.27	113805	7142.72	3980.53	1642.49	23748.7	12382.3	2473.02
22.27_1799.9211n	0	1	#1778	2	22.265	1799.92	2.37	YEIDYEDGLAVICIK	[13] Carbamidomethyl (C)	A0A060WJM9_ONCMY	Uncharacterized protein OS=Oncorhynchus mykiss GN=GSONMT00073231001 PE=4 SV=1	6.00565e+06	2.70624e+06	2.66145e+06	182891	541227	92994.5	81892.3	324460	714190
21.79_1904.8916n	0	1	#1928	2	21.7916	1904.89	4.4	EQMLEPKIMMAEAVSAK		A0A060WJM9_ONCMY	Uncharacterized protein OS=Oncorhynchus mykiss GN=GSONMT00073231001 PE=4 SV=1	3.9411e+06	5.66681e+06	2.94914e+06	796283	810399	276484	931242	2.07753e+06	3.01031e+06
13.24_1196.5458n	0	2	#2028,#422	2,2	13.2406	1196.55	25.54	SDSGKYNVTVK		A0A060WJM9_ONCMY	Uncharacterized protein OS=Oncorhynchus mykiss GN=GSONMT00073231001 PE=4 SV=1	1.00763e+06	782471	1580.77		45480.5	1.91457e+06		290167
27.88_926.5582n	0	1	#2579	2	27.8797	926.558	12.55	SPSPLATVR		A0A060WJM9_ONCMY	Uncharacterized protein OS=Oncorhynchus mykiss GN=GSONMT00073231001 PE=4 SV=1	39734	46776	162079	618473	434130	1.21977e+06	41114	28532.8	14142.4
24.15_1443.7271n	0	1	#7908	2	24.1515	1443.73	6.63	ASDITDPVLVSAEK		A0A060WJM9_ONCMY	Uncharacterized protein OS=Oncorhynchus mykiss GN=GSONMT00073231001 PE=4 SV=1	37831	50777.6	1.77391e+06	863876	102778	36573.6	112044	369727	887108
17.25_1044.5656n	0	1	#45	2	17.2508	1044.57	8.58	EGQIIGSSVR		A0A060WJM9_ONCMY	Uncharacterized protein OS=Oncorhynchus mykiss GN=GSONMT00073231001 PE=4 SV=1	2.39589e+07	2.41633e+07	3.48816e+07	9.0916e+06	2.33782e+07	5.06877e+07	3.02708e+06	709286	3.27056e+06
18.26_898.5310n	0	1	#50	2	18.2583	898.531	16.37	IIIKEAGR		A0A060WJM9_ONCMY	Uncharacterized protein OS=Oncorhynchus mykiss GN=GSONMT00073231001 PE=4 SV=1	7.4377e+06	1.31209e+07	1.84059e+07	3.5201e+06	6.85775e+06	5.16589e+07	1.76334e+06	1.52817e+06	6.87027e+06
19.30_1310.6377n	0	1	#314	2	19.2987	1310.64	6.16	AGIGKPSAATDPVK		A0A060WJM9_ONCMY	Uncharacterized protein OS=Oncorhynchus mykiss GN=GSONMT00073231001 PE=4 SV=1	738262	1.78309e+06	1.01158e+06	1.03684e+07	2.86047e+07	1.1833e+07	4.17181e+06	959867	2.85975e+06
18.98_1193.6842n	0	1	#420	2	18.9796	1193.68	3.99	ASKISESFVAR		A0A060WJM9_ONCMY	Uncharacterized protein OS=Oncorhynchus mykiss GN=GSONMT00073231001 PE=4 SV=1	1.19566e+06	1.86178e+06	1.10883e+06	4.22527e+06	1.27269e+07	1.9478e+06	1.69373e+06	762987	440460
16.24_1196.5480n	0	1	#1241	2	16.2408	1196.55	18.51	SDSGKYNVTVK		A0A060WJM9_ONCMY	Uncharacterized protein OS=Oncorhynchus mykiss GN=GSONMT00073231001 PE=4 SV=1	1.0697e+06	1.52927e+06	269218	195678	694763	1.55438e+06	5.61357	42355.4	942.217
17.89_1180.5586n	0	1	#524	2	17.8855	1180.56	11.95	TTRVNFGGSDK		A0A060WJM9_ONCMY	Uncharacterized protein OS=Oncorhynchus mykiss GN=GSONMT00073231001 PE=4 SV=1	1.49335e+06	1.63183e+06	1.67893e+06	6.77467e+06	1.37439e+07	1.18844e+07	944446	494803	680427
19.89_1707.8624n	0	1	#540	2	19.8886	1707.86	7.12	HAGRYIITAENAAGHK		A0A060WJM9_ONCMY	Uncharacterized protein OS=Oncorhynchus mykiss GN=GSONMT00073231001 PE=4 SV=1	2.456e+06	3.74705e+06	2.46944e+06	9.85946e+06	8.99092e+06	3.49372e+06	4.59803e+06	201874	3.2093e+06
19.36_1904.9003n	0	1	#548	2	19.3562	1904.9	7.16	EQMLEPKIMMAEAVSAK		A0A060WJM9_ONCMY	Uncharacterized protein OS=Oncorhynchus mykiss GN=GSONMT00073231001 PE=4 SV=1	2.04177e+06	3.71e+06	789118	1.49457e+07	4.43044e+07	8.07978e+06	1.75142e+07	57338.6	7.03326e+06
17.25_1101.5851n	0	1	#555	2	17.2508	1101.59	14.05	SKVETVQLAK		A0A060WJM9_ONCMY	Uncharacterized protein OS=Oncorhynchus mykiss GN=GSONMT00073231001 PE=4 SV=1	1.01432e+06	1.38106e+06	1.5854e+06	185856	470125	4.10802e+06	228.159	206552	159774
19.59_986.5859n	0	1	#591	2	19.5939	986.586	3.21	VAARNIMGR		A0A060WJM9_ONCMY	Uncharacterized protein OS=Oncorhynchus mykiss GN=GSONMT00073231001 PE=4 SV=1	228706	496930	307904	499234	1.15648e+06	243656	358613	21020.9	833864
19.15_986.5845n	0	1	#829	2	19.1542	986.585	3.42	VAARNIMGR		A0A060WJM9_ONCMY	Uncharacterized protein OS=Oncorhynchus mykiss GN=GSONMT00073231001 PE=4 SV=1	149052	116795	160124	139336	405030	45875.7	124816	82234.2	2.3879e+06
32.79_926.5578n	0	1	#741	2	32.788	926.558	10.42	SPSPLATVR		A0A060WJM9_ONCMY	Uncharacterized protein OS=Oncorhynchus mykiss GN=GSONMT00073231001 PE=4 SV=1	192187	311796	422063	940280	757565	1.06573e+06	11025.1		176888
17.34_1163.6024n	0	1	#812	2	17.3351	1163.6	12.8	DQGEYRVVAK		A0A060WJM9_ONCMY	Uncharacterized protein OS=Oncorhynchus mykiss GN=GSONMT00073231001 PE=4 SV=1	672321	868093	1.31809e+06	727217	1.32174e+06	2.48985e+06	292870	295697	182422
18.66_1012.5533n	0	1	#825	2	18.6598	1012.55	5.62	EMIVPVVVK		A0A060WJM9_ONCMY	Uncharacterized protein OS=Oncorhynchus mykiss GN=GSONMT00073231001 PE=4 SV=1	359127	140542	277804	350602	887961	310946	183186	174744	350148
18.83_1039.5595n	0	1	#1029	2	18.834	1039.56	3.95	IKSYCLEK	[5] Carbamidomethyl (C)	A0A060WJM9_ONCMY	Uncharacterized protein OS=Oncorhynchus mykiss GN=GSONMT00073231001 PE=4 SV=1	532673	963813	732579	567727	1.21201e+06	673790	626765	176334	587914
18.52_1885.8637n	0	1	#1135	2	18.5169	1885.86	14.29	LTEGDEYMFRVAAVNR	[8] Oxidation (M)	A0A060WJM9_ONCMY	Uncharacterized protein OS=Oncorhynchus mykiss GN=GSONMT00073231001 PE=4 SV=1	559392	980277	2.62554e+06	4.20697e+06	8.41839e+06	7.67885e+06	2.80923e+06	115061	2.10432e+06
19.15_1467.7875n	0	1	#1202	2	19.1542	1467.79	5.66	NQFDPPDAPNTPR		A0A060WJM9_ONCMY	Uncharacterized protein OS=Oncorhynchus mykiss GN=GSONMT00073231001 PE=4 SV=1	383726	1.38303e+06	1.44219e+06	623308	2.16329e+06	798696	1.36321e+06	307516	1.81713e+06
16.27_902.4451n	0	1	#2313	2	16.2691	902.445	16.31	VSAQNSIGK		A0A060WJM9_ONCMY	Uncharacterized protein OS=Oncorhynchus mykiss GN=GSONMT00073231001 PE=4 SV=1	331308	326473	241644	41333.9	150980	378818	19.7519	192063	2613.4
22.05_1432.7545n	0	1	#3045	2	22.0526	1432.75	5.19	VLDSPGPPLNVVVK		A0A060WJM9_ONCMY	Uncharacterized protein OS=Oncorhynchus mykiss GN=GSONMT00073231001 PE=4 SV=1	1.22249e+06	568475	375482	459288	352799	337051	414525	25312.9	690726
15.46_1574.8069n	0	1	#6954	2	15.4613	1574.81	9.96	ETSRLLWTILSEK		A0A060WJM9_ONCMY	Uncharacterized protein OS=Oncorhynchus mykiss GN=GSONMT00073231001 PE=4 SV=1	8850.93	29305.5	510.946	13.9276	8053.96	828.024		346771	37.8041
16.81_1044.5650n	0	1	#78	2	16.805	1044.57	5	EGQIIGSSVR		A0A060WJM9_ONCMY	Uncharacterized protein OS=Oncorhynchus mykiss GN=GSONMT00073231001 PE=4 SV=1	1.98153e+07	1.79187e+07	3.07944e+06	3.5806e+06	8.22123e+06	2.15956e+07	2762.72	76080.9	358066
18.07_898.5309n	0	1	#84	2	18.0681	898.531	23.59	IIIKEAGR		A0A060WJM9_ONCMY	Uncharacterized protein OS=Oncorhynchus mykiss GN=GSONMT00073231001 PE=4 SV=1	1.94876e+07	1.11833e+07	1.37238e+07	956327	5.15121e+06	6.15994e+06	2.31736e+06	477845	4.12476e+06
16.05_898.5341n	0	1	#212	2	16.0482	898.534	23.31	IIIKEAGR		A0A060WJM9_ONCMY	Uncharacterized protein OS=Oncorhynchus mykiss GN=GSONMT00073231001 PE=4 SV=1	799196	1.30278e+06	50491.9	2.01292e+06	254375	218986	1.3132	659305	22.6198
18.48_1112.6151n	0	1	#129	2	18.482	1112.62	13.45	SPGPPGTPYIK		A0A060WJM9_ONCMY	Uncharacterized protein OS=Oncorhynchus mykiss GN=GSONMT00073231001 PE=4 SV=1	2.14872e+07	2.07555e+07	8.37416e+06	2.1185e+06	1.5218e+07	1.26577e+07	8.64612e+06	55414.6	6.35533e+06
20.20_824.4867n	0	1	#204	2	20.1992	824.487	8.84	GKPIPSVK		A0A060WJM9_ONCMY	Uncharacterized protein OS=Oncorhynchus mykiss GN=GSONMT00073231001 PE=4 SV=1	506911	470061	4.1862e+06	105630	1.03155e+06	1.00461e+06	9.93796e+06	134408	954953
20.96_1002.5219n	0	1	#299	2	20.9606	1002.52	8.46	TYMAKFVK	[3] Oxidation (M)	A0A060WJM9_ONCMY	Uncharacterized protein OS=Oncorhynchus mykiss GN=GSONMT00073231001 PE=4 SV=1	5.18299e+06	5.04288e+06	7.20806e+06	135628	1.32026e+06	3.82659e+06	2.38178e+06	145825	5.13273e+06
19.29_932.5912n	0	1	#340	2	19.293	932.591	10.07	YRAVVVVK		A0A060WJM9_ONCMY	Uncharacterized protein OS=Oncorhynchus mykiss GN=GSONMT00073231001 PE=4 SV=1	443652	635910	1.2495e+06	148066	1.02152e+06	189105	1579.14	982.721	188203
19.70_986.5918n	0	1	#385	2	19.6978	986.592	6.62	VAARNIMGR		A0A060WJM9_ONCMY	Uncharacterized protein OS=Oncorhynchus mykiss GN=GSONMT00073231001 PE=4 SV=1	70825	728798	597844	93377.6	478558	601866	72560.6	2079.55	197476
18.25_1474.7803n	0	1	#412	2	18.2464	1474.78	11.1	VMAENETGISRPR	[2] Oxidation (M)	A0A060WJM9_ONCMY	Uncharacterized protein OS=Oncorhynchus mykiss GN=GSONMT00073231001 PE=4 SV=1	1.02161e+06	1.73606e+06	540634	9.07641e+06	1.02306e+07	9.93698e+06	3.31223e+06	2.67785	880664
27.46_926.5572n	0	1	#426	2	27.4585	926.557	8.79	SPSPLATVR		A0A060WJM9_ONCMY	Uncharacterized protein OS=Oncorhynchus mykiss GN=GSONMT00073231001 PE=4 SV=1	49032.4	96412.8	3.28318e+06	20111	611665	662956	29084.7	120.005	141080
32.25_926.5552n	0	1	#606	2	32.2462	926.555	13.96	SPSPLATVR		A0A060WJM9_ONCMY	Uncharacterized protein OS=Oncorhynchus mykiss GN=GSONMT00073231001 PE=4 SV=1	457704	110777	1.02682e+06		107089	97114.1	1181.49		338871
19.18_1324.6424n	0	1	#604	2	19.1791	1324.64	9.3	NSLTTMTLGLMK	[6] Oxidation (M)	A0A060WJM9_ONCMY	Uncharacterized protein OS=Oncorhynchus mykiss GN=GSONMT00073231001 PE=4 SV=1	5.52474e+06	2.16438e+06	1.96262e+06	642986	887903	812197	7.99119e+06	54095.4	1.76304e+06
17.60_1355.7389n	0	1	#640	2	17.598	1355.74	8.41	SPTSPTPKSPTEK		A0A060WJM9_ONCMY	Uncharacterized protein OS=Oncorhynchus mykiss GN=GSONMT00073231001 PE=4 SV=1	2.72441e+06	1.79815e+06	634413	238527	553604	1.10704e+06	70.7577	42016	23.6358
19.35_1589.8391n	0	1	#730	2	19.3513	1589.84	1.53	HSGGCQISNYIVQK	[5] Carbamidomethyl (C)	A0A060WJM9_ONCMY	Uncharacterized protein OS=Oncorhynchus mykiss GN=GSONMT00073231001 PE=4 SV=1	4.25057e+06	2.55828e+06	2.25289e+06	1.12844e+06	7.78844e+06	5.12107e+06	2.04231e+06	3.96263e+06	1.47377e+06
18.39_1488.7838n	0	1	#837	2	18.3943	1488.78	8.74	GKGDFTEIGPIEVK		A0A060WJM9_ONCMY	Uncharacterized protein OS=Oncorhynchus mykiss GN=GSONMT00073231001 PE=4 SV=1	7.35639e+06	5.33981e+06	2.27988e+06	1.5606e+06	926396	1.03853e+06	446816	996084	1.18651e+06
17.31_1164.5885n	0	1	#1064	2	17.3058	1164.59	10.41	EKNSVMWQK	[6] Oxidation (M)	A0A060WJM9_ONCMY	Uncharacterized protein OS=Oncorhynchus mykiss GN=GSONMT00073231001 PE=4 SV=1	203221	603879	790242	208875	932086	1.62778e+06	534.612		3187.8
19.61_1599.7879n	0	1	#1159	3	19.6124	1599.79	9.55	NSLLWVKANDSVVR		A0A060WJM9_ONCMY	Uncharacterized protein OS=Oncorhynchus mykiss GN=GSONMT00073231001 PE=4 SV=1	991076	1.22863e+06	1.36272e+06	146576	1.43754e+06	1.59286e+06	862640	898148	756524
20.11_964.4968n	0	1	#1594	2	20.1108	964.497	2.92	LYQPGIMK	[7] Oxidation (M)	A0A060WJM9_ONCMY	Uncharacterized protein OS=Oncorhynchus mykiss GN=GSONMT00073231001 PE=4 SV=1	1.18391e+06	666257	2.15746e+06	421223	839555	761310	1.03386e+06		644731
21.70_1869.9305n	0	1	#3403	2	21.6966	1869.93	6.27	DQYEFPEPMDKISQK	[9] Oxidation (M)	A0A060WJM9_ONCMY	Uncharacterized protein OS=Oncorhynchus mykiss GN=GSONMT00073231001 PE=4 SV=1	159817	91365.7	127063	23608	1.57551e+06	1.90638e+06	221426	129189	1.42459e+06
17.57_1044.5648n	0	1	#69	2	17.5656	1044.56	9.81	EGQIIGSSVR		A0A060WJM9_ONCMY	Uncharacterized protein OS=Oncorhynchus mykiss GN=GSONMT00073231001 PE=4 SV=1	3.44117e+07	4.57886e+07	3.28869e+07	9.51699e+06	5.19691e+07	7.78352e+07	7.37991e+06	5.4792e+07	1.07333e+07
19.18_898.5299n	0	1	#103	2	19.1754	898.53	15.85	ATETPGPVK		A0A060WJM9_ONCMY	Uncharacterized protein OS=Oncorhynchus mykiss GN=GSONMT00073231001 PE=4 SV=1	2.96235e+07	2.27913e+07	2.15811e+07	7.86652e+06	6.68076e+06	1.33111e+07	5.71199e+06	6.06106e+07	7.92367e+06
17.48_1392.7216n	0	1	#128	2	17.4799	1392.72	6.89	IMMAEAVSAKAGAK	[2] Oxidation (M)	A0A060WJM9_ONCMY	Uncharacterized protein OS=Oncorhynchus mykiss GN=GSONMT00073231001 PE=4 SV=1	6.71072e+06	6.09096e+07	3.11707e+06	3.9319e+06	5.71076e+06	4.91635e+06	2.1202e+07	2.75629e+08	1.39146e+07
18.55_988.5707n	0	1	#135	2	18.5506	988.571	10.13	YQMMSEGK	[3] Oxidation (M)	A0A060WJM9_ONCMY	Uncharacterized protein OS=Oncorhynchus mykiss GN=GSONMT00073231001 PE=4 SV=1	1.86267e+06	1.48555e+06	1.25989e+06	1.87445e+06	1.29029e+06	1.57248e+06	4.98987e+07	3.75813e+06	3.84338e+07
18.31_1304.6349n	0	1	#249	2	18.3116	1304.63	6.59	DIENTMKLTIK		A0A060WJM9_ONCMY	Uncharacterized protein OS=Oncorhynchus mykiss GN=GSONMT00073231001 PE=4 SV=1	5.01782e+06	2.4927e+07	2.29328e+06	3.76466e+06	5.41654e+06	5.67037e+06	2.36274e+07	1.19258e+08	1.32418e+07
16.14_1707.8554n	0	3	#2510,#497,#575	2,2,2	16.136	1707.86	6.41	HAGRYIITAENAAGHK		A0A060WJM9_ONCMY	Uncharacterized protein OS=Oncorhynchus mykiss GN=GSONMT00073231001 PE=4 SV=1	584973	8.97885e+06	5.65475e+06	8.06716e+06	7.70043e+06	1.46609e+07	5.15407e+06	2.1176e+06	8.57815e+07
19.77_1192.5714n	0	1	#549	2	19.7691	1192.57	11.27	NPPSAPGMPVVK		A0A060WJM9_ONCMY	Uncharacterized protein OS=Oncorhynchus mykiss GN=GSONMT00073231001 PE=4 SV=1	6.29487e+06	2.51522e+06	2.84532e+07	1.23482e+06	5.46686e+06	2.62991e+06	3.07772e+06	5.63047e+06	3.01009e+06
19.23_1432.7480n	0	1	#598	2	19.2335	1432.75	6.77	VLDSPGPPLNVVVK		A0A060WJM9_ONCMY	Uncharacterized protein OS=Oncorhynchus mykiss GN=GSONMT00073231001 PE=4 SV=1	7.8703e+06	7.07467e+06	2.95163e+06	1.64118e+06	2.65502e+06	3.22106e+06	3.30486e+07	3.72465e+06	7.57539e+07
18.79_806.4017n	0	1	#637	2	18.7894	806.402	9.93	NVTSASTK		A0A060WJM9_ONCMY	Uncharacterized protein OS=Oncorhynchus mykiss GN=GSONMT00073231001 PE=4 SV=1	1.63164e+06	2.42655e+06	1.37064e+06	1.2193e+06	4.0661e+06	2.68713e+06	1.99242e+06	2.94537e+06	983428
28.54_882.5315n	0	1	#767	2	28.5384	882.532	5.92	YKAGSMVK		A0A060WJM9_ONCMY	Uncharacterized protein OS=Oncorhynchus mykiss GN=GSONMT00073231001 PE=4 SV=1	393201	2.01779e+06	2.21655e+06	420963	1.95083e+06	584793	1.13258e+06	3.24353e+06	2.14991e+06
17.57_1101.5842n	0	1	#1070	2	17.5656	1101.58	8.74	SKVETVQLAK		A0A060WJM9_ONCMY	Uncharacterized protein OS=Oncorhynchus mykiss GN=GSONMT00073231001 PE=4 SV=1	5.05749e+06	2.91995e+06	2.28465e+06	485975	1.51044e+06	3.00717e+06	388557	9.23856e+06	1.54973e+06
16.76_931.4931n	0	1	#1284	2	16.7612	931.493	15.15	GIKASDVSR		A0A060WJM9_ONCMY	Uncharacterized protein OS=Oncorhynchus mykiss GN=GSONMT00073231001 PE=4 SV=1	462915	4.38163e+06	1.33546e+06	232245	470612	396276	842492	4.64916e+06	2.19734e+06
18.52_986.5590n	0	1	#1636	2	18.5215	986.559	8.4	VAARNIMGR		A0A060WJM9_ONCMY	Uncharacterized protein OS=Oncorhynchus mykiss GN=GSONMT00073231001 PE=4 SV=1	142355	348689	284424	161261	219320	472009	381288	176707	4.649e+06
19.92_1904.8821n	0	1	#1822	2	19.9193	1904.88	7.19	EQMLEPKIMMAEAVSAK		A0A060WJM9_ONCMY	Uncharacterized protein OS=Oncorhynchus mykiss GN=GSONMT00073231001 PE=4 SV=1	9.9625e+06	55344.7	68711	9250.8	46341.4	112162	79806.7	16274.8	23291.5
19.32_1310.6368n	0	1	#1947	2	19.3225	1310.64	8.9	AGIGKPSAATDPVK		A0A060WJM9_ONCMY	Uncharacterized protein OS=Oncorhynchus mykiss GN=GSONMT00073231001 PE=4 SV=1	1.36517e+06	584324	2.53593e+06	584055	2.00997e+06	2.50507e+06	2.15039e+06	1.21583e+06	234429
17.02_1392.7265n	0	1	#13	2	17.0211	1392.73	6.56	IMMAEAVSAKAGAK	[3] Oxidation (M)	A0A060WJM9_ONCMY	Uncharacterized protein OS=Oncorhynchus mykiss GN=GSONMT00073231001 PE=4 SV=1	1.05948e+06	6.91807e+06	1.50994e+06	4.24104e+08	1.68423e+08	3.2852e+08	4.36862e+06	254523	1.66031e+06
19.63_1707.8629n	0	2	#43,#1409	2,3	19.6326	1707.86	3.75	HAGRYIITAENAAGHK		A0A060WJM9_ONCMY	Uncharacterized protein OS=Oncorhynchus mykiss GN=GSONMT00073231001 PE=4 SV=1	6.02595e+06	6.34364e+06	3.34833e+07	3.34876e+06	3.61148e+06	2.67793e+06	677221	108373	2.06842e+06
14.59_1044.5648n	0	1	#74	2	14.5942	1044.56	12.1	EGQIIGSSVR		A0A060WJM9_ONCMY	Uncharacterized protein OS=Oncorhynchus mykiss GN=GSONMT00073231001 PE=4 SV=1	2.06445e+06	2.00643e+06	1.41856e+06	1.76831e+06	1.29087e+07	9.79012e+06	126882	1.42644e+07	14.1543
19.62_947.5163n	0	1	#93	2	19.6175	947.516	8.3	ETVYHATK		A0A060WJM9_ONCMY	Uncharacterized protein OS=Oncorhynchus mykiss GN=GSONMT00073231001 PE=4 SV=1	2.88387e+06	3.65172e+06	1.3092e+07	1.35036e+06	714124	721485	3.06197e+06	675527	2.79001e+06
14.86_1189.5692n	0	1	#99	2	14.8601	1189.57	11.2	VYAENIVGIGR		A0A060WJM9_ONCMY	Uncharacterized protein OS=Oncorhynchus mykiss GN=GSONMT00073231001 PE=4 SV=1	1.46588e+07	6.293e+06	1.619e+07	2.8138e+06	1.88811e+06	2.73926e+06	1.56819e+06	4.96416e+06	2.08842e+06
16.64_1135.5457n	0	1	#109	2	16.6405	1135.55	4.09	AGQEITMSKR	[7] Oxidation (M)	A0A060WJM9_ONCMY	Uncharacterized protein OS=Oncorhynchus mykiss GN=GSONMT00073231001 PE=4 SV=1	9.68471e+07	7.8648e+06	4.26317e+06	2.25614e+06	820864	1.33376e+06	4.38757e+06	737853	1.42677e+06
18.26_898.5299n	0	1	#198	2	18.258	898.53	7.86	IIIKEAGR		A0A060WJM9_ONCMY	Uncharacterized protein OS=Oncorhynchus mykiss GN=GSONMT00073231001 PE=4 SV=1	9.3708e+06	1.03797e+07	1.18544e+07	1.43079e+06	2.61636e+06	1.17679e+07	2.10121e+06	807354	4.63547e+06
13.82_931.4973n	0	1	#316	2	13.8154	931.497	24.47	GIKASDVSR		A0A060WJM9_ONCMY	Uncharacterized protein OS=Oncorhynchus mykiss GN=GSONMT00073231001 PE=4 SV=1	1.74124e+06	2.23324e+06	1.86857e+06	52615.8	2.55342e+06	1.95797e+06	864305	438162	262635
14.48_1067.5434n	0	1	#407	2	14.4758	1067.54	7.44	KTVTDLTYK		A0A060WJM9_ONCMY	Uncharacterized protein OS=Oncorhynchus mykiss GN=GSONMT00073231001 PE=4 SV=1	247388	154082	115412	6509.48	36390.1	199729	95906.7	93500.5	14.7928
20.38_897.5012n	0	1	#428	2	20.3846	897.501	19.96	LSEGHISR		A0A060WJM9_ONCMY	Uncharacterized protein OS=Oncorhynchus mykiss GN=GSONMT00073231001 PE=4 SV=1	1.7849e+06	2.40312e+06	2.16966e+06	1.12306e+06	951168	2.01231e+06	851374	320208	517089
16.73_1079.5426n	0	1	#856	2	16.7282	1079.54	11.45	VFAMNSGGLGK		A0A060WJM9_ONCMY	Uncharacterized protein OS=Oncorhynchus mykiss GN=GSONMT00073231001 PE=4 SV=1	316830	286464	655685	695668	240139	520072	653717	20207.6	382170
23.60_1432.7554n	0	1	#905	2	23.5959	1432.76	5.51	YTVKIENGVGEPK		A0A060WJM9_ONCMY	Uncharacterized protein OS=Oncorhynchus mykiss GN=GSONMT00073231001 PE=4 SV=1	5.70127e+06	2.42438e+06	8.15058e+06	3.79133e+06	2.68613e+06	4.07195e+06	1.39249e+06	28601.4	387840
16.85_1648.9598n	0	1	#956	2	16.8472	1648.96	24.53	LFIPIRGRPQPEVK		A0A060WJM9_ONCMY	Uncharacterized protein OS=Oncorhynchus mykiss GN=GSONMT00073231001 PE=4 SV=1	0.000140185	2123.51	22.5631	2940.12	1441.75	2217.81	2.97942e+06	3159.44	4446.32
13.26_824.4874n	0	1	#1310	2	13.2554	824.487	11.12	LGKLIPGK		A0A060WJM9_ONCMY	Uncharacterized protein OS=Oncorhynchus mykiss GN=GSONMT00073231001 PE=4 SV=1	54896.8	65826.8	36.9785			18579.8	8479.55	498913	1.12109
17.19_1243.6468n	0	1	#2379	2	17.1948	1243.65	7.04	VYDTPGPTGPIK		A0A060WJM9_ONCMY	Uncharacterized protein OS=Oncorhynchus mykiss GN=GSONMT00073231001 PE=4 SV=1	420991	504397	223681	146234	132539	51808.7	90069.2	25410.5	218550
20.48_1002.5193n	0	1	#3173	2	20.475	1002.52	9.52	NEKGTSDPR		A0A060WJM9_ONCMY	Uncharacterized protein OS=Oncorhynchus mykiss GN=GSONMT00073231001 PE=4 SV=1	282686	369964	430051	426908	415248	289412	615525	22185.3	150883
17.28_1122.5662n	0	1	#22	2	17.2826	1122.57	4.48	VTGYWIEKK		A0A060WJM9_ONCMY	Uncharacterized protein OS=Oncorhynchus mykiss GN=GSONMT00073231001 PE=4 SV=1	8.17858e+07	1.00389e+07	1.28113e+07	5.22355e+06	3.03669e+06	5.28997e+06	8.05165e+06	6.4684e+06	3.48372e+06
18.36_1014.5430n	0	1	#35	2	18.3648	1014.54	13.27	KYTFITDK		A0A060WJM9_ONCMY	Uncharacterized protein OS=Oncorhynchus mykiss GN=GSONMT00073231001 PE=4 SV=1	1.97419e+07	1.32121e+07	9.40177e+06	8.97711e+06	2.50146e+06	1.46611e+07	5.24625e+06	1.63953e+06	928690
17.69_1044.5648n	0	1	#39	2	17.6888	1044.56	14.13	EGQIIGSSVR		A0A060WJM9_ONCMY	Uncharacterized protein OS=Oncorhynchus mykiss GN=GSONMT00073231001 PE=4 SV=1	9.24302e+06	4.35454e+07	3.14599e+07	3.65503e+07	1.57556e+07	6.4943e+07	6.96752e+06	9.3925e+06	5.47174e+06
18.98_898.5294n	0	1	#56	2	18.9789	898.529	11.88	IIIKEAGR		A0A060WJM9_ONCMY	Uncharacterized protein OS=Oncorhynchus mykiss GN=GSONMT00073231001 PE=4 SV=1	9.6938e+06	1.64409e+07	2.62671e+07	5.30817e+06	4.38471e+06	2.14296e+07	6.37729e+06	3.25127e+07	1.04191e+07
31.08_898.5335n	0	1	#675	2	31.0845	898.534	13.15	IIIKEAGR		A0A060WJM9_ONCMY	Uncharacterized protein OS=Oncorhynchus mykiss GN=GSONMT00073231001 PE=4 SV=1	101580	20219.3	7768.69	119398	19778.6	34348.3	23645	38839.9	69189.7
17.18_860.4530n	0	1	#67	2	17.1771	860.453	17.5	AGSVTWIK		A0A060WJM9_ONCMY	Uncharacterized protein OS=Oncorhynchus mykiss GN=GSONMT00073231001 PE=4 SV=1	8.44292e+06	8.56157e+06	3.00337e+06	698115	502033	1.99025e+06	2.44661e+06	572910	13344.4
17.85_1189.5695n	0	1	#159	2	17.85	1189.57	16.52	KLEEMHLYK		A0A060WJM9_ONCMY	Uncharacterized protein OS=Oncorhynchus mykiss GN=GSONMT00073231001 PE=4 SV=1	7.98238e+06	1.92135e+07	7.19568e+06	7.42814e+06	3.95354e+06	1.22676e+07	3.27175e+06	1.81092e+07	1.49518e+06
18.49_990.4502n	0	1	#179	2	18.4904	990.45	14.76	MNSNIKER		A0A060WJM9_ONCMY	Uncharacterized protein OS=Oncorhynchus mykiss GN=GSONMT00073231001 PE=4 SV=1	7.47718e+06	3.44156e+06	3.29028e+06	4.05468e+06	1.61709e+06	3.37259e+06	3.58928e+06	757988	1.35968e+06
19.10_1037.5394n	0	1	#285	2	19.0987	1037.54	13.67	MVVHAGGVIR		A0A060WJM9_ONCMY	Uncharacterized protein OS=Oncorhynchus mykiss GN=GSONMT00073231001 PE=4 SV=1	6.51427e+06	849705	1.25673e+06	1.42614e+06	791246	1.01198e+06	4.60746e+06	304340	1.76889e+06
17.11_848.4810n	0	1	#507	2	17.1081	848.481	9.18	GADQAFIK		A0A060WJM9_ONCMY	Uncharacterized protein OS=Oncorhynchus mykiss GN=GSONMT00073231001 PE=4 SV=1	154008	4.58764e+06	715216	787047	467691	855998	2.11212e+06	1.97239e+07	857148
20.63_1193.6142n	0	1	#608	2	20.6263	1193.61	14.4	ASKISESFVAR		A0A060WJM9_ONCMY	Uncharacterized protein OS=Oncorhynchus mykiss GN=GSONMT00073231001 PE=4 SV=1	653050	1.50608e+06	528829	1.66988e+06	1.38616e+06	647987	7.74855e+06	3.96019e+06	1.10423e+07
17.76_1131.5209n	0	1	#765	2	17.7553	1131.52	15.16	LNESIASDAGR		A0A060WJM9_ONCMY	Uncharacterized protein OS=Oncorhynchus mykiss GN=GSONMT00073231001 PE=4 SV=1	873225	1.98333e+07	1.56643e+06	977299	695433	2.17429e+06	552821	2.65557e+06	737213
20.78_824.5042n	0	1	#841	2	20.7802	824.504	8.19	GKPIPSVK		A0A060WJM9_ONCMY	Uncharacterized protein OS=Oncorhynchus mykiss GN=GSONMT00073231001 PE=4 SV=1	2.11269e+06	1.10554e+06	842466	1.97584e+06	1.68934e+06	725728	5.29124e+06	1.30408e+06	2.39984e+06
17.14_1196.5488n	0	1	#1642	2	17.1428	1196.55	28.46	SDSGKYNVTVK		A0A060WJM9_ONCMY	Uncharacterized protein OS=Oncorhynchus mykiss GN=GSONMT00073231001 PE=4 SV=1	551986	122304	1.97436e+06	63403.4	111410	582212	1732.6	124762	15230.9
30.04_904.4888n	0	1	#2179	2	30.0414	904.489	15.14	MGVDNVVR	[1] Oxidation (M)	A0A060WJM9_ONCMY	Uncharacterized protein OS=Oncorhynchus mykiss GN=GSONMT00073231001 PE=4 SV=1	43392.6				244.203
17.79_1287.7026n	0	1	#3818	2	17.7866	1287.7	5.41	SGMKMYTIVVK	[3] Oxidation (M)|[5] Oxidation (M)	A0A060WJM9_ONCMY	Uncharacterized protein OS=Oncorhynchus mykiss GN=GSONMT00073231001 PE=4 SV=1	181214	3284.21	27901.7	666.214	3836.69	26762.3	2847.15	3691.34
20.60_1254.6208n	0	1	#99	2	20.5979	1254.62	8.42	YTVSAENASGEK		A0A060WJM9_ONCMY	Uncharacterized protein OS=Oncorhynchus mykiss GN=GSONMT00073231001 PE=4 SV=1	4.21651e+06	1.84562e+08	3.35723e+06	2.01501e+06	1.84712e+06	1.35699e+06	1.09983e+06	4.2665e+06	2.97712e+06
17.92_898.5322n	0	1	#153	2	17.9163	898.532	8.41	IIIKEAGR		A0A060WJM9_ONCMY	Uncharacterized protein OS=Oncorhynchus mykiss GN=GSONMT00073231001 PE=4 SV=1	6.65542e+06	456132	764610	1.22311e+06	1.03499e+06	2.50238e+07	684537	8.44101e+06	8.90653e+06
21.19_898.5284n	0	1	#204	2	21.1923	898.528	14.38	IIIKEAGR		A0A060WJM9_ONCMY	Uncharacterized protein OS=Oncorhynchus mykiss GN=GSONMT00073231001 PE=4 SV=1	7.01328e+06	2.37637e+07	2.27215e+07	3.20051e+06	2.95995e+06	2.93635e+06	1.66002e+06	3.08616e+06	3.63402e+06
20.31_1044.5656n	0	1	#175	2	20.3147	1044.57	14.02	EGQIIGSSVR		A0A060WJM9_ONCMY	Uncharacterized protein OS=Oncorhynchus mykiss GN=GSONMT00073231001 PE=4 SV=1	3.68297e+06	1.90332e+07	5.23911e+07	4.85631e+06	3.87018e+06	5.60103e+06	1.75091e+06	1.14806e+06	3.95067e+06
13.53_1196.5452n	0	1	#578	2	13.5268	1196.55	28.49	SDSGKYNVTVK		A0A060WJM9_ONCMY	Uncharacterized protein OS=Oncorhynchus mykiss GN=GSONMT00073231001 PE=4 SV=1	8.08319e+06	432.091	64395.7	198593	267065	910227	782970	53032.5
17.98_1271.6257n	0	1	#935	2	17.9766	1271.63	9.26	SGQKIVPGDDEK		A0A060WJM9_ONCMY	Uncharacterized protein OS=Oncorhynchus mykiss GN=GSONMT00073231001 PE=4 SV=1	628182	90021.7	289123	384674	91854.2	1.48194e+06	76072.6	1.34542e+07	260483
23.65_1904.8931n	0	1	#1010	2	23.6497	1904.89	2.55	EQMLEPKIMMAEAVSAK		A0A060WJM9_ONCMY	Uncharacterized protein OS=Oncorhynchus mykiss GN=GSONMT00073231001 PE=4 SV=1	48890.6	1.79298e+07	4.04556e+06	79261.1	41160	133287	78353.2	84237.7	31383.7
19.42_1904.8991n	0	1	#1682	2	19.4174	1904.9	9.15	EQMLEPKIMMAEAVSAK		A0A060WJM9_ONCMY	Uncharacterized protein OS=Oncorhynchus mykiss GN=GSONMT00073231001 PE=4 SV=1	79861.6	168766	141941	9.99723e+06	6.46587e+06	6.39377e+06	27043.5	6.39371e+06	1.26485e+06
14.94_1223.5481n	0	1	#1168	2	14.9416	1223.55	14.21	AMAIIKFCDR	[8] Carbamidomethyl (C)	A0A060WJM9_ONCMY	Uncharacterized protein OS=Oncorhynchus mykiss GN=GSONMT00073231001 PE=4 SV=1	1.34827e+07		30058.6	65554.6	12254.5	279294	472753	192229	27.9905
20.31_805.4368n	0	1	#1396	2	20.3147	805.437	15.1	VFAINDK		A0A060WJM9_ONCMY	Uncharacterized protein OS=Oncorhynchus mykiss GN=GSONMT00073231001 PE=4 SV=1	573999	103317	1.34409e+06	123292	121414	108667	71801	7432.61	968926
13.81_1131.5242n	0	1	#1429	2	13.8076	1131.52	10.09	LNESIASDAGR		A0A060WJM9_ONCMY	Uncharacterized protein OS=Oncorhynchus mykiss GN=GSONMT00073231001 PE=4 SV=1	235666			16755.1	54869.1	30724.3	2.1303e+06
18.89_931.4916n	0	1	#1695	2	18.8899	931.492	11.89	GIKASDVSR		A0A060WJM9_ONCMY	Uncharacterized protein OS=Oncorhynchus mykiss GN=GSONMT00073231001 PE=4 SV=1	267902	1.94931e+06	2.91256e+06	438796	426046	423395	253459	43578.9	906814
25.11_1432.7534n	0	1	#2165	2	25.1064	1432.75	5.1	YTVKIENGVGEPK		A0A060WJM9_ONCMY	Uncharacterized protein OS=Oncorhynchus mykiss GN=GSONMT00073231001 PE=4 SV=1	4.13314e+06	1.29025e+07	1.56447e+06	388717	440674	424145	442081	1.78242e+06	915250
17.04_1243.6781n	0	1	#3372	2	17.0427	1243.68	8.56	VYDTPGPTGPIK		A0A060WJM9_ONCMY	Uncharacterized protein OS=Oncorhynchus mykiss GN=GSONMT00073231001 PE=4 SV=1	127433		13229.9	19993.5	4489.27	68452.8	15428	204407
17.67_1440.7610n	0	1	#8466	2	17.6655	1440.76	9.68	MGAGPAVESAPIVAR	[1] Oxidation (M)	A0A060WJM9_ONCMY	Uncharacterized protein OS=Oncorhynchus mykiss GN=GSONMT00073231001 PE=4 SV=1	10950.2	6455.84	199910	17760.1	6372.9	107068	22366	75116.6	33985.8
17.66_1044.5667n	0	1	#50	2	17.6629	1044.57	9.81	EGQIIGSSVR		A0A060WJM9_ONCMY	Uncharacterized protein OS=Oncorhynchus mykiss GN=GSONMT00073231001 PE=4 SV=1	1.56643e+07	3.76676e+07	3.82695e+07	5.13102e+06	5.03919e+07	5.55695e+07	2.65608e+06	2.62683e+07	2.70187e+06
18.87_1392.7188n	0	1	#63	2	18.8682	1392.72	6.89	IMMAEAVSAKAGAK	[2] Oxidation (M)	A0A060WJM9_ONCMY	Uncharacterized protein OS=Oncorhynchus mykiss GN=GSONMT00073231001 PE=4 SV=1	1.77898e+08	2.06202e+07	5.23674e+06	3.22886e+06	2.38377e+06	3.81756e+06	830625	2.18127e+06	208935
15.96_898.5355n	0	1	#276	2	15.9645	898.536	10.99	IIIKEAGR		A0A060WJM9_ONCMY	Uncharacterized protein OS=Oncorhynchus mykiss GN=GSONMT00073231001 PE=4 SV=1	4620.14	841476	196457	221848	315448	757965	6835.25	4.78049e+06	736032
19.44_986.5950n	0	1	#277	2	19.4433	986.595	8.4	VAARNIMGR		A0A060WJM9_ONCMY	Uncharacterized protein OS=Oncorhynchus mykiss GN=GSONMT00073231001 PE=4 SV=1	194941	290096	843412	2.58701e+06	266326	2.02505e+06	388494	588470	138868
20.49_1538.8350n	0	1	#309	2	20.4928	1538.84	9.26	IIIHVGESMALQGR	[9] Oxidation (M)	A0A060WJM9_ONCMY	Uncharacterized protein OS=Oncorhynchus mykiss GN=GSONMT00073231001 PE=4 SV=1	5.2054e+07	2.8248e+06	243262	83432.4	96261.1	133426	331943	1.32573e+06	308711
21.05_1707.8556n	0	2	#362,#7672	2,3	21.0533	1707.86	6.66	HAGRYIITAENAAGHK		A0A060WJM9_ONCMY	Uncharacterized protein OS=Oncorhynchus mykiss GN=GSONMT00073231001 PE=4 SV=1	4.41072e+07	5.74624e+06	400686	101343	5.29115e+06	1.96791e+06	1.07159e+06	806605	21121.9
19.07_990.4484n	0	1	#569	2	19.0694	990.448	11.4	TGNSTLSIAK		A0A060WJM9_ONCMY	Uncharacterized protein OS=Oncorhynchus mykiss GN=GSONMT00073231001 PE=4 SV=1	1.37528e+07	1.72711e+06	1.37406e+06	326894	663739	858122	665129	197378	345147
17.20_1101.5865n	0	1	#707	2	17.2008	1101.59	8.74	SKVETVQLAK		A0A060WJM9_ONCMY	Uncharacterized protein OS=Oncorhynchus mykiss GN=GSONMT00073231001 PE=4 SV=1	2.88909e+06	3.60133e+06	4.88574e+06	492420	1.36044e+06	3.16129e+06	996201	1.37705e+07	1.56966e+06
15.72_1001.5474n	0	1	#2	2	15.7226	1001.55	15.58	GIKVSEITR		A0A060WEK7_ONCMY	Uncharacterized protein OS=Oncorhynchus mykiss GN=GSONMT00073223001 PE=4 SV=1	8.51982e+06	4.64612e+06	1.62005e+06	1.07586e+08	1.26327e+08	2.26504e+08	1.30413e+06	1.62787e+06	5.43672e+06
31.37_1001.5515n	0	1	#46	2	31.3702	1001.55	10.28	GIKVSEITR		A0A060WEK7_ONCMY	Uncharacterized protein OS=Oncorhynchus mykiss GN=GSONMT00073223001 PE=4 SV=1	302180	1.0505e+06	47887	1.90146e+06	2.1742e+06	1.62934e+06	6675.15	1.30119e+06	1.11442e+06
20.04_1001.5504n	0	1	#69	2	20.0389	1001.55	11.3	GIKVSEITR		A0A060WEK7_ONCMY	Uncharacterized protein OS=Oncorhynchus mykiss GN=GSONMT00073223001 PE=4 SV=1	1.76472e+06	923219	1.13144e+06	6.55703e+06	1.16455e+07	8.74485e+06	1.87304e+06	1.24077e+06	2.22503e+06
15.63_860.4546n	0	1	#65	2	15.6293	860.455	8.66	WDGGTGIR		A0A060WEK7_ONCMY	Uncharacterized protein OS=Oncorhynchus mykiss GN=GSONMT00073223001 PE=4 SV=1	1.31865e+07	5.74689e+06	4.71626e+06	719832	275006	734313	1.07316e+06	434023	524951
17.91_898.5285n	0	1	#90	2	17.9148	898.528	16.55	AAVDLRVR		A0A060WEK7_ONCMY	Uncharacterized protein OS=Oncorhynchus mykiss GN=GSONMT00073223001 PE=4 SV=1	1.80024e+07	1.91283e+07	6.45032e+07	1.12455e+07	4.48671e+06	3.77724e+06	3.8069e+06	8.75034e+07	1.22646e+07
18.12_912.5421n	0	1	#273	2	18.1249	912.542	13.23	LGSASHTIK		A0A060WEK7_ONCMY	Uncharacterized protein OS=Oncorhynchus mykiss GN=GSONMT00073223001 PE=4 SV=1	7.27724e+06	4.16353e+06	1.45258e+07	747024	906862	1.41338e+06	990471	3.04572e+07	2.68007e+06
19.85_1596.8434n	0	1	#433	2	19.8535	1596.84	7.18	ITGLEESVHYFFR		A0A060WEK7_ONCMY	Uncharacterized protein OS=Oncorhynchus mykiss GN=GSONMT00073223001 PE=4 SV=1	166303	17898.3	94701.9	2.37185e+06	4.44024e+06	2.13393e+06	1.37298e+07	340905	132188
20.87_1596.8406n	0	2	#1810,#4170	2,3	20.8727	1596.84	12.88	ITGLEESVHYFFR		A0A060WEK7_ONCMY	Uncharacterized protein OS=Oncorhynchus mykiss GN=GSONMT00073223001 PE=4 SV=1	2.6137e+06	977274	290247	40528.6	48862.8	28995.4	1.45496e+06	1.34919e+06	4.18875e+06
15.87_1260.6044n	0	1	#539	2	15.8714	1260.6	16.72	ETDNKVSITVR		A0A060WEK7_ONCMY	Uncharacterized protein OS=Oncorhynchus mykiss GN=GSONMT00073223001 PE=4 SV=1	1.77158e+06	1.21063e+06	3.12288e+06	603341	664559	571828	392896	861634	115715
15.15_846.4514n	0	1	#1006	2	15.1533	846.451	16.58	SEVEQQK		A0A060WEK7_ONCMY	Uncharacterized protein OS=Oncorhynchus mykiss GN=GSONMT00073223001 PE=4 SV=1	358593	404506	215374	136024	444871	459787
13.63_846.4469n	0	1	#1527	2	13.6257	846.447	19.22	AGEEWQK		A0A060WEK7_ONCMY	Uncharacterized protein OS=Oncorhynchus mykiss GN=GSONMT00073223001 PE=4 SV=1	30650		239447	33304.2	6448.45	1.40495e+06			9.42348
33.09_1134.5715n	0	1	#2162	2	33.0948	1134.57	8.4	VTWEFTGPAK		A0A060WEK7_ONCMY	Uncharacterized protein OS=Oncorhynchus mykiss GN=GSONMT00073223001 PE=4 SV=1	1411.52	626.306	29.8575	32161.2		9264.41	2244.11		8570.14
19.79_2230.0933n	0	1	#2577	3	19.7913	2230.09	5.12	IIARNAAGSISKPSTSTGSITAK		A0A060WEK7_ONCMY	Uncharacterized protein OS=Oncorhynchus mykiss GN=GSONMT00073223001 PE=4 SV=1	81268.7	63929.9	78301.5	75970.1	90565	33971.6	2.60472e+06	167943	176835
22.81_1144.7099n	0	1	#3976	2	22.8087	1144.71	11.26	EKNSILWQK		A0A060WEK7_ONCMY	Uncharacterized protein OS=Oncorhynchus mykiss GN=GSONMT00073223001 PE=4 SV=1	45058.4	22250.3	47819.7	64770.6	93239.5	47838.1	189724	40802.6	376186
25.03_1152.5852n	0	1	#7425	2	25.0254	1152.59	10.83	GNEYIFRVR		A0A060WEK7_ONCMY	Uncharacterized protein OS=Oncorhynchus mykiss GN=GSONMT00073223001 PE=4 SV=1	58838.2	281783	20746	33558	788.889	12167.1	69616	118704	50444.2
20.73_1014.5431n	0	1	#168	2	20.7278	1014.54	7.3	DMILPVTVK		A0A060WEK7_ONCMY	Uncharacterized protein OS=Oncorhynchus mykiss GN=GSONMT00073223001 PE=4 SV=1	3.10636e+06	6.90869e+06	3.78409e+06	1.3255e+06	496765	1.07234e+06	1.4626e+06	680418	2.28107e+06
21.23_1197.5437n	0	1	#322	2	21.2284	1197.54	8.36	SRPEPEVAWK		A0A060WEK7_ONCMY	Uncharacterized protein OS=Oncorhynchus mykiss GN=GSONMT00073223001 PE=4 SV=1	6.5159e+06	1.17695e+07	1.12551e+06	512386	98457.9	574005	385576	23312	984872
18.38_2037.0024n	0	2	#725,#2378	2,3	18.3759	2037	6.21	LVIEGLIENTEYDFRVK		A0A060WEK7_ONCMY	Uncharacterized protein OS=Oncorhynchus mykiss GN=GSONMT00073223001 PE=4 SV=1	73706.8	214181	405393	420148	116102	2.36513e+06	1.54353e+07	205571	7.25439e+06
19.27_1070.5371n	0	1	#965	2	19.2679	1070.54	17.92	VSAVNVIGQGK		A0A060WEK7_ONCMY	Uncharacterized protein OS=Oncorhynchus mykiss GN=GSONMT00073223001 PE=4 SV=1	391951	784600	1.01222e+06	169287	236065	83740	655720	21516.4	433036
18.51_1904.8944n	0	1	#1117	2	18.5104	1904.89	3.55	KGEPIEIPAEVTGLPMPK		A0A060WEK7_ONCMY	Uncharacterized protein OS=Oncorhynchus mykiss GN=GSONMT00073223001 PE=4 SV=1	74482.8	240612	377783	2.53328e+06	204084	2.5252e+06	9.75435e+06	85915.3	1.21967e+07
20.44_1260.6064n	0	1	#1557	2	20.4366	1260.61	15.43	ETDNKVSITVR		A0A060WEK7_ONCMY	Uncharacterized protein OS=Oncorhynchus mykiss GN=GSONMT00073223001 PE=4 SV=1	777175	1.06475e+06	568169	21185.5	41466.2	250393	14600.2	26162.1	81283.7
19.44_1260.5544n	0	1	#1796	2	19.4445	1260.55	11.13	ETDNKVSITVR		A0A060WEK7_ONCMY	Uncharacterized protein OS=Oncorhynchus mykiss GN=GSONMT00073223001 PE=4 SV=1	323887	429210	116094	31222.4	31322.5	97377.8	178127	20905.7	66723
17.82_1132.6489n	0	2	#1971,#1007	2,2	17.8168	1132.65	2.9	EVSTEKWVR		A0A060WEK7_ONCMY	Uncharacterized protein OS=Oncorhynchus mykiss GN=GSONMT00073223001 PE=4 SV=1	8862.96	44063.7	32281	241911	4.08362e+06	47361.8	16056.6	961283	50708.7
15.97_1088.6238n	0	1	#2456	2	15.9686	1088.62	6.55	HFVPLSDMK	[8] Oxidation (M)	A0A060WEK7_ONCMY	Uncharacterized protein OS=Oncorhynchus mykiss GN=GSONMT00073223001 PE=4 SV=1	730.859		1338.92	53586.8	153344	14872.6	83.415	648285
14.89_831.4793n	0	1	#2484	2	14.8894	831.479	8.89	DSLDRVK		A0A060WEK7_ONCMY	Uncharacterized protein OS=Oncorhynchus mykiss GN=GSONMT00073223001 PE=4 SV=1	7.84374			128204	698197	3427.16	28.2298	184303	697.634
15.87_1131.5341n	0	1	#2612	2	15.8706	1131.53	7.89	DRNSLLWTK		A0A060WEK7_ONCMY	Uncharacterized protein OS=Oncorhynchus mykiss GN=GSONMT00073223001 PE=4 SV=1	36927.8	2642.86	7300.96	922617	1.86584e+06	44943.1	1861.84	1.67076e+06
19.74_1591.8496n	0	1	#3911	2	19.7387	1591.85	3.19	DDGGSPVTGYIVEKR		A0A060WEK7_ONCMY	Uncharacterized protein OS=Oncorhynchus mykiss GN=GSONMT00073223001 PE=4 SV=1	38080	20509.5	96608.3	47484.1	21348	2233.25	658110	68025.8	384910
21.23_2007.9775n	0	1	#6035	3	21.2284	2007.98	7.22	VMAENGAGIGPASSTSRLFK	[2] Oxidation (M)	A0A060WEK7_ONCMY	Uncharacterized protein OS=Oncorhynchus mykiss GN=GSONMT00073223001 PE=4 SV=1	721.379	180.636		3131.61		124299	2236.6		3425.23
18.12_1306.6545n	0	1	#6883	2	18.123	1306.65	10.82	VSDTPGPPEGPVR		A0A060WEK7_ONCMY	Uncharacterized protein OS=Oncorhynchus mykiss GN=GSONMT00073223001 PE=4 SV=1	32219.8	41626.1	21439.6	495015	1.11408e+06	92939.4	28105.9	85769.4	59.5058
15.94_818.4193n	0	1	#6914	2	15.9368	818.419	31.1	SDGGNEIK		A0A060WEK7_ONCMY	Uncharacterized protein OS=Oncorhynchus mykiss GN=GSONMT00073223001 PE=4 SV=1	24721.6	177.508	12370.6	16120.5	1042.26	2936.73		8305.41
21.62_898.5311n	0	1	#72	2	21.6209	898.531	5	ATETPGPVK		A0A060WEK7_ONCMY	Uncharacterized protein OS=Oncorhynchus mykiss GN=GSONMT00073223001 PE=4 SV=1	2.39742e+07	1.76218e+07	9.18692e+06	2.74328e+06	2.20599e+06	228723	908713	624759	1.06137e+06
18.45_1014.5436n	0	1	#223	2	18.4495	1014.54	12.07	DMILPVTVK		A0A060WEK7_ONCMY	Uncharacterized protein OS=Oncorhynchus mykiss GN=GSONMT00073223001 PE=4 SV=1	549258	1.24678e+06	1.39371e+06	328523	242975	519272	138144	300355	273926
21.50_1000.5787n	0	1	#262	2	21.5048	1000.58	6.38	DIVIVEGEK		A0A060WEK7_ONCMY	Uncharacterized protein OS=Oncorhynchus mykiss GN=GSONMT00073223001 PE=4 SV=1	3.17921e+06	959114	1.50327e+06	720152	954330	51677.6	162206	80685.4	425203
21.48_1197.5445n	0	1	#362	2	21.4755	1197.54	9.81	SRPEPEVAWK		A0A060WEK7_ONCMY	Uncharacterized protein OS=Oncorhynchus mykiss GN=GSONMT00073223001 PE=4 SV=1	2.97853e+06	2.85355e+06	1.62532e+06	1.4573e+06	1.03466e+06	20751.5	76385.5	19755	226931
18.83_1197.5408n	0	1	#456	2	18.8288	1197.54	5.65	SRPEPEVAWK		A0A060WEK7_ONCMY	Uncharacterized protein OS=Oncorhynchus mykiss GN=GSONMT00073223001 PE=4 SV=1	675714	1.2502e+06	1.43797e+06	1.9872e+06	1.78598e+06	115262	156928	25547.7	267952
13.17_1197.5583n	0	1	#4206	2	13.1725	1197.56	7.9	SRPEPEVAWK		A0A060WEK7_ONCMY	Uncharacterized protein OS=Oncorhynchus mykiss GN=GSONMT00073223001 PE=4 SV=1	1594.03	503.861	73.8848	11985.5	66.5103	3.11528e+06	15359.8	1.94368e+06	19.2157
20.81_1019.5357n	0	1	#632	2	20.805	1019.54	16.8	DNMVVEWK		A0A060WEK7_ONCMY	Uncharacterized protein OS=Oncorhynchus mykiss GN=GSONMT00073223001 PE=4 SV=1	622309	1.16427e+06	214057	70729.6	35506.5	41183.8	42319.2	24516	131334
18.12_1001.5490n	0	1	#635	2	18.1243	1001.55	9.79	GIKVSEITR		A0A060WEK7_ONCMY	Uncharacterized protein OS=Oncorhynchus mykiss GN=GSONMT00073223001 PE=4 SV=1	317231	688109	244290	2.74146e+06	1.52796e+06	700763	257573	481672	2.03368e+06
20.83_1001.5463n	0	1	#807	2	20.8349	1001.55	6.53	GIKVSEITR		A0A060WEK7_ONCMY	Uncharacterized protein OS=Oncorhynchus mykiss GN=GSONMT00073223001 PE=4 SV=1	1.38136e+06	2.13942e+06	275154	763249	1.44798e+06	57869.6	61666.3	70352.2	340452
17.42_860.4497n	0	1	#673	2	17.4213	860.45	6.01	WSAVATVK		A0A060WEK7_ONCMY	Uncharacterized protein OS=Oncorhynchus mykiss GN=GSONMT00073223001 PE=4 SV=1	330425	688430	32432.6	107062	55430.5	121270	165561	75683.1	190766
21.85_1112.6132n	0	1	#756	2	21.8515	1112.61	13.25	ELPDGRWLK		A0A060WEK7_ONCMY	Uncharacterized protein OS=Oncorhynchus mykiss GN=GSONMT00073223001 PE=4 SV=1	3.74325e+06	3.06755e+06	4.57991e+06	996665	1.11255e+06	33108.9	551969	49709.9	764263
17.98_1101.5851n	0	1	#770	2	17.9785	1101.59	7.91	VMAENLAGPGK	[2] Oxidation (M)	A0A060WEK7_ONCMY	Uncharacterized protein OS=Oncorhynchus mykiss GN=GSONMT00073223001 PE=4 SV=1	114793	277465	37094	288681	430432	395349	114062	497092	160300
17.95_1061.5631n	0	1	#810	2	17.9488	1061.56	7.92	KMDVLEVTK		A0A060WEK7_ONCMY	Uncharacterized protein OS=Oncorhynchus mykiss GN=GSONMT00073223001 PE=4 SV=1	305658	616506	278251	389777	411284	247818	50096.2	232101	304764
21.12_1260.5836n	0	1	#1562	2	21.1247	1260.58	18.53	ETDNKVSITVR		A0A060WEK7_ONCMY	Uncharacterized protein OS=Oncorhynchus mykiss GN=GSONMT00073223001 PE=4 SV=1	3.26877e+06	1.69634e+06	1.84042e+06	1.28086e+06	1.61115e+06	55278.5	203221	49993.4	358817
19.70_1904.9008n	0	1	#1865	2	19.704	1904.9	2.79	KGEPIEIPAEVTGLPMPK		A0A060WEK7_ONCMY	Uncharacterized protein OS=Oncorhynchus mykiss GN=GSONMT00073223001 PE=4 SV=1	64589.2	131206	6189.68	386651	1.86461e+07	4841.51	21372.7	11395.7	18299.2
22.26_2522.2982n	0	2	#2434,#2754	2,3	22.258	2522.3	2.17	ITDITKTSISIAWQKPNYDGGSK		A0A060WEK7_ONCMY	Uncharacterized protein OS=Oncorhynchus mykiss GN=GSONMT00073223001 PE=4 SV=1	1.40387e+06	539008	205252	1.46515e+07	2.69371e+07	46541.4	56943.7	705591	1.5293e+06
15.42_1263.5981n	0	1	#4991	2	15.424	1263.6	9.93	GDAENYTILLR		A0A060WEK7_ONCMY	Uncharacterized protein OS=Oncorhynchus mykiss GN=GSONMT00073223001 PE=4 SV=1	20072.4	15800.1		348847	49337.4	758353	107161	665773	870843
19.37_912.5457n	0	1	#257	2	19.369	912.546	9.19	LVVKDAIR		A0A060WEK7_ONCMY	Uncharacterized protein OS=Oncorhynchus mykiss GN=GSONMT00073223001 PE=4 SV=1	1.96801e+06	3.63598e+06	3.84861e+06	848563	1.89288e+06	2.68279e+06	1.20882e+06	179054	763562
17.29_1001.5493n	0	1	#351	2	17.2853	1001.55	11.23	GIKVSEITR		A0A060WEK7_ONCMY	Uncharacterized protein OS=Oncorhynchus mykiss GN=GSONMT00073223001 PE=4 SV=1	1.46884e+06	1.12672e+06	1.92713e+06	628263	1.39543e+06	4.61333e+06	903886	204734	688585
18.73_1112.6174n	0	1	#503	2	18.7349	1112.62	15.18	ELPDGRWLK		A0A060WEK7_ONCMY	Uncharacterized protein OS=Oncorhynchus mykiss GN=GSONMT00073223001 PE=4 SV=1	1.00782e+06	874002	1.11113e+06	1.37644e+06	7.34366e+06	3.19576e+06	475557	17416.6	340014
17.57_846.4487n	0	1	#515	2	17.5742	846.449	13.31	SEVEQQK		A0A060WEK7_ONCMY	Uncharacterized protein OS=Oncorhynchus mykiss GN=GSONMT00073223001 PE=4 SV=1	658842	658707	949650	2.33022e+06	1.15551e+06	5.43426e+06	710437	91971.3	227870
18.76_1804.9072n	0	1	#592	2	18.763	1804.91	9.86	MRVDAIVAGKPTPFCK	[1] Oxidation (M)|[15] Carbamidomethyl (C)	A0A060WEK7_ONCMY	Uncharacterized protein OS=Oncorhynchus mykiss GN=GSONMT00073223001 PE=4 SV=1	3.22257e+06	2.23795e+06	673596	7.14781e+06	1.04474e+07	1.86783e+07	1.77974e+06	3.28211e+06	514831
17.34_1101.5818n	0	1	#706	2	17.3418	1101.58	11.75	IIMPDSVTVK		A0A060WEK7_ONCMY	Uncharacterized protein OS=Oncorhynchus mykiss GN=GSONMT00073223001 PE=4 SV=1	1.36978e+06	2.66097e+06	987462	299904	738749	3.87515e+06	361908	103121	122501
18.13_1197.5440n	0	1	#712	2	18.1261	1197.54	9.06	SRPEPEVAWK		A0A060WEK7_ONCMY	Uncharacterized protein OS=Oncorhynchus mykiss GN=GSONMT00073223001 PE=4 SV=1	3.13043e+06	903126	3.67056e+06	545228	743945	815821	136029	8814.64	32467.3
17.31_1260.6114n	0	1	#808	2	17.3136	1260.61	20.28	ETDNKVSITVR		A0A060WEK7_ONCMY	Uncharacterized protein OS=Oncorhynchus mykiss GN=GSONMT00073223001 PE=4 SV=1	3.19689e+06	2.50156e+06	1.67198e+06	2.2508e+06	2.09989e+06	2.94394e+06	649610	86747.2	331201
15.05_1260.6058n	0	2	#1978,#1913	2,2	15.0546	1260.61	22.06	ETDNKVSITVR		A0A060WEK7_ONCMY	Uncharacterized protein OS=Oncorhynchus mykiss GN=GSONMT00073223001 PE=4 SV=1	622734	122950	40518.5	71764.7	11132.6	101150	395969	48618.3	50369.4
25.68_1260.6087n	0	3	#1686,#7990,#2136	2,2,2	25.6757	1260.61	20.94	ETDNKVSITVR		A0A060WEK7_ONCMY	Uncharacterized protein OS=Oncorhynchus mykiss GN=GSONMT00073223001 PE=4 SV=1	1.93107e+06	3687.52	111577	435193	259030	1.20297e+06	753280	672161	37215.8
18.04_1142.6925n	0	1	#841	2	18.04	1142.69	9.86	NNIEIKDAAR		A0A060WEK7_ONCMY	Uncharacterized protein OS=Oncorhynchus mykiss GN=GSONMT00073223001 PE=4 SV=1	2.09044e+06	3.83767e+06	2.03056e+06	1.54929e+06	1.34275e+06	2.90846e+06	677604	238372	786632
20.21_1904.8985n	0	1	#845	2	20.2077	1904.9	4.22	KGEPIEIPAEVTGLPMPK		A0A060WEK7_ONCMY	Uncharacterized protein OS=Oncorhynchus mykiss GN=GSONMT00073223001 PE=4 SV=1	3.62168e+06	4.24301e+06	635956	8.36527e+06	1.7712e+07	5.64378e+06	119187	10303.7	59335.8
15.48_846.4365n	0	1	#982	2	15.4817	846.437	19.93	EAKMQIK		A0A060WEK7_ONCMY	Uncharacterized protein OS=Oncorhynchus mykiss GN=GSONMT00073223001 PE=4 SV=1	467981	588850	414675	38002.1	44013.5	1.31311e+06	419219	574715	823005
19.12_1596.8522n	0	3	#1311,#4335,#2069	2,2,3	19.1205	1596.85	19.68	ITGLEESVHYFFR		A0A060WEK7_ONCMY	Uncharacterized protein OS=Oncorhynchus mykiss GN=GSONMT00073223001 PE=4 SV=1	507234	622083	2.57092e+06	596189	2.10413e+07	397017	313067	464096	219536
21.57_1596.8546n	0	2	#1734,#2107	2,3	21.5708	1596.85	14	ITGLEESVHYFFR		A0A060WEK7_ONCMY	Uncharacterized protein OS=Oncorhynchus mykiss GN=GSONMT00073223001 PE=4 SV=1	260811	302739	341867	8.91867e+06	1.11953e+06	8.40506e+06	769615	598459	306714
15.69_898.4320n	0	1	#1603	2	15.6868	898.432	25.14	ATETPGPVK		A0A060WEK7_ONCMY	Uncharacterized protein OS=Oncorhynchus mykiss GN=GSONMT00073223001 PE=4 SV=1	912870	598953	299426	3513.77	4648.61	70071.1	131793	35521.5	119516
14.14_895.4138n	0	1	#1875	2	14.142	895.414	1.51	AYSNISNK		A0A060WEK7_ONCMY	Uncharacterized protein OS=Oncorhynchus mykiss GN=GSONMT00073223001 PE=4 SV=1	100917	176107	97910.1		500.57	60634.2	1.68543	42633.6	96131.8
17.60_1328.6641n	0	3	#4039,#2717,#3763	2,2,2	17.5993	1328.66	16.53	SIAQGMLGATGAPR		A0A060WEK7_ONCMY	Uncharacterized protein OS=Oncorhynchus mykiss GN=GSONMT00073223001 PE=4 SV=1	84193.7	86582	108339	79282.1	33736.5	511920	424569	135808	97493.1
13.80_2293.1745n	0	1	#11979	2	13.8011	2293.17	6.64	SVFISVRVLDSPSMPANFAIK	[14] Oxidation (M)	A0A060WEK7_ONCMY	Uncharacterized protein OS=Oncorhynchus mykiss GN=GSONMT00073223001 PE=4 SV=1	91.4992	143.663	2490.93			665.748		223003	6048.46
22.20_1112.6135n	0	1	#161	2	22.2029	1112.61	14.73	ELPDGRWLK		A0A060WEK7_ONCMY	Uncharacterized protein OS=Oncorhynchus mykiss GN=GSONMT00073223001 PE=4 SV=1	8.16706e+06	7.02872e+06	2.35793e+07	2.4028e+06	4.83989e+06	3.83397e+06	465104	125027	2.95887e+06
20.81_1001.5489n	0	1	#441	2	20.8054	1001.55	16.1	GIKVSEITR		A0A060WEK7_ONCMY	Uncharacterized protein OS=Oncorhynchus mykiss GN=GSONMT00073223001 PE=4 SV=1	812190	676480	645683	1.65039e+06	2.33758e+06	1.00045e+06	484563	37113.8	2.34581e+06
22.03_1264.6411n	0	1	#480	2	22.0293	1264.64	5.8	AMNPLFPPGPPK		A0A060WEK7_ONCMY	Uncharacterized protein OS=Oncorhynchus mykiss GN=GSONMT00073223001 PE=4 SV=1	576791	1.24039e+06	1.17127e+06	978971	1.1152e+07	2.17752e+06	436760	2.27744e+06	1.402e+06
22.44_1356.7039n	0	1	#532	2	22.4357	1356.7	7.04	TIAPEVDLDASVK		A0A060WEK7_ONCMY	Uncharacterized protein OS=Oncorhynchus mykiss GN=GSONMT00073223001 PE=4 SV=1	1.71083e+06	973666	2.30021e+06	1.09645e+06	1.51985e+07	4.09507e+06	703719	3.22571e+06	5.81132e+06
22.76_873.5012n	0	1	#549	2	22.7591	873.501	9.22	VTVVDVSR		A0A060WEK7_ONCMY	Uncharacterized protein OS=Oncorhynchus mykiss GN=GSONMT00073223001 PE=4 SV=1	230704	906138	463259	300847	3.26038e+06	809058	68042.3	128141	562507
16.93_1123.5236n	0	1	#697	2	16.9315	1123.52	12.16	EEDAGVYTLK		A0A060WEK7_ONCMY	Uncharacterized protein OS=Oncorhynchus mykiss GN=GSONMT00073223001 PE=4 SV=1	92143.6	87601	45507.3	41510.6	19522.6	17151.8	325222	36901.4
20.36_1122.5506n	0	1	#2032	2	20.3619	1122.55	10.04	VTGYWIEKK		A0A060WEK7_ONCMY	Uncharacterized protein OS=Oncorhynchus mykiss GN=GSONMT00073223001 PE=4 SV=1	688126	548926	1.15051e+06	1.05326e+06	285559	439775	370007		431029
9.26_942.5642n	0	1	#3669	2	9.26275	942.564	11.62	AGTFGVVHR		A0A060WEK7_ONCMY	Uncharacterized protein OS=Oncorhynchus mykiss GN=GSONMT00073223001 PE=4 SV=1	11.9882						8.92561	1.50862e+06
18.29_841.5077n	0	1	#4	2	18.2938	841.508	8.55	TLVVRVR		A0A060WEK7_ONCMY	Uncharacterized protein OS=Oncorhynchus mykiss GN=GSONMT00073223001 PE=4 SV=1	1.21607e+08	1.21607e+08	1.21607e+08	8.0328e+07	7.55901e+06	7.55901e+06	1.87434e+06	2.36731e+06	1.65878e+07
19.13_1210.7264n	0	1	#262	2	19.1262	1210.73	8.89	GVSQVTEHKVK		A0A060WEK7_ONCMY	Uncharacterized protein OS=Oncorhynchus mykiss GN=GSONMT00073223001 PE=4 SV=1	1.50577e+06	1.50577e+06	1.50577e+06	282601	13282.2	13282.2	77664	15694.4	5837.65
18.29_1132.5852n	0	1	#354	2	18.2938	1132.59	9.47	EVSTEKWVR		A0A060WEK7_ONCMY	Uncharacterized protein OS=Oncorhynchus mykiss GN=GSONMT00073223001 PE=4 SV=1	2.34652e+06	2.34652e+06	2.34652e+06	9.76925e+06	1.18452e+06	1.18452e+06	691557	207857	7.15185e+06
17.46_1112.6171n	0	1	#358	2	17.4573	1112.62	12.39	ELPDGRWLK		A0A060WEK7_ONCMY	Uncharacterized protein OS=Oncorhynchus mykiss GN=GSONMT00073223001 PE=4 SV=1	111121	111121	111121	2.11398e+06	108621	108621	37973.7	8117.61	439.879
18.06_1991.8763n	0	1	#413	2	18.0636	1991.88	6.84	VMAENGAGIGPASSTSRLFK		A0A060WEK7_ONCMY	Uncharacterized protein OS=Oncorhynchus mykiss GN=GSONMT00073223001 PE=4 SV=1	2.71038e+06	2.71038e+06	2.71038e+06	3.27381e+07	2.9437e+06	2.9437e+06	22722.1	306872	1.72765e+07
15.42_1014.5439n	0	1	#417	2	15.4227	1014.54	13.93	DMILPVTVK		A0A060WEK7_ONCMY	Uncharacterized protein OS=Oncorhynchus mykiss GN=GSONMT00073223001 PE=4 SV=1	318746	318746	318746	121306	112020	112020	46069.1	7550.98	14.4001
18.29_1002.5263n	0	1	#454	2	18.2938	1002.53	5.75	WGKADGELK		A0A060WEK7_ONCMY	Uncharacterized protein OS=Oncorhynchus mykiss GN=GSONMT00073223001 PE=4 SV=1	1.44654e+06	1.44654e+06	1.44654e+06	2.94238e+06	4.71236e+06	4.71236e+06	445717	238008	166351
19.01_1324.6421n	0	1	#993	2	19.0119	1324.64	13.75	ADEEVTMTNTSK		A0A060WEK7_ONCMY	Uncharacterized protein OS=Oncorhynchus mykiss GN=GSONMT00073223001 PE=4 SV=1	88199.3	88199.3	88199.3	1.2537e+06	410006	410006	241222	1.34016e+06	4.44649e+06
18.06_1202.6309n	0	1	#1716	2	18.0636	1202.63	9.88	MINVRAGSALR	[1] Oxidation (M)	A0A060WEK7_ONCMY	Uncharacterized protein OS=Oncorhynchus mykiss GN=GSONMT00073223001 PE=4 SV=1	353648	353648	353648	794961	224059	224059	321980	37525.1	291676
18.29_903.4966n	0	1	#2352	2	18.2938	903.497	7.6	APGPPVNPR		A0A060WEK7_ONCMY	Uncharacterized protein OS=Oncorhynchus mykiss GN=GSONMT00073223001 PE=4 SV=1	152566	152566	152566	1.49638e+06	815936	815936	236245	146540	377357
12.77_846.4513n	0	1	#2744	2	12.7711	846.451	12.77	SEVEQQK		A0A060WEK7_ONCMY	Uncharacterized protein OS=Oncorhynchus mykiss GN=GSONMT00073223001 PE=4 SV=1	8303.69	8303.69	8303.69	46.2866	54931	54931	18727.6	47768.2
21.71_932.4469n	0	1	#3225	2	21.7103	932.447	12.09	ESITVAWK		A0A060WEK7_ONCMY	Uncharacterized protein OS=Oncorhynchus mykiss GN=GSONMT00073223001 PE=4 SV=1	493957	493957	493957	492786	182843	182843	8819.42	76666	372184
24.38_1298.7127n	0	1	#9660	2	24.3804	1298.71	9.13	GRPVPEVTWMK		A0A060WEK7_ONCMY	Uncharacterized protein OS=Oncorhynchus mykiss GN=GSONMT00073223001 PE=4 SV=1	15980.8	15980.8	15980.8	147081	46082	46082	14813.8		47228.8
15.21_1014.5405n	0	1	#356	2	15.2083	1014.54	13.93	DMILPVTVK		A0A060WEK7_ONCMY	Uncharacterized protein OS=Oncorhynchus mykiss GN=GSONMT00073223001 PE=4 SV=1	870307	1.24062e+06	602642	11169.6	165496	352661	13753.5	47497.1	155148
18.78_824.4444n	0	1	#523	2	18.7779	824.444	6.52	VNRAPIR		A0A060WEK7_ONCMY	Uncharacterized protein OS=Oncorhynchus mykiss GN=GSONMT00073223001 PE=4 SV=1	1.89441e+06	2.63195e+06	2.6319e+06	4.39112e+06	2.5638e+06	3.0343e+06	869563	594715	1.77573e+06
22.99_824.4954n	0	1	#1462	2	22.9915	824.495	11.42	VNRAPIR		A0A060WEK7_ONCMY	Uncharacterized protein OS=Oncorhynchus mykiss GN=GSONMT00073223001 PE=4 SV=1	171746	140003	108023	2.06103e+06	81357.1	11473.2	302319	164113	257073
21.07_1132.5892n	0	1	#637	2	21.0731	1132.59	9.47	EVSTEKWVR		A0A060WEK7_ONCMY	Uncharacterized protein OS=Oncorhynchus mykiss GN=GSONMT00073223001 PE=4 SV=1	521357	886701	800163	1.93051e+06	380442	229188	998987	570098	783844
17.67_1019.5312n	0	1	#685	2	17.6677	1019.53	16.18	DNMVVEWK		A0A060WEK7_ONCMY	Uncharacterized protein OS=Oncorhynchus mykiss GN=GSONMT00073223001 PE=4 SV=1	1.09769e+06	2.26199e+06	1.3953e+06	22002.9	474727	343068	138002	1.00606e+06	2.63131e+06
20.54_1014.5446n	0	1	#690	2	20.5448	1014.54	11.18	ADHGIYVLK		A0A060WEK7_ONCMY	Uncharacterized protein OS=Oncorhynchus mykiss GN=GSONMT00073223001 PE=4 SV=1	589064	551804	1.34919e+06	598149	113041	104275	405715	187062	606867
17.46_1344.6260n	0	1	#1120	2	17.4621	1344.63	11.52	QTTRVNVVDSAR		A0A060WEK7_ONCMY	Uncharacterized protein OS=Oncorhynchus mykiss GN=GSONMT00073223001 PE=4 SV=1	5.22515e+06	4.98922e+06	978804	110989	728199	1.10966e+06	117711	527394	914827
20.72_1991.8818n	1	1	#1209	2	20.7232	1991.88	6.84	VMAENGAGIGPASSTSRLFK		A0A060WEK7_ONCMY	Uncharacterized protein OS=Oncorhynchus mykiss GN=GSONMT00073223001 PE=4 SV=1	1.05869e+06	914925	746466	2.20266e+06	595201	37106	172570	806402	1.56728e+06
17.40_1064.5190n	0	1	#1312	2	17.4043	1064.52	3.4	ENVEYHFK		A0A060WEK7_ONCMY	Uncharacterized protein OS=Oncorhynchus mykiss GN=GSONMT00073223001 PE=4 SV=1	1.60079e+06	2.66422e+06	815146	114230	2.37716e+06	3.00485e+06	31193.1	37599.5	798823
18.37_903.4996n	0	1	#1323	2	18.3684	903.5	7.6	APGPPVNPR		A0A060WEK7_ONCMY	Uncharacterized protein OS=Oncorhynchus mykiss GN=GSONMT00073223001 PE=4 SV=1	1.28589e+06	1.83072e+06	1.6786e+06	1.76366e+06	2.49026e+06	4.17391e+06	1.4769e+06	1.63458e+06	2.61769e+06
14.71_975.4475n	0	1	#1392	2	14.7072	975.448	10.83	QTDWVTAR		A0A060WEK7_ONCMY	Uncharacterized protein OS=Oncorhynchus mykiss GN=GSONMT00073223001 PE=4 SV=1	81696.6	115641	35902.6		83516.4	167975			1674.27
19.73_1364.6964n	0	1	#2256	2	19.7338	1364.7	3.46	YQMMSEGKVHR		A0A060WEK7_ONCMY	Uncharacterized protein OS=Oncorhynchus mykiss GN=GSONMT00073223001 PE=4 SV=1	19497.3	38226.6	79480.4	232346	8672.66	18097.3	435333	579374	238756
20.54_1074.5710n	0	1	#3081	2	20.5448	1074.57	6.24	KGDDVLETAK		A0A060WEK7_ONCMY	Uncharacterized protein OS=Oncorhynchus mykiss GN=GSONMT00073223001 PE=4 SV=1	29040.1	71327.9	259308	62156.2	2238.93	7473.87	103907	73018.4	24539.8
16.11_855.5237n	0	1	#77	2	16.1096	855.524	8	VNKAPVTK		A0A060WEK7_ONCMY	Uncharacterized protein OS=Oncorhynchus mykiss GN=GSONMT00073223001 PE=4 SV=1	4.38896e+06	2.13301e+06	1.02128e+06	2.70406e+06	332222	5.3306e+06	593239	503223	2.80848e+06
18.06_1387.7274n	0	1	#391	2	18.0637	1387.73	7.21	VMAENLAGPGKSSK		A0A060WEK7_ONCMY	Uncharacterized protein OS=Oncorhynchus mykiss GN=GSONMT00073223001 PE=4 SV=1	7.26987e+06	1.02688e+07	6.98083e+06	9.12179e+06	504732	7.4033e+06	1.03598e+06	167185	418364
17.14_1272.6062n	0	1	#405	2	17.1352	1272.61	10.6	QIKAPGPPVNPR		A0A060WEK7_ONCMY	Uncharacterized protein OS=Oncorhynchus mykiss GN=GSONMT00073223001 PE=4 SV=1	4.23211e+06	7.10551e+06	4.5824e+06	1.57606e+07	1.70753e+06	4.50251e+06	1.43463e+06	1.05784e+06	1.06694e+06
18.90_912.5526n	0	1	#458	2	18.8986	912.553	6.8	LGSASHTIK		A0A060WEK7_ONCMY	Uncharacterized protein OS=Oncorhynchus mykiss GN=GSONMT00073223001 PE=4 SV=1	2.51397e+06	3.59287e+06	4.0988e+06	1.82005e+06	1.32609e+06	2.67445e+06	3.39964e+06	911860	2.38308e+06
17.28_1014.5422n	0	1	#524	2	17.2799	1014.54	12.25	ADHGIYVLK		A0A060WEK7_ONCMY	Uncharacterized protein OS=Oncorhynchus mykiss GN=GSONMT00073223001 PE=4 SV=1	995665	1.41692e+06	1.08924e+06	318961	192247	437335	660069	46650.3	290519
17.54_824.4434n	0	1	#618	2	17.5435	824.443	16.83	GRPAPEAK		A0A060WEK7_ONCMY	Uncharacterized protein OS=Oncorhynchus mykiss GN=GSONMT00073223001 PE=4 SV=1	1.44114e+06	2.10717e+06	1.50307e+06	2.64665e+06	1.3332e+06	1.33483e+06	2.62577e+06	230922	817337
19.10_1020.5147n	0	1	#1128	2	19.0993	1020.51	5.56	YVQQQIDK		A0A060WEK7_ONCMY	Uncharacterized protein OS=Oncorhynchus mykiss GN=GSONMT00073223001 PE=4 SV=1	1.80011e+06	1.75347e+06	1.68169e+06	3.39137e+06	462030	1.2245e+06	1.80108e+06	102621	571890
15.31_846.4460n	0	1	#1367	2	15.3132	846.446	21.61	EAKMQIK		A0A060WEK7_ONCMY	Uncharacterized protein OS=Oncorhynchus mykiss GN=GSONMT00073223001 PE=4 SV=1	1.26329e+06	1.48429e+06	1.55812e+06	606504	1.23317e+06	1.28439e+06	1.17952e+06	536861	1.25927e+06
14.20_5045.3598n	0	1	#2212	4	14.196	5045.36	4.08	IITKPQSVTVNEGETARFTCDIDGEPAPTVTWMHEGQVIVSSHHR	[20] Carbamidomethyl (C)|[33] Oxidation (M)	A0A060WEK7_ONCMY	Uncharacterized protein OS=Oncorhynchus mykiss GN=GSONMT00073223001 PE=4 SV=1	5.38144e+06	8.05254e+06	3.63605e+06	703082	180697	74206.7	149924	59046.2	143448
9.23_2324.1532n	0	1	#2563	3	9.22768	2324.15	6.98	WTRPQYDGGSLITGYVVEKR		A0A060WEK7_ONCMY	Uncharacterized protein OS=Oncorhynchus mykiss GN=GSONMT00073223001 PE=4 SV=1		2.16907			13374.9			6.52744e+06	3074.7
14.13_903.4898n	0	1	#3776	2	14.1274	903.49	12.52	APGPPVNPR		A0A060WEK7_ONCMY	Uncharacterized protein OS=Oncorhynchus mykiss GN=GSONMT00073223001 PE=4 SV=1	158741	165255	174298	329854	509637	491752	98411.6	364178	1.41659e+06
17.25_1260.6093n	0	1	#3991	2	17.2506	1260.61	14.47	ETDNKVSITVR		A0A060WEK7_ONCMY	Uncharacterized protein OS=Oncorhynchus mykiss GN=GSONMT00073223001 PE=4 SV=1	427044	756611	607588	140884	161906	107689	151083	65085.2	107174
13.65_1254.6443n	0	1	#4023	2	13.6536	1254.64	6.68	SPEPVMSPKGVK		A0A060WEK7_ONCMY	Uncharacterized protein OS=Oncorhynchus mykiss GN=GSONMT00073223001 PE=4 SV=1	47265.3	49714.3	50001.1	265.545	201613	135497	100.778	79777.6	168686
14.10_1031.6098n	0	1	#5679	2	14.096	1031.61	4.74	VIIKTTTEK		A0A060WEK7_ONCMY	Uncharacterized protein OS=Oncorhynchus mykiss GN=GSONMT00073223001 PE=4 SV=1	14782.2	3810.82	2002.56		105053	52839.5		11047.4	151060
8.59_1533.8057n	0	1	#22624	2	8.58775	1533.81	5.84	VMSHMMVELKEGK	[5] Oxidation (M)	A0A060WEK7_ONCMY	Uncharacterized protein OS=Oncorhynchus mykiss GN=GSONMT00073223001 PE=4 SV=1								59945.7
19.25_898.5302n	0	1	#66	2	19.2549	898.53	16.94	ATETPGPVK		A0A060WEK7_ONCMY	Uncharacterized protein OS=Oncorhynchus mykiss GN=GSONMT00073223001 PE=4 SV=1	1.76133e+07	2.01084e+07	2.64467e+07	7.20989e+06	2.94629e+06	8.88535e+06	1.13682e+06	4.6569e+06	3.50174e+06
19.11_912.5510n	0	1	#273	2	19.1123	912.551	13.83	LGSASHTIK		A0A060WEK7_ONCMY	Uncharacterized protein OS=Oncorhynchus mykiss GN=GSONMT00073223001 PE=4 SV=1	3.3344e+06	4.21613e+06	6.18897e+06	4.02687e+06	2.01442e+06	2.33562e+06	935620	556483	1.30637e+06
17.99_1101.5800n	0	1	#513	2	17.9928	1101.58	9.72	IIMPDSVTVK		A0A060WEK7_ONCMY	Uncharacterized protein OS=Oncorhynchus mykiss GN=GSONMT00073223001 PE=4 SV=1	2.46201e+06	2.28006e+06	3.14631e+06	1.85673e+06	1.6099e+06	3.20739e+06	98219.6	233177	260504
17.55_1230.6295n	0	1	#616	2	17.5533	1230.63	12.47	MVQVRASATLR		A0A060WEK7_ONCMY	Uncharacterized protein OS=Oncorhynchus mykiss GN=GSONMT00073223001 PE=4 SV=1	3.31684e+06	4.9005e+06	6.61654e+06	3.60391e+06	3.80739e+06	2.51988e+06	104327	571262	1.47751e+06
19.71_1132.6362n	0	1	#2110	2	19.7134	1132.64	9.58	EVSTEKWVR		A0A060WEK7_ONCMY	Uncharacterized protein OS=Oncorhynchus mykiss GN=GSONMT00073223001 PE=4 SV=1	185552	385099	423490	240582	345083	346158	811403	79087.8	354061
13.59_1168.5811n	0	1	#3680	2	13.5892	1168.58	7.42	LPANDGGERIK		A0A060WEK7_ONCMY	Uncharacterized protein OS=Oncorhynchus mykiss GN=GSONMT00073223001 PE=4 SV=1	18007.7	20405.4	36286.5					406094
20.94_1202.6561n	0	1	#4342	2	20.9368	1202.66	6.7	MINVRAGSALR	[1] Oxidation (M)	A0A060WEK7_ONCMY	Uncharacterized protein OS=Oncorhynchus mykiss GN=GSONMT00073223001 PE=4 SV=1	230110	409439	486540	359024	202022	116964	267896	215758	412082
20.90_1014.5390n	0	1	#634	2	20.8974	1014.54	8.41	ADHGIYVLK		A0A060WEK7_ONCMY	Uncharacterized protein OS=Oncorhynchus mykiss GN=GSONMT00073223001 PE=4 SV=1	863365	1.18089e+06	1.84576e+06	572277	722991	655274	323019	776925	148158
21.82_1367.7510n	0	1	#673	2	21.8173	1367.75	6.24	SDTRVLAVPVIAK		A0A060WEK7_ONCMY	Uncharacterized protein OS=Oncorhynchus mykiss GN=GSONMT00073223001 PE=4 SV=1	548699	2.57103e+06	1.27527e+06	789404	2.57e+06	1.84771e+06	333557	654211	1.19543e+06
22.10_942.5623n	0	1	#732	2	22.1041	942.562	13.03	VVDTALVVK		A0A060WEK7_ONCMY	Uncharacterized protein OS=Oncorhynchus mykiss GN=GSONMT00073223001 PE=4 SV=1	454623	699578	1.54713e+06	2.19725e+06	654803	3.38701e+06	242848	493067	583508
17.99_1073.6000n	0	1	#857	2	17.9899	1073.6	8.6	WATVASAIQK		A0A060WEK7_ONCMY	Uncharacterized protein OS=Oncorhynchus mykiss GN=GSONMT00073223001 PE=4 SV=1	143571	117615	5501.25	5042.84	58629.7	357778	513397	1.1081e+06	64403.5
23.21_1391.7320n	0	1	#1327	2	23.211	1391.73	16.54	VLDRPGPPEGPMK		A0A060WEK7_ONCMY	Uncharacterized protein OS=Oncorhynchus mykiss GN=GSONMT00073223001 PE=4 SV=1	1.18818e+06	2.93038e+06	2.54507e+06	231031	5.41318e+06	210499	220873	242674	109352
18.05_1001.5447n	0	1	#2437	2	18.0495	1001.54	9.88	GIKVSEITR		A0A060WEK7_ONCMY	Uncharacterized protein OS=Oncorhynchus mykiss GN=GSONMT00073223001 PE=4 SV=1	137346	120627	4100.66	1990.23	130305	1.09261e+06	136719	783224	1.08593e+06
19.85_1078.5699n	0	1	#3122	2	19.851	1078.57	15.13	TFKGDAITVK		A0A060WEK7_ONCMY	Uncharacterized protein OS=Oncorhynchus mykiss GN=GSONMT00073223001 PE=4 SV=1	49163.3	93539.2	100688	34425.4	7905.46	20138.9	36392	250057	38370
16.47_1593.8071n	0	1	#6733	2	16.4717	1593.81	4.47	WMSIVKNPVTMTR	[2] Oxidation (M)|[11] Oxidation (M)	A0A060WEK7_ONCMY	Uncharacterized protein OS=Oncorhynchus mykiss GN=GSONMT00073223001 PE=4 SV=1	94287.2	59763.7				535821			183558
23.59_1886.0151n	0	1	#21583	2	23.5914	1886.02	9.14	VRAINSVGVSEPSDISEK		A0A060WEK7_ONCMY	Uncharacterized protein OS=Oncorhynchus mykiss GN=GSONMT00073223001 PE=4 SV=1	375200	497039	652062	63345	1.4554e+06	126340	4.36546e+06	8.0199e+06	131426
19.87_1306.7210n	0	1	#307	2	19.8714	1306.72	6.48	SPEPITSPPRVK		A0A060WEK7_ONCMY	Uncharacterized protein OS=Oncorhynchus mykiss GN=GSONMT00073223001 PE=4 SV=1	1.28564e+06	1.97934e+06	2.02769e+06	1.07677e+07	8.97769e+06	8.96246e+06	9.40363e+06	2.27305e+07	3.94309e+07
22.04_1886.0170n	0	1	#441	2	22.043	1886.02	7.44	VRAINSVGVSEPSDISEK		A0A060WEK7_ONCMY	Uncharacterized protein OS=Oncorhynchus mykiss GN=GSONMT00073223001 PE=4 SV=1	1.91219e+06	4.15003e+06	1.38212e+06	1.29002e+07	7.50587e+06	5.02558e+06	2.35711e+07	4.06774e+07	2.02756e+07
19.39_1388.7588n	0	1	#562	2	19.3928	1388.76	5.41	ITKLTEHQEYK		A0A060WEK7_ONCMY	Uncharacterized protein OS=Oncorhynchus mykiss GN=GSONMT00073223001 PE=4 SV=1	2.09508e+06	1.02646e+07	3.46021e+06	9.20796e+06	8.15803e+06	8.94029e+06	7.35451e+06	1.79285e+07	1.42347e+07
21.00_1943.0384n	0	1	#711	2	20.9967	1943.04	5.31	DFITIHWLRPECDGGK	[12] Carbamidomethyl (C)	A0A060WEK7_ONCMY	Uncharacterized protein OS=Oncorhynchus mykiss GN=GSONMT00073223001 PE=4 SV=1	399710	1.6385e+06	534055	3.52604e+06	3.39936e+06	2.39386e+06	1.60212e+07	7.96721e+06	9.91852e+06
14.99_846.4469n	0	1	#776	2	14.9939	846.447	14.43	EAKMQIK		A0A060WEK7_ONCMY	Uncharacterized protein OS=Oncorhynchus mykiss GN=GSONMT00073223001 PE=4 SV=1	4.34413e+06	7.15108e+06	7.20264e+06	706427	1.16846e+06	1.58865e+06	104136	295776	239320
17.60_1349.6914n	0	1	#1119	2	17.6039	1349.69	12.34	YQISARNNSGIK		A0A060WEK7_ONCMY	Uncharacterized protein OS=Oncorhynchus mykiss GN=GSONMT00073223001 PE=4 SV=1	1.84734e+06	303504	5.06345e+06	1.46595e+06	4.45736e+06	2.85899e+06	10682.7	3.55271e+06	184884
18.67_903.4972n	0	1	#1540	2	18.6692	903.497	3.85	APGPPVNPR		A0A060WEK7_ONCMY	Uncharacterized protein OS=Oncorhynchus mykiss GN=GSONMT00073223001 PE=4 SV=1	567233	931819	1.37656e+06	1.15319e+06	1.57536e+06	1.37171e+06	58857.7	2.44681e+06	726894
23.73_2478.2717n	2	2	#1591,#4900	2,3	23.7333	2478.27	8.86	ICAINIEGVGEHADVPGSVVASER	[2] Carbamidomethyl (C)	A0A060WEK7_ONCMY	Uncharacterized protein OS=Oncorhynchus mykiss GN=GSONMT00073223001 PE=4 SV=1	372591	9820.34	177283	2.45743e+06	2.43234e+06	2.09913e+06	287727	2.32999e+06	1.41448e+06
29.89_970.5822n	0	1	#1615	2	29.8948	970.582	10.9	KLGVDNVAR		A0A060WEK7_ONCMY	Uncharacterized protein OS=Oncorhynchus mykiss GN=GSONMT00073223001 PE=4 SV=1	770.699	2120.21	25980.7	3464.84	3011.42			1651.38	3882.18
20.80_1658.8906n	0	1	#1690	2	20.8042	1658.89	11.57	FKVINLEEGEYYR		A0A060WEK7_ONCMY	Uncharacterized protein OS=Oncorhynchus mykiss GN=GSONMT00073223001 PE=4 SV=1	84234.8	194858	98172.5	164354	267806	519887	6.20493e+06	2.4127e+06	2.2503e+06
16.82_1324.6266n	0	1	#1726	2	16.8153	1324.63	23.97	ADEEVTMTNTSK		A0A060WEK7_ONCMY	Uncharacterized protein OS=Oncorhynchus mykiss GN=GSONMT00073223001 PE=4 SV=1	1.61001e+06	181135	4.41313e+06	443251	2.36356e+06	1.61802e+06	71226.9	66276	98642.9
16.28_1324.6326n	0	3	#1839,#2470,#2659	2,2,2	16.282	1324.63	16.69	ADEEVTMTNTSK		A0A060WEK7_ONCMY	Uncharacterized protein OS=Oncorhynchus mykiss GN=GSONMT00073223001 PE=4 SV=1	1.17263e+06	1.23714e+06	1.92154e+06	3.93813e+06	2.99195e+06	4.18783e+06	1.48801e+06	2.68859e+06	1.06293e+06
21.51_1626.7960n	0	1	#1785	2	21.5066	1626.8	16.42	IEAPEIELDSDLRK		A0A060WEK7_ONCMY	Uncharacterized protein OS=Oncorhynchus mykiss GN=GSONMT00073223001 PE=4 SV=1	112593	6.13103e+06	244068	1.32907e+06	1.2965e+06	1.03069e+06	4.57439e+06	1.08031e+06	2.6259e+06
20.13_1000.5569n	0	1	#1965	2	20.1263	1000.56	10.66	DLVIAPVFK		A0A060WEK7_ONCMY	Uncharacterized protein OS=Oncorhynchus mykiss GN=GSONMT00073223001 PE=4 SV=1	145829	918067	239364	332130	119911	407563	1.0577e+06	706412	979243
16.78_1267.6101n	0	1	#9693	2	16.7806	1267.61	8.81	SEYIETTKAVK		A0A060WEK7_ONCMY	Uncharacterized protein OS=Oncorhynchus mykiss GN=GSONMT00073223001 PE=4 SV=1	74729.9	9182.83	72900.6	2237.14	29796.2	16014			17809.1
20.84_1044.5633n	0	1	#39	2	20.8357	1044.56	12.72	WTKGDVVLK		A0A060WEK7_ONCMY	Uncharacterized protein OS=Oncorhynchus mykiss GN=GSONMT00073223001 PE=4 SV=1	2.10421e+07	2.01801e+07	7.61643e+07	1.25131e+06	780937	1.01363e+06	1.08084e+06	1.21916e+06	182045
23.61_1287.7009n	0	1	#344	2	23.6068	1287.7	13.26	NASGTKTVAVNVK		A0A060WEK7_ONCMY	Uncharacterized protein OS=Oncorhynchus mykiss GN=GSONMT00073223001 PE=4 SV=1	75831.6	696557	955593	74268.9	50544.3	34170.1	240653	433359	112721
21.54_912.5512n	0	1	#382	2	21.5448	912.551	6.15	LGSASHTIK		A0A060WEK7_ONCMY	Uncharacterized protein OS=Oncorhynchus mykiss GN=GSONMT00073223001 PE=4 SV=1	1.98298e+06	4.50283e+06	8.93696e+06	1.38181e+06	1.4959e+06	760770	3.31911e+06	1.52013e+06	67615.4
16.26_912.5498n	0	1	#594	2	16.2563	912.55	9.7	LGSASHTIK		A0A060WEK7_ONCMY	Uncharacterized protein OS=Oncorhynchus mykiss GN=GSONMT00073223001 PE=4 SV=1	1131.7	3737.91	477.932	1.07825e+06	1.45336e+06	450737	72718.1	1.07441e+07	1.71157e+06
6.84_912.5050n	0	1	#14618	2	6.8368	912.505	9.53	LGSASHTIK		A0A060WEK7_ONCMY	Uncharacterized protein OS=Oncorhynchus mykiss GN=GSONMT00073223001 PE=4 SV=1		103.514	147.909						55163.6
20.33_1000.5287n	0	1	#844	2	20.3297	1000.53	15.54	DLVIAPVFK		A0A060WEK7_ONCMY	Uncharacterized protein OS=Oncorhynchus mykiss GN=GSONMT00073223001 PE=4 SV=1	1.59951e+06	2.23845e+06	9.02621e+06	1.55727e+06	1.28849e+06	1.39277e+06	2.45928e+06	1.1326e+06	478257
26.44_1886.0221n	0	2	#862,#1563	2,3	26.4373	1886.02	13.61	VRAINSVGVSEPSDISEK		A0A060WEK7_ONCMY	Uncharacterized protein OS=Oncorhynchus mykiss GN=GSONMT00073223001 PE=4 SV=1	997828	603501	2.58599e+06	145392	230303	200696	455625	156481	131.249
13.91_1886.0058n	0	1	#4058	2	13.9059	1886.01	2.97	VRAINSVGVSEPSDISEK		A0A060WEK7_ONCMY	Uncharacterized protein OS=Oncorhynchus mykiss GN=GSONMT00073223001 PE=4 SV=1	164174	35227.7	2468.44	243174	663714	13229	3.35505	257.29	4.24465e+06
18.68_3596.4154n	1	1	#1340	3	18.6805	3596.42	11.48	NHSLTVATDEQEDEGIYTCRAVNEAGETESSGK	[19] Carbamidomethyl (C)	A0A060WEK7_ONCMY	Uncharacterized protein OS=Oncorhynchus mykiss GN=GSONMT00073223001 PE=4 SV=1	520801	456059	1.794e+06	14337.9	3911.58	408441	13980	13907.8	170310
16.91_1388.7857n	0	1	#1423	2	16.9056	1388.79	8.35	ITKLTEHQEYK		A0A060WEK7_ONCMY	Uncharacterized protein OS=Oncorhynchus mykiss GN=GSONMT00073223001 PE=4 SV=1	128154	153347	37934.2	6.59416e+06	7.9038e+06	3.12406e+06	2.08676e+06	5.33164e+06	342947
22.34_1254.7437n	0	1	#1444	2	22.3417	1254.74	8.19	NTHLTIKEATK		A0A060WEK7_ONCMY	Uncharacterized protein OS=Oncorhynchus mykiss GN=GSONMT00073223001 PE=4 SV=1	21909.5	873137	91420	84625.2	64234.4	11918.7	89185.4	146814	150705
15.48_1533.7549n	0	1	#1551	2	15.477	1533.75	5.17	VMSHMMVELKEGK	[2] Oxidation (M)	A0A060WEK7_ONCMY	Uncharacterized protein OS=Oncorhynchus mykiss GN=GSONMT00073223001 PE=4 SV=1	450384	292160	15708.3	6.15374e+06	9.78771e+06	707830	28613.3	359165	512456
14.43_1349.7034n	0	1	#1913	2	14.4313	1349.7	18.83	YQISARNNSGIK		A0A060WEK7_ONCMY	Uncharacterized protein OS=Oncorhynchus mykiss GN=GSONMT00073223001 PE=4 SV=1	198517	99555.5	1893.82	3.5778e+06	5.31158e+06	434549	265.747	702691	293812
12.91_1349.6948n	0	1	#3422	2	12.909	1349.69	9.48	YQISARNNSGIK		A0A060WEK7_ONCMY	Uncharacterized protein OS=Oncorhynchus mykiss GN=GSONMT00073223001 PE=4 SV=1				668845	643124	17857	294.68	149.337	213624
14.30_1117.5565n	0	1	#2413	2	14.2991	1117.56	11.36	INGYMVDYK	[5] Oxidation (M)	A0A060WEK7_ONCMY	Uncharacterized protein OS=Oncorhynchus mykiss GN=GSONMT00073223001 PE=4 SV=1	1442.4	3703.51	2597.83	1.75026e+06	1.77584e+06	715643	6380.21	94.0885	888264
21.99_1338.7431n	0	1	#3213	2	21.9892	1338.74	7.66	DPIEVPGPPGSFK		A0A060WEK7_ONCMY	Uncharacterized protein OS=Oncorhynchus mykiss GN=GSONMT00073223001 PE=4 SV=1	210692	162029	747705	21813.5	40528.1	33709.3	107114	74748.3	150059
13.45_1324.6471n	0	1	#3434	2	13.4488	1324.65	20.27	ADEEVTMTNTSK		A0A060WEK7_ONCMY	Uncharacterized protein OS=Oncorhynchus mykiss GN=GSONMT00073223001 PE=4 SV=1	101631	41203.6	3945.75	2.71138e+06	3.27299e+06	431340	3203.53	43049.3	1.03895e+06
11.52_1324.6283n	0	1	#7737	2	11.5235	1324.63	20.79	ADEEVTMTNTSK		A0A060WEK7_ONCMY	Uncharacterized protein OS=Oncorhynchus mykiss GN=GSONMT00073223001 PE=4 SV=1	17.3091			259621	86708.9	189.855			113634
22.82_1434.7749n	0	1	#4805	3	22.8191	1434.77	10.79	LPAIMRGIPAPTAK		A0A060WEK7_ONCMY	Uncharacterized protein OS=Oncorhynchus mykiss GN=GSONMT00073223001 PE=4 SV=1	36266	156180	188819	86372.3	78938.7	55164.6	605387	221490
13.45_1002.5498n	0	1	#5951	2	13.4488	1002.55	13.32	TEEGITPEK		A0A060WEK7_ONCMY	Uncharacterized protein OS=Oncorhynchus mykiss GN=GSONMT00073223001 PE=4 SV=1	8.72986	58.6966	34.9198	372458	385881	94342.7	18911.8		699076
24.13_2094.0560n	0	1	#8380	3	24.1255	2094.06	5.73	IIAENNAGLGTPSPSSEFYK		A0A060WEK7_ONCMY	Uncharacterized protein OS=Oncorhynchus mykiss GN=GSONMT00073223001 PE=4 SV=1	12259.3	157170	54448.3	2746.24	7257.64	20857.3	94334.8	102470	87220.5
26.08_2054.0591n	0	1	#11648	3	26.0765	2054.06	9.29	NSVTLTWEPPILDGGSKIK		A0A060WEK7_ONCMY	Uncharacterized protein OS=Oncorhynchus mykiss GN=GSONMT00073223001 PE=4 SV=1	1767.4				471.416
20.55_912.5496n	0	1	#327	2	20.5486	912.55	7.07	LGSASHTIK		A0A060WEK7_ONCMY	Uncharacterized protein OS=Oncorhynchus mykiss GN=GSONMT00073223001 PE=4 SV=1	2.55372e+06	5.28729e+06	5.08884e+06	3.61711e+06	2.50766e+06	5.71246e+06	3.02996e+06	1.85433e+06	4.15467e+06
20.96_873.4982n	0	1	#762	2	20.9598	873.498	9.89	VTVVDVSR		A0A060WEK7_ONCMY	Uncharacterized protein OS=Oncorhynchus mykiss GN=GSONMT00073223001 PE=4 SV=1	525433	1.64787e+06	1.1653e+06	711760	3.60594e+06	4.40736e+06	674762	199387	996298
19.91_1001.5480n	0	1	#800	2	19.9071	1001.55	11	GIKVSEITR		A0A060WEK7_ONCMY	Uncharacterized protein OS=Oncorhynchus mykiss GN=GSONMT00073223001 PE=4 SV=1	928266	1.65117e+06	2.47275e+06	1.63465e+06	2.86932e+06	3.19307e+06	1.5754e+06	1.56263e+06	1.94366e+06
17.33_1021.5310n	0	1	#869	2	17.3272	1021.53	9.59	ISWAMVTSK		A0A060WEK7_ONCMY	Uncharacterized protein OS=Oncorhynchus mykiss GN=GSONMT00073223001 PE=4 SV=1	53262.8	560932	76058	202439	157915	568757		84446.9	181583
20.46_1019.5374n	0	1	#890	2	20.4599	1019.54	8.92	DNMVVEWK		A0A060WEK7_ONCMY	Uncharacterized protein OS=Oncorhynchus mykiss GN=GSONMT00073223001 PE=4 SV=1	49796	611216	47918.4	322682	744402	369791	426409	41080	663672
22.37_1662.8408n	0	1	#939	2	22.3737	1662.84	7.62	LSWDTSGPEKETWK		A0A060WEK7_ONCMY	Uncharacterized protein OS=Oncorhynchus mykiss GN=GSONMT00073223001 PE=4 SV=1	757634	2.32758e+06	2.3533e+06	489596	1.84645e+07	1.0071e+07	2.13994e+06	97427.2	635105
18.36_1344.6430n	0	1	#1286	2	18.3564	1344.64	7.92	SIAQGMLGATGAPR	[6] Oxidation (M)	A0A060WEK7_ONCMY	Uncharacterized protein OS=Oncorhynchus mykiss GN=GSONMT00073223001 PE=4 SV=1	177269	1.37849e+06	564094	445869	258000	1.01856e+06	201227	452017	846361
23.83_1344.7185n	0	1	#3081	2	23.8297	1344.72	6.15	SIAQGMLGATGAPR	[6] Oxidation (M)	A0A060WEK7_ONCMY	Uncharacterized protein OS=Oncorhynchus mykiss GN=GSONMT00073223001 PE=4 SV=1	92463.1	418502	277266	55004.3	395494	205456	114252	36856.1	72261.5
18.27_1563.7966n	0	1	#1320	2	18.2707	1563.8	5.53	IPNLVKGTEYQFR		A0A060WEK7_ONCMY	Uncharacterized protein OS=Oncorhynchus mykiss GN=GSONMT00073223001 PE=4 SV=1	239009	378074	230793	5.66294e+06	31159.2	249450	4.27872e+06	653752	6.11317e+06
17.89_1324.6380n	0	1	#2384	2	17.8924	1324.64	19.99	ADEEVTMTNTSK		A0A060WEK7_ONCMY	Uncharacterized protein OS=Oncorhynchus mykiss GN=GSONMT00073223001 PE=4 SV=1	86814.2	233671	213529	546989	183108	1.23183e+06	24176.8	637300	671347
25.40_1886.0200n	0	2	#2225,#3682	2,3	25.395	1886.02	3.4	VRAINSVGVSEPSDISEK		A0A060WEK7_ONCMY	Uncharacterized protein OS=Oncorhynchus mykiss GN=GSONMT00073223001 PE=4 SV=1	20927.8	241418	192199	7578.92	3.73291e+06	1.1494e+06	6770.94	31798.5	57049.1
24.79_1329.7094n	0	1	#4162	2	24.7909	1329.71	9.39	QVCSALKFLHK	[3] Carbamidomethyl (C)	A0A060WEK7_ONCMY	Uncharacterized protein OS=Oncorhynchus mykiss GN=GSONMT00073223001 PE=4 SV=1	12906.3	357447	50562.7	18639.1	281124	31849.7	11477.9	40319.5	116013
30.42_870.5476n	0	1	#4256	2	30.4203	870.548	6.6	VAGLLENR		A0A060WEK7_ONCMY	Uncharacterized protein OS=Oncorhynchus mykiss GN=GSONMT00073223001 PE=4 SV=1	3989.91	20012.9			14557.9		6601.97	936.309
14.14_943.5034n	0	1	#399	2	14.1359	943.503	18.7	EYSYRVK		A0A060WEK7_ONCMY	Uncharacterized protein OS=Oncorhynchus mykiss GN=GSONMT00073223001 PE=4 SV=1	1.37163e+06	848084	21488.6	429360	241619	273868	424.885		154558
18.96_912.5529n	0	1	#566	2	18.9639	912.553	11.05	LGSASHTIK		A0A060WEK7_ONCMY	Uncharacterized protein OS=Oncorhynchus mykiss GN=GSONMT00073223001 PE=4 SV=1	2.7565e+06	5.8565e+06	9.22246e+06	2.25908e+06	3.4575e+06	1.98477e+06	3241.63	3.49536e+06	252618
17.64_1019.5323n	0	1	#711	2	17.6364	1019.53	11.54	DNMVVEWK		A0A060WEK7_ONCMY	Uncharacterized protein OS=Oncorhynchus mykiss GN=GSONMT00073223001 PE=4 SV=1	1.10157e+06	1.82641e+06	1.81906e+06	456373	1.32447e+06	858051	12101.9	1.59821e+06	144343
17.35_1304.6515n	0	1	#781	2	17.3464	1304.65	12.91	TYVNMMSGENK	[5] Oxidation (M)|[6] Oxidation (M)	A0A060WEK7_ONCMY	Uncharacterized protein OS=Oncorhynchus mykiss GN=GSONMT00073223001 PE=4 SV=1	1.28738e+06	2.12953e+06	2.09745e+06	1.64435e+06	2.49803e+06	379701	68894.5	3.5137e+06	560086
14.79_1101.5872n	0	1	#1467	2	14.7948	1101.59	8.86	VMAENLAGPGK	[2] Oxidation (M)	A0A060WEK7_ONCMY	Uncharacterized protein OS=Oncorhynchus mykiss GN=GSONMT00073223001 PE=4 SV=1	230621	230282	50280.1	54348	98414.2	103088		76.5478	4566.84
4.14_942.5643n	0	1	#2324	2	4.142	942.564	16	VVDTALVVK		A0A060WEK7_ONCMY	Uncharacterized protein OS=Oncorhynchus mykiss GN=GSONMT00073223001 PE=4 SV=1	10.5752	122.733					693635
19.08_1084.5408n	0	1	#3922	2	19.081	1084.54	5.72	YTAGCGTSLR	[5] Carbamidomethyl (C)	A0A060WEK7_ONCMY	Uncharacterized protein OS=Oncorhynchus mykiss GN=GSONMT00073223001 PE=4 SV=1	443977	413958	541340	534926	746273	238573	104.163	294596	6397.1
22.28_1152.5971n	0	1	#11940	2	22.2798	1152.6	7.2	NPVTMTRYR	[5] Oxidation (M)	A0A060WEK7_ONCMY	Uncharacterized protein OS=Oncorhynchus mykiss GN=GSONMT00073223001 PE=4 SV=1	114229	82010.8	100368	410146	250327	12862.7		127031
12.29_1957.9902n	0	1	#20270	2	12.2859	1957.99	7.19	AENKMGTGPAVESKPVTAR	[5] Oxidation (M)	A0A060WEK7_ONCMY	Uncharacterized protein OS=Oncorhynchus mykiss GN=GSONMT00073223001 PE=4 SV=1	36645.2	20155.9		574.174	1723.41		2795.71
18.79_912.5450n	0	1	#403	2	18.7852	912.545	10.37	LGSASHTIK		A0A060WEK7_ONCMY	Uncharacterized protein OS=Oncorhynchus mykiss GN=GSONMT00073223001 PE=4 SV=1	3.44385e+06	4.04782e+06	5.09194e+06	1.38394e+06	540784	2.00836e+06	841386	2.25708e+07	936731
19.64_873.5024n	0	3	#700,#480,#521	2,2,2	19.6427	873.502	15.69	VTVVDVSR		A0A060WEK7_ONCMY	Uncharacterized protein OS=Oncorhynchus mykiss GN=GSONMT00073223001 PE=4 SV=1	969289	2.44672e+06	2.31688e+06	988317	5.83607e+06	6.41544e+06	1.09201e+06	1.48571e+06	444042
19.79_1995.9852n	0	2	#634,#677	2,2	19.7883	1995.99	4.17	VSGENEYGVGVSAETKDGAK		A0A060WEK7_ONCMY	Uncharacterized protein OS=Oncorhynchus mykiss GN=GSONMT00073223001 PE=4 SV=1	663495	3.65912e+06	1.61525e+06	40278.7	2.79349e+07	1.99807e+07	141402	1.9763e+06	25508.2
18.21_934.4709n	0	1	#688	2	18.2069	934.471	11.98	VTKVFADR		A0A060WEK7_ONCMY	Uncharacterized protein OS=Oncorhynchus mykiss GN=GSONMT00073223001 PE=4 SV=1	846748	254631	203296	284095	77993.2	1.73108e+06	344887	42405.7	53644.2
17.75_1260.6041n	0	1	#964	2	17.7505	1260.6	13.12	ETDNKVSITVR		A0A060WEK7_ONCMY	Uncharacterized protein OS=Oncorhynchus mykiss GN=GSONMT00073223001 PE=4 SV=1	1.47289e+06	817077	1.04605e+07	1.00821e+06	2.60145e+06	1.2615e+06	319333	673596	159457
20.02_1231.6065n	0	1	#2071	2	20.0201	1231.61	6.6	SGLTMKPPVFR		A0A060WEK7_ONCMY	Uncharacterized protein OS=Oncorhynchus mykiss GN=GSONMT00073223001 PE=4 SV=1	175132	1.09319e+06	636638	825745	662130	1.07131e+06	413158	499103	65790
20.91_960.4678n	0	1	#2516	2	20.9085	960.468	4.21	ESMYLFR	[3] Oxidation (M)	A0A060WEK7_ONCMY	Uncharacterized protein OS=Oncorhynchus mykiss GN=GSONMT00073223001 PE=4 SV=1	345474	619809	1.72771e+06	275736	196728	635120	856175	280002	63866.9
16.62_1123.5202n	0	1	#528	2	16.6173	1123.52	3.92	EEDAGVYTLK		A0A060WEK7_ONCMY	Uncharacterized protein OS=Oncorhynchus mykiss GN=GSONMT00073223001 PE=4 SV=1	2.04663e+07	2.04663e+07	1.19008e+06	98615.6	750139	1.70983e+06	4881.21	501748	40.5581
19.31_873.4979n	0	1	#629	2	19.3116	873.498	15.69	VTVVDVSR		A0A060WEK7_ONCMY	Uncharacterized protein OS=Oncorhynchus mykiss GN=GSONMT00073223001 PE=4 SV=1	589797	589797	273670	182408	329610	1.06693e+06	120318	119721	162882
21.57_1328.7314n	0	1	#1147	2	21.5718	1328.73	13.13	SIAQGMLGATGAPR		A0A060WEK7_ONCMY	Uncharacterized protein OS=Oncorhynchus mykiss GN=GSONMT00073223001 PE=4 SV=1	359005	359005	661799	169114	7.63964e+06	2.64753e+06	418432	3.04665e+06	1.12577e+06
17.46_1260.6011n	0	1	#1301	2	17.4553	1260.6	15.2	ETDNKVSITVR		A0A060WEK7_ONCMY	Uncharacterized protein OS=Oncorhynchus mykiss GN=GSONMT00073223001 PE=4 SV=1	5.44205e+06	5.44205e+06	8.89163e+06	999178	1.45589e+06	732870	136971	3.51495e+06	34384.3
23.55_1260.6197n	0	1	#6040	2	23.5547	1260.62	11.74	ETDNKVSITVR		A0A060WEK7_ONCMY	Uncharacterized protein OS=Oncorhynchus mykiss GN=GSONMT00073223001 PE=4 SV=1	19420.4	19420.4	132779	20053.5	48187.3	54668.3	153914	31050.2	69184.1
17.12_1001.5472n	0	1	#1418	2	17.1238	1001.55	9.52	GIKVSEITR		A0A060WEK7_ONCMY	Uncharacterized protein OS=Oncorhynchus mykiss GN=GSONMT00073223001 PE=4 SV=1	2.17741e+06	2.17741e+06	3.66958e+06	67594.4	499699	739154	56350.6	505095	37322.8
23.28_1242.6664n	0	1	#1989	2	23.2776	1242.67	9.02	TKLSLGEAPSLK		A0A060WEK7_ONCMY	Uncharacterized protein OS=Oncorhynchus mykiss GN=GSONMT00073223001 PE=4 SV=1	296462	296462	437801	432966	203169	379179	1.36912e+06	329132	938779
15.35_846.4484n	0	1	#2570	2	15.3535	846.448	14.54	SEVEQQK		A0A060WEK7_ONCMY	Uncharacterized protein OS=Oncorhynchus mykiss GN=GSONMT00073223001 PE=4 SV=1	758957	758957	360235	81930.5	80428.6	662270	316.39	26363.3	18.919
24.96_928.5611n	0	1	#3714	2	24.9608	928.561	9.72	LSDIRVAR		A0A060WEK7_ONCMY	Uncharacterized protein OS=Oncorhynchus mykiss GN=GSONMT00073223001 PE=4 SV=1	171850	171850	73031.2	70861.8	10087.1	87318.4	241684	84170.4	221825
22.14_1239.5227n	0	1	#361	3	22.1376	1239.52	8.97	IDTDDMLMDR	[6] Oxidation (M)	A0A060WEK7_ONCMY	Uncharacterized protein OS=Oncorhynchus mykiss GN=GSONMT00073223001 PE=4 SV=1	46653.5	5656.09	51953.1	2.1164e+06	2.30975e+06	100088	84123.6	146068	52862.5
19.88_1001.5502n	0	1	#375	2	19.8808	1001.55	15.68	GIKVSEITR		A0A060WEK7_ONCMY	Uncharacterized protein OS=Oncorhynchus mykiss GN=GSONMT00073223001 PE=4 SV=1	1.88856e+06	439126	9.78625e+06	2.46905e+06	1.63436e+06	1.73455e+06	3.69437e+06	1.91139e+06	451342
23.65_897.5448n	0	1	#560	2	23.6519	897.545	21.62	GKPVPICK	[7] Carbamidomethyl (C)	A0A060WEK7_ONCMY	Uncharacterized protein OS=Oncorhynchus mykiss GN=GSONMT00073223001 PE=4 SV=1	991381	256635	2.14978e+07	1.87394e+06	1.07311e+06	674851	896845	1.15285e+06	683459
17.91_912.5421n	0	1	#777	2	17.9132	912.542	12.31	LGSASHTIK		A0A060WEK7_ONCMY	Uncharacterized protein OS=Oncorhynchus mykiss GN=GSONMT00073223001 PE=4 SV=1	4.63678e+06	4.1169e+06	799000	394083	528976	3.02967e+06	583145	6.47717e+06	51041.9
21.31_1596.8785n	0	1	#1031	2	21.3098	1596.88	7.35	ITGLEESVHYFFR		A0A060WEK7_ONCMY	Uncharacterized protein OS=Oncorhynchus mykiss GN=GSONMT00073223001 PE=4 SV=1	171406	603245	661806	48435.1	33414.9	10895.7	424173	2.23451e+06	70133.9
17.35_1101.5842n	0	1	#1148	2	17.3474	1101.58	13.16	VMAENLAGPGK	[2] Oxidation (M)	A0A060WEK7_ONCMY	Uncharacterized protein OS=Oncorhynchus mykiss GN=GSONMT00073223001 PE=4 SV=1	1.64964e+06	3.23824e+06	935.426	240357	692348	1.25538e+07	9719.16	2.10738e+06	545.431
22.20_848.4264n	0	1	#1785	2	22.2009	848.426	16.52	DEYTPPK		A0A060WEK7_ONCMY	Uncharacterized protein OS=Oncorhynchus mykiss GN=GSONMT00073223001 PE=4 SV=1	973373	409104	1.41701e+06	585124	562785	279460	752630	290982	85021.7
21.79_1904.8916n	0	1	#1928	2	21.7916	1904.89	8.3	KGEPIEIPAEVTGLPMPK		A0A060WEK7_ONCMY	Uncharacterized protein OS=Oncorhynchus mykiss GN=GSONMT00073223001 PE=4 SV=1	3.9411e+06	5.66681e+06	2.94914e+06	796283	810399	276484	931242	2.07753e+06	3.01031e+06
18.26_898.5310n	0	1	#50	2	18.2583	898.531	13.34	AAVDLRVR		A0A060WEK7_ONCMY	Uncharacterized protein OS=Oncorhynchus mykiss GN=GSONMT00073223001 PE=4 SV=1	7.4377e+06	1.31209e+07	1.84059e+07	3.5201e+06	6.85775e+06	5.16589e+07	1.76334e+06	1.52817e+06	6.87027e+06
17.48_1014.5446n	0	1	#105	2	17.4795	1014.54	15.23	DMILPVTVK		A0A060WEK7_ONCMY	Uncharacterized protein OS=Oncorhynchus mykiss GN=GSONMT00073223001 PE=4 SV=1	4.64998e+06	5.33186e+06	4.08712e+06	302358	1.29028e+06	2.1848e+06	1.02659e+06	640444	346389
25.05_1014.5496n	0	1	#823	2	25.0526	1014.55	12.78	DMILPVTVK		A0A060WEK7_ONCMY	Uncharacterized protein OS=Oncorhynchus mykiss GN=GSONMT00073223001 PE=4 SV=1	622590	336163	576451	1.49669e+06	233691	298278	1.1915e+06	491673	578937
17.25_1001.5496n	0	1	#248	2	17.2508	1001.55	13.62	GIKVSEITR		A0A060WEK7_ONCMY	Uncharacterized protein OS=Oncorhynchus mykiss GN=GSONMT00073223001 PE=4 SV=1	1.16941e+06	3.74491e+06	1.54996e+06	1.41799e+06	5.41301e+06	1.22291e+07	718447	532944	594615
17.25_860.4502n	0	1	#506	2	17.2508	860.45	7.28	WDGGTGIR		A0A060WEK7_ONCMY	Uncharacterized protein OS=Oncorhynchus mykiss GN=GSONMT00073223001 PE=4 SV=1	2.93235e+06	5.39882e+06	1.95205e+06	117942	265849	483096	14.4551	221591	117496
19.44_1596.8491n	0	2	#534,#802	2,3	19.4443	1596.85	20.14	ITGLEESVHYFFR		A0A060WEK7_ONCMY	Uncharacterized protein OS=Oncorhynchus mykiss GN=GSONMT00073223001 PE=4 SV=1	129926	100430	295949	652915	3.37275e+07	402316	4.77103e+06	110630	132369
20.82_1596.8533n	0	2	#651,#965	2,3	20.8174	1596.85	19.36	ITGLEESVHYFFR		A0A060WEK7_ONCMY	Uncharacterized protein OS=Oncorhynchus mykiss GN=GSONMT00073223001 PE=4 SV=1	613456	2.03749e+06	870187	1.44079e+07	2.32435e+06	1.44512e+07	1.23521e+06	154552	7.45357e+06
19.36_1904.9003n	0	1	#548	2	19.3562	1904.9	5.17	KGEPIEIPAEVTGLPMPK		A0A060WEK7_ONCMY	Uncharacterized protein OS=Oncorhynchus mykiss GN=GSONMT00073223001 PE=4 SV=1	2.04177e+06	3.71e+06	789118	1.49457e+07	4.43044e+07	8.07978e+06	1.75142e+07	57338.6	7.03326e+06
17.25_1101.5851n	0	1	#555	2	17.2508	1101.59	15.85	VMAENLAGPGK	[2] Oxidation (M)	A0A060WEK7_ONCMY	Uncharacterized protein OS=Oncorhynchus mykiss GN=GSONMT00073223001 PE=4 SV=1	1.01432e+06	1.38106e+06	1.5854e+06	185856	470125	4.10802e+06	228.159	206552	159774
14.78_1101.5900n	0	1	#860	2	14.7833	1101.59	7.3	VMAENLAGPGK	[2] Oxidation (M)	A0A060WEK7_ONCMY	Uncharacterized protein OS=Oncorhynchus mykiss GN=GSONMT00073223001 PE=4 SV=1	146687	92454.2	36.1048		10467	305488		91333.4	1905.04
18.69_1804.9004n	0	1	#685	2	18.6892	1804.9	5.72	MRVDAIVAGKPTPFCK	[1] Oxidation (M)|[15] Carbamidomethyl (C)	A0A060WEK7_ONCMY	Uncharacterized protein OS=Oncorhynchus mykiss GN=GSONMT00073223001 PE=4 SV=1	2.17839e+06	3.30226e+06	1.21489e+06	2.56867e+06	4.97991e+06	7.11189e+06	988834	326285	3.52892e+06
17.86_975.4482n	0	1	#763	2	17.8572	975.448	14.52	QTDWVTAR		A0A060WEK7_ONCMY	Uncharacterized protein OS=Oncorhynchus mykiss GN=GSONMT00073223001 PE=4 SV=1	2.42051e+06	3.47686e+06	1.89437e+06	327978	692691	524793	267305	83957.2	249575
17.02_1260.6093n	0	1	#783	2	17.0173	1260.61	25.2	ETDNKVSITVR		A0A060WEK7_ONCMY	Uncharacterized protein OS=Oncorhynchus mykiss GN=GSONMT00073223001 PE=4 SV=1	1.78601e+06	2.15742e+06	3.46616e+06	500925	766847	2.16711e+06	182711	557062	899971
19.01_1112.6153n	0	1	#848	2	19.0091	1112.62	12.61	ELPDGRWLK		A0A060WEK7_ONCMY	Uncharacterized protein OS=Oncorhynchus mykiss GN=GSONMT00073223001 PE=4 SV=1	1.10713e+06	2.08259e+06	1.24989e+06	342706	823867	633700	738762	101833	1.54273e+06
18.26_1025.5682n	0	1	#1103	2	18.2583	1025.57	6.39	DNIHTVGDR		A0A060WEK7_ONCMY	Uncharacterized protein OS=Oncorhynchus mykiss GN=GSONMT00073223001 PE=4 SV=1	781901	1.63072e+06	926030	368443	1.02254e+06	304142	271509	310181	1.1676e+06
15.81_1153.6445n	0	1	#1352	2	15.8101	1153.64	9.78	LSIPAAARLDK		A0A060WEK7_ONCMY	Uncharacterized protein OS=Oncorhynchus mykiss GN=GSONMT00073223001 PE=4 SV=1	126090	132324	10246.2	37085.3	104854	105216		628160
15.95_982.5708n	0	1	#1723	2	15.954	982.571	9.53	NDGGRPVLR		A0A060WEK7_ONCMY	Uncharacterized protein OS=Oncorhynchus mykiss GN=GSONMT00073223001 PE=4 SV=1	155346	131924	14524.3	3418.16	30028.1	62281.5		13086
12.44_1101.5822n	0	1	#2452	2	12.4418	1101.58	8.72	IIMPDSVTVK		A0A060WEK7_ONCMY	Uncharacterized protein OS=Oncorhynchus mykiss GN=GSONMT00073223001 PE=4 SV=1	459.957				105.152	1517.27		2.56687e+06
21.15_1794.9892n	0	1	#3819	3	21.1532	1794.99	6.99	ELKAMAGTHINLIAGIK	[5] Oxidation (M)	A0A060WEK7_ONCMY	Uncharacterized protein OS=Oncorhynchus mykiss GN=GSONMT00073223001 PE=4 SV=1	214348	229755	240940	1.58523e+06	545723	515679	451513	17581.8	315378
20.24_2341.2142n	0	1	#4508	2	20.2431	2341.21	2.26	HLMEGTSYLFRVAAENQFGR	[3] Oxidation (M)	A0A060WEK7_ONCMY	Uncharacterized protein OS=Oncorhynchus mykiss GN=GSONMT00073223001 PE=4 SV=1				11923.1		1916.49	956171		15565.6
18.48_1112.6151n	0	1	#129	2	18.482	1112.62	17.18	ELPDGRWLK		A0A060WEK7_ONCMY	Uncharacterized protein OS=Oncorhynchus mykiss GN=GSONMT00073223001 PE=4 SV=1	2.14872e+07	2.07555e+07	8.37416e+06	2.1185e+06	1.5218e+07	1.26577e+07	8.64612e+06	55414.6	6.35533e+06
5.86_1112.6140n	0	1	#449	2	5.86458	1112.61	14.15	ELPDGRWLK		A0A060WEK7_ONCMY	Uncharacterized protein OS=Oncorhynchus mykiss GN=GSONMT00073223001 PE=4 SV=1					29.6987			1.10556e+08	3.73525
15.84_818.4339n	0	1	#586	2	15.8442	818.434	10.85	VNTTPCK	[6] Carbamidomethyl (C)	A0A060WEK7_ONCMY	Uncharacterized protein OS=Oncorhynchus mykiss GN=GSONMT00073223001 PE=4 SV=1	3.69931e+06	2.8738e+06	1.8811e+06	932423	774597	573590	1571.96	22464.4	78605.2
19.18_1324.6424n	0	1	#604	2	19.1791	1324.64	12.65	ADEEVTMTNTSK		A0A060WEK7_ONCMY	Uncharacterized protein OS=Oncorhynchus mykiss GN=GSONMT00073223001 PE=4 SV=1	5.52474e+06	2.16438e+06	1.96262e+06	642986	887903	812197	7.99119e+06	54095.4	1.76304e+06
14.76_1101.5904n	0	1	#717	2	14.7571	1101.59	8.14	IIMPDSVTVK		A0A060WEK7_ONCMY	Uncharacterized protein OS=Oncorhynchus mykiss GN=GSONMT00073223001 PE=4 SV=1	202017	222443	2461	559140	6084.61	39832.6		45746.8	18.7051
20.26_2007.9657n	0	1	#1656	2	20.2586	2007.97	7.56	VMAENGAGIGPASSTSRLFK	[2] Oxidation (M)	A0A060WEK7_ONCMY	Uncharacterized protein OS=Oncorhynchus mykiss GN=GSONMT00073223001 PE=4 SV=1	783099	1.35044e+06	832459	14220.9	602212	4.29595e+06	6.76262e+06	176154	1.26286e+06
26.65_1014.6117n	0	1	#1838	2	26.6547	1014.61	9.48	ADHGIYVLK		A0A060WEK7_ONCMY	Uncharacterized protein OS=Oncorhynchus mykiss GN=GSONMT00073223001 PE=4 SV=1	86472.1	84740.9	602820	150257	198003	181181	228245	139.549	258472
13.09_1318.6091n	0	1	#1869	2	13.0905	1318.61	12.4	WSKMDGPLTER		A0A060WEK7_ONCMY	Uncharacterized protein OS=Oncorhynchus mykiss GN=GSONMT00073223001 PE=4 SV=1	268254	375216	1979.67	134476		1157.49	21.867	50493.3	161.742
27.05_1143.4888n	0	1	#2272	2	27.0529	1143.49	7.47	HDKNMASDAR		A0A060WEK7_ONCMY	Uncharacterized protein OS=Oncorhynchus mykiss GN=GSONMT00073223001 PE=4 SV=1	434.358	1626.98			183.412	13.0781	239.286
14.99_935.4973n	0	1	#3467	2	14.9923	935.497	8.54	ITGYLIEK		A0A060WEK7_ONCMY	Uncharacterized protein OS=Oncorhynchus mykiss GN=GSONMT00073223001 PE=4 SV=1	26733.9	43085.4	2352.93	90912.6	12259.8	40639.1		5560.28
19.18_898.5299n	0	1	#103	2	19.1754	898.53	15.85	ATETPGPVK		A0A060WEK7_ONCMY	Uncharacterized protein OS=Oncorhynchus mykiss GN=GSONMT00073223001 PE=4 SV=1	2.96235e+07	2.27913e+07	2.15811e+07	7.86652e+06	6.68076e+06	1.33111e+07	5.71199e+06	6.06106e+07	7.92367e+06
18.55_988.5707n	0	1	#135	2	18.5506	988.571	10.13	YQMMSEGK	[3] Oxidation (M)	A0A060WEK7_ONCMY	Uncharacterized protein OS=Oncorhynchus mykiss GN=GSONMT00073223001 PE=4 SV=1	1.86267e+06	1.48555e+06	1.25989e+06	1.87445e+06	1.29029e+06	1.57248e+06	4.98987e+07	3.75813e+06	3.84338e+07
17.19_1014.5405n	0	1	#166	2	17.1892	1014.54	8.88	ADHGIYVLK		A0A060WEK7_ONCMY	Uncharacterized protein OS=Oncorhynchus mykiss GN=GSONMT00073223001 PE=4 SV=1	3.6333e+07	3.93064e+07	1.32207e+07	1.12518e+06	2.05932e+06	2.81334e+06	2.34908e+06	3.41248e+07	3.89564e+06
14.56_1044.5626n	0	1	#219	2	14.5593	1044.56	11.31	WTKGDVVLK		A0A060WEK7_ONCMY	Uncharacterized protein OS=Oncorhynchus mykiss GN=GSONMT00073223001 PE=4 SV=1	2.88052e+06	2.62224e+06	256032	923837	4.68202e+06	5.6372e+06		58.009	4.00848
18.43_1203.5794n	0	1	#361	2	18.4292	1203.58	7.34	CLAGLTVKAGSK	[1] Carbamidomethyl (C)	A0A060WEK7_ONCMY	Uncharacterized protein OS=Oncorhynchus mykiss GN=GSONMT00073223001 PE=4 SV=1	3.36576e+07	4.31101e+07	6.78037e+06	4.11405e+06	1.77404e+06	2.65875e+06	1.00168e+06	2.88732e+07	3.09362e+06
19.56_1001.5468n	0	1	#514	2	19.5588	1001.55	11.29	GIKVSEITR		A0A060WEK7_ONCMY	Uncharacterized protein OS=Oncorhynchus mykiss GN=GSONMT00073223001 PE=4 SV=1	1.14104e+07	6.59414e+06	2.55063e+07	1.05246e+07	5.48062e+06	5.18398e+06	3.76563e+06	1.14134e+07	9.98431e+06
17.78_912.5419n	0	1	#564	2	17.7771	912.542	8.92	LVVKDAIR		A0A060WEK7_ONCMY	Uncharacterized protein OS=Oncorhynchus mykiss GN=GSONMT00073223001 PE=4 SV=1	5.78288e+06	4.43732e+06	4.38791e+06	2.88455e+06	1.73119e+06	3.2084e+06	3.68042e+06	1.3497e+07	2.98327e+06
18.46_1078.6489n	0	1	#840	2	18.4618	1078.65	6.19	TFKGDAITVK		A0A060WEK7_ONCMY	Uncharacterized protein OS=Oncorhynchus mykiss GN=GSONMT00073223001 PE=4 SV=1	1.01106e+06	1.06777e+06	370267	852647	150124	30168	1.25917e+06	380890	11913.8
17.13_1260.6028n	0	1	#1055	2	17.1324	1260.6	16.05	ETDNKVSITVR		A0A060WEK7_ONCMY	Uncharacterized protein OS=Oncorhynchus mykiss GN=GSONMT00073223001 PE=4 SV=1	1.07865e+07	7.61961e+06	2.2541e+06	2.84941e+06	2.7346e+06	2.20051e+06	529344	1.65984e+07	2.41377e+06
17.57_1101.5842n	0	1	#1070	2	17.5656	1101.58	9.05	VMAENLAGPGK	[2] Oxidation (M)	A0A060WEK7_ONCMY	Uncharacterized protein OS=Oncorhynchus mykiss GN=GSONMT00073223001 PE=4 SV=1	5.05749e+06	2.91995e+06	2.28465e+06	485975	1.51044e+06	3.00717e+06	388557	9.23856e+06	1.54973e+06
17.66_985.4876n	0	1	#1198	2	17.6587	985.488	7.98	ISGYYVER		A0A060WEK7_ONCMY	Uncharacterized protein OS=Oncorhynchus mykiss GN=GSONMT00073223001 PE=4 SV=1	375141	305324	449461	184469	37801.2	83876.6	226554	702485	1.18178e+07
16.45_1361.6521n	0	1	#1803	2	16.454	1361.65	9.07	TNLFVAAGLQSNK		A0A060WEK7_ONCMY	Uncharacterized protein OS=Oncorhynchus mykiss GN=GSONMT00073223001 PE=4 SV=1	708234	1.59626e+06	795334	100099	1.3714e+06	844441	91.6058	7.03444e+06	6.72004e+06
20.19_1231.6056n	0	1	#2329	2	20.1869	1231.61	6.6	SGLTMKPPVFR		A0A060WEK7_ONCMY	Uncharacterized protein OS=Oncorhynchus mykiss GN=GSONMT00073223001 PE=4 SV=1	370116	1.14962e+06	1.05002e+06	2.64941e+06	1.77406e+06	1.41733e+06	1.26507e+06	476863	878648
15.14_846.4455n	0	1	#2761	2	15.137	846.446	16.62	EAKMQIK		A0A060WEK7_ONCMY	Uncharacterized protein OS=Oncorhynchus mykiss GN=GSONMT00073223001 PE=4 SV=1	310093	537607	320170	117698	206640	683957	49.1064	27.572	0.0634664
24.78_928.5613n	0	1	#3554	2	24.7837	928.561	10.44	LSDIRVAR		A0A060WEK7_ONCMY	Uncharacterized protein OS=Oncorhynchus mykiss GN=GSONMT00073223001 PE=4 SV=1	79498.2	321188	360815	115692	102328	150321	470662	214626	322030
14.23_942.5501n	0	1	#9731	2	14.2299	942.55	13.07	VVDTALVVK		A0A060WEK7_ONCMY	Uncharacterized protein OS=Oncorhynchus mykiss GN=GSONMT00073223001 PE=4 SV=1	296999	437606	107166	2410.78	8349.82	8472.38	34.0079	0.273509	0.645671
14.09_860.4500n	0	1	#18	2	14.0892	860.45	10.59	WDGGTGIR		A0A060WEK7_ONCMY	Uncharacterized protein OS=Oncorhynchus mykiss GN=GSONMT00073223001 PE=4 SV=1	1.21818e+07	1.0053e+07	1.71975e+07	1.0517e+06	438634	1.38362e+06	2.96948e+06	611837	1.00414e+06
15.07_1001.5452n	0	1	#21	2	15.0685	1001.55	4.63	GIKVSEITR		A0A060WEK7_ONCMY	Uncharacterized protein OS=Oncorhynchus mykiss GN=GSONMT00073223001 PE=4 SV=1	2.90278e+06	641122	5.02141e+07	241732	291661	514929	249034	378742	9.24526
16.47_1001.5453n	0	1	#28	2	16.4661	1001.55	9.56	GLKVTDITR		A0A060WEK7_ONCMY	Uncharacterized protein OS=Oncorhynchus mykiss GN=GSONMT00073223001 PE=4 SV=1	2.07191e+07	7.11184e+06	2.22006e+08	1.64282e+06	1.20116e+06	3.23837e+06	1.67764e+06	722364	1.55486e+06
17.89_1304.6395n	0	1	#31	2	17.8856	1304.64	17.74	TYVNMMSGENK	[5] Oxidation (M)|[6] Oxidation (M)	A0A060WEK7_ONCMY	Uncharacterized protein OS=Oncorhynchus mykiss GN=GSONMT00073223001 PE=4 SV=1	2.21867e+06	5.5435e+06	3.95279e+06	3.11061e+08	1.3161e+08	2.29388e+08	3.51172e+06	324840	2.36553e+06
13.69_1123.5277n	0	1	#73	2	13.6926	1123.53	8.17	EEDAGVYTLK		A0A060WEK7_ONCMY	Uncharacterized protein OS=Oncorhynchus mykiss GN=GSONMT00073223001 PE=4 SV=1	2.12249e+06	1.60287e+06	7.47294e+06	455120	579310	2.7209e+06	1.61804e+06	320438	17.5785
15.13_1260.6073n	0	1	#216	2	15.1289	1260.61	22.22	ETDNKVSITVR		A0A060WEK7_ONCMY	Uncharacterized protein OS=Oncorhynchus mykiss GN=GSONMT00073223001 PE=4 SV=1	3.40566e+06	4.67345e+06	7.26353e+06	3.49473e+06	3.88439e+06	3.22946e+06	6.31906e+06	350172	1.42844e+06
19.29_1018.5741n	0	1	#269	2	19.2946	1018.57	16.25	ITATNSVGEK		A0A060WEK7_ONCMY	Uncharacterized protein OS=Oncorhynchus mykiss GN=GSONMT00073223001 PE=4 SV=1	867586	367778	2.23778e+07	1.69793e+06	958969	1.17768e+06	336907	95974.5	125147
20.38_897.5012n	0	1	#428	2	20.3846	897.501	8.94	GKPVPICK	[7] Carbamidomethyl (C)	A0A060WEK7_ONCMY	Uncharacterized protein OS=Oncorhynchus mykiss GN=GSONMT00073223001 PE=4 SV=1	1.7849e+06	2.40312e+06	2.16966e+06	1.12306e+06	951168	2.01231e+06	851374	320208	517089
16.38_1231.5873n	0	1	#585	2	16.3784	1231.59	7.98	DPITLPGPPTPK		A0A060WEK7_ONCMY	Uncharacterized protein OS=Oncorhynchus mykiss GN=GSONMT00073223001 PE=4 SV=1	552661	799981	887178	3.04914e+06	1.15456e+06	1.25872e+06	349617	36827.9	768616
16.86_2653.1837n	0	4	#988,#1616,#755,#1491	2,2,3,3	16.8575	2653.18	4.02	ISDVCVARDPCDPPGTPEAIDITR	[5] Carbamidomethyl (C)|[11] Carbamidomethyl (C)	A0A060WEK7_ONCMY	Uncharacterized protein OS=Oncorhynchus mykiss GN=GSONMT00073223001 PE=4 SV=1	13256.5	88342.1	57102.1	890078	7.79545e+06	2.87942e+06	24184.3	65166.3	104.503
14.33_985.4937n	0	1	#808	2	14.3267	985.494	12.42	ISGYYVER		A0A060WEK7_ONCMY	Uncharacterized protein OS=Oncorhynchus mykiss GN=GSONMT00073223001 PE=4 SV=1	702291	286160	429361	19421.8	117281	172673	150615	333244	15.2416
20.33_1777.8762n	0	1	#851	2	20.3267	1777.88	4.71	APADDGKATILGYMVEK		A0A060WEK7_ONCMY	Uncharacterized protein OS=Oncorhynchus mykiss GN=GSONMT00073223001 PE=4 SV=1	289746	3.66882e+06	5.87759e+06	2.11797e+06	730542	773304	36767	285.684	77747.5
19.88_936.5016n	0	1	#1056	2	19.8848	936.502	10.74	YTELVKGK		A0A060WEK7_ONCMY	Uncharacterized protein OS=Oncorhynchus mykiss GN=GSONMT00073223001 PE=4 SV=1	1.004e+06	1.10618e+06	7.4702e+06	974835	737405	783957	2.12777e+06	87015.2	1.55535e+06
18.60_1012.5510n	0	1	#1203	2	18.6029	1012.55	7.32	NPVIAEDQK		A0A060WEK7_ONCMY	Uncharacterized protein OS=Oncorhynchus mykiss GN=GSONMT00073223001 PE=4 SV=1	302395	81908.5	91277.2	177837	538027	700687	135870	65341.2	153292
16.03_1040.5589n	0	1	#1728	2	16.0314	1040.56	9.54	VAAENQAGPGK		A0A060WEK7_ONCMY	Uncharacterized protein OS=Oncorhynchus mykiss GN=GSONMT00073223001 PE=4 SV=1	425471	998078	466426	650155	592984	2.65551e+06	267137	198097	88537.2
13.00_846.4523n	0	1	#1869	2	13.0035	846.452	24.07	EAKMQIK		A0A060WEK7_ONCMY	Uncharacterized protein OS=Oncorhynchus mykiss GN=GSONMT00073223001 PE=4 SV=1	120122	40158.6	109.34			13524	7013.54	136556
13.66_978.4502n	0	1	#4171	2	13.6618	978.45	8.33	ENSIVDFR		A0A060WEK7_ONCMY	Uncharacterized protein OS=Oncorhynchus mykiss GN=GSONMT00073223001 PE=4 SV=1	107535	138446	2135.83	1352.6	2899.19	122277	8957.85	171024	13.4312
21.41_818.4343n	0	1	#6067	2	21.4081	818.434	5.26	VNTTPCK	[6] Carbamidomethyl (C)	A0A060WEK7_ONCMY	Uncharacterized protein OS=Oncorhynchus mykiss GN=GSONMT00073223001 PE=4 SV=1	31568.5	35314.1	19868.7	27829	1683.93	4590.58	19099.1	51678.1	2111.05
17.98_1001.5436n	0	1	#5	2	17.9772	1001.54	9.16	GIKVSEITR		A0A060WEK7_ONCMY	Uncharacterized protein OS=Oncorhynchus mykiss GN=GSONMT00073223001 PE=4 SV=1	9.03414e+07	2.35147e+07	1.10043e+07	3.42926e+06	1.53036e+06	5.30699e+06	2.03948e+06	6.97948e+06	581690
17.28_1122.5662n	0	1	#22	2	17.2826	1122.57	4.48	VTGYWIEKK		A0A060WEK7_ONCMY	Uncharacterized protein OS=Oncorhynchus mykiss GN=GSONMT00073223001 PE=4 SV=1	8.17858e+07	1.00389e+07	1.28113e+07	5.22355e+06	3.03669e+06	5.28997e+06	8.05165e+06	6.4684e+06	3.48372e+06
18.36_1014.5430n	0	1	#35	2	18.3648	1014.54	6.54	DMILPVTVK		A0A060WEK7_ONCMY	Uncharacterized protein OS=Oncorhynchus mykiss GN=GSONMT00073223001 PE=4 SV=1	1.97419e+07	1.32121e+07	9.40177e+06	8.97711e+06	2.50146e+06	1.46611e+07	5.24625e+06	1.63953e+06	928690
18.89_1311.6365n	0	1	#155	2	18.891	1311.64	5.33	GRPEPEVKWSK		A0A060WEK7_ONCMY	Uncharacterized protein OS=Oncorhynchus mykiss GN=GSONMT00073223001 PE=4 SV=1	2.02041e+07	6.10777e+06	5.15488e+06	2.13179e+06	1.35608e+06	3.4771e+06	2.78459e+07	9.89545e+06	2.61668e+06
20.26_830.4973n	0	1	#187	2	20.2554	830.497	7.33	AGIRWTK		A0A060WEK7_ONCMY	Uncharacterized protein OS=Oncorhynchus mykiss GN=GSONMT00073223001 PE=4 SV=1	831207	4.28192e+06	6.75343e+06	1.25495e+07	5.94398e+06	7.62852e+06	1.12299e+07	1.09853e+06	5.87823e+06
18.43_933.5283n	0	1	#343	2	18.4257	933.528	9.36	IVGYVVER		A0A060WEK7_ONCMY	Uncharacterized protein OS=Oncorhynchus mykiss GN=GSONMT00073223001 PE=4 SV=1	427575	371797	637154	1.18691e+06	373363	4.17236e+06	1.21463e+06	317902	469408
17.66_1260.6115n	0	1	#434	2	17.6559	1260.61	19.71	ETDNKVSITVR		A0A060WEK7_ONCMY	Uncharacterized protein OS=Oncorhynchus mykiss GN=GSONMT00073223001 PE=4 SV=1	4.35693e+06	1.46346e+06	4.42067e+06	2.79673e+06	817159	2.76985e+06	3.72263e+06	1.07674e+06	1.21012e+06
30.73_1260.6107n	0	1	#1498	2	30.7315	1260.61	13.15	ETDNKVSITVR		A0A060WEK7_ONCMY	Uncharacterized protein OS=Oncorhynchus mykiss GN=GSONMT00073223001 PE=4 SV=1	58272.4		15940.4	1711.33	29740.4	6305.35	3801.41	645.667	37269
18.46_1387.7295n	0	1	#598	2	18.4616	1387.73	6.06	YQVVVENIVGLR		A0A060WEK7_ONCMY	Uncharacterized protein OS=Oncorhynchus mykiss GN=GSONMT00073223001 PE=4 SV=1	3.54674e+06	1.00491e+07	1.81665e+07	8.1216e+06	3.33261e+06	1.82737e+07	1.80944e+06	5.38717e+06	4.04574e+06
16.96_887.4902n	0	1	#829	2	16.9634	887.49	15.46	NVAGTSLAR		A0A060WEK7_ONCMY	Uncharacterized protein OS=Oncorhynchus mykiss GN=GSONMT00073223001 PE=4 SV=1	934339	2.18629e+06	1.92112e+06	1.59198e+06	666338	1.59698e+06	2.75691e+06	970235	1.48957e+06
20.78_824.5042n	0	1	#841	2	20.7802	824.504	8.12	SPTPKAPK		A0A060WEK7_ONCMY	Uncharacterized protein OS=Oncorhynchus mykiss GN=GSONMT00073223001 PE=4 SV=1	2.11269e+06	1.10554e+06	842466	1.97584e+06	1.68934e+06	725728	5.29124e+06	1.30408e+06	2.39984e+06
20.22_1165.6168n	0	1	#866	2	20.2249	1165.62	8.84	LVDGMKMTQK	[5] Oxidation (M)	A0A060WEK7_ONCMY	Uncharacterized protein OS=Oncorhynchus mykiss GN=GSONMT00073223001 PE=4 SV=1	3.78836e+06	1.82328e+06	1.02472e+07	1.70911e+06	779878	433960	2.30718e+06	898477	1.70665e+06
23.20_1904.8829n	0	1	#938	2	23.2012	1904.88	3.35	RETTNANWTEISSAVAR		A0A060WEK7_ONCMY	Uncharacterized protein OS=Oncorhynchus mykiss GN=GSONMT00073223001 PE=4 SV=1	9.5127e+06	92791	37151.4	100381	65223	14839.6	56238.9	718702	97654.8
17.14_982.5557n	0	1	#1104	2	17.1428	982.556	11.74	NDGGRPVLR		A0A060WEK7_ONCMY	Uncharacterized protein OS=Oncorhynchus mykiss GN=GSONMT00073223001 PE=4 SV=1	502706	289946	525463	144617	61694.2	115745	617187	425518	73763.9
15.92_2653.1786n	0	2	#3054,#1257	2,3	15.9172	2653.18	3.56	ISDVCVARDPCDPPGTPEAIDITR	[5] Carbamidomethyl (C)|[11] Carbamidomethyl (C)	A0A060WEK7_ONCMY	Uncharacterized protein OS=Oncorhynchus mykiss GN=GSONMT00073223001 PE=4 SV=1	18242.2	37803.2	76272.5	1.25924e+06	1.52606e+06	1.39959e+07		1.50171e+06	372.921
32.10_1734.8774n	0	1	#1523	2	32.0968	1734.88	3.1	DTGQYIVTLQNVAGTR		A0A060WEK7_ONCMY	Uncharacterized protein OS=Oncorhynchus mykiss GN=GSONMT00073223001 PE=4 SV=1	11926.5	63.1861	28115.7	2856.52	38797.4	809.431	17805.6	52650.3	4645.35
22.33_1328.7332n	0	1	#1832	2	22.3299	1328.73	9.86	SIAQGMLGATGAPR		A0A060WEK7_ONCMY	Uncharacterized protein OS=Oncorhynchus mykiss GN=GSONMT00073223001 PE=4 SV=1	148283	104939	122208	4.81105e+06	1.14534e+06	553942	306832	855138	519298
20.93_986.5763n	0	1	#2027	2	20.9339	986.576	13.47	SPEPVMSPK	[6] Oxidation (M)	A0A060WEK7_ONCMY	Uncharacterized protein OS=Oncorhynchus mykiss GN=GSONMT00073223001 PE=4 SV=1	134259	289869	1.33655e+06	228264	379487	276873	808193	149678	403083
26.17_4369.0435n	0	1	#2059	3	26.1727	4369.04	9.61	VIALNSRGSSKPSMASKPAIAMDPIEPPSIPQFPMVTDTTR	[14] Oxidation (M)|[35] Oxidation (M)	A0A060WEK7_ONCMY	Uncharacterized protein OS=Oncorhynchus mykiss GN=GSONMT00073223001 PE=4 SV=1	6.20319e+06			1941.81	8602.28	6600.44		25141.5	25069.7
20.22_1904.8933n	0	1	#2241	2	20.2249	1904.89	0.85	KGEPIEIPAEVTGLPMPK		A0A060WEK7_ONCMY	Uncharacterized protein OS=Oncorhynchus mykiss GN=GSONMT00073223001 PE=4 SV=1	41030.7	2.58903e+06	5.18582e+06	387576	89020.4	70689.1	99925.4	33233.8	384601
15.21_846.4363n	0	1	#2509	2	15.2119	846.436	11.73	EAKMQIK		A0A060WEK7_ONCMY	Uncharacterized protein OS=Oncorhynchus mykiss GN=GSONMT00073223001 PE=4 SV=1	11.8587	224838	265528	26772.9	92125.6	390294		349.175	2247.14
27.45_846.4533n	0	1	#10253	2	27.4527	846.453	17.28	EAKMQIK		A0A060WEK7_ONCMY	Uncharacterized protein OS=Oncorhynchus mykiss GN=GSONMT00073223001 PE=4 SV=1		10426.3	414.4	6260.39	2644.24	683.461	917.679	2696.85	6766.8
15.99_1040.5569n	0	1	#4544	2	15.994	1040.56	16.42	VAAENQAGPGK		A0A060WEK7_ONCMY	Uncharacterized protein OS=Oncorhynchus mykiss GN=GSONMT00073223001 PE=4 SV=1	5632.91	181349	56764.6	34948.2	137790	442310	39.5829	20983.3	18561.2
27.22_1196.6494n	0	1	#6768	2	27.2177	1196.65	12.03	LTTGLVYQFR		A0A060WEK7_ONCMY	Uncharacterized protein OS=Oncorhynchus mykiss GN=GSONMT00073223001 PE=4 SV=1	77685.9	536198	119591	116266	3352.77	1596.9	6379.89	10829.7	23616.1
18.96_1001.5454n	0	1	#20	2	18.9627	1001.55	1.36	GIKVSEITR		A0A060WEK7_ONCMY	Uncharacterized protein OS=Oncorhynchus mykiss GN=GSONMT00073223001 PE=4 SV=1	2.82561e+06	3.01897e+08	1.45102e+07	3.10875e+06	2.17926e+06	2.82056e+06	803762	1.07904e+07	2.19507e+06
16.82_1001.5479n	0	1	#219	2	16.8197	1001.55	10.89	GIKVSEITR		A0A060WEK7_ONCMY	Uncharacterized protein OS=Oncorhynchus mykiss GN=GSONMT00073223001 PE=4 SV=1	2.69121e+07	10233.2	191362	8.95227e+06	1.90919e+06	1.89288e+07	4.29735e+06	1.96186e+07	1.96431e+06
17.18_1044.5658n	0	1	#87	2	17.1762	1044.57	9.4	WTKGDVVLK		A0A060WEK7_ONCMY	Uncharacterized protein OS=Oncorhynchus mykiss GN=GSONMT00073223001 PE=4 SV=1	3.53991e+07	426063	2.75006e+06	3.73243e+07	8.0082e+06	5.76345e+07	620778	942073	6.0162e+06
19.21_1058.5646n	0	1	#193	2	19.2057	1058.56	2.78	YTMIALFGK	[3] Oxidation (M)	A0A060WEK7_ONCMY	Uncharacterized protein OS=Oncorhynchus mykiss GN=GSONMT00073223001 PE=4 SV=1	1.77336e+06	6.68395e+07	4.62075e+06	3.75171e+06	4.69483e+06	3.16102e+06	1.18876e+06	4.00972e+06	4.07082e+06
17.04_1014.5444n	0	1	#232	2	17.0427	1014.54	10.64	ADHGIYVLK		A0A060WEK7_ONCMY	Uncharacterized protein OS=Oncorhynchus mykiss GN=GSONMT00073223001 PE=4 SV=1	9.86789e+06	38387.6	933347	599121	186508	3.03697e+06	125775	2.18448e+06	493908
14.36_860.3991n	0	1	#801	2	14.3553	860.399	10.05	WDGGTGIR		A0A060WEK7_ONCMY	Uncharacterized protein OS=Oncorhynchus mykiss GN=GSONMT00073223001 PE=4 SV=1	2.20206e+06	256056	243828	290601	47259.7	988226	1.14551e+06	161269	84564
21.29_1037.5447n	0	1	#1048	2	21.2886	1037.54	2.74	ISWAMVTSK	[5] Oxidation (M)	A0A060WEK7_ONCMY	Uncharacterized protein OS=Oncorhynchus mykiss GN=GSONMT00073223001 PE=4 SV=1	1.24788e+06	1.10323e+07	1.81859e+06	1.54351e+06	1.17634e+06	630605	991883	1.25998e+06	1.33077e+06
19.18_1995.9767n	0	1	#1075	2	19.1752	1995.98	1.95	VSGENEYGVGVSAETKDGAK		A0A060WEK7_ONCMY	Uncharacterized protein OS=Oncorhynchus mykiss GN=GSONMT00073223001 PE=4 SV=1	454608	24387.8	253718	8.42041e+06	7.26644e+06	8.76745e+06	248663	6.99191e+06	4.07223e+06
15.23_846.4382n	0	1	#1314	2	15.2347	846.438	18.33	EAKMQIK		A0A060WEK7_ONCMY	Uncharacterized protein OS=Oncorhynchus mykiss GN=GSONMT00073223001 PE=4 SV=1	1.25044e+06	13.0707	776.602	86325.4	52189.2	898789	964264	3794.99
13.73_1123.5229n	0	1	#1420	2	13.7331	1123.52	9.51	EEDAGVYTLK		A0A060WEK7_ONCMY	Uncharacterized protein OS=Oncorhynchus mykiss GN=GSONMT00073223001 PE=4 SV=1	820755			1607.58	19125	88711.4	778177
21.14_1239.5175n	0	2	#2317,#1584	2,3	21.1448	1239.52	8.79	IDTDDMLMDR	[6] Oxidation (M)	A0A060WEK7_ONCMY	Uncharacterized protein OS=Oncorhynchus mykiss GN=GSONMT00073223001 PE=4 SV=1	841198	167091	171373	301024	387929	296041	795678	86624.8	1.43185e+07
18.06_998.5800n	0	1	#3519	2	18.0648	998.58	11.7	LGVDNVARR		A0A060WEK7_ONCMY	Uncharacterized protein OS=Oncorhynchus mykiss GN=GSONMT00073223001 PE=4 SV=1	35735.1	6582.9	26306.4	57133.8	31922.4	337375	40308.6	88693.7	387887
26.31_2864.5111n	0	2	#4219,#3690	2,3	26.3119	2864.51	10.93	IVVHAGGTIRLLAHVSGKPAPEITWSR		A0A060WEK7_ONCMY	Uncharacterized protein OS=Oncorhynchus mykiss GN=GSONMT00073223001 PE=4 SV=1		350670	8139.56	15946.7	44321.9	8332.18	28236.2	32199.3	16227.7
22.76_1148.5611n	0	1	#4822	2	22.7622	1148.56	12.33	LQSGVEYVVR		A0A060WEK7_ONCMY	Uncharacterized protein OS=Oncorhynchus mykiss GN=GSONMT00073223001 PE=4 SV=1	22227.7	2570.62	140214	90947.4	103811	4994.7	46750.8	12041	58353.4
20.67_830.5098n	0	1	#396	2	20.67	830.51	12.95	AGIRWTK		A0A060WEK7_ONCMY	Uncharacterized protein OS=Oncorhynchus mykiss GN=GSONMT00073223001 PE=4 SV=1	4.27152e+06	1.88197e+06	1.14882e+06	366673	2.50823e+06	1.41273e+06	964631	376917	8.40959e+06
19.79_912.5454n	0	1	#434	2	19.7883	912.545	10.37	LGSASHTIK		A0A060WEK7_ONCMY	Uncharacterized protein OS=Oncorhynchus mykiss GN=GSONMT00073223001 PE=4 SV=1	3.3258e+06	4.00368e+06	3.25387e+06	1.82258e+06	1.0828e+06	1.98185e+06	2.03736e+06	1.84675e+07	2.16536e+06
17.20_1101.5865n	0	1	#707	2	17.2008	1101.59	8.43	IIMPDSVTVK		A0A060WEK7_ONCMY	Uncharacterized protein OS=Oncorhynchus mykiss GN=GSONMT00073223001 PE=4 SV=1	2.88909e+06	3.60133e+06	4.88574e+06	492420	1.36044e+06	3.16129e+06	996201	1.37705e+07	1.56966e+06
18.24_1260.6023n	0	1	#1171	2	18.2365	1260.6	19.25	ETDNKVSITVR		A0A060WEK7_ONCMY	Uncharacterized protein OS=Oncorhynchus mykiss GN=GSONMT00073223001 PE=4 SV=1	8.24666e+06	928562	1.38304e+06	1.38834e+06	1.7806e+06	979209	271269	810519	214317
20.28_1231.6065n	0	1	#2234	2	20.2845	1231.61	6.6	SGLTMKPPVFR		A0A060WEK7_ONCMY	Uncharacterized protein OS=Oncorhynchus mykiss GN=GSONMT00073223001 PE=4 SV=1	272444	655276	324751	848403	417177	3.07408e+06	192238	874299	78080.7
15.72_1001.5474n	0	1	#2	2	15.7226	1001.55	15.58	GIKVSEITR		A0A060W4G5_ONCMY	Uncharacterized protein OS=Oncorhynchus mykiss GN=GSONMT00066265001 PE=4 SV=1	8.51982e+06	4.64612e+06	1.62005e+06	1.07586e+08	1.26327e+08	2.26504e+08	1.30413e+06	1.62787e+06	5.43672e+06
31.37_1001.5515n	0	1	#46	2	31.3702	1001.55	10.28	GIKVSEITR		A0A060W4G5_ONCMY	Uncharacterized protein OS=Oncorhynchus mykiss GN=GSONMT00066265001 PE=4 SV=1	302180	1.0505e+06	47887	1.90146e+06	2.1742e+06	1.62934e+06	6675.15	1.30119e+06	1.11442e+06
20.04_1001.5504n	0	1	#69	2	20.0389	1001.55	11.3	GIKVSEITR		A0A060W4G5_ONCMY	Uncharacterized protein OS=Oncorhynchus mykiss GN=GSONMT00066265001 PE=4 SV=1	1.76472e+06	923219	1.13144e+06	6.55703e+06	1.16455e+07	8.74485e+06	1.87304e+06	1.24077e+06	2.22503e+06
19.55_1165.6188n	0	1	#182	2	19.5487	1165.62	11.57	VASPTSSPPPVK		A0A060W4G5_ONCMY	Uncharacterized protein OS=Oncorhynchus mykiss GN=GSONMT00066265001 PE=4 SV=1	4.7889e+06	5.13924e+06	4.63708e+06	6.40575e+06	4.13434e+06	6.99725e+06	4.60133e+06	4.71598e+06	5.07831e+07
18.12_912.5421n	0	1	#273	2	18.1249	912.542	13.23	LGSASHTIK		A0A060W4G5_ONCMY	Uncharacterized protein OS=Oncorhynchus mykiss GN=GSONMT00066265001 PE=4 SV=1	7.27724e+06	4.16353e+06	1.45258e+07	747024	906862	1.41338e+06	990471	3.04572e+07	2.68007e+06
19.85_1596.8434n	0	1	#433	2	19.8535	1596.84	7.18	ITGLEESVHYFFR		A0A060W4G5_ONCMY	Uncharacterized protein OS=Oncorhynchus mykiss GN=GSONMT00066265001 PE=4 SV=1	166303	17898.3	94701.9	2.37185e+06	4.44024e+06	2.13393e+06	1.37298e+07	340905	132188
20.87_1596.8406n	0	2	#1810,#4170	2,3	20.8727	1596.84	12.88	ITGLEESVHYFFR		A0A060W4G5_ONCMY	Uncharacterized protein OS=Oncorhynchus mykiss GN=GSONMT00066265001 PE=4 SV=1	2.6137e+06	977274	290247	40528.6	48862.8	28995.4	1.45496e+06	1.34919e+06	4.18875e+06
19.85_1092.5484n	0	1	#495	2	19.8535	1092.55	17.81	WTKGDMVLK	[6] Oxidation (M)	A0A060W4G5_ONCMY	Uncharacterized protein OS=Oncorhynchus mykiss GN=GSONMT00066265001 PE=4 SV=1	1.45748e+07	3.7847e+06	1.0648e+06	811859	706352	866019	645655	1.47064e+06	955411
30.40_1092.6091n	0	1	#633	2	30.4049	1092.61	10.12	WTKGDMVLK	[6] Oxidation (M)	A0A060W4G5_ONCMY	Uncharacterized protein OS=Oncorhynchus mykiss GN=GSONMT00066265001 PE=4 SV=1	110704	948167	40610.8	461182	321395	780144	5221.4	1.27818e+06	1.00262e+06
15.87_1260.6044n	0	1	#539	2	15.8714	1260.6	16.72	ETDNKVSITVR		A0A060W4G5_ONCMY	Uncharacterized protein OS=Oncorhynchus mykiss GN=GSONMT00066265001 PE=4 SV=1	1.77158e+06	1.21063e+06	3.12288e+06	603341	664559	571828	392896	861634	115715
21.48_1764.8882n	0	1	#729	2	21.476	1764.89	2.19	ELKAMAGTHINLVAGIK		A0A060W4G5_ONCMY	Uncharacterized protein OS=Oncorhynchus mykiss GN=GSONMT00066265001 PE=4 SV=1	128115	314740	60672.2	161285	337523	253779	786544	566057	225113
20.53_1379.7875n	0	1	#800	2	20.5293	1379.79	7.37	NVGGEKSVHINVK		A0A060W4G5_ONCMY	Uncharacterized protein OS=Oncorhynchus mykiss GN=GSONMT00066265001 PE=4 SV=1	740714	42746	173261	198726	1.73912e+06	294452	96413.5	228164	2.63902e+06
19.79_1298.7760n	0	1	#979	2	19.7913	1298.78	10.94	AGSALRLFIPVR		A0A060W4G5_ONCMY	Uncharacterized protein OS=Oncorhynchus mykiss GN=GSONMT00066265001 PE=4 SV=1	1.04358e+06	2.53511e+06	85941.9	355848	989442	428588	1.72378e+06	220297	2.08901e+06
15.15_846.4514n	0	1	#1006	2	15.1533	846.451	16.58	SEVEQQK		A0A060W4G5_ONCMY	Uncharacterized protein OS=Oncorhynchus mykiss GN=GSONMT00066265001 PE=4 SV=1	358593	404506	215374	136024	444871	459787
22.81_1144.7099n	0	1	#3976	2	22.8087	1144.71	11.26	EKNSILWQK		A0A060W4G5_ONCMY	Uncharacterized protein OS=Oncorhynchus mykiss GN=GSONMT00066265001 PE=4 SV=1	45058.4	22250.3	47819.7	64770.6	93239.5	47838.1	189724	40802.6	376186
25.03_1152.5852n	0	1	#7425	2	25.0254	1152.59	10.83	GNEYIFRVR		A0A060W4G5_ONCMY	Uncharacterized protein OS=Oncorhynchus mykiss GN=GSONMT00066265001 PE=4 SV=1	58838.2	281783	20746	33558	788.889	12167.1	69616	118704	50444.2
20.73_1014.5431n	0	1	#168	2	20.7278	1014.54	7.3	DMILPVTVK		A0A060W4G5_ONCMY	Uncharacterized protein OS=Oncorhynchus mykiss GN=GSONMT00066265001 PE=4 SV=1	3.10636e+06	6.90869e+06	3.78409e+06	1.3255e+06	496765	1.07234e+06	1.4626e+06	680418	2.28107e+06
21.72_1839.9666n	0	2	#442,#1040	2,2	21.7167	1839.97	12.41	MQIRVVGKPGIPTGPFK	[1] Oxidation (M)	A0A060W4G5_ONCMY	Uncharacterized protein OS=Oncorhynchus mykiss GN=GSONMT00066265001 PE=4 SV=1	7.25397e+06	1.32755e+07	1.98236e+06	2.34072e+06	1.31293e+06	316838	186349	54986.8	298696
21.29_1131.5317n	0	1	#699	2	21.2866	1131.53	13.66	NSVGTATEILK		A0A060W4G5_ONCMY	Uncharacterized protein OS=Oncorhynchus mykiss GN=GSONMT00066265001 PE=4 SV=1	413422	642236	517111	29474.5	1556.53	89460.7	42050.6	2216.65	34623.5
21.73_1264.6431n	0	1	#752	2	21.7252	1264.64	4.51	NDTGRYVLTVK		A0A060W4G5_ONCMY	Uncharacterized protein OS=Oncorhynchus mykiss GN=GSONMT00066265001 PE=4 SV=1	2.07578e+06	3.06426e+06	1.60706e+06	1.12701e+06	1.28568e+06	1.60945e+06	1.90352e+06	534622	1.54189e+06
20.88_1693.8471n	0	1	#839	2	20.8795	1693.85	0.7	MVQKSPNCITLIMK	[1] Oxidation (M)|[8] Carbamidomethyl (C)|[13] Oxidation (M)	A0A060W4G5_ONCMY	Uncharacterized protein OS=Oncorhynchus mykiss GN=GSONMT00066265001 PE=4 SV=1	5.59346e+06	7.4774e+06	3.05507e+06	940073	452674	1.41694e+06	2.45075e+06	1.09971e+06	1.50152e+06
18.95_1614.9036n	0	1	#906	2	18.946	1614.9	8.4	IMKLTTGLEYQFR	[2] Oxidation (M)	A0A060W4G5_ONCMY	Uncharacterized protein OS=Oncorhynchus mykiss GN=GSONMT00066265001 PE=4 SV=1	1.51507e+06	1.6671e+06	1.35701e+06	3.85493e+06	2.61113e+06	3.98078e+06	1.43758e+07	2.96238e+06	7.34752e+06
18.51_1904.8944n	0	1	#1117	2	18.5104	1904.89	3.55	KGEPIEIPAEVTGLPMPK		A0A060W4G5_ONCMY	Uncharacterized protein OS=Oncorhynchus mykiss GN=GSONMT00066265001 PE=4 SV=1	74482.8	240612	377783	2.53328e+06	204084	2.5252e+06	9.75435e+06	85915.3	1.21967e+07
18.76_1032.5171n	2	2	#1118,#683	2,2	18.7603	1032.52	10.49	ITATNSIGEK		A0A060W4G5_ONCMY	Uncharacterized protein OS=Oncorhynchus mykiss GN=GSONMT00066265001 PE=4 SV=1	811858	1.27529e+06	1.99646e+06	7.68971e+06	901133	1.64744e+06	2.17091e+06	115860	1.61898e+06
20.44_1260.6064n	0	1	#1557	2	20.4366	1260.61	15.43	ETDNKVSITVR		A0A060W4G5_ONCMY	Uncharacterized protein OS=Oncorhynchus mykiss GN=GSONMT00066265001 PE=4 SV=1	777175	1.06475e+06	568169	21185.5	41466.2	250393	14600.2	26162.1	81283.7
19.44_1260.5544n	0	1	#1796	2	19.4445	1260.55	11.13	ETDNKVSITVR		A0A060W4G5_ONCMY	Uncharacterized protein OS=Oncorhynchus mykiss GN=GSONMT00066265001 PE=4 SV=1	323887	429210	116094	31222.4	31322.5	97377.8	178127	20905.7	66723
17.82_1132.6489n	0	2	#1971,#1007	2,2	17.8168	1132.65	2.9	EVSTEKWVR		A0A060W4G5_ONCMY	Uncharacterized protein OS=Oncorhynchus mykiss GN=GSONMT00066265001 PE=4 SV=1	8862.96	44063.7	32281	241911	4.08362e+06	47361.8	16056.6	961283	50708.7
15.97_1088.6238n	0	1	#2456	2	15.9686	1088.62	6.55	HFVPLSDMK	[8] Oxidation (M)	A0A060W4G5_ONCMY	Uncharacterized protein OS=Oncorhynchus mykiss GN=GSONMT00066265001 PE=4 SV=1	730.859		1338.92	53586.8	153344	14872.6	83.415	648285
14.89_831.4793n	0	1	#2484	2	14.8894	831.479	8.89	DSLDRVK		A0A060W4G5_ONCMY	Uncharacterized protein OS=Oncorhynchus mykiss GN=GSONMT00066265001 PE=4 SV=1	7.84374			128204	698197	3427.16	28.2298	184303	697.634
15.87_1131.5341n	0	1	#2612	2	15.8706	1131.53	7.89	DRNSLLWTK		A0A060W4G5_ONCMY	Uncharacterized protein OS=Oncorhynchus mykiss GN=GSONMT00066265001 PE=4 SV=1	36927.8	2642.86	7300.96	922617	1.86584e+06	44943.1	1861.84	1.67076e+06
21.23_2007.9775n	0	1	#6035	3	21.2284	2007.98	7.22	VMAENGAGIGPASSTSRLFK	[2] Oxidation (M)	A0A060W4G5_ONCMY	Uncharacterized protein OS=Oncorhynchus mykiss GN=GSONMT00066265001 PE=4 SV=1	721.379	180.636		3131.61		124299	2236.6		3425.23
18.12_1306.6545n	0	1	#6883	2	18.123	1306.65	10.82	VSDTPGPPEGPVR		A0A060W4G5_ONCMY	Uncharacterized protein OS=Oncorhynchus mykiss GN=GSONMT00066265001 PE=4 SV=1	32219.8	41626.1	21439.6	495015	1.11408e+06	92939.4	28105.9	85769.4	59.5058
15.94_818.4193n	0	1	#6914	2	15.9368	818.419	31.1	SDGGNEIK		A0A060W4G5_ONCMY	Uncharacterized protein OS=Oncorhynchus mykiss GN=GSONMT00066265001 PE=4 SV=1	24721.6	177.508	12370.6	16120.5	1042.26	2936.73		8305.41
21.62_898.5311n	0	1	#72	2	21.6209	898.531	5	ATETPGPVK		A0A060W4G5_ONCMY	Uncharacterized protein OS=Oncorhynchus mykiss GN=GSONMT00066265001 PE=4 SV=1	2.39742e+07	1.76218e+07	9.18692e+06	2.74328e+06	2.20599e+06	228723	908713	624759	1.06137e+06
18.45_1014.5436n	0	1	#223	2	18.4495	1014.54	12.07	DMILPVTVK		A0A060W4G5_ONCMY	Uncharacterized protein OS=Oncorhynchus mykiss GN=GSONMT00066265001 PE=4 SV=1	549258	1.24678e+06	1.39371e+06	328523	242975	519272	138144	300355	273926
18.12_1001.5490n	0	1	#635	2	18.1243	1001.55	9.79	GIKVSEITR		A0A060W4G5_ONCMY	Uncharacterized protein OS=Oncorhynchus mykiss GN=GSONMT00066265001 PE=4 SV=1	317231	688109	244290	2.74146e+06	1.52796e+06	700763	257573	481672	2.03368e+06
20.83_1001.5463n	0	1	#807	2	20.8349	1001.55	6.53	GIKVSEITR		A0A060W4G5_ONCMY	Uncharacterized protein OS=Oncorhynchus mykiss GN=GSONMT00066265001 PE=4 SV=1	1.38136e+06	2.13942e+06	275154	763249	1.44798e+06	57869.6	61666.3	70352.2	340452
17.42_860.4497n	0	1	#673	2	17.4213	860.45	6.01	WSAVATVK		A0A060W4G5_ONCMY	Uncharacterized protein OS=Oncorhynchus mykiss GN=GSONMT00066265001 PE=4 SV=1	330425	688430	32432.6	107062	55430.5	121270	165561	75683.1	190766
21.85_1112.6132n	0	1	#756	2	21.8515	1112.61	13.25	ELPDGRWLK		A0A060W4G5_ONCMY	Uncharacterized protein OS=Oncorhynchus mykiss GN=GSONMT00066265001 PE=4 SV=1	3.74325e+06	3.06755e+06	4.57991e+06	996665	1.11255e+06	33108.9	551969	49709.9	764263
21.53_1131.5326n	0	1	#982	2	21.5335	1131.53	11.5	NSVGTATEILK		A0A060W4G5_ONCMY	Uncharacterized protein OS=Oncorhynchus mykiss GN=GSONMT00066265001 PE=4 SV=1	812510	606962	348671	115371	140640	3226.6	24571.3	2101.62	30032.1
19.21_1839.9698n	0	1	#2124	2	19.2062	1839.97	11.17	MQIRVVGKPGIPTGPFK	[1] Oxidation (M)	A0A060W4G5_ONCMY	Uncharacterized protein OS=Oncorhynchus mykiss GN=GSONMT00066265001 PE=4 SV=1	188512	45952.3	60210.5	5.45121e+06	5.79681e+06	43880.8	74771	31459.7	80078.6
17.92_1693.8557n	0	2	#1454,#8341	2,3	17.9206	1693.86	1.4	MVQKSPNCITLIMK	[1] Oxidation (M)|[8] Carbamidomethyl (C)|[13] Oxidation (M)	A0A060W4G5_ONCMY	Uncharacterized protein OS=Oncorhynchus mykiss GN=GSONMT00066265001 PE=4 SV=1	126262	171049	251162	1.9437e+06	4.98861e+06	731077	78832.6	540990	378960
21.12_1260.5836n	0	1	#1562	2	21.1247	1260.58	18.53	ETDNKVSITVR		A0A060W4G5_ONCMY	Uncharacterized protein OS=Oncorhynchus mykiss GN=GSONMT00066265001 PE=4 SV=1	3.26877e+06	1.69634e+06	1.84042e+06	1.28086e+06	1.61115e+06	55278.5	203221	49993.4	358817
19.70_1904.9008n	0	1	#1865	2	19.704	1904.9	2.79	KGEPIEIPAEVTGLPMPK		A0A060W4G5_ONCMY	Uncharacterized protein OS=Oncorhynchus mykiss GN=GSONMT00066265001 PE=4 SV=1	64589.2	131206	6189.68	386651	1.86461e+07	4841.51	21372.7	11395.7	18299.2
22.26_2522.2982n	0	2	#2434,#2754	2,3	22.258	2522.3	2.17	ITDITKTSISIAWQKPNYDGGSK		A0A060W4G5_ONCMY	Uncharacterized protein OS=Oncorhynchus mykiss GN=GSONMT00066265001 PE=4 SV=1	1.40387e+06	539008	205252	1.46515e+07	2.69371e+07	46541.4	56943.7	705591	1.5293e+06
15.42_1263.5981n	0	1	#4991	2	15.424	1263.6	9.93	GDAENYTILLR		A0A060W4G5_ONCMY	Uncharacterized protein OS=Oncorhynchus mykiss GN=GSONMT00066265001 PE=4 SV=1	20072.4	15800.1		348847	49337.4	758353	107161	665773	870843
19.37_912.5457n	0	1	#257	2	19.369	912.546	9.19	LVVKDAIR		A0A060W4G5_ONCMY	Uncharacterized protein OS=Oncorhynchus mykiss GN=GSONMT00066265001 PE=4 SV=1	1.96801e+06	3.63598e+06	3.84861e+06	848563	1.89288e+06	2.68279e+06	1.20882e+06	179054	763562
17.29_1001.5493n	0	1	#351	2	17.2853	1001.55	11.23	GIKVSEITR		A0A060W4G5_ONCMY	Uncharacterized protein OS=Oncorhynchus mykiss GN=GSONMT00066265001 PE=4 SV=1	1.46884e+06	1.12672e+06	1.92713e+06	628263	1.39543e+06	4.61333e+06	903886	204734	688585
18.42_808.4400n	0	1	#490	2	18.4157	808.44	9.32	TNAGRYK		A0A060W4G5_ONCMY	Uncharacterized protein OS=Oncorhynchus mykiss GN=GSONMT00066265001 PE=4 SV=1	486354	612001	505003	3.83816e+06	1.84987e+06	2.94572e+06	230325	489809	347172
18.73_1112.6174n	0	1	#503	2	18.7349	1112.62	15.18	ELPDGRWLK		A0A060W4G5_ONCMY	Uncharacterized protein OS=Oncorhynchus mykiss GN=GSONMT00066265001 PE=4 SV=1	1.00782e+06	874002	1.11113e+06	1.37644e+06	7.34366e+06	3.19576e+06	475557	17416.6	340014
17.57_846.4487n	0	1	#515	2	17.5742	846.449	13.31	SEVEQQK		A0A060W4G5_ONCMY	Uncharacterized protein OS=Oncorhynchus mykiss GN=GSONMT00066265001 PE=4 SV=1	658842	658707	949650	2.33022e+06	1.15551e+06	5.43426e+06	710437	91971.3	227870
17.31_1260.6114n	0	1	#808	2	17.3136	1260.61	20.28	ETDNKVSITVR		A0A060W4G5_ONCMY	Uncharacterized protein OS=Oncorhynchus mykiss GN=GSONMT00066265001 PE=4 SV=1	3.19689e+06	2.50156e+06	1.67198e+06	2.2508e+06	2.09989e+06	2.94394e+06	649610	86747.2	331201
15.05_1260.6058n	0	2	#1978,#1913	2,2	15.0546	1260.61	22.06	ETDNKVSITVR		A0A060W4G5_ONCMY	Uncharacterized protein OS=Oncorhynchus mykiss GN=GSONMT00066265001 PE=4 SV=1	622734	122950	40518.5	71764.7	11132.6	101150	395969	48618.3	50369.4
25.68_1260.6087n	0	3	#1686,#7990,#2136	2,2,2	25.6757	1260.61	20.94	ETDNKVSITVR		A0A060W4G5_ONCMY	Uncharacterized protein OS=Oncorhynchus mykiss GN=GSONMT00066265001 PE=4 SV=1	1.93107e+06	3687.52	111577	435193	259030	1.20297e+06	753280	672161	37215.8
20.21_1904.8985n	0	1	#845	2	20.2077	1904.9	4.22	KGEPIEIPAEVTGLPMPK		A0A060W4G5_ONCMY	Uncharacterized protein OS=Oncorhynchus mykiss GN=GSONMT00066265001 PE=4 SV=1	3.62168e+06	4.24301e+06	635956	8.36527e+06	1.7712e+07	5.64378e+06	119187	10303.7	59335.8
19.12_1596.8522n	0	3	#1311,#4335,#2069	2,2,3	19.1205	1596.85	19.68	ITGLEESVHYFFR		A0A060W4G5_ONCMY	Uncharacterized protein OS=Oncorhynchus mykiss GN=GSONMT00066265001 PE=4 SV=1	507234	622083	2.57092e+06	596189	2.10413e+07	397017	313067	464096	219536
21.57_1596.8546n	0	2	#1734,#2107	2,3	21.5708	1596.85	14	ITGLEESVHYFFR		A0A060W4G5_ONCMY	Uncharacterized protein OS=Oncorhynchus mykiss GN=GSONMT00066265001 PE=4 SV=1	260811	302739	341867	8.91867e+06	1.11953e+06	8.40506e+06	769615	598459	306714
20.81_1614.9053n	0	1	#1421	2	20.8095	1614.91	6.07	IMKLTTGLEYQFR	[2] Oxidation (M)	A0A060W4G5_ONCMY	Uncharacterized protein OS=Oncorhynchus mykiss GN=GSONMT00066265001 PE=4 SV=1	2.41594e+06	2.83971e+06	1.00785e+06	9.75414e+06	1.16086e+07	5.7796e+06	1.03693e+06	68684	245772
12.77_1614.8992n	0	2	#2123,#7012	2,3	12.7703	1614.9	11.26	IMKLTTGLEYQFR	[2] Oxidation (M)	A0A060W4G5_ONCMY	Uncharacterized protein OS=Oncorhynchus mykiss GN=GSONMT00066265001 PE=4 SV=1	46695.2	28840.8	13390.9	66.2771		4273.06	20587.9	6.41706e+06	5.48151e+06
15.69_898.4320n	0	1	#1603	2	15.6868	898.432	25.14	ATETPGPVK		A0A060W4G5_ONCMY	Uncharacterized protein OS=Oncorhynchus mykiss GN=GSONMT00066265001 PE=4 SV=1	912870	598953	299426	3513.77	4648.61	70071.1	131793	35521.5	119516
16.96_1379.7820n	0	2	#1730,#2435	2,2	16.9648	1379.78	8.09	NVGGEKSVHINVK		A0A060W4G5_ONCMY	Uncharacterized protein OS=Oncorhynchus mykiss GN=GSONMT00066265001 PE=4 SV=1	270692	149757	81505.4	207067	133719	91485.2	252815	1.65276e+06	4.51091e+06
14.14_895.4138n	0	1	#1875	2	14.142	895.414	1.51	AYSNISNK		A0A060W4G5_ONCMY	Uncharacterized protein OS=Oncorhynchus mykiss GN=GSONMT00066265001 PE=4 SV=1	100917	176107	97910.1		500.57	60634.2	1.68543	42633.6	96131.8
19.90_1279.7457n	0	2	#2375,#16497	3,3	19.8975	1279.75	13.63	YVLTVKNASGTK		A0A060W4G5_ONCMY	Uncharacterized protein OS=Oncorhynchus mykiss GN=GSONMT00066265001 PE=4 SV=1	4576.8	21761.7	27816.1	184.377	916.991	146766	1.66456e+06	2.27806e+06	498262
22.31_2238.1525n	0	1	#2706	3	22.3123	2238.15	18.95	ANEEVTMTNTSKTLCLAMPK	[15] Carbamidomethyl (C)	A0A060W4G5_ONCMY	Uncharacterized protein OS=Oncorhynchus mykiss GN=GSONMT00066265001 PE=4 SV=1	132396	259162	48953.7	8.33779e+06	4.51716e+06	3.40819e+06	510591	230653	26533.6
13.80_2293.1745n	0	1	#11979	2	13.8011	2293.17	6.64	SVFISVRVLDSPSMPANFAIK	[14] Oxidation (M)	A0A060W4G5_ONCMY	Uncharacterized protein OS=Oncorhynchus mykiss GN=GSONMT00066265001 PE=4 SV=1	91.4992	143.663	2490.93			665.748		223003	6048.46
22.20_1112.6135n	0	1	#161	2	22.2029	1112.61	14.73	ELPDGRWLK		A0A060W4G5_ONCMY	Uncharacterized protein OS=Oncorhynchus mykiss GN=GSONMT00066265001 PE=4 SV=1	8.16706e+06	7.02872e+06	2.35793e+07	2.4028e+06	4.83989e+06	3.83397e+06	465104	125027	2.95887e+06
20.81_1001.5489n	0	1	#441	2	20.8054	1001.55	16.1	GIKVSEITR		A0A060W4G5_ONCMY	Uncharacterized protein OS=Oncorhynchus mykiss GN=GSONMT00066265001 PE=4 SV=1	812190	676480	645683	1.65039e+06	2.33758e+06	1.00045e+06	484563	37113.8	2.34581e+06
22.29_831.4873n	0	1	#1249	2	22.2895	831.487	16.77	LSFPAAAR		A0A060W4G5_ONCMY	Uncharacterized protein OS=Oncorhynchus mykiss GN=GSONMT00066265001 PE=4 SV=1	762021	1.21939e+06	1.82442e+06	400746	3.85254e+06	1.30446e+06	131838	705769	1.01276e+06
20.36_1122.5506n	0	1	#2032	2	20.3619	1122.55	10.04	VTGYWIEKK		A0A060W4G5_ONCMY	Uncharacterized protein OS=Oncorhynchus mykiss GN=GSONMT00066265001 PE=4 SV=1	688126	548926	1.15051e+06	1.05326e+06	285559	439775	370007		431029
9.26_942.5642n	0	1	#3669	2	9.26275	942.564	11.62	AGTFGVVHR		A0A060W4G5_ONCMY	Uncharacterized protein OS=Oncorhynchus mykiss GN=GSONMT00066265001 PE=4 SV=1	11.9882						8.92561	1.50862e+06
25.13_2164.9663n	0	1	#5468	2	25.1322	2164.97	2.91	VTATNCVGSVSCQATLKVDR	[6] Carbamidomethyl (C)|[12] Carbamidomethyl (C)	A0A060W4G5_ONCMY	Uncharacterized protein OS=Oncorhynchus mykiss GN=GSONMT00066265001 PE=4 SV=1	47576.7	20423.8	3445.77	160358	592964	1.40785e+06		502.697	53073.3
10.89_1909.0240n	0	1	#6954	2	10.8941	1909.02	5.82	NAVGTVSPPSQSSGYVMTK		A0A060W4G5_ONCMY	Uncharacterized protein OS=Oncorhynchus mykiss GN=GSONMT00066265001 PE=4 SV=1			30.425					3.20088e+06
18.29_841.5077n	0	1	#4	2	18.2938	841.508	8.55	TLVVRVR		A0A060W4G5_ONCMY	Uncharacterized protein OS=Oncorhynchus mykiss GN=GSONMT00066265001 PE=4 SV=1	1.21607e+08	1.21607e+08	1.21607e+08	8.0328e+07	7.55901e+06	7.55901e+06	1.87434e+06	2.36731e+06	1.65878e+07
15.65_1269.4778n	0	4	#32,#38,#3164,#2708	2,2,3,3	15.6493	1269.48	7.31	RSDGGQFSMTGK		A0A060W4G5_ONCMY	Uncharacterized protein OS=Oncorhynchus mykiss GN=GSONMT00066265001 PE=4 SV=1	1.33251e+06	1.37879e+06	1.25581e+06	2.27708e+06	2.54584e+06	2.61176e+06	138894	550982	3.09319e+06
16.27_1044.5643n	0	1	#64	2	16.2686	1044.56	10.4	CGPGPTVETK	[1] Carbamidomethyl (C)	A0A060W4G5_ONCMY	Uncharacterized protein OS=Oncorhynchus mykiss GN=GSONMT00066265001 PE=4 SV=1	2.49242e+07	2.49242e+07	2.49242e+07	6.78564e+06	1.14279e+06	1.14279e+06	2.06528e+06	463147	496727
19.88_1532.8208n	0	1	#97	2	19.8819	1532.82	11.53	NNLFVATGLQSNKK		A0A060W4G5_ONCMY	Uncharacterized protein OS=Oncorhynchus mykiss GN=GSONMT00066265001 PE=4 SV=1	1.83044e+07	1.83044e+07	1.83044e+07	8.86538e+07	4.02395e+06	4.02395e+06	287685	832313	2.9852e+07
18.29_1132.5852n	0	1	#354	2	18.2938	1132.59	9.47	EVSTEKWVR		A0A060W4G5_ONCMY	Uncharacterized protein OS=Oncorhynchus mykiss GN=GSONMT00066265001 PE=4 SV=1	2.34652e+06	2.34652e+06	2.34652e+06	9.76925e+06	1.18452e+06	1.18452e+06	691557	207857	7.15185e+06
17.46_1112.6171n	0	1	#358	2	17.4573	1112.62	12.39	ELPDGRWLK		A0A060W4G5_ONCMY	Uncharacterized protein OS=Oncorhynchus mykiss GN=GSONMT00066265001 PE=4 SV=1	111121	111121	111121	2.11398e+06	108621	108621	37973.7	8117.61	439.879
18.06_1991.8763n	0	1	#413	2	18.0636	1991.88	6.84	VMAENGAGIGPASSTSRLFK		A0A060W4G5_ONCMY	Uncharacterized protein OS=Oncorhynchus mykiss GN=GSONMT00066265001 PE=4 SV=1	2.71038e+06	2.71038e+06	2.71038e+06	3.27381e+07	2.9437e+06	2.9437e+06	22722.1	306872	1.72765e+07
15.42_1014.5439n	0	1	#417	2	15.4227	1014.54	13.93	DMILPVTVK		A0A060W4G5_ONCMY	Uncharacterized protein OS=Oncorhynchus mykiss GN=GSONMT00066265001 PE=4 SV=1	318746	318746	318746	121306	112020	112020	46069.1	7550.98	14.4001
18.29_1002.5263n	0	1	#454	2	18.2938	1002.53	5.75	WGKADGELK		A0A060W4G5_ONCMY	Uncharacterized protein OS=Oncorhynchus mykiss GN=GSONMT00066265001 PE=4 SV=1	1.44654e+06	1.44654e+06	1.44654e+06	2.94238e+06	4.71236e+06	4.71236e+06	445717	238008	166351
18.06_1202.6309n	0	1	#1716	2	18.0636	1202.63	9.88	MINVRAGSALR	[1] Oxidation (M)	A0A060W4G5_ONCMY	Uncharacterized protein OS=Oncorhynchus mykiss GN=GSONMT00066265001 PE=4 SV=1	353648	353648	353648	794961	224059	224059	321980	37525.1	291676
12.77_846.4513n	0	1	#2744	2	12.7711	846.451	12.77	SEVEQQK		A0A060W4G5_ONCMY	Uncharacterized protein OS=Oncorhynchus mykiss GN=GSONMT00066265001 PE=4 SV=1	8303.69	8303.69	8303.69	46.2866	54931	54931	18727.6	47768.2
21.71_932.4469n	0	1	#3225	2	21.7103	932.447	12.09	ESITVAWK		A0A060W4G5_ONCMY	Uncharacterized protein OS=Oncorhynchus mykiss GN=GSONMT00066265001 PE=4 SV=1	493957	493957	493957	492786	182843	182843	8819.42	76666	372184
19.41_1634.8388n	0	1	#4603	3	19.4149	1634.84	12.25	SPERVASPTSSPPPVK		A0A060W4G5_ONCMY	Uncharacterized protein OS=Oncorhynchus mykiss GN=GSONMT00066265001 PE=4 SV=1	6491.94	6491.94	6491.94	12410.5	103687	103687	2467.98	20421.1	8809.72
24.38_1298.7127n	0	1	#9660	2	24.3804	1298.71	9.26	AGSALRLFIPVR		A0A060W4G5_ONCMY	Uncharacterized protein OS=Oncorhynchus mykiss GN=GSONMT00066265001 PE=4 SV=1	15980.8	15980.8	15980.8	147081	46082	46082	14813.8		47228.8
22.35_2055.0177n	0	1	#13086	2	22.3453	2055.02	3.64	DPFDKPSQPGEIDIISVAK		A0A060W4G5_ONCMY	Uncharacterized protein OS=Oncorhynchus mykiss GN=GSONMT00066265001 PE=4 SV=1	342.91	342.91	342.91	209451	1264.17	1264.17			18966.9
15.21_1014.5405n	0	1	#356	2	15.2083	1014.54	13.93	DMILPVTVK		A0A060W4G5_ONCMY	Uncharacterized protein OS=Oncorhynchus mykiss GN=GSONMT00066265001 PE=4 SV=1	870307	1.24062e+06	602642	11169.6	165496	352661	13753.5	47497.1	155148
21.07_1132.5892n	0	1	#637	2	21.0731	1132.59	9.47	EVSTEKWVR		A0A060W4G5_ONCMY	Uncharacterized protein OS=Oncorhynchus mykiss GN=GSONMT00066265001 PE=4 SV=1	521357	886701	800163	1.93051e+06	380442	229188	998987	570098	783844
16.18_1648.9169n	0	1	#978	2	16.1759	1648.92	3.64	SPNCITLIMKDVSR	[4] Carbamidomethyl (C)|[9] Oxidation (M)	A0A060W4G5_ONCMY	Uncharacterized protein OS=Oncorhynchus mykiss GN=GSONMT00066265001 PE=4 SV=1	48984.5	15840.4	47400.8		434394	1.74435e+07	68.9532	2.80624	23537.4
18.75_1127.6276n	0	1	#986	2	18.7478	1127.63	10.35	IIMPDIVTVK		A0A060W4G5_ONCMY	Uncharacterized protein OS=Oncorhynchus mykiss GN=GSONMT00066265001 PE=4 SV=1	280170	493172	661248	17261.4	98831.9	86033.4	365152	331573	115518
17.46_1344.6260n	0	1	#1120	2	17.4621	1344.63	11.52	QTTRVNVVDSAR		A0A060W4G5_ONCMY	Uncharacterized protein OS=Oncorhynchus mykiss GN=GSONMT00066265001 PE=4 SV=1	5.22515e+06	4.98922e+06	978804	110989	728199	1.10966e+06	117711	527394	914827
20.72_1991.8818n	1	1	#1209	2	20.7232	1991.88	6.84	VMAENGAGIGPASSTSRLFK		A0A060W4G5_ONCMY	Uncharacterized protein OS=Oncorhynchus mykiss GN=GSONMT00066265001 PE=4 SV=1	1.05869e+06	914925	746466	2.20266e+06	595201	37106	172570	806402	1.56728e+06
17.40_1064.5190n	0	1	#1312	2	17.4043	1064.52	3.4	ENVEYHFK		A0A060W4G5_ONCMY	Uncharacterized protein OS=Oncorhynchus mykiss GN=GSONMT00066265001 PE=4 SV=1	1.60079e+06	2.66422e+06	815146	114230	2.37716e+06	3.00485e+06	31193.1	37599.5	798823
14.71_975.4475n	0	1	#1392	2	14.7072	975.448	10.83	QTDWVTAR		A0A060W4G5_ONCMY	Uncharacterized protein OS=Oncorhynchus mykiss GN=GSONMT00066265001 PE=4 SV=1	81696.6	115641	35902.6		83516.4	167975			1674.27
20.54_1074.5710n	0	1	#3081	2	20.5448	1074.57	6.24	KGDDVLETAK		A0A060W4G5_ONCMY	Uncharacterized protein OS=Oncorhynchus mykiss GN=GSONMT00066265001 PE=4 SV=1	29040.1	71327.9	259308	62156.2	2238.93	7473.87	103907	73018.4	24539.8
16.11_855.5237n	0	1	#77	2	16.1096	855.524	8	VNKAPVTK		A0A060W4G5_ONCMY	Uncharacterized protein OS=Oncorhynchus mykiss GN=GSONMT00066265001 PE=4 SV=1	4.38896e+06	2.13301e+06	1.02128e+06	2.70406e+06	332222	5.3306e+06	593239	503223	2.80848e+06
18.90_912.5526n	0	1	#458	2	18.8986	912.553	6.8	LGSASHTIK		A0A060W4G5_ONCMY	Uncharacterized protein OS=Oncorhynchus mykiss GN=GSONMT00066265001 PE=4 SV=1	2.51397e+06	3.59287e+06	4.0988e+06	1.82005e+06	1.32609e+06	2.67445e+06	3.39964e+06	911860	2.38308e+06
19.41_1264.7210n	0	1	#933	2	19.4132	1264.72	1.08	NDTGRYVLTVK		A0A060W4G5_ONCMY	Uncharacterized protein OS=Oncorhynchus mykiss GN=GSONMT00066265001 PE=4 SV=1	313684	1.00423e+06	577139	786005	91441.2	231823	59913.8	4223.2	64990.6
19.10_1020.5147n	0	1	#1128	2	19.0993	1020.51	5.56	YVQQQIDK		A0A060W4G5_ONCMY	Uncharacterized protein OS=Oncorhynchus mykiss GN=GSONMT00066265001 PE=4 SV=1	1.80011e+06	1.75347e+06	1.68169e+06	3.39137e+06	462030	1.2245e+06	1.80108e+06	102621	571890
16.32_834.4110n	0	1	#1150	2	16.315	834.411	10.84	ATCINTR	[3] Carbamidomethyl (C)	A0A060W4G5_ONCMY	Uncharacterized protein OS=Oncorhynchus mykiss GN=GSONMT00066265001 PE=4 SV=1	1.04509e+06	1.54256e+06	1.71047e+06	314184	744601	474168	1.38101e+06	4.13423e+06	1.30171e+06
14.74_1127.6202n	0	3	#4044,#1504,#1258	2,2,2	14.7441	1127.62	9.69	IIMPDIVTVK		A0A060W4G5_ONCMY	Uncharacterized protein OS=Oncorhynchus mykiss GN=GSONMT00066265001 PE=4 SV=1	493573	654579	617815	169586	238681	227934	140892	93321	911656
19.94_831.4856n	0	1	#1606	2	19.9388	831.486	6.8	LSFPAAAR		A0A060W4G5_ONCMY	Uncharacterized protein OS=Oncorhynchus mykiss GN=GSONMT00066265001 PE=4 SV=1	1.19714e+06	2.73735e+06	942370	1.50687e+06	96893.6	1.03803e+06	856191	717557	1.0589e+06
11.95_831.4892n	0	1	#4418	2	11.9458	831.489	17.22	LSFPAAAR		A0A060W4G5_ONCMY	Uncharacterized protein OS=Oncorhynchus mykiss GN=GSONMT00066265001 PE=4 SV=1	299.14	1572.45	1024.96		686693	4200.85	12.9672	315845	53001.2
14.71_3613.4357n	0	1	#2395	3	14.7116	3613.44	4.69	MDDISAESITLTWEPPSYTGGCPISNYVVQKR	[22] Carbamidomethyl (C)	A0A060W4G5_ONCMY	Uncharacterized protein OS=Oncorhynchus mykiss GN=GSONMT00066265001 PE=4 SV=1	926493	728100	817929	60159.3	4804.88	123092	120598	21470.4	53036.6
9.23_2324.1532n	0	1	#2563	3	9.22768	2324.15	6.98	WTRPQYDGGSLITGYVVEKR		A0A060W4G5_ONCMY	Uncharacterized protein OS=Oncorhynchus mykiss GN=GSONMT00066265001 PE=4 SV=1		2.16907			13374.9			6.52744e+06	3074.7
17.25_1260.6093n	0	1	#3991	2	17.2506	1260.61	14.47	ETDNKVSITVR		A0A060W4G5_ONCMY	Uncharacterized protein OS=Oncorhynchus mykiss GN=GSONMT00066265001 PE=4 SV=1	427044	756611	607588	140884	161906	107689	151083	65085.2	107174
13.76_1146.5608n	0	1	#6955	2	13.7551	1146.56	14.4	ERETIVSSAR		A0A060W4G5_ONCMY	Uncharacterized protein OS=Oncorhynchus mykiss GN=GSONMT00066265001 PE=4 SV=1	20598.3	22892.4	8441.02	166.08	27929.4	26483.9		38751.6	35992.1
19.25_898.5302n	0	1	#66	2	19.2549	898.53	16.94	ATETPGPVK		A0A060W4G5_ONCMY	Uncharacterized protein OS=Oncorhynchus mykiss GN=GSONMT00066265001 PE=4 SV=1	1.76133e+07	2.01084e+07	2.64467e+07	7.20989e+06	2.94629e+06	8.88535e+06	1.13682e+06	4.6569e+06	3.50174e+06
19.11_912.5510n	0	1	#273	2	19.1123	912.551	13.83	LGSASHTIK		A0A060W4G5_ONCMY	Uncharacterized protein OS=Oncorhynchus mykiss GN=GSONMT00066265001 PE=4 SV=1	3.3344e+06	4.21613e+06	6.18897e+06	4.02687e+06	2.01442e+06	2.33562e+06	935620	556483	1.30637e+06
17.55_1230.6295n	0	1	#616	2	17.5533	1230.63	12.47	MVQVRASATLR		A0A060W4G5_ONCMY	Uncharacterized protein OS=Oncorhynchus mykiss GN=GSONMT00066265001 PE=4 SV=1	3.31684e+06	4.9005e+06	6.61654e+06	3.60391e+06	3.80739e+06	2.51988e+06	104327	571262	1.47751e+06
19.11_1264.6362n	0	1	#818	2	19.1123	1264.64	11.18	NDTGRYVLTVK		A0A060W4G5_ONCMY	Uncharacterized protein OS=Oncorhynchus mykiss GN=GSONMT00066265001 PE=4 SV=1	1.36002e+06	2.4308e+06	3.33111e+06	5.17062e+06	3.87587e+06	4.76963e+06	1.96611e+06	402247	1.53368e+06
19.71_1132.6362n	0	1	#2110	2	19.7134	1132.64	9.58	EVSTEKWVR		A0A060W4G5_ONCMY	Uncharacterized protein OS=Oncorhynchus mykiss GN=GSONMT00066265001 PE=4 SV=1	185552	385099	423490	240582	345083	346158	811403	79087.8	354061
27.58_868.5405n	0	2	#2433,#5211	2,2	27.5842	868.541	7.71	VLAAPVTAK		A0A060W4G5_ONCMY	Uncharacterized protein OS=Oncorhynchus mykiss GN=GSONMT00066265001 PE=4 SV=1	243567	400034	480973	166895	480361	1.04942e+06	712004	225234	733968
13.16_2778.1327n	0	2	#4293,#3450	2,3	13.1593	2778.13	7.03	SYEFRVSSENAAGVGKPSEPTIYYK		A0A060W4G5_ONCMY	Uncharacterized protein OS=Oncorhynchus mykiss GN=GSONMT00066265001 PE=4 SV=1	504657	450709	254311	1639.82		1569.05	156.984	849904	141.517
20.94_1202.6561n	0	1	#4342	2	20.9368	1202.66	6.7	MINVRAGSALR	[1] Oxidation (M)	A0A060W4G5_ONCMY	Uncharacterized protein OS=Oncorhynchus mykiss GN=GSONMT00066265001 PE=4 SV=1	230110	409439	486540	359024	202022	116964	267896	215758	412082
20.90_1014.5390n	0	1	#634	2	20.8974	1014.54	18.11	DIVIIEGEK		A0A060W4G5_ONCMY	Uncharacterized protein OS=Oncorhynchus mykiss GN=GSONMT00066265001 PE=4 SV=1	863365	1.18089e+06	1.84576e+06	572277	722991	655274	323019	776925	148158
22.10_942.5623n	0	1	#732	2	22.1041	942.562	13.03	VVDTALVVK		A0A060W4G5_ONCMY	Uncharacterized protein OS=Oncorhynchus mykiss GN=GSONMT00066265001 PE=4 SV=1	454623	699578	1.54713e+06	2.19725e+06	654803	3.38701e+06	242848	493067	583508
17.99_1073.6000n	0	1	#857	2	17.9899	1073.6	8.6	WATVASAIQK		A0A060W4G5_ONCMY	Uncharacterized protein OS=Oncorhynchus mykiss GN=GSONMT00066265001 PE=4 SV=1	143571	117615	5501.25	5042.84	58629.7	357778	513397	1.1081e+06	64403.5
21.87_1127.6240n	0	1	#1015	2	21.8745	1127.62	9.5	IIMPDIVTVK		A0A060W4G5_ONCMY	Uncharacterized protein OS=Oncorhynchus mykiss GN=GSONMT00066265001 PE=4 SV=1	412651	974349	1.1258e+06	194852	950018	818157	54091.8	181238	373514
23.21_1391.7320n	0	1	#1327	2	23.211	1391.73	16.54	VLDRPGPPEGPMK		A0A060W4G5_ONCMY	Uncharacterized protein OS=Oncorhynchus mykiss GN=GSONMT00066265001 PE=4 SV=1	1.18818e+06	2.93038e+06	2.54507e+06	231031	5.41318e+06	210499	220873	242674	109352
18.37_1532.8164n	0	1	#2362	2	18.3715	1532.82	8	NNLFVATGLQSNKK		A0A060W4G5_ONCMY	Uncharacterized protein OS=Oncorhynchus mykiss GN=GSONMT00066265001 PE=4 SV=1	75560.3	96606.3	15503.7	0.407229	5114.65	4.3209e+06	270537	445840	189210
18.05_1001.5447n	0	1	#2437	2	18.0495	1001.54	9.88	GIKVSEITR		A0A060W4G5_ONCMY	Uncharacterized protein OS=Oncorhynchus mykiss GN=GSONMT00066265001 PE=4 SV=1	137346	120627	4100.66	1990.23	130305	1.09261e+06	136719	783224	1.08593e+06
19.85_1078.5699n	0	1	#3122	2	19.851	1078.57	15.13	TFKGDAITVK		A0A060W4G5_ONCMY	Uncharacterized protein OS=Oncorhynchus mykiss GN=GSONMT00066265001 PE=4 SV=1	49163.3	93539.2	100688	34425.4	7905.46	20138.9	36392	250057	38370
26.09_2238.1539n	0	1	#3303	3	26.0932	2238.15	11.14	ANEEVTMTNTSKTLCLAMPK	[15] Carbamidomethyl (C)	A0A060W4G5_ONCMY	Uncharacterized protein OS=Oncorhynchus mykiss GN=GSONMT00066265001 PE=4 SV=1	44584.2	155616	118042	44054.9	1.05682e+07	904.448	137006	374173	17.0167
16.47_1593.8071n	0	1	#6733	2	16.4717	1593.81	4.47	WMSIVKNPVTMTR	[2] Oxidation (M)|[11] Oxidation (M)	A0A060W4G5_ONCMY	Uncharacterized protein OS=Oncorhynchus mykiss GN=GSONMT00066265001 PE=4 SV=1	94287.2	59763.7				535821			183558
18.11_1323.6554n	0	1	#6782	2	18.1079	1323.66	4.7	ANEEVTMTNTSK		A0A060W4G5_ONCMY	Uncharacterized protein OS=Oncorhynchus mykiss GN=GSONMT00066265001 PE=4 SV=1	60063.2	73850.7	2430.07	218.31	60007.3	314205	49785.1	254105	115464
23.59_1886.0151n	0	1	#21583	2	23.5914	1886.02	9.14	VRAINSVGVSEPSDISEK		A0A060W4G5_ONCMY	Uncharacterized protein OS=Oncorhynchus mykiss GN=GSONMT00066265001 PE=4 SV=1	375200	497039	652062	63345	1.4554e+06	126340	4.36546e+06	8.0199e+06	131426
19.87_1306.7210n	0	1	#307	2	19.8714	1306.72	6.48	SPEPITSPPRVK		A0A060W4G5_ONCMY	Uncharacterized protein OS=Oncorhynchus mykiss GN=GSONMT00066265001 PE=4 SV=1	1.28564e+06	1.97934e+06	2.02769e+06	1.07677e+07	8.97769e+06	8.96246e+06	9.40363e+06	2.27305e+07	3.94309e+07
20.17_1945.0265n	0	2	#385,#1795	2,3	20.173	1945.03	15.11	KPWSDDEWDNARWLK		A0A060W4G5_ONCMY	Uncharacterized protein OS=Oncorhynchus mykiss GN=GSONMT00066265001 PE=4 SV=1	289516	1.60006e+06	400959	9.75815e+06	5.76255e+06	2.97377e+06	1.04382e+07	7.96441e+06	1.15208e+08
22.04_1886.0170n	0	1	#441	2	22.043	1886.02	7.44	VRAINSVGVSEPSDISEK		A0A060W4G5_ONCMY	Uncharacterized protein OS=Oncorhynchus mykiss GN=GSONMT00066265001 PE=4 SV=1	1.91219e+06	4.15003e+06	1.38212e+06	1.29002e+07	7.50587e+06	5.02558e+06	2.35711e+07	4.06774e+07	2.02756e+07
19.52_1232.6630n	1	1	#607	2	19.5225	1232.66	11.05	ISGYIVEMHGK		A0A060W4G5_ONCMY	Uncharacterized protein OS=Oncorhynchus mykiss GN=GSONMT00066265001 PE=4 SV=1	223239	9.56949e+06	492115	1.24396e+06	1.23225e+06	1.41595e+06	596083	2.84068e+06	2.92606e+06
18.16_1006.5202n	0	1	#796	2	18.163	1006.52	18.9	EAEGVFEVK		A0A060W4G5_ONCMY	Uncharacterized protein OS=Oncorhynchus mykiss GN=GSONMT00066265001 PE=4 SV=1	1.63298e+06	3.73116e+06	3.32764e+06	3.82368e+06	4.76242e+06	4.31572e+06	412532	6.84186e+06	2.76341e+06
21.51_1626.7960n	0	1	#1785	2	21.5066	1626.8	16.42	LEAPEIELDSDLRK		A0A060W4G5_ONCMY	Uncharacterized protein OS=Oncorhynchus mykiss GN=GSONMT00066265001 PE=4 SV=1	112593	6.13103e+06	244068	1.32907e+06	1.2965e+06	1.03069e+06	4.57439e+06	1.08031e+06	2.6259e+06
20.13_1000.5569n	0	1	#1965	2	20.1263	1000.56	10.66	DLVIAPVFK		A0A060W4G5_ONCMY	Uncharacterized protein OS=Oncorhynchus mykiss GN=GSONMT00066265001 PE=4 SV=1	145829	918067	239364	332130	119911	407563	1.0577e+06	706412	979243
16.78_1267.6101n	0	1	#9693	2	16.7806	1267.61	8.81	SEYIETTKAVK		A0A060W4G5_ONCMY	Uncharacterized protein OS=Oncorhynchus mykiss GN=GSONMT00066265001 PE=4 SV=1	74729.9	9182.83	72900.6	2237.14	29796.2	16014			17809.1
21.54_799.4852n	0	1	#231	2	21.5448	799.485	16.12	LTGALVVK		A0A060W4G5_ONCMY	Uncharacterized protein OS=Oncorhynchus mykiss GN=GSONMT00066265001 PE=4 SV=1	1.22985e+06	2.73052e+06	6.02079e+06	165140	312766	136943	816789	232331	930508
21.54_912.5512n	0	1	#382	2	21.5448	912.551	6.15	LGSASHTIK		A0A060W4G5_ONCMY	Uncharacterized protein OS=Oncorhynchus mykiss GN=GSONMT00066265001 PE=4 SV=1	1.98298e+06	4.50283e+06	8.93696e+06	1.38181e+06	1.4959e+06	760770	3.31911e+06	1.52013e+06	67615.4
16.26_912.5498n	0	1	#594	2	16.2563	912.55	9.7	LGSASHTIK		A0A060W4G5_ONCMY	Uncharacterized protein OS=Oncorhynchus mykiss GN=GSONMT00066265001 PE=4 SV=1	1131.7	3737.91	477.932	1.07825e+06	1.45336e+06	450737	72718.1	1.07441e+07	1.71157e+06
6.84_912.5050n	0	1	#14618	2	6.8368	912.505	9.53	LGSASHTIK		A0A060W4G5_ONCMY	Uncharacterized protein OS=Oncorhynchus mykiss GN=GSONMT00066265001 PE=4 SV=1		103.514	147.909						55163.6
17.16_1563.8020n	0	1	#753	2	17.1565	1563.8	5.07	EEMRPEMIVKFR		A0A060W4G5_ONCMY	Uncharacterized protein OS=Oncorhynchus mykiss GN=GSONMT00066265001 PE=4 SV=1	137353	280078	126593	9.71453e+06	3.36425e+06	1.04581e+07	5.19437e+06	4.23151e+06	117019
15.93_1563.8026n	0	1	#795	2	15.9275	1563.8	10.13	EEMRPEMIVKFR		A0A060W4G5_ONCMY	Uncharacterized protein OS=Oncorhynchus mykiss GN=GSONMT00066265001 PE=4 SV=1	342851	268614	17695.8	6.9529e+06	1.979e+07	601176	28776.4	233267	210963
20.33_1000.5287n	0	1	#844	2	20.3297	1000.53	15.54	DLVIAPVFK		A0A060W4G5_ONCMY	Uncharacterized protein OS=Oncorhynchus mykiss GN=GSONMT00066265001 PE=4 SV=1	1.59951e+06	2.23845e+06	9.02621e+06	1.55727e+06	1.28849e+06	1.39277e+06	2.45928e+06	1.1326e+06	478257
26.44_1886.0221n	0	2	#862,#1563	2,3	26.4373	1886.02	13.61	VRAINSVGVSEPSDISEK		A0A060W4G5_ONCMY	Uncharacterized protein OS=Oncorhynchus mykiss GN=GSONMT00066265001 PE=4 SV=1	997828	603501	2.58599e+06	145392	230303	200696	455625	156481	131.249
13.91_1886.0058n	0	1	#4058	2	13.9059	1886.01	2.97	VRAINSVGVSEPSDISEK		A0A060W4G5_ONCMY	Uncharacterized protein OS=Oncorhynchus mykiss GN=GSONMT00066265001 PE=4 SV=1	164174	35227.7	2468.44	243174	663714	13229	3.35505	257.29	4.24465e+06
22.34_1254.7437n	0	1	#1444	2	22.3417	1254.74	8.19	NTHLTIKEATK		A0A060W4G5_ONCMY	Uncharacterized protein OS=Oncorhynchus mykiss GN=GSONMT00066265001 PE=4 SV=1	21909.5	873137	91420	84625.2	64234.4	11918.7	89185.4	146814	150705
14.30_1117.5565n	0	1	#2413	2	14.2991	1117.56	11.36	INGYMVDYK	[5] Oxidation (M)	A0A060W4G5_ONCMY	Uncharacterized protein OS=Oncorhynchus mykiss GN=GSONMT00066265001 PE=4 SV=1	1442.4	3703.51	2597.83	1.75026e+06	1.77584e+06	715643	6380.21	94.0885	888264
21.99_1338.7431n	0	1	#3213	2	21.9892	1338.74	7.66	DPIEVPGPPGSFK		A0A060W4G5_ONCMY	Uncharacterized protein OS=Oncorhynchus mykiss GN=GSONMT00066265001 PE=4 SV=1	210692	162029	747705	21813.5	40528.1	33709.3	107114	74748.3	150059
22.82_1434.7749n	0	1	#4805	3	22.8191	1434.77	10.79	LPAIMRGIPAPTAK		A0A060W4G5_ONCMY	Uncharacterized protein OS=Oncorhynchus mykiss GN=GSONMT00066265001 PE=4 SV=1	36266	156180	188819	86372.3	78938.7	55164.6	605387	221490
24.13_2094.0560n	0	1	#8380	3	24.1255	2094.06	5.73	IIAENNAGLGTPSPSSEFYK		A0A060W4G5_ONCMY	Uncharacterized protein OS=Oncorhynchus mykiss GN=GSONMT00066265001 PE=4 SV=1	12259.3	157170	54448.3	2746.24	7257.64	20857.3	94334.8	102470	87220.5
26.08_2054.0591n	0	1	#11648	3	26.0765	2054.06	9.29	NSVTLTWEPPILDGGSKIK		A0A060W4G5_ONCMY	Uncharacterized protein OS=Oncorhynchus mykiss GN=GSONMT00066265001 PE=4 SV=1	1767.4				471.416
19.76_1044.5639n	0	1	#62	2	19.7609	1044.56	6.61	CGPGPTVETK	[1] Carbamidomethyl (C)	A0A060W4G5_ONCMY	Uncharacterized protein OS=Oncorhynchus mykiss GN=GSONMT00066265001 PE=4 SV=1	1.37958e+07	2.60096e+07	3.0189e+07	5.69407e+06	3.75589e+07	9.20227e+07	5.69302e+06	4.96394e+06	5.5388e+06
19.23_1230.6301n	0	1	#197	2	19.234	1230.63	15.26	EGGIYYFRVK		A0A060W4G5_ONCMY	Uncharacterized protein OS=Oncorhynchus mykiss GN=GSONMT00066265001 PE=4 SV=1	4.96998e+06	6.32998e+06	8.29415e+06	2.03539e+06	8.99936e+06	9.15473e+06	1.75304e+06	1.39637e+06	1.69119e+06
20.55_912.5496n	0	1	#327	2	20.5486	912.55	7.07	LGSASHTIK		A0A060W4G5_ONCMY	Uncharacterized protein OS=Oncorhynchus mykiss GN=GSONMT00066265001 PE=4 SV=1	2.55372e+06	5.28729e+06	5.08884e+06	3.61711e+06	2.50766e+06	5.71246e+06	3.02996e+06	1.85433e+06	4.15467e+06
20.66_1264.6374n	0	1	#470	2	20.6625	1264.64	7.11	NDTGRYVLTVK		A0A060W4G5_ONCMY	Uncharacterized protein OS=Oncorhynchus mykiss GN=GSONMT00066265001 PE=4 SV=1	1.39884e+06	3.55033e+06	2.04209e+06	1.76687e+06	1.26635e+07	1.42733e+07	941349	1.36449e+06	896612
20.11_1232.6567n	0	1	#737	2	20.1089	1232.66	9.92	ISGYIVEMHGK		A0A060W4G5_ONCMY	Uncharacterized protein OS=Oncorhynchus mykiss GN=GSONMT00066265001 PE=4 SV=1	304682	855104	716344	1.50585e+06	1.16665e+06	1.51311e+06	222111	825775	171793
19.91_1001.5480n	0	1	#800	2	19.9071	1001.55	11	GIKVSEITR		A0A060W4G5_ONCMY	Uncharacterized protein OS=Oncorhynchus mykiss GN=GSONMT00066265001 PE=4 SV=1	928266	1.65117e+06	2.47275e+06	1.63465e+06	2.86932e+06	3.19307e+06	1.5754e+06	1.56263e+06	1.94366e+06
21.93_1127.6072n	0	1	#1234	2	21.9312	1127.61	17.43	IIMPDIVTVK		A0A060W4G5_ONCMY	Uncharacterized protein OS=Oncorhynchus mykiss GN=GSONMT00066265001 PE=4 SV=1	291262	1.09578e+06	607330	1.86278e+06	3.23862e+06	4.10448e+06	2.22996e+06	1.30391e+06	1.60103e+06
18.27_1563.7966n	0	1	#1320	2	18.2707	1563.8	5.53	IPNLVKGTEYQFR		A0A060W4G5_ONCMY	Uncharacterized protein OS=Oncorhynchus mykiss GN=GSONMT00066265001 PE=4 SV=1	239009	378074	230793	5.66294e+06	31159.2	249450	4.27872e+06	653752	6.11317e+06
25.40_1886.0200n	0	2	#2225,#3682	2,3	25.395	1886.02	3.4	VRAINSVGVSEPSDISEK		A0A060W4G5_ONCMY	Uncharacterized protein OS=Oncorhynchus mykiss GN=GSONMT00066265001 PE=4 SV=1	20927.8	241418	192199	7578.92	3.73291e+06	1.1494e+06	6770.94	31798.5	57049.1
23.65_2238.1520n	0	1	#2781	3	23.6529	2238.15	11	ANEEVTMTNTSKTLCLAMPK	[15] Carbamidomethyl (C)	A0A060W4G5_ONCMY	Uncharacterized protein OS=Oncorhynchus mykiss GN=GSONMT00066265001 PE=4 SV=1	63090.5	438987	190624	172183	6.64336e+06	2.775e+07	1.14216e+06	600356	255528
17.09_807.4506n	0	1	#3345	2	17.0941	807.451	2.62	IQAVSYK		A0A060W4G5_ONCMY	Uncharacterized protein OS=Oncorhynchus mykiss GN=GSONMT00066265001 PE=4 SV=1	21484.1	80592.9	30178.2	273078	3504.18	588129		268389	430755
24.79_1329.7094n	0	1	#4162	2	24.7909	1329.71	9.39	QVCSALKFLHK	[3] Carbamidomethyl (C)	A0A060W4G5_ONCMY	Uncharacterized protein OS=Oncorhynchus mykiss GN=GSONMT00066265001 PE=4 SV=1	12906.3	357447	50562.7	18639.1	281124	31849.7	11477.9	40319.5	116013
30.42_870.5476n	0	1	#4256	2	30.4203	870.548	6.6	VAGLLENR		A0A060W4G5_ONCMY	Uncharacterized protein OS=Oncorhynchus mykiss GN=GSONMT00066265001 PE=4 SV=1	3989.91	20012.9			14557.9		6601.97	936.309
26.20_2155.0163n	0	1	#13321	2	26.2009	2155.02	4.03	GEPCEMSEPITATEVPAPPK	[4] Carbamidomethyl (C)|[6] Oxidation (M)	A0A060W4G5_ONCMY	Uncharacterized protein OS=Oncorhynchus mykiss GN=GSONMT00066265001 PE=4 SV=1	230.022	3362.04	799.18	2152.53	110594	2746.76	3212.48		10329.2
14.14_943.5034n	0	1	#399	2	14.1359	943.503	18.7	EYSYRVK		A0A060W4G5_ONCMY	Uncharacterized protein OS=Oncorhynchus mykiss GN=GSONMT00066265001 PE=4 SV=1	1.37163e+06	848084	21488.6	429360	241619	273868	424.885		154558
18.96_912.5529n	0	1	#566	2	18.9639	912.553	11.05	LGSASHTIK		A0A060W4G5_ONCMY	Uncharacterized protein OS=Oncorhynchus mykiss GN=GSONMT00066265001 PE=4 SV=1	2.7565e+06	5.8565e+06	9.22246e+06	2.25908e+06	3.4575e+06	1.98477e+06	3241.63	3.49536e+06	252618
17.35_1304.6515n	0	1	#781	2	17.3464	1304.65	12.91	TYVNMMSGENK	[5] Oxidation (M)|[6] Oxidation (M)	A0A060W4G5_ONCMY	Uncharacterized protein OS=Oncorhynchus mykiss GN=GSONMT00066265001 PE=4 SV=1	1.28738e+06	2.12953e+06	2.09745e+06	1.64435e+06	2.49803e+06	379701	68894.5	3.5137e+06	560086
19.08_879.4750n	0	1	#1676	2	19.081	879.475	13.52	ADTALVYK		A0A060W4G5_ONCMY	Uncharacterized protein OS=Oncorhynchus mykiss GN=GSONMT00066265001 PE=4 SV=1	963528	1.32043e+06	1.50402e+06	1.1823e+06	1.41526e+06	503622	64.9102	592846	7595.86
18.74_1127.6334n	0	1	#1723	2	18.7352	1127.63	12.1	IIMPDIVTVK		A0A060W4G5_ONCMY	Uncharacterized protein OS=Oncorhynchus mykiss GN=GSONMT00066265001 PE=4 SV=1	173001	314621	361098	85733.5	267363	144676		170905	10516
4.14_942.5643n	0	1	#2324	2	4.142	942.564	16	VVDTALVVK		A0A060W4G5_ONCMY	Uncharacterized protein OS=Oncorhynchus mykiss GN=GSONMT00066265001 PE=4 SV=1	10.5752	122.733					693635
19.08_1084.5408n	0	1	#3922	2	19.081	1084.54	5.72	YTAGCGTSLR	[5] Carbamidomethyl (C)	A0A060W4G5_ONCMY	Uncharacterized protein OS=Oncorhynchus mykiss GN=GSONMT00066265001 PE=4 SV=1	443977	413958	541340	534926	746273	238573	104.163	294596	6397.1
22.28_1152.5971n	0	1	#11940	2	22.2798	1152.6	7.2	NPVTMTRYR	[5] Oxidation (M)	A0A060W4G5_ONCMY	Uncharacterized protein OS=Oncorhynchus mykiss GN=GSONMT00066265001 PE=4 SV=1	114229	82010.8	100368	410146	250327	12862.7		127031
12.29_1957.9902n	0	1	#20270	2	12.2859	1957.99	7.19	AENKMGTGPAVESKPVTAR	[5] Oxidation (M)	A0A060W4G5_ONCMY	Uncharacterized protein OS=Oncorhynchus mykiss GN=GSONMT00066265001 PE=4 SV=1	36645.2	20155.9		574.174	1723.41		2795.71
17.92_1044.5666n	0	1	#52	2	17.9245	1044.57	4.07	CGPGPTVETK	[1] Carbamidomethyl (C)	A0A060W4G5_ONCMY	Uncharacterized protein OS=Oncorhynchus mykiss GN=GSONMT00066265001 PE=4 SV=1	2.9007e+07	3.69176e+07	2.4116e+07	5.72271e+06	4.989e+07	5.94349e+07	2.34401e+06	2.58713e+07	2.34272e+06
18.79_912.5450n	0	1	#403	2	18.7852	912.545	10.37	LGSASHTIK		A0A060W4G5_ONCMY	Uncharacterized protein OS=Oncorhynchus mykiss GN=GSONMT00066265001 PE=4 SV=1	3.44385e+06	4.04782e+06	5.09194e+06	1.38394e+06	540784	2.00836e+06	841386	2.25708e+07	936731
17.75_1260.6041n	0	1	#964	2	17.7505	1260.6	13.12	ETDNKVSITVR		A0A060W4G5_ONCMY	Uncharacterized protein OS=Oncorhynchus mykiss GN=GSONMT00066265001 PE=4 SV=1	1.47289e+06	817077	1.04605e+07	1.00821e+06	2.60145e+06	1.2615e+06	319333	673596	159457
16.54_1006.5309n	0	1	#1397	2	16.5419	1006.53	3.87	ELVMTDATK		A0A060W4G5_ONCMY	Uncharacterized protein OS=Oncorhynchus mykiss GN=GSONMT00066265001 PE=4 SV=1	1.50913e+06	517522	1.02922e+06	84689.3	331234	199341	1579.39	245381	634669
20.58_1921.9309n	0	2	#1697,#1858	2,2	20.5824	1921.93	8.48	FITVSVKVLDTPSTCQK	[15] Carbamidomethyl (C)	A0A060W4G5_ONCMY	Uncharacterized protein OS=Oncorhynchus mykiss GN=GSONMT00066265001 PE=4 SV=1	833991	5.41993e+06	935413	70622.7	4195.93	7.97798e+06	62299.5	527159	433698
22.02_1379.7851n	0	1	#1788	2	22.0179	1379.79	8.16	NVGGEKSVHINVK		A0A060W4G5_ONCMY	Uncharacterized protein OS=Oncorhynchus mykiss GN=GSONMT00066265001 PE=4 SV=1	62576.5	580653	5.19285e+06	514966	736098	182905	230211	349621	5.46215e+06
14.71_1379.7825n	0	3	#698,#2346,#2436	2,2,2	14.7059	1379.78	9.77	NVGGEKSVHINVK		A0A060W4G5_ONCMY	Uncharacterized protein OS=Oncorhynchus mykiss GN=GSONMT00066265001 PE=4 SV=1	8.54518e+06	8.54348e+06	2.71823e+06	274464	438939	493212	79431	5.99882e+06	1.15701e+07
23.34_2238.1547n	0	2	#1867,#2226	3,3	23.3358	2238.15	8.8	ANEEVTMTNTSKTLCLAMPK	[15] Carbamidomethyl (C)	A0A060W4G5_ONCMY	Uncharacterized protein OS=Oncorhynchus mykiss GN=GSONMT00066265001 PE=4 SV=1	963632	1.28593e+06	494148	432755	2.79347e+07	2.57012e+07	1.11422e+06	1.80985e+06	805021
20.02_1231.6065n	0	1	#2071	2	20.0201	1231.61	6.6	SGLTMKPPVFR		A0A060W4G5_ONCMY	Uncharacterized protein OS=Oncorhynchus mykiss GN=GSONMT00066265001 PE=4 SV=1	175132	1.09319e+06	636638	825745	662130	1.07131e+06	413158	499103	65790
21.72_932.4482n	0	1	#2970	2	21.7246	932.448	8.56	ASDSVETPK		A0A060W4G5_ONCMY	Uncharacterized protein OS=Oncorhynchus mykiss GN=GSONMT00066265001 PE=4 SV=1	238554	380272	741807	160623	190553	430560	576787	144664	112065
17.46_1260.6011n	0	1	#1301	2	17.4553	1260.6	15.2	ETDNKVSITVR		A0A060W4G5_ONCMY	Uncharacterized protein OS=Oncorhynchus mykiss GN=GSONMT00066265001 PE=4 SV=1	5.44205e+06	5.44205e+06	8.89163e+06	999178	1.45589e+06	732870	136971	3.51495e+06	34384.3
23.55_1260.6197n	0	1	#6040	2	23.5547	1260.62	11.74	ETDNKVSITVR		A0A060W4G5_ONCMY	Uncharacterized protein OS=Oncorhynchus mykiss GN=GSONMT00066265001 PE=4 SV=1	19420.4	19420.4	132779	20053.5	48187.3	54668.3	153914	31050.2	69184.1
17.12_1001.5472n	0	1	#1418	2	17.1238	1001.55	9.52	GIKVSEITR		A0A060W4G5_ONCMY	Uncharacterized protein OS=Oncorhynchus mykiss GN=GSONMT00066265001 PE=4 SV=1	2.17741e+06	2.17741e+06	3.66958e+06	67594.4	499699	739154	56350.6	505095	37322.8
23.28_1242.6664n	0	1	#1989	2	23.2776	1242.67	9.02	TKLSLGEAPSLK		A0A060W4G5_ONCMY	Uncharacterized protein OS=Oncorhynchus mykiss GN=GSONMT00066265001 PE=4 SV=1	296462	296462	437801	432966	203169	379179	1.36912e+06	329132	938779
15.35_846.4484n	0	1	#2570	2	15.3535	846.448	14.54	SEVEQQK		A0A060W4G5_ONCMY	Uncharacterized protein OS=Oncorhynchus mykiss GN=GSONMT00066265001 PE=4 SV=1	758957	758957	360235	81930.5	80428.6	662270	316.39	26363.3	18.919
22.88_1026.5886n	0	1	#3619	2	22.8786	1026.59	2.13	SPEPIMLPK	[6] Oxidation (M)	A0A060W4G5_ONCMY	Uncharacterized protein OS=Oncorhynchus mykiss GN=GSONMT00066265001 PE=4 SV=1	64655.3	64655.3	187572	277069	45087.6	87902.7	424727	174388	423405
19.88_1001.5502n	0	1	#375	2	19.8808	1001.55	15.68	GIKVSEITR		A0A060W4G5_ONCMY	Uncharacterized protein OS=Oncorhynchus mykiss GN=GSONMT00066265001 PE=4 SV=1	1.88856e+06	439126	9.78625e+06	2.46905e+06	1.63436e+06	1.73455e+06	3.69437e+06	1.91139e+06	451342
23.65_897.5448n	0	1	#560	2	23.6519	897.545	21.62	GKPVPICK	[7] Carbamidomethyl (C)	A0A060W4G5_ONCMY	Uncharacterized protein OS=Oncorhynchus mykiss GN=GSONMT00066265001 PE=4 SV=1	991381	256635	2.14978e+07	1.87394e+06	1.07311e+06	674851	896845	1.15285e+06	683459
17.91_912.5421n	0	1	#777	2	17.9132	912.542	12.31	LGSASHTIK		A0A060W4G5_ONCMY	Uncharacterized protein OS=Oncorhynchus mykiss GN=GSONMT00066265001 PE=4 SV=1	4.63678e+06	4.1169e+06	799000	394083	528976	3.02967e+06	583145	6.47717e+06	51041.9
21.31_1596.8785n	0	1	#1031	2	21.3098	1596.88	7.35	ITGLEESVHYFFR		A0A060W4G5_ONCMY	Uncharacterized protein OS=Oncorhynchus mykiss GN=GSONMT00066265001 PE=4 SV=1	171406	603245	661806	48435.1	33414.9	10895.7	424173	2.23451e+06	70133.9
22.20_848.4264n	0	1	#1785	2	22.2009	848.426	16.52	DEYTPPK		A0A060W4G5_ONCMY	Uncharacterized protein OS=Oncorhynchus mykiss GN=GSONMT00066265001 PE=4 SV=1	973373	409104	1.41701e+06	585124	562785	279460	752630	290982	85021.7
21.79_1904.8916n	0	1	#1928	2	21.7916	1904.89	8.3	KGEPIEIPAEVTGLPMPK		A0A060W4G5_ONCMY	Uncharacterized protein OS=Oncorhynchus mykiss GN=GSONMT00066265001 PE=4 SV=1	3.9411e+06	5.66681e+06	2.94914e+06	796283	810399	276484	931242	2.07753e+06	3.01031e+06
16.08_1082.4660n	0	1	#16346	2	16.0766	1082.47	4.87	CGKTSGADCK	[1] Carbamidomethyl (C)|[9] Carbamidomethyl (C)	A0A060W4G5_ONCMY	Uncharacterized protein OS=Oncorhynchus mykiss GN=GSONMT00066265001 PE=4 SV=1	10799.3	1901.84	51.1912	284.362	479.649	3821.65	19.2586	1698.63
17.48_1014.5446n	0	1	#105	2	17.4795	1014.54	15.23	DMILPVTVK		A0A060W4G5_ONCMY	Uncharacterized protein OS=Oncorhynchus mykiss GN=GSONMT00066265001 PE=4 SV=1	4.64998e+06	5.33186e+06	4.08712e+06	302358	1.29028e+06	2.1848e+06	1.02659e+06	640444	346389
25.05_1014.5496n	0	1	#823	2	25.0526	1014.55	12.78	DMILPVTVK		A0A060W4G5_ONCMY	Uncharacterized protein OS=Oncorhynchus mykiss GN=GSONMT00066265001 PE=4 SV=1	622590	336163	576451	1.49669e+06	233691	298278	1.1915e+06	491673	578937
18.95_1020.5240n	0	1	#230	2	18.9512	1020.52	9.02	EDMADVITK		A0A060W4G5_ONCMY	Uncharacterized protein OS=Oncorhynchus mykiss GN=GSONMT00066265001 PE=4 SV=1	1.76685e+06	2.43491e+06	2.19293e+06	7.6634e+06	2.00705e+07	1.45711e+07	3.50576e+06	543285	2.85116e+06
17.25_1001.5496n	0	1	#248	2	17.2508	1001.55	13.62	GIKVSEITR		A0A060W4G5_ONCMY	Uncharacterized protein OS=Oncorhynchus mykiss GN=GSONMT00066265001 PE=4 SV=1	1.16941e+06	3.74491e+06	1.54996e+06	1.41799e+06	5.41301e+06	1.22291e+07	718447	532944	594615
19.74_1092.5532n	0	1	#273	2	19.7406	1092.55	14.51	WTKGDMVLK	[6] Oxidation (M)	A0A060W4G5_ONCMY	Uncharacterized protein OS=Oncorhynchus mykiss GN=GSONMT00066265001 PE=4 SV=1	6.04899e+06	1.2806e+07	5.82209e+06	2.52209e+06	4.97895e+06	4.86628e+06	2.76806e+06	4.29509e+06	4.38348e+06
19.30_1310.6377n	0	1	#314	2	19.2987	1310.64	7.07	SPEPIMLPKGVK	[6] Oxidation (M)	A0A060W4G5_ONCMY	Uncharacterized protein OS=Oncorhynchus mykiss GN=GSONMT00066265001 PE=4 SV=1	738262	1.78309e+06	1.01158e+06	1.03684e+07	2.86047e+07	1.1833e+07	4.17181e+06	959867	2.85975e+06
17.97_1131.5660n	0	1	#478	2	17.9693	1131.57	6.9	NSVGTATEILK		A0A060W4G5_ONCMY	Uncharacterized protein OS=Oncorhynchus mykiss GN=GSONMT00066265001 PE=4 SV=1	5.02056e+06	1.36359e+07	4.14264e+06	2.03424e+06	3.47668e+06	4.00563e+06	1.86345e+06	603459	2.72685e+06
19.44_1596.8491n	0	2	#534,#802	2,3	19.4443	1596.85	20.14	ITGLEESVHYFFR		A0A060W4G5_ONCMY	Uncharacterized protein OS=Oncorhynchus mykiss GN=GSONMT00066265001 PE=4 SV=1	129926	100430	295949	652915	3.37275e+07	402316	4.77103e+06	110630	132369
20.82_1596.8533n	0	2	#651,#965	2,3	20.8174	1596.85	19.36	ITGLEESVHYFFR		A0A060W4G5_ONCMY	Uncharacterized protein OS=Oncorhynchus mykiss GN=GSONMT00066265001 PE=4 SV=1	613456	2.03749e+06	870187	1.44079e+07	2.32435e+06	1.44512e+07	1.23521e+06	154552	7.45357e+06
19.36_1904.9003n	0	1	#548	2	19.3562	1904.9	5.17	KGEPIEIPAEVTGLPMPK		A0A060W4G5_ONCMY	Uncharacterized protein OS=Oncorhynchus mykiss GN=GSONMT00066265001 PE=4 SV=1	2.04177e+06	3.71e+06	789118	1.49457e+07	4.43044e+07	8.07978e+06	1.75142e+07	57338.6	7.03326e+06
20.27_1614.9058n	0	1	#689	2	20.2734	1614.91	13.91	IMKLTTGLEYQFR	[2] Oxidation (M)	A0A060W4G5_ONCMY	Uncharacterized protein OS=Oncorhynchus mykiss GN=GSONMT00066265001 PE=4 SV=1	2.02762e+06	3.25841e+06	1.5983e+06	1.59135e+07	1.90315e+07	9.5352e+06	1.04255e+07	643992	1.0492e+07
20.51_1782.9034n	0	1	#726	2	20.5133	1782.9	3.61	FDSGKYTLLLENNGGR		A0A060W4G5_ONCMY	Uncharacterized protein OS=Oncorhynchus mykiss GN=GSONMT00066265001 PE=4 SV=1	89023.4	684387	41780.2	5.618e+06	199122	4.46086e+06	245737	54539.9	289331
17.86_975.4482n	0	1	#763	2	17.8572	975.448	14.52	QTDWVTAR		A0A060W4G5_ONCMY	Uncharacterized protein OS=Oncorhynchus mykiss GN=GSONMT00066265001 PE=4 SV=1	2.42051e+06	3.47686e+06	1.89437e+06	327978	692691	524793	267305	83957.2	249575
17.02_1260.6093n	0	1	#783	2	17.0173	1260.61	25.2	ETDNKVSITVR		A0A060W4G5_ONCMY	Uncharacterized protein OS=Oncorhynchus mykiss GN=GSONMT00066265001 PE=4 SV=1	1.78601e+06	2.15742e+06	3.46616e+06	500925	766847	2.16711e+06	182711	557062	899971
19.01_1112.6153n	0	1	#848	2	19.0091	1112.62	12.61	ELPDGRWLK		A0A060W4G5_ONCMY	Uncharacterized protein OS=Oncorhynchus mykiss GN=GSONMT00066265001 PE=4 SV=1	1.10713e+06	2.08259e+06	1.24989e+06	342706	823867	633700	738762	101833	1.54273e+06
15.11_1032.5188n	0	1	#1157	2	15.1069	1032.52	8.71	ITATNSIGEK		A0A060W4G5_ONCMY	Uncharacterized protein OS=Oncorhynchus mykiss GN=GSONMT00066265001 PE=4 SV=1	244873	292113	10524.1	16023.6	194976	72541	24.0309	203562	112.336
18.03_1103.6458n	0	1	#1481	2	18.0265	1103.65	9.61	GWQAVDTTVK		A0A060W4G5_ONCMY	Uncharacterized protein OS=Oncorhynchus mykiss GN=GSONMT00066265001 PE=4 SV=1	331820	159035	149962	38545.9	158868	254608	17.3322	257156	118488
20.24_2341.2142n	0	1	#4508	2	20.2431	2341.21	2.26	HLMEGTSYLFRVAAENQFGR	[3] Oxidation (M)	A0A060W4G5_ONCMY	Uncharacterized protein OS=Oncorhynchus mykiss GN=GSONMT00066265001 PE=4 SV=1				11923.1		1916.49	956171		15565.6
18.48_1112.6151n	0	1	#129	2	18.482	1112.62	17.18	ELPDGRWLK		A0A060W4G5_ONCMY	Uncharacterized protein OS=Oncorhynchus mykiss GN=GSONMT00066265001 PE=4 SV=1	2.14872e+07	2.07555e+07	8.37416e+06	2.1185e+06	1.5218e+07	1.26577e+07	8.64612e+06	55414.6	6.35533e+06
5.86_1112.6140n	0	1	#449	2	5.86458	1112.61	14.15	ELPDGRWLK		A0A060W4G5_ONCMY	Uncharacterized protein OS=Oncorhynchus mykiss GN=GSONMT00066265001 PE=4 SV=1					29.6987			1.10556e+08	3.73525
15.84_818.4339n	0	1	#586	2	15.8442	818.434	10.85	VNTTPCK	[6] Carbamidomethyl (C)	A0A060W4G5_ONCMY	Uncharacterized protein OS=Oncorhynchus mykiss GN=GSONMT00066265001 PE=4 SV=1	3.69931e+06	2.8738e+06	1.8811e+06	932423	774597	573590	1571.96	22464.4	78605.2
15.26_1032.5182n	0	1	#775	2	15.2581	1032.52	23.27	ITATNSIGEK		A0A060W4G5_ONCMY	Uncharacterized protein OS=Oncorhynchus mykiss GN=GSONMT00066265001 PE=4 SV=1	123365	270124	17748.5	780471	197311	223634	13.2742	2287.1
20.26_2007.9657n	0	1	#1656	2	20.2586	2007.97	7.56	VMAENGAGIGPASSTSRLFK	[2] Oxidation (M)	A0A060W4G5_ONCMY	Uncharacterized protein OS=Oncorhynchus mykiss GN=GSONMT00066265001 PE=4 SV=1	783099	1.35044e+06	832459	14220.9	602212	4.29595e+06	6.76262e+06	176154	1.26286e+06
13.09_1318.6091n	0	1	#1869	2	13.0905	1318.61	12.4	WSKMDGPLTER		A0A060W4G5_ONCMY	Uncharacterized protein OS=Oncorhynchus mykiss GN=GSONMT00066265001 PE=4 SV=1	268254	375216	1979.67	134476		1157.49	21.867	50493.3	161.742
27.05_1143.4888n	0	1	#2272	2	27.0529	1143.49	7.47	HDKNMASDAR		A0A060W4G5_ONCMY	Uncharacterized protein OS=Oncorhynchus mykiss GN=GSONMT00066265001 PE=4 SV=1	434.358	1626.98			183.412	13.0781	239.286
14.99_935.4973n	0	1	#3467	2	14.9923	935.497	8.54	ITGYLIEK		A0A060W4G5_ONCMY	Uncharacterized protein OS=Oncorhynchus mykiss GN=GSONMT00066265001 PE=4 SV=1	26733.9	43085.4	2352.93	90912.6	12259.8	40639.1		5560.28
19.18_898.5299n	0	1	#103	2	19.1754	898.53	15.85	ATETPGPVK		A0A060W4G5_ONCMY	Uncharacterized protein OS=Oncorhynchus mykiss GN=GSONMT00066265001 PE=4 SV=1	2.96235e+07	2.27913e+07	2.15811e+07	7.86652e+06	6.68076e+06	1.33111e+07	5.71199e+06	6.06106e+07	7.92367e+06
16.76_819.4176n	0	1	#168	2	16.7612	819.418	20.15	SKLTESR		A0A060W4G5_ONCMY	Uncharacterized protein OS=Oncorhynchus mykiss GN=GSONMT00066265001 PE=4 SV=1	1.92605e+07	3.43436e+07	8.99234e+06	744852	1.02327e+06	1.25516e+06	1.56907e+06	1.97094e+07	1.34076e+06
19.56_1001.5468n	0	1	#514	2	19.5588	1001.55	11.29	GIKVSEITR		A0A060W4G5_ONCMY	Uncharacterized protein OS=Oncorhynchus mykiss GN=GSONMT00066265001 PE=4 SV=1	1.14104e+07	6.59414e+06	2.55063e+07	1.05246e+07	5.48062e+06	5.18398e+06	3.76563e+06	1.14134e+07	9.98431e+06
17.78_912.5419n	0	1	#564	2	17.7771	912.542	8.92	LVVKDAIR		A0A060W4G5_ONCMY	Uncharacterized protein OS=Oncorhynchus mykiss GN=GSONMT00066265001 PE=4 SV=1	5.78288e+06	4.43732e+06	4.38791e+06	2.88455e+06	1.73119e+06	3.2084e+06	3.68042e+06	1.3497e+07	2.98327e+06
18.46_1078.6489n	0	1	#840	2	18.4618	1078.65	6.19	TFKGDAITVK		A0A060W4G5_ONCMY	Uncharacterized protein OS=Oncorhynchus mykiss GN=GSONMT00066265001 PE=4 SV=1	1.01106e+06	1.06777e+06	370267	852647	150124	30168	1.25917e+06	380890	11913.8
17.13_1260.6028n	0	1	#1055	2	17.1324	1260.6	16.05	ETDNKVSITVR		A0A060W4G5_ONCMY	Uncharacterized protein OS=Oncorhynchus mykiss GN=GSONMT00066265001 PE=4 SV=1	1.07865e+07	7.61961e+06	2.2541e+06	2.84941e+06	2.7346e+06	2.20051e+06	529344	1.65984e+07	2.41377e+06
22.09_2238.1556n	0	1	#1986	3	22.0902	2238.16	8.8	ANEEVTMTNTSKTLCLAMPK	[15] Carbamidomethyl (C)	A0A060W4G5_ONCMY	Uncharacterized protein OS=Oncorhynchus mykiss GN=GSONMT00066265001 PE=4 SV=1	328069	700976	331774	542832	1.61683e+07	1.63005e+07	1.04977e+06	1.18411e+06	861976
20.19_1231.6056n	0	1	#2329	2	20.1869	1231.61	6.6	SGLTMKPPVFR		A0A060W4G5_ONCMY	Uncharacterized protein OS=Oncorhynchus mykiss GN=GSONMT00066265001 PE=4 SV=1	370116	1.14962e+06	1.05002e+06	2.64941e+06	1.77406e+06	1.41733e+06	1.26507e+06	476863	878648
15.14_846.4455n	0	1	#2761	2	15.137	846.446	14.54	SEVEQQK		A0A060W4G5_ONCMY	Uncharacterized protein OS=Oncorhynchus mykiss GN=GSONMT00066265001 PE=4 SV=1	310093	537607	320170	117698	206640	683957	49.1064	27.572	0.0634664
13.57_1104.5094n	0	1	#6507	2	13.57	1104.51	10.91	GDMVLKGDDR		A0A060W4G5_ONCMY	Uncharacterized protein OS=Oncorhynchus mykiss GN=GSONMT00066265001 PE=4 SV=1	109082	41092.1	366568	129.764	6175.19	122961		4.40183
14.23_942.5501n	0	1	#9731	2	14.2299	942.55	13.07	VVDTALVVK		A0A060W4G5_ONCMY	Uncharacterized protein OS=Oncorhynchus mykiss GN=GSONMT00066265001 PE=4 SV=1	296999	437606	107166	2410.78	8349.82	8472.38	34.0079	0.273509	0.645671
15.07_1001.5452n	0	1	#21	2	15.0685	1001.55	4.63	GIKVSEITR		A0A060W4G5_ONCMY	Uncharacterized protein OS=Oncorhynchus mykiss GN=GSONMT00066265001 PE=4 SV=1	2.90278e+06	641122	5.02141e+07	241732	291661	514929	249034	378742	9.24526
17.89_1304.6395n	0	1	#31	2	17.8856	1304.64	17.74	TYVNMMSGENK	[5] Oxidation (M)|[6] Oxidation (M)	A0A060W4G5_ONCMY	Uncharacterized protein OS=Oncorhynchus mykiss GN=GSONMT00066265001 PE=4 SV=1	2.21867e+06	5.5435e+06	3.95279e+06	3.11061e+08	1.3161e+08	2.29388e+08	3.51172e+06	324840	2.36553e+06
15.13_1260.6073n	0	1	#216	2	15.1289	1260.61	22.22	ETDNKVSITVR		A0A060W4G5_ONCMY	Uncharacterized protein OS=Oncorhynchus mykiss GN=GSONMT00066265001 PE=4 SV=1	3.40566e+06	4.67345e+06	7.26353e+06	3.49473e+06	3.88439e+06	3.22946e+06	6.31906e+06	350172	1.42844e+06
20.38_897.5012n	0	1	#428	2	20.3846	897.501	8.94	GKPVPICK	[7] Carbamidomethyl (C)	A0A060W4G5_ONCMY	Uncharacterized protein OS=Oncorhynchus mykiss GN=GSONMT00066265001 PE=4 SV=1	1.7849e+06	2.40312e+06	2.16966e+06	1.12306e+06	951168	2.01231e+06	851374	320208	517089
16.86_2653.1837n	0	4	#988,#1616,#755,#1491	2,2,3,3	16.8575	2653.18	4.02	ISDVCVARDPCDPPGTPEAIDITR	[5] Carbamidomethyl (C)|[11] Carbamidomethyl (C)	A0A060W4G5_ONCMY	Uncharacterized protein OS=Oncorhynchus mykiss GN=GSONMT00066265001 PE=4 SV=1	13256.5	88342.1	57102.1	890078	7.79545e+06	2.87942e+06	24184.3	65166.3	104.503
20.33_1777.8762n	0	1	#851	2	20.3267	1777.88	4.71	APADDGKATILGYMVEK		A0A060W4G5_ONCMY	Uncharacterized protein OS=Oncorhynchus mykiss GN=GSONMT00066265001 PE=4 SV=1	289746	3.66882e+06	5.87759e+06	2.11797e+06	730542	773304	36767	285.684	77747.5
18.60_1012.5510n	0	1	#1203	2	18.6029	1012.55	7.32	NPVIAEDQK		A0A060W4G5_ONCMY	Uncharacterized protein OS=Oncorhynchus mykiss GN=GSONMT00066265001 PE=4 SV=1	302395	81908.5	91277.2	177837	538027	700687	135870	65341.2	153292
16.12_1709.8541n	0	1	#1371	2	16.1183	1709.85	4.38	SDSGTYILTVSNPAGTK		A0A060W4G5_ONCMY	Uncharacterized protein OS=Oncorhynchus mykiss GN=GSONMT00066265001 PE=4 SV=1	31178.3	121871	81250.3	9788.27	16199.4	28759.9	2.10331e+06	109217	32.4198
16.03_1040.5589n	0	1	#1728	2	16.0314	1040.56	9.54	VAAENQAGPGK		A0A060W4G5_ONCMY	Uncharacterized protein OS=Oncorhynchus mykiss GN=GSONMT00066265001 PE=4 SV=1	425471	998078	466426	650155	592984	2.65551e+06	267137	198097	88537.2
21.41_818.4343n	0	1	#6067	2	21.4081	818.434	5.26	VNTTPCK	[6] Carbamidomethyl (C)	A0A060W4G5_ONCMY	Uncharacterized protein OS=Oncorhynchus mykiss GN=GSONMT00066265001 PE=4 SV=1	31568.5	35314.1	19868.7	27829	1683.93	4590.58	19099.1	51678.1	2111.05
17.98_1001.5436n	0	1	#5	2	17.9772	1001.54	9.16	GIKVSEITR		A0A060W4G5_ONCMY	Uncharacterized protein OS=Oncorhynchus mykiss GN=GSONMT00066265001 PE=4 SV=1	9.03414e+07	2.35147e+07	1.10043e+07	3.42926e+06	1.53036e+06	5.30699e+06	2.03948e+06	6.97948e+06	581690
17.28_1122.5662n	0	1	#22	2	17.2826	1122.57	4.48	VTGYWIEKK		A0A060W4G5_ONCMY	Uncharacterized protein OS=Oncorhynchus mykiss GN=GSONMT00066265001 PE=4 SV=1	8.17858e+07	1.00389e+07	1.28113e+07	5.22355e+06	3.03669e+06	5.28997e+06	8.05165e+06	6.4684e+06	3.48372e+06
18.36_1014.5430n	0	1	#35	2	18.3648	1014.54	6.54	DMILPVTVK		A0A060W4G5_ONCMY	Uncharacterized protein OS=Oncorhynchus mykiss GN=GSONMT00066265001 PE=4 SV=1	1.97419e+07	1.32121e+07	9.40177e+06	8.97711e+06	2.50146e+06	1.46611e+07	5.24625e+06	1.63953e+06	928690
20.26_830.4973n	0	1	#187	2	20.2554	830.497	7.33	AGIRWTK		A0A060W4G5_ONCMY	Uncharacterized protein OS=Oncorhynchus mykiss GN=GSONMT00066265001 PE=4 SV=1	831207	4.28192e+06	6.75343e+06	1.25495e+07	5.94398e+06	7.62852e+06	1.12299e+07	1.09853e+06	5.87823e+06
17.66_1260.6115n	0	1	#434	2	17.6559	1260.61	19.71	ETDNKVSITVR		A0A060W4G5_ONCMY	Uncharacterized protein OS=Oncorhynchus mykiss GN=GSONMT00066265001 PE=4 SV=1	4.35693e+06	1.46346e+06	4.42067e+06	2.79673e+06	817159	2.76985e+06	3.72263e+06	1.07674e+06	1.21012e+06
30.73_1260.6107n	0	1	#1498	2	30.7315	1260.61	13.15	ETDNKVSITVR		A0A060W4G5_ONCMY	Uncharacterized protein OS=Oncorhynchus mykiss GN=GSONMT00066265001 PE=4 SV=1	58272.4		15940.4	1711.33	29740.4	6305.35	3801.41	645.667	37269
18.46_1387.7295n	0	1	#598	2	18.4616	1387.73	6.06	YQVVVENIVGLR		A0A060W4G5_ONCMY	Uncharacterized protein OS=Oncorhynchus mykiss GN=GSONMT00066265001 PE=4 SV=1	3.54674e+06	1.00491e+07	1.81665e+07	8.1216e+06	3.33261e+06	1.82737e+07	1.80944e+06	5.38717e+06	4.04574e+06
16.96_887.4902n	0	1	#829	2	16.9634	887.49	15.46	NVAGTSLAR		A0A060W4G5_ONCMY	Uncharacterized protein OS=Oncorhynchus mykiss GN=GSONMT00066265001 PE=4 SV=1	934339	2.18629e+06	1.92112e+06	1.59198e+06	666338	1.59698e+06	2.75691e+06	970235	1.48957e+06
20.78_824.5042n	0	1	#841	2	20.7802	824.504	8.12	SPTPKAPK		A0A060W4G5_ONCMY	Uncharacterized protein OS=Oncorhynchus mykiss GN=GSONMT00066265001 PE=4 SV=1	2.11269e+06	1.10554e+06	842466	1.97584e+06	1.68934e+06	725728	5.29124e+06	1.30408e+06	2.39984e+06
15.92_2653.1786n	0	2	#3054,#1257	2,3	15.9172	2653.18	3.56	ISDVCVARDPCDPPGTPEAIDITR	[5] Carbamidomethyl (C)|[11] Carbamidomethyl (C)	A0A060W4G5_ONCMY	Uncharacterized protein OS=Oncorhynchus mykiss GN=GSONMT00066265001 PE=4 SV=1	18242.2	37803.2	76272.5	1.25924e+06	1.52606e+06	1.39959e+07		1.50171e+06	372.921
32.10_1734.8774n	0	1	#1523	2	32.0968	1734.88	3.1	DTGQYIVTLQNVAGTR		A0A060W4G5_ONCMY	Uncharacterized protein OS=Oncorhynchus mykiss GN=GSONMT00066265001 PE=4 SV=1	11926.5	63.1861	28115.7	2856.52	38797.4	809.431	17805.6	52650.3	4645.35
20.22_1904.8933n	0	1	#2241	2	20.2249	1904.89	0.85	KGEPIEIPAEVTGLPMPK		A0A060W4G5_ONCMY	Uncharacterized protein OS=Oncorhynchus mykiss GN=GSONMT00066265001 PE=4 SV=1	41030.7	2.58903e+06	5.18582e+06	387576	89020.4	70689.1	99925.4	33233.8	384601
15.99_1040.5569n	0	1	#4544	2	15.994	1040.56	16.42	VAAENQAGPGK		A0A060W4G5_ONCMY	Uncharacterized protein OS=Oncorhynchus mykiss GN=GSONMT00066265001 PE=4 SV=1	5632.91	181349	56764.6	34948.2	137790	442310	39.5829	20983.3	18561.2
22.53_1082.5323n	0	2	#9236,#731	2,2	22.5281	1082.53	16.77	CGKTSGADCK	[1] Carbamidomethyl (C)|[9] Carbamidomethyl (C)	A0A060W4G5_ONCMY	Uncharacterized protein OS=Oncorhynchus mykiss GN=GSONMT00066265001 PE=4 SV=1	1.6717e+07	444008	1.93045e+06	1.25414e+06	1.01778e+06	1.28082e+06	892703	1.79836e+06	2.18481e+06
18.96_1001.5454n	0	1	#20	2	18.9627	1001.55	1.36	GIKVSEITR		A0A060W4G5_ONCMY	Uncharacterized protein OS=Oncorhynchus mykiss GN=GSONMT00066265001 PE=4 SV=1	2.82561e+06	3.01897e+08	1.45102e+07	3.10875e+06	2.17926e+06	2.82056e+06	803762	1.07904e+07	2.19507e+06
16.82_1001.5479n	0	1	#219	2	16.8197	1001.55	10.89	GIKVSEITR		A0A060W4G5_ONCMY	Uncharacterized protein OS=Oncorhynchus mykiss GN=GSONMT00066265001 PE=4 SV=1	2.69121e+07	10233.2	191362	8.95227e+06	1.90919e+06	1.89288e+07	4.29735e+06	1.96186e+07	1.96431e+06
19.21_1058.5646n	0	1	#193	2	19.2057	1058.56	2.78	YTMIALFGK	[3] Oxidation (M)	A0A060W4G5_ONCMY	Uncharacterized protein OS=Oncorhynchus mykiss GN=GSONMT00066265001 PE=4 SV=1	1.77336e+06	6.68395e+07	4.62075e+06	3.75171e+06	4.69483e+06	3.16102e+06	1.18876e+06	4.00972e+06	4.07082e+06
18.10_1168.5989n	0	1	#3373	2	18.1047	1168.6	17.31	GTEYQFRIR		A0A060W4G5_ONCMY	Uncharacterized protein OS=Oncorhynchus mykiss GN=GSONMT00066265001 PE=4 SV=1	71884.4	117473	33177.5	106102	104446	222126	42736.1	443274	140247
22.76_1148.5611n	0	1	#4822	2	22.7622	1148.56	12.33	LQSGVEYVVR		A0A060W4G5_ONCMY	Uncharacterized protein OS=Oncorhynchus mykiss GN=GSONMT00066265001 PE=4 SV=1	22227.7	2570.62	140214	90947.4	103811	4994.7	46750.8	12041	58353.4
17.66_1044.5667n	0	1	#50	2	17.6629	1044.57	9.26	CGPGPTVETK	[1] Carbamidomethyl (C)	A0A060W4G5_ONCMY	Uncharacterized protein OS=Oncorhynchus mykiss GN=GSONMT00066265001 PE=4 SV=1	1.56643e+07	3.76676e+07	3.82695e+07	5.13102e+06	5.03919e+07	5.55695e+07	2.65608e+06	2.62683e+07	2.70187e+06
20.67_830.5098n	0	1	#396	2	20.67	830.51	12.95	AGIRWTK		A0A060W4G5_ONCMY	Uncharacterized protein OS=Oncorhynchus mykiss GN=GSONMT00066265001 PE=4 SV=1	4.27152e+06	1.88197e+06	1.14882e+06	366673	2.50823e+06	1.41273e+06	964631	376917	8.40959e+06
19.79_912.5454n	0	1	#434	2	19.7883	912.545	10.37	LGSASHTIK		A0A060W4G5_ONCMY	Uncharacterized protein OS=Oncorhynchus mykiss GN=GSONMT00066265001 PE=4 SV=1	3.3258e+06	4.00368e+06	3.25387e+06	1.82258e+06	1.0828e+06	1.98185e+06	2.03736e+06	1.84675e+07	2.16536e+06
18.24_1260.6023n	0	1	#1171	2	18.2365	1260.6	19.25	ETDNKVSITVR		A0A060W4G5_ONCMY	Uncharacterized protein OS=Oncorhynchus mykiss GN=GSONMT00066265001 PE=4 SV=1	8.24666e+06	928562	1.38304e+06	1.38834e+06	1.7806e+06	979209	271269	810519	214317
23.58_2238.1544n	0	1	#1897	3	23.578	2238.15	8.8	ANEEVTMTNTSKTLCLAMPK	[15] Carbamidomethyl (C)	A0A060W4G5_ONCMY	Uncharacterized protein OS=Oncorhynchus mykiss GN=GSONMT00066265001 PE=4 SV=1	320411	325133	21374.8	134061	1.89466e+07	1.20901e+07	287847	368470	12561.1
22.13_954.5119n	0	1	#2018	2	22.1344	954.512	12.82	NDGGKPVLR		A0A060W4G5_ONCMY	Uncharacterized protein OS=Oncorhynchus mykiss GN=GSONMT00066265001 PE=4 SV=1	2.76741e+06	542117	447115	471081	955894	425059	712256	1.03046e+06	190095
20.28_1231.6065n	0	1	#2234	2	20.2845	1231.61	6.6	SGLTMKPPVFR		A0A060W4G5_ONCMY	Uncharacterized protein OS=Oncorhynchus mykiss GN=GSONMT00066265001 PE=4 SV=1	272444	655276	324751	848403	417177	3.07408e+06	192238	874299	78080.7
16.13_1044.5620n	0	1	#139	2	16.1283	1044.56	29.52	AEQEAQELK		A0A060XDZ8_ONCMY	Uncharacterized protein OS=Oncorhynchus mykiss GN=GSONMT00040512001 PE=4 SV=1	3.91152e+07	6.22312e+07	3.7825e+07	8.89886e+06	1.4992e+07	2.80068e+07	2.38022e+06	9.47174e+06	8.93046e+06
16.00_1071.5636n	0	1	#293	2	15.9978	1071.56	16.71	RAQAEADAIK		A0A060XDZ8_ONCMY	Uncharacterized protein OS=Oncorhynchus mykiss GN=GSONMT00040512001 PE=4 SV=1	1.78136e+06	344162	3.30682e+06	5.70822e+06	2.89383e+06	2.68574e+06	68972	1.62537e+06	142842
20.07_1071.5664n	0	1	#666	2	20.0696	1071.57	11.34	RAQAEADAIK		A0A060XDZ8_ONCMY	Uncharacterized protein OS=Oncorhynchus mykiss GN=GSONMT00040512001 PE=4 SV=1	99120.3	82267	105143	139118	434861	197662	51035.1	583057	414445
17.83_1130.5754n	0	1	#294	2	17.8258	1130.58	4.34	TEEVLNTTPK		A0A060XDZ8_ONCMY	Uncharacterized protein OS=Oncorhynchus mykiss GN=GSONMT00040512001 PE=4 SV=1	1.52729e+07	6.06711e+06	3.28121e+06	4.61454e+07	2.15621e+07	2.6491e+07	2.43969e+06	6.05502e+06	3.31645e+06
15.72_1189.5717n	0	1	#393	2	15.7226	1189.57	9.96	QKEMQELER		A0A060XDZ8_ONCMY	Uncharacterized protein OS=Oncorhynchus mykiss GN=GSONMT00040512001 PE=4 SV=1	3.57407e+06	2.86649e+06	1.16112e+06	819612	346763	652874	129543	1.34466e+06	684000
14.70_1179.5969n	0	1	#626	2	14.6988	1179.6	11.08	MAEMQAELNK	[4] Oxidation (M)	A0A060XDZ8_ONCMY	Uncharacterized protein OS=Oncorhynchus mykiss GN=GSONMT00040512001 PE=4 SV=1	78172.2	79.9267	381220	1.60677e+06	4.3376e+06	1.07236e+07		38.4816
16.06_962.4452n	0	1	#1211	2	16.0649	962.445	12.89	EMVNAQQK	[2] Oxidation (M)	A0A060XDZ8_ONCMY	Uncharacterized protein OS=Oncorhynchus mykiss GN=GSONMT00040512001 PE=4 SV=1	2.07834e+06	520021	314778	52312.6	20919.2	36458.5	50704.9	261219	22263.9
18.09_945.5360n	0	1	#1423	2	18.0947	945.536	17.44	AKAEESALK		A0A060XDZ8_ONCMY	Uncharacterized protein OS=Oncorhynchus mykiss GN=GSONMT00040512001 PE=4 SV=1	43015	133269	214905	91961.8	23905.9	37260.4	711190	150954	34068.6
13.16_1032.5199n	0	1	#5064	2	13.157	1032.52	12.28	SRAQEDAEK		A0A060XDZ8_ONCMY	Uncharacterized protein OS=Oncorhynchus mykiss GN=GSONMT00040512001 PE=4 SV=1	17994.3		140922	17496.6	100468	222877			24.4039
20.61_1044.5643n	0	1	#52	2	20.6081	1044.56	8.83	LQAEKEAEK		A0A060XDZ8_ONCMY	Uncharacterized protein OS=Oncorhynchus mykiss GN=GSONMT00040512001 PE=4 SV=1	2.08419e+07	3.93467e+07	4.11952e+07	1.33736e+06	830916	3.44889e+07	1.76568e+06	693467	2.66493e+06
14.89_1044.5657n	0	1	#149	2	14.8894	1044.57	7.44	LQAEKEAEK		A0A060XDZ8_ONCMY	Uncharacterized protein OS=Oncorhynchus mykiss GN=GSONMT00040512001 PE=4 SV=1	5673.64	1355.59	12633.3	1.06817e+07	3.50808e+07	33746.6	1160.88	9.00007e+06	12339.5
23.17_1419.7224n	0	1	#796	2	23.1658	1419.72	8	MAEMQAELNKQK		A0A060XDZ8_ONCMY	Uncharacterized protein OS=Oncorhynchus mykiss GN=GSONMT00040512001 PE=4 SV=1	1.68776e+06	4.19038e+06	3.26011e+06	54695.9	78345.3	217898	85398.2	73342.8	355872
17.04_1419.7122n	0	1	#2838	2	17.0379	1419.71	1.51	MAEMQAELNKQK		A0A060XDZ8_ONCMY	Uncharacterized protein OS=Oncorhynchus mykiss GN=GSONMT00040512001 PE=4 SV=1	17278.6	17788.8	43385.3	137757	815987	1.44795e+06	109246	1.84465e+06
20.38_928.4903n	0	1	#853	2	20.3782	928.49	8.02	QKANEALR		A0A060XDZ8_ONCMY	Uncharacterized protein OS=Oncorhynchus mykiss GN=GSONMT00040512001 PE=4 SV=1	850467	1.56547e+06	1.30242e+06	351286	263784	421838	502526	263486	655178
19.47_845.4174n	0	1	#1105	2	19.4738	845.417	26.2	KAEEELK		A0A060XDZ8_ONCMY	Uncharacterized protein OS=Oncorhynchus mykiss GN=GSONMT00040512001 PE=4 SV=1	872801	2.76604e+06	1.08593e+06	61808.3	133786	1.46363e+06	327880	74233.9	387919
15.71_845.4172n	0	4	#4043,#4094,#1335,#1138	2,2,2,2	15.7098	845.417	33.79	KAEEELK		A0A060XDZ8_ONCMY	Uncharacterized protein OS=Oncorhynchus mykiss GN=GSONMT00040512001 PE=4 SV=1	1.23895e+06	1.8109e+06	1.70141e+06	706172	1.20007e+06	564985	13865.6	296498	98849.5
19.59_1011.5032n	0	1	#1559	2	19.5904	1011.5	7.67	MLKEGHPGK	[1] Oxidation (M)	A0A060XDZ8_ONCMY	Uncharacterized protein OS=Oncorhynchus mykiss GN=GSONMT00040512001 PE=4 SV=1	544235	1.26431e+06	4.92513e+06	150313	275509	145729	532127	102988	383715
14.03_1146.5154n	0	1	#2679	2	14.0272	1146.52	11.54	EAEDLQNNSK		A0A060XDZ8_ONCMY	Uncharacterized protein OS=Oncorhynchus mykiss GN=GSONMT00040512001 PE=4 SV=1				22621	11191.3	10971.3		1.47613e+06	225.162
17.80_1204.5790n	0	1	#5635	2	17.8039	1204.58	13.48	KQQEEADMAR		A0A060XDZ8_ONCMY	Uncharacterized protein OS=Oncorhynchus mykiss GN=GSONMT00040512001 PE=4 SV=1	12243	6340.54	11416	4583.53	24836.2	344155	62817.5	6269.24
17.10_967.5010n	0	1	#8787	2	17.0975	967.501	8.2	VSAESSFNK		A0A060XDZ8_ONCMY	Uncharacterized protein OS=Oncorhynchus mykiss GN=GSONMT00040512001 PE=4 SV=1	4639.31		7905.91	8494.99	60433.9		78.0068	9428.34
19.88_1128.5534n	0	1	#370	2	19.876	1128.55	9.16	EVQTVPDDVK		A0A060XDZ8_ONCMY	Uncharacterized protein OS=Oncorhynchus mykiss GN=GSONMT00040512001 PE=4 SV=1	2.08844e+06	2.8193e+06	1.58135e+06	913291	2.25889e+06	216858	134070	88683.6	445036
17.33_1064.5228n	0	1	#510	2	17.3324	1064.52	10.03	LQQLEVAHK		A0A060XDZ8_ONCMY	Uncharacterized protein OS=Oncorhynchus mykiss GN=GSONMT00040512001 PE=4 SV=1	274487	257164	12694.9	684920	275978	216493	173046	98442.3	209700
17.98_1101.5851n	0	1	#770	2	17.9785	1101.59	13.72	MLAKQAELAK		A0A060XDZ8_ONCMY	Uncharacterized protein OS=Oncorhynchus mykiss GN=GSONMT00040512001 PE=4 SV=1	114793	277465	37094	288681	430432	395349	114062	497092	160300
23.69_1419.7228n	0	1	#894	2	23.6939	1419.72	14.3	MAEMQAELNKQK		A0A060XDZ8_ONCMY	Uncharacterized protein OS=Oncorhynchus mykiss GN=GSONMT00040512001 PE=4 SV=1	2.87036e+06	3.6545e+06	2.01629e+06	125157	133886	37363.6	57590.6	498289	109309
14.90_1419.7260n	0	1	#2294	2	14.895	1419.73	7.68	MAEMQAELNKQK		A0A060XDZ8_ONCMY	Uncharacterized protein OS=Oncorhynchus mykiss GN=GSONMT00040512001 PE=4 SV=1	43164	225.206	71.5528	7430.66	293.837	1.12204e+06	108701	2.65124e+06	59124.8
22.40_1132.5860n	0	1	#936	2	22.4016	1132.59	3.25	MKTEAEIALK		A0A060XDZ8_ONCMY	Uncharacterized protein OS=Oncorhynchus mykiss GN=GSONMT00040512001 PE=4 SV=1	5.58272e+06	3.40897e+06	5.68859e+06	923907	1.35985e+06	123114	1.11022e+06	252735	926706
18.51_1071.5661n	0	1	#1244	2	18.507	1071.57	10.52	RAQAEADAIK		A0A060XDZ8_ONCMY	Uncharacterized protein OS=Oncorhynchus mykiss GN=GSONMT00040512001 PE=4 SV=1	35171.9	153345	13084.7	108865	45968.9	108433	18624.3	56631.3	98814.7
22.89_838.5081n	0	1	#2772	2	22.8947	838.508	7.08	THVAGLNK		A0A060XDZ8_ONCMY	Uncharacterized protein OS=Oncorhynchus mykiss GN=GSONMT00040512001 PE=4 SV=1	698192	774496	415960	543481	872806	833861	186997	1.94648e+06	102941
15.60_1215.6346n	0	1	#4086	2	15.598	1215.63	4.47	APIETAVVDSSK		A0A060XDZ8_ONCMY	Uncharacterized protein OS=Oncorhynchus mykiss GN=GSONMT00040512001 PE=4 SV=1	2004.58	928.318		25560.6	2388.28	173999	314927	288803	820259
16.61_1128.5682n	0	1	#468	2	16.6127	1128.57	14.9	EVQTVPDDVK		A0A060XDZ8_ONCMY	Uncharacterized protein OS=Oncorhynchus mykiss GN=GSONMT00040512001 PE=4 SV=1	1.08223e+06	1.38327e+06	1.83548e+06	385486	858986	2.837e+06	1.50215e+06	685526	583015
20.21_1419.7225n	0	1	#616	2	20.2077	1419.72	15.98	DMAEQELERQR	[2] Oxidation (M)	A0A060XDZ8_ONCMY	Uncharacterized protein OS=Oncorhynchus mykiss GN=GSONMT00040512001 PE=4 SV=1	2.21736e+06	3.08606e+06	1.67746e+06	1.83456e+06	3.27826e+06	2.24059e+06	87960.1	157217	374950
17.46_1498.6859n	0	1	#849	2	17.457	1498.69	5.34	LRADFEHAEQQR		A0A060XDZ8_ONCMY	Uncharacterized protein OS=Oncorhynchus mykiss GN=GSONMT00040512001 PE=4 SV=1	610441	1.09887e+06	559609	1.12161e+06	1.28136e+06	1.7184e+06	2.71797e+06	176036	51533.7
17.94_1044.5649n	0	1	#66	2	17.9376	1044.56	9.45	VDFPNTPGAK		A0A060XDZ8_ONCMY	Uncharacterized protein OS=Oncorhynchus mykiss GN=GSONMT00040512001 PE=4 SV=1	1.60223e+06	2.93691e+06	3.70113e+06	6.07276e+06	4.11694e+06	6.70782e+06	894177	357490	85827.1
22.76_1267.6209n	0	1	#164	2	22.7591	1267.62	8.99	VQKTIEMEMK	[7] Oxidation (M)|[9] Oxidation (M)	A0A060XDZ8_ONCMY	Uncharacterized protein OS=Oncorhynchus mykiss GN=GSONMT00040512001 PE=4 SV=1	7.15258e+06	5.19708e+06	2.79283e+07	4.65727e+06	6.97605e+06	6.45547e+06	663963	2.02865e+06	3.9772e+06
24.19_2445.2527n	0	2	#689,#495	2,3	24.1937	2445.25	6.2	QLGYYRESYDWLIQWIGGAK		A0A060XDZ8_ONCMY	Uncharacterized protein OS=Oncorhynchus mykiss GN=GSONMT00040512001 PE=4 SV=1	1.27652e+07	1.58756e+07	450592	366149	2.47554e+06	3.89764e+06	8197.18	4977.18	241074
19.84_845.3938n	0	1	#2350	2	19.8396	845.394	9	KAEEELK		A0A060XDZ8_ONCMY	Uncharacterized protein OS=Oncorhynchus mykiss GN=GSONMT00040512001 PE=4 SV=1	62528.4	76561.2	26727.7	21958.4	4512.65	902.224	128.469		73274.7
17.41_845.4198n	0	1	#3898	2	17.41	845.42	16	KAEEELK		A0A060XDZ8_ONCMY	Uncharacterized protein OS=Oncorhynchus mykiss GN=GSONMT00040512001 PE=4 SV=1	126479	146886	148382	48773.7	11061.4	92211.6	333476	10197.3	5.95963
16.27_1044.5643n	0	1	#64	2	16.2686	1044.56	5.89	VSVTEAMHR	[7] Oxidation (M)	A0A060XDZ8_ONCMY	Uncharacterized protein OS=Oncorhynchus mykiss GN=GSONMT00040512001 PE=4 SV=1	2.49242e+07	2.49242e+07	2.49242e+07	6.78564e+06	1.14279e+06	1.14279e+06	2.06528e+06	463147	496727
20.20_1419.7217n	0	1	#627	2	20.2046	1419.72	4.99	DMAEQELERQR	[2] Oxidation (M)	A0A060XDZ8_ONCMY	Uncharacterized protein OS=Oncorhynchus mykiss GN=GSONMT00040512001 PE=4 SV=1	1.58942e+06	1.58942e+06	1.58942e+06	635677	248198	248198	72209.7	232488	1.34148e+06
13.00_845.4182n	0	1	#1702	2	13.0033	845.418	19.31	KAEEELK		A0A060XDZ8_ONCMY	Uncharacterized protein OS=Oncorhynchus mykiss GN=GSONMT00040512001 PE=4 SV=1	97440.5	97440.5	97440.5	4411.14	22655.8	22655.8	78899.2	23675.7	9.43405
14.93_845.4180n	0	1	#2362	2	14.9264	845.418	14.75	KAEEELK		A0A060XDZ8_ONCMY	Uncharacterized protein OS=Oncorhynchus mykiss GN=GSONMT00040512001 PE=4 SV=1	462782	462782	462782	92958.2	89478.6	89478.6	215726	263045	29.6988
17.46_1714.8597n	1	1	#1813	2	17.4573	1714.86	11.59	SIITYVSSLYDAMPR		A0A060XDZ8_ONCMY	Uncharacterized protein OS=Oncorhynchus mykiss GN=GSONMT00040512001 PE=4 SV=1	1.03025e+06	1.03025e+06	1.03025e+06	3.61938e+06	923482	923482	44811.2	138607	1.34432e+06
22.95_1044.5683n	0	1	#2741	2	22.9488	1044.57	10.6	VDFPNTPGAK		A0A060XDZ8_ONCMY	Uncharacterized protein OS=Oncorhynchus mykiss GN=GSONMT00040512001 PE=4 SV=1	92905.9	92905.9	92905.9	292375	159239	159239	5230.45	6163.35	195577
20.26_1265.6788n	0	1	#450	2	20.2575	1265.68	7.61	ATFDMLQQGKK		A0A060XDZ8_ONCMY	Uncharacterized protein OS=Oncorhynchus mykiss GN=GSONMT00040512001 PE=4 SV=1	1.26776e+06	2.1165e+06	1.30159e+06	1.24814e+06	122632	71020.4	1.20625e+06	3.06305e+06	484483
15.63_845.4152n	0	1	#2121	2	15.6252	845.415	17.09	KAEEELK		A0A060XDZ8_ONCMY	Uncharacterized protein OS=Oncorhynchus mykiss GN=GSONMT00040512001 PE=4 SV=1	599066	936918	285508		354357	734907	39.3886	34.5203	26116.6
17.14_1044.5638n	0	1	#61	2	17.1352	1044.56	10	AEQEAQELK		A0A060XDZ8_ONCMY	Uncharacterized protein OS=Oncorhynchus mykiss GN=GSONMT00040512001 PE=4 SV=1	3.65088e+07	4.12606e+07	4.83603e+07	3.33638e+07	1.28752e+06	1.56525e+07	3.01623e+06	390298	1.79049e+06
16.32_834.4110n	0	1	#1150	2	16.315	834.411	15.02	GRCVTDK	[3] Carbamidomethyl (C)	A0A060XDZ8_ONCMY	Uncharacterized protein OS=Oncorhynchus mykiss GN=GSONMT00040512001 PE=4 SV=1	1.04509e+06	1.54256e+06	1.71047e+06	314184	744601	474168	1.38101e+06	4.13423e+06	1.30171e+06
14.23_888.4850n	0	1	#1624	2	14.228	888.485	13.34	LTVNESVK		A0A060XDZ8_ONCMY	Uncharacterized protein OS=Oncorhynchus mykiss GN=GSONMT00040512001 PE=4 SV=1	99301.5	99056	47746.3	5328.7	26353.6	112788	17.6067	44074.9	167895
8.82_1002.5212n	0	1	#2315	2	8.81685	1002.52	5.83	AEESALKQK		A0A060XDZ8_ONCMY	Uncharacterized protein OS=Oncorhynchus mykiss GN=GSONMT00040512001 PE=4 SV=1	679.843	606.775			448786		0.141313	1.08531e+06	3255.94
20.15_1329.6749n	0	1	#2459	2	20.145	1329.67	3.75	QQADAEMEKHK	[7] Oxidation (M)	A0A060XDZ8_ONCMY	Uncharacterized protein OS=Oncorhynchus mykiss GN=GSONMT00040512001 PE=4 SV=1	138891	148172	287758	341513	85844.4	754234	101655	5.59099	58431.5
17.55_1044.5643n	0	1	#45	2	17.5533	1044.56	12.74	LQAEKEAEK		A0A060XDZ8_ONCMY	Uncharacterized protein OS=Oncorhynchus mykiss GN=GSONMT00040512001 PE=4 SV=1	2.50615e+07	3.7934e+07	4.40793e+07	7.65346e+07	4.59308e+07	5.42578e+07	2.59376e+06	2.1088e+06	3.24748e+06
14.67_1044.5636n	0	1	#57	2	14.665	1044.56	8.07	LQAEKEAEK		A0A060XDZ8_ONCMY	Uncharacterized protein OS=Oncorhynchus mykiss GN=GSONMT00040512001 PE=4 SV=1	1.90484e+06	1.69929e+06	1.64278e+06	2.22012e+06	5.43351e+06	2.27589e+06	2.32396	6.98428e+06	21.1478
18.94_1132.6457n	0	1	#255	2	18.9407	1132.65	5.17	DLDKADGMIR		A0A060XDZ8_ONCMY	Uncharacterized protein OS=Oncorhynchus mykiss GN=GSONMT00040512001 PE=4 SV=1	649182	1.47267e+06	875592	1.32789e+06	596958	1.25211e+06	2.98564e+06	96294.1	372256
19.57_1342.8061n	0	2	#346,#2987	2,3	19.5708	1342.81	9	VEITDPLSVVSGK		A0A060XDZ8_ONCMY	Uncharacterized protein OS=Oncorhynchus mykiss GN=GSONMT00040512001 PE=4 SV=1	670333	1.0214e+06	713286	552514	225098	712955	3.11127e+06	330018	135963
20.29_1419.7238n	0	1	#566	2	20.2915	1419.72	17.3	MAEMQAELNKQK		A0A060XDZ8_ONCMY	Uncharacterized protein OS=Oncorhynchus mykiss GN=GSONMT00040512001 PE=4 SV=1	2.20361e+06	3.71792e+06	2.55968e+06	789921	1.2124e+06	2.0444e+06	844259	53830.4	360633
21.88_1301.7209n	0	1	#1231	2	21.8808	1301.72	1.36	DLYNKLHTGNK		A0A060XDZ8_ONCMY	Uncharacterized protein OS=Oncorhynchus mykiss GN=GSONMT00040512001 PE=4 SV=1	621028	446625	457383	4.53626e+06	6.16007e+06	4.28418e+06	203183	95514.2	91862.1
18.80_1499.7665n	0	1	#1291	2	18.8001	1499.77	8.78	SLSPPAAKTSSPTEK		A0A060XDZ8_ONCMY	Uncharacterized protein OS=Oncorhynchus mykiss GN=GSONMT00040512001 PE=4 SV=1	1.35039e+06	1.27617e+06	2.4104e+06	254931	607167	647987	378758	756520	828300
16.63_1169.6105n	0	1	#1741	2	16.6336	1169.61	14.45	VQVELEGIKR		A0A060XDZ8_ONCMY	Uncharacterized protein OS=Oncorhynchus mykiss GN=GSONMT00040512001 PE=4 SV=1	212257	146607	237588	35786.1	61915.6	47874.7		115060	473922
20.97_1118.5860n	0	1	#2091	2	20.9653	1118.59	13.79	MQAEEAERR		A0A060XDZ8_ONCMY	Uncharacterized protein OS=Oncorhynchus mykiss GN=GSONMT00040512001 PE=4 SV=1	450419	939858	656552	475023	696554	199957	481297	200061	598371
18.31_1103.5945n	0	1	#2989	2	18.3088	1103.59	12.04	EEAEKELEK		A0A060XDZ8_ONCMY	Uncharacterized protein OS=Oncorhynchus mykiss GN=GSONMT00040512001 PE=4 SV=1	143712	192969	202656	60389	77616.4	45704.6	114804	327925	266835
21.50_841.5072n	0	1	#3	2	21.5012	841.507	8.77	SPNLAGKR		A0A060XDZ8_ONCMY	Uncharacterized protein OS=Oncorhynchus mykiss GN=GSONMT00040512001 PE=4 SV=1	1.09764e+08	1.83413e+08	2.41872e+08	1.01565e+07	1.49402e+08	9.16804e+06	530873	1.30098e+07	2.95309e+06
20.75_1044.5640n	0	1	#55	2	20.7536	1044.56	13.73	AEQEAQELK		A0A060XDZ8_ONCMY	Uncharacterized protein OS=Oncorhynchus mykiss GN=GSONMT00040512001 PE=4 SV=1	2.6075e+07	3.71041e+07	4.9665e+07	1.0823e+07	3.64849e+07	3.32465e+06	1.05794e+06	6.52303e+06	2.52087e+06
21.13_1387.7329n	0	1	#269	2	21.1293	1387.73	6.37	LKNIAEETQQSK		A0A060XDZ8_ONCMY	Uncharacterized protein OS=Oncorhynchus mykiss GN=GSONMT00040512001 PE=4 SV=1	5.72328e+06	9.71993e+06	1.10175e+07	6.85443e+06	1.26995e+07	3.20965e+06	1.50383e+06	1.39563e+07	375869
23.18_1419.7217n	0	1	#639	2	23.1821	1419.72	8.41	DMAEQELERQR	[2] Oxidation (M)	A0A060XDZ8_ONCMY	Uncharacterized protein OS=Oncorhynchus mykiss GN=GSONMT00040512001 PE=4 SV=1	1.55324e+06	4.15491e+06	2.6673e+06	68779.6	1.0144e+06	133411	55731.2	44156	67429.9
20.06_1118.5680n	0	1	#1220	2	20.0565	1118.57	13.79	MQAEEAERR		A0A060XDZ8_ONCMY	Uncharacterized protein OS=Oncorhynchus mykiss GN=GSONMT00040512001 PE=4 SV=1	1.18652e+06	1.65447e+06	1.89554e+06	393101	285382	605193	195416	4.39362e+06	268399
19.01_1128.5395n	0	1	#2261	2	19.008	1128.54	9.75	EVQTVPDDVK		A0A060XDZ8_ONCMY	Uncharacterized protein OS=Oncorhynchus mykiss GN=GSONMT00040512001 PE=4 SV=1	112710	187608	152311	46744.9	13312	81465.3	86339.9	106397	408003
15.78_1160.5601n	0	2	#2454,#2076	2,2	15.7824	1160.56	9.4	LEDEEKAAEK		A0A060XDZ8_ONCMY	Uncharacterized protein OS=Oncorhynchus mykiss GN=GSONMT00040512001 PE=4 SV=1	559639	121412	226425	1429.81	11682.2	279104	494025	687193	797336
19.39_1044.5635n	0	1	#152	2	19.3928	1044.56	14.29	LQAEKEAEK		A0A060XDZ8_ONCMY	Uncharacterized protein OS=Oncorhynchus mykiss GN=GSONMT00040512001 PE=4 SV=1	1.94368e+06	5.67701e+07	2.27227e+06	5.33073e+06	4.18071e+06	6.39452e+06	7.58576e+06	7.70993e+06	4.66981e+06
19.11_1118.5705n	0	1	#552	2	19.1099	1118.57	18.76	MQAEEAERR		A0A060XDZ8_ONCMY	Uncharacterized protein OS=Oncorhynchus mykiss GN=GSONMT00040512001 PE=4 SV=1	3.72682e+06	3.12502e+06	1.60348e+06	2.20394e+06	1.91232e+06	2.03282e+06	4.17438e+06	1.84244e+07	8.73305e+06
19.71_1419.7248n	0	1	#565	2	19.7133	1419.72	8.93	MAEMQAELNKQK		A0A060XDZ8_ONCMY	Uncharacterized protein OS=Oncorhynchus mykiss GN=GSONMT00040512001 PE=4 SV=1	2.25349e+06	2.14535e+06	2.62222e+06	1.09762e+06	1.05587e+06	2.03422e+06	2.47935e+06	6.27894e+06	7.24496e+06
18.10_1105.6505n	0	1	#632	2	18.1028	1105.65	9.03	VLVFLLFQK		A0A060XDZ8_ONCMY	Uncharacterized protein OS=Oncorhynchus mykiss GN=GSONMT00040512001 PE=4 SV=1	749675	193.622	1.1614e+06	596714	301579	625852		1.96786e+06	37071.3
21.42_814.4600n	0	1	#61	2	21.4248	814.46	12.49	WKVLNR		A0A060XDZ8_ONCMY	Uncharacterized protein OS=Oncorhynchus mykiss GN=GSONMT00040512001 PE=4 SV=1	5.84963e+06	7.54761e+06	2.53301e+07	1.41469e+06	1.07027e+06	2.0105e+06	2.77626e+06	1.52401e+06	133636
23.03_1118.5731n	0	1	#251	2	23.0297	1118.57	19.41	MQAEEAERR		A0A060XDZ8_ONCMY	Uncharacterized protein OS=Oncorhynchus mykiss GN=GSONMT00040512001 PE=4 SV=1	1.94544e+06	3.17456e+06	4.67326e+06	131083	305288	248766	2.3215e+06	495727	392228
16.00_1118.5771n	0	2	#2663,#1149	2,2	15.9984	1118.58	17.49	MQAEEAERR		A0A060XDZ8_ONCMY	Uncharacterized protein OS=Oncorhynchus mykiss GN=GSONMT00040512001 PE=4 SV=1	673765	3.40565e+06	1.03628e+06	2.58115e+06	3.75844e+06	5.45262e+06	1.85668e+06	856171	4.99125e+06
24.10_1369.7181n	0	1	#576	3	24.095	1369.72	6.91	KGWLYYEAGQR		A0A060XDZ8_ONCMY	Uncharacterized protein OS=Oncorhynchus mykiss GN=GSONMT00040512001 PE=4 SV=1	724102	917693	1.07384e+06	35708.2	60140.4	42334.5	524362	171351	21670.9
16.26_1499.7628n	0	1	#3471	2	16.2563	1499.76	6.31	SLSPPAAKTSSPTEK		A0A060XDZ8_ONCMY	Uncharacterized protein OS=Oncorhynchus mykiss GN=GSONMT00040512001 PE=4 SV=1	202018	335716	27732	195149	1.96502e+06	910128	19597.8	5.41198e+06	160081
19.76_1044.5639n	0	1	#62	2	19.7609	1044.56	5.16	KLAQEEAEK		A0A060XDZ8_ONCMY	Uncharacterized protein OS=Oncorhynchus mykiss GN=GSONMT00040512001 PE=4 SV=1	1.37958e+07	2.60096e+07	3.0189e+07	5.69407e+06	3.75589e+07	9.20227e+07	5.69302e+06	4.96394e+06	5.5388e+06
19.76_1101.5852n	0	1	#476	2	19.7609	1101.59	5.2	MLAKQAELAK		A0A060XDZ8_ONCMY	Uncharacterized protein OS=Oncorhynchus mykiss GN=GSONMT00040512001 PE=4 SV=1	2.33465e+06	4.13952e+06	3.71175e+06	2.51896e+06	2.08062e+06	3.21855e+06	1.48663e+06	4.6102e+06	1.98809e+06
16.79_1622.7008n	0	1	#546	2	16.787	1622.7	7.46	IIDKATFDMLQQGK	[9] Oxidation (M)	A0A060XDZ8_ONCMY	Uncharacterized protein OS=Oncorhynchus mykiss GN=GSONMT00040512001 PE=4 SV=1	1.70734e+06	2.36193e+06	1.91302e+06	600179	1.49983e+06	4.93034e+06	483060	186235	543734
21.79_1190.5406n	0	1	#1204	2	21.7861	1190.54	6.09	HLQAEQMYR	[7] Oxidation (M)	A0A060XDZ8_ONCMY	Uncharacterized protein OS=Oncorhynchus mykiss GN=GSONMT00040512001 PE=4 SV=1	23941.6	92253.4	63059.8	297209	1.30923e+06	1.21835e+06	155734	11182.3	190612
24.16_1301.7194n	0	1	#1267	2	24.1593	1301.72	12.38	DLYNKLHTGNK		A0A060XDZ8_ONCMY	Uncharacterized protein OS=Oncorhynchus mykiss GN=GSONMT00040512001 PE=4 SV=1	162983	903514	439335	351667	1.10947e+07	1.10466e+06	521897	56871.1	550642
18.07_1419.7246n	0	1	#1557	2	18.0681	1419.72	4.14	DMAEQELERQR	[2] Oxidation (M)	A0A060XDZ8_ONCMY	Uncharacterized protein OS=Oncorhynchus mykiss GN=GSONMT00040512001 PE=4 SV=1	340037	809929	804663	1.17163e+06	374400	346262	1.00651e+06	327645	6.49796e+06
19.47_1106.5464n	0	1	#1674	2	19.4671	1106.55	2.77	EAEKEMLNK	[6] Oxidation (M)	A0A060XDZ8_ONCMY	Uncharacterized protein OS=Oncorhynchus mykiss GN=GSONMT00040512001 PE=4 SV=1	458530	1.15801e+06	1.32528e+06	709833	1.80152e+06	2.43064e+06	838797	638925	1.22501e+06
17.81_1419.7195n	0	2	#2324,#1221	2,2	17.809	1419.72	20.6	MAEMQAELNKQK		A0A060XDZ8_ONCMY	Uncharacterized protein OS=Oncorhynchus mykiss GN=GSONMT00040512001 PE=4 SV=1	238701	425248	193878	147090	1.51775e+06	100399	507216	3.53069e+06	2.27576e+06
16.82_1333.6915n	0	1	#3455	2	16.8178	1333.69	7.24	KQVSSPDDETTK		A0A060XDZ8_ONCMY	Uncharacterized protein OS=Oncorhynchus mykiss GN=GSONMT00040512001 PE=4 SV=1	196128	343997	219596	2.34515e+06	21383.7	1.23917e+06	7192.33	1.67812e+06	2.83609e+06
14.75_1839.9499n	0	1	#15949	2	14.7542	1839.95	16.68	YLQGSDSIAGVYLEPTK		A0A060XDZ8_ONCMY	Uncharacterized protein OS=Oncorhynchus mykiss GN=GSONMT00040512001 PE=4 SV=1	14128.8	4996.02	25170.2			703.378
17.37_1044.5642n	0	1	#100	2	17.3747	1044.56	12.13	AEQEAQELK		A0A060XDZ8_ONCMY	Uncharacterized protein OS=Oncorhynchus mykiss GN=GSONMT00040512001 PE=4 SV=1	3.03269e+07	3.60944e+07	3.43561e+07	6.83894e+06	5.75408e+06	3.75533e+06	536957	2.06679e+07	429202
14.11_1044.5667n	0	1	#292	2	14.1055	1044.57	5.6	AEQEAQELK		A0A060XDZ8_ONCMY	Uncharacterized protein OS=Oncorhynchus mykiss GN=GSONMT00040512001 PE=4 SV=1	142366	161209		1.09654e+07	4.09913e+06	847904		69.2615	116544
18.25_1499.7676n	0	1	#539	2	18.248	1499.77	11.18	SLSPPAAKTSSPTEK		A0A060XDZ8_ONCMY	Uncharacterized protein OS=Oncorhynchus mykiss GN=GSONMT00040512001 PE=4 SV=1	2.40549e+06	7.90314e+06	1.45331e+07	467091	609095	667458	1.07865e+06	3.75091e+06	6.74557e+06
19.72_1118.5785n	0	1	#966	2	19.7217	1118.58	17.3	MQAEEAERR		A0A060XDZ8_ONCMY	Uncharacterized protein OS=Oncorhynchus mykiss GN=GSONMT00040512001 PE=4 SV=1	2.4099e+06	3.12778e+06	2.38716e+06	1.30489e+06	1.85335e+06	578813		1.27323e+06	940370
17.09_1418.7252n	0	1	#2164	2	17.0851	1418.73	5.35	LQNVQMALDFLK		A0A060XDZ8_ONCMY	Uncharacterized protein OS=Oncorhynchus mykiss GN=GSONMT00040512001 PE=4 SV=1	2.11854e+06	2.83618e+06	1.95975e+06	1.64214e+06	1.085e+06	2.08823e+06	248494	5.90798e+06	384852
18.04_841.5094n	0	1	#2	2	18.0377	841.509	7.64	SPNLAGKR		A0A060XDZ8_ONCMY	Uncharacterized protein OS=Oncorhynchus mykiss GN=GSONMT00040512001 PE=4 SV=1	8.87158e+07	2.19451e+08	1.41853e+08	3.61605e+06	1.40909e+08	3.32096e+08	5.18279e+06	1.13808e+08	2.25522e+06
18.01_1071.5653n	0	1	#364	2	18.0096	1071.57	15.15	RAQAEADAIK		A0A060XDZ8_ONCMY	Uncharacterized protein OS=Oncorhynchus mykiss GN=GSONMT00040512001 PE=4 SV=1	2.67557e+06	2.65555e+06	1.90285e+07	1.21015e+06	685656	1.03756e+06	388398	5.07257e+06	1.67116e+06
18.19_1000.5793n	0	2	#401,#473	2,2	18.1929	1000.58	2.41	QMEITVHK	[2] Oxidation (M)	A0A060XDZ8_ONCMY	Uncharacterized protein OS=Oncorhynchus mykiss GN=GSONMT00040512001 PE=4 SV=1	4.81767e+06	4.27963e+06	3.88449e+06	3.98007e+06	2.29665e+06	3.90269e+06	2.00169e+06	977595	1.82644e+06
19.33_1342.8116n	4	4	#698,#722,#5800,#6004	2,2,3,3	19.3282	1342.81	5.2	VEITDPLSVVSGK		A0A060XDZ8_ONCMY	Uncharacterized protein OS=Oncorhynchus mykiss GN=GSONMT00040512001 PE=4 SV=1	381414	1.03329e+06	461806	3.49254e+06	235969	592175	2.03901e+06	487857	59586.5
20.39_2111.0595n	0	2	#16227,#1395	2,3	20.3891	2111.06	9.64	MDSASDNIIQEYVTLRTR		A0A060XDZ8_ONCMY	Uncharacterized protein OS=Oncorhynchus mykiss GN=GSONMT00040512001 PE=4 SV=1	1114.12	981930	9.34826e+06	2473.1	144689	108507	7055.75	320703	1618.19
19.73_967.4976n	0	2	#1496,#1544	2,2	19.7299	967.498	15.01	KLMEEYR		A0A060XDZ8_ONCMY	Uncharacterized protein OS=Oncorhynchus mykiss GN=GSONMT00040512001 PE=4 SV=1	384128	248979	439298	174105	496541	527048	1.01318e+06	860642	164397
15.74_1183.6206n	0	2	#2205,#2283	2,2	15.7359	1183.62	13.23	RVVIVDPDSGK		A0A060XDZ8_ONCMY	Uncharacterized protein OS=Oncorhynchus mykiss GN=GSONMT00040512001 PE=4 SV=1	78858.4	258778	126262	303890	362095	721443		150843	291982
17.46_1044.5637n	0	1	#124	2	17.4553	1044.56	12.57	AEQEAQELK		A0A060XDZ8_ONCMY	Uncharacterized protein OS=Oncorhynchus mykiss GN=GSONMT00040512001 PE=4 SV=1	4.53308e+07	4.53308e+07	3.29613e+07	3.45167e+06	2.91676e+07	5.13266e+07	1.09738e+06	1.64716e+07	1.39097e+06
21.73_1044.5686n	0	1	#194	2	21.7261	1044.57	15.33	AEQEAQELK		A0A060XDZ8_ONCMY	Uncharacterized protein OS=Oncorhynchus mykiss GN=GSONMT00040512001 PE=4 SV=1	676937	676937	1.44714e+06	655238	1.58534e+06	1.9533e+06	2.59352e+06	930941	2.04534e+06
19.22_1179.6163n	0	1	#418	2	19.2221	1179.62	19.37	MAEMQAELNK	[4] Oxidation (M)	A0A060XDZ8_ONCMY	Uncharacterized protein OS=Oncorhynchus mykiss GN=GSONMT00040512001 PE=4 SV=1	1.57756e+07	1.57756e+07	1.28229e+07	1.00715e+06	2.16452e+06	1.59139e+06	846092	3.73368e+06	2.54066e+06
18.86_1021.5171n	0	1	#534	2	18.8551	1021.52	10.09	KEAEFEAAK		A0A060XDZ8_ONCMY	Uncharacterized protein OS=Oncorhynchus mykiss GN=GSONMT00040512001 PE=4 SV=1	684415	684415	679048	545352	747156	2.45156e+06	696347	788254	608388
17.54_1071.5615n	0	1	#609	2	17.5447	1071.56	12.15	RAQAEADAIK		A0A060XDZ8_ONCMY	Uncharacterized protein OS=Oncorhynchus mykiss GN=GSONMT00040512001 PE=4 SV=1	9.44026e+06	9.44026e+06	1.38449e+07	758304	179554	382798	108424	9.81368e+06	122603
23.89_967.5002n	0	1	#1863	2	23.8882	967.5	7.38	KLMEEYR		A0A060XDZ8_ONCMY	Uncharacterized protein OS=Oncorhynchus mykiss GN=GSONMT00040512001 PE=4 SV=1	140337	140337	132411	116056	170407	200222	617228	79439.9	531959
29.09_1132.6163n	0	2	#3150,#10028	2,2	29.0946	1132.62	5.4	DLDKADGMIR		A0A060XDZ8_ONCMY	Uncharacterized protein OS=Oncorhynchus mykiss GN=GSONMT00040512001 PE=4 SV=1	88573.7	49682	36970	112232	68171.3	127654	355137	65100.4	273537
16.66_1163.5545n	0	1	#637	2	16.6614	1163.55	15.47	MAEMQAELNK		A0A060XDZ8_ONCMY	Uncharacterized protein OS=Oncorhynchus mykiss GN=GSONMT00040512001 PE=4 SV=1	970094	1.73378e+06	1879.49	369846	570682	6.08989e+06	28627.3	1.03591e+06
21.28_1163.5801n	0	1	#2963	2	21.2785	1163.58	11.24	MAEMQAELNK		A0A060XDZ8_ONCMY	Uncharacterized protein OS=Oncorhynchus mykiss GN=GSONMT00040512001 PE=4 SV=1	72124.9	59376.6	1.46383e+06	173958	176555	130148	390447	82676.1	126105
17.28_1128.5171n	0	1	#741	2	17.2801	1128.52	21.59	EVQTVPDDVK		A0A060XDZ8_ONCMY	Uncharacterized protein OS=Oncorhynchus mykiss GN=GSONMT00040512001 PE=4 SV=1	1.50283e+06	4.77671e+06	7335.9	166391	329559	2.18146e+06	111226	2.55817e+07
17.32_1189.5641n	0	1	#790	2	17.3164	1189.56	19.93	ETTKAESPVTK		A0A060XDZ8_ONCMY	Uncharacterized protein OS=Oncorhynchus mykiss GN=GSONMT00040512001 PE=4 SV=1	2.22631e+06	1.19769e+07	19280.6	54498.4	211635	4.22379e+06	15187.4	917308	488.38
14.71_1189.5647n	0	1	#1627	2	14.7069	1189.56	17.1	ETTKAESPVTK		A0A060XDZ8_ONCMY	Uncharacterized protein OS=Oncorhynchus mykiss GN=GSONMT00040512001 PE=4 SV=1	216.614	686091			3279.85		3.15841
19.35_1179.6204n	0	1	#801	2	19.3453	1179.62	10.31	MAEMQAELNK	[4] Oxidation (M)	A0A060XDZ8_ONCMY	Uncharacterized protein OS=Oncorhynchus mykiss GN=GSONMT00040512001 PE=4 SV=1	3.09125e+06	3.1709e+06	3.54582e+06	1.61192e+06	1.97833e+06	2.66097e+06	700005	7.27263e+06	194823
23.23_1131.5669n	0	1	#1008	2	23.2318	1131.57	7.06	QITIEEMLR		A0A060XDZ8_ONCMY	Uncharacterized protein OS=Oncorhynchus mykiss GN=GSONMT00040512001 PE=4 SV=1	574760	129476	1.96951e+07	769367	628399	325906	964427	372159	696891
17.32_929.5204n	0	1	#1559	2	17.3164	929.52	16.01	LLGEENKK		A0A060XDZ8_ONCMY	Uncharacterized protein OS=Oncorhynchus mykiss GN=GSONMT00040512001 PE=4 SV=1	1.05635e+06	3.84048e+06	11525	5411.71	39987.1	781839	82119.1	4.33825e+06	235.332
17.12_1435.6761n	0	1	#1826	2	17.119	1435.68	11.59	MAEMQAELNKQK	[4] Oxidation (M)	A0A060XDZ8_ONCMY	Uncharacterized protein OS=Oncorhynchus mykiss GN=GSONMT00040512001 PE=4 SV=1	376425	252076	398.715	62168.3	162967	269320	8628.52	92994.1	198.019
19.30_1310.6377n	0	1	#314	2	19.2987	1310.64	9.81	VMVDRINLAHK	[2] Oxidation (M)	A0A060XDZ8_ONCMY	Uncharacterized protein OS=Oncorhynchus mykiss GN=GSONMT00040512001 PE=4 SV=1	738262	1.78309e+06	1.01158e+06	1.03684e+07	2.86047e+07	1.1833e+07	4.17181e+06	959867	2.85975e+06
14.96_1131.5763n	0	1	#865	2	14.9584	1131.58	3.88	QITIEEMLR		A0A060XDZ8_ONCMY	Uncharacterized protein OS=Oncorhynchus mykiss GN=GSONMT00040512001 PE=4 SV=1	386144	775554	452.034	224.653	29049.9	41103.2		353795	2823.07
16.27_845.4201n	0	1	#880	2	16.2691	845.42	26.99	KAEEELK		A0A060XDZ8_ONCMY	Uncharacterized protein OS=Oncorhynchus mykiss GN=GSONMT00040512001 PE=4 SV=1	870065	933645	725468	92606.5	111293	352348	9.07031	195309	9030.95
22.71_1378.7545n	0	1	#1382	2	22.7092	1378.75	7.35	RVTIEELYNSR		A0A060XDZ8_ONCMY	Uncharacterized protein OS=Oncorhynchus mykiss GN=GSONMT00040512001 PE=4 SV=1	144384	289241	410745	3.29957e+06	3.20935e+06	1.6967e+06	376909	411989	120772
17.89_2057.0002n	0	1	#1692	2	17.8855	2057	1.84	MHVDMKSMLSWQYLTR	[5] Oxidation (M)|[8] Oxidation (M)	A0A060XDZ8_ONCMY	Uncharacterized protein OS=Oncorhynchus mykiss GN=GSONMT00040512001 PE=4 SV=1	669188	1.83226e+06	785668	1.37731e+06	2.91717e+06	6.54356e+06	136723	124694	105106
15.34_962.4326n	0	1	#4716	2	15.3437	962.433	11.81	EMVNAQQK	[2] Oxidation (M)	A0A060XDZ8_ONCMY	Uncharacterized protein OS=Oncorhynchus mykiss GN=GSONMT00040512001 PE=4 SV=1	199335	211098	42458.8	112.534	6098.17	17879.6		68825.5	2697.46
13.00_918.4231n	0	1	#6417	2	12.997	918.423	10.89	EKASEAER		A0A060XDZ8_ONCMY	Uncharacterized protein OS=Oncorhynchus mykiss GN=GSONMT00040512001 PE=4 SV=1	6323.42	0.204416		32.4163	149.678	46132.4		5648.36
19.52_1532.8163n	0	2	#62,#950	2,3	19.5237	1532.82	8.04	TIKEVSEMEPVQK	[8] Oxidation (M)	A0A060XDZ8_ONCMY	Uncharacterized protein OS=Oncorhynchus mykiss GN=GSONMT00040512001 PE=4 SV=1	1.73873e+07	2.15076e+07	6.51443e+06	4.78718e+06	4.95665e+07	3.8944e+07	2.37516e+07	5.17658e+06	1.39676e+07
16.81_1044.5650n	0	1	#78	2	16.805	1044.57	5	AEQEAQELK		A0A060XDZ8_ONCMY	Uncharacterized protein OS=Oncorhynchus mykiss GN=GSONMT00040512001 PE=4 SV=1	1.98153e+07	1.79187e+07	3.07944e+06	3.5806e+06	8.22123e+06	2.15956e+07	2762.72	76080.9	358066
17.83_1146.4727n	0	1	#648	2	17.8327	1146.47	4.11	NIAEETQQSK		A0A060XDZ8_ONCMY	Uncharacterized protein OS=Oncorhynchus mykiss GN=GSONMT00040512001 PE=4 SV=1	4.17962e+06	4.14972e+06	820505	614012	720399	1.21266e+06	92088.7	37845.4	146707
17.79_1711.9344n	0	2	#1350,#2774	2,3	17.7884	1711.93	4.37	LQNVQMALDFLKHR		A0A060XDZ8_ONCMY	Uncharacterized protein OS=Oncorhynchus mykiss GN=GSONMT00040512001 PE=4 SV=1	470908	323583	40264.4	1.2571e+07	301474	273674	2.57445	213882	156.485
17.90_841.5084n	0	1	#2	2	17.9002	841.508	7.64	SPNLAGKR		A0A060XDZ8_ONCMY	Uncharacterized protein OS=Oncorhynchus mykiss GN=GSONMT00040512001 PE=4 SV=1	1.58314e+08	2.45366e+08	1.69611e+08	5.72253e+06	1.47001e+08	4.33096e+08	6.14844e+06	2.37915e+08	1.68889e+07
17.16_1071.5620n	0	1	#721	2	17.1612	1071.56	11.09	RAQAEADAIK		A0A060XDZ8_ONCMY	Uncharacterized protein OS=Oncorhynchus mykiss GN=GSONMT00040512001 PE=4 SV=1	1.28134e+07	5.05895e+06	2.29947e+06	1.06067e+06	283331	680940	30095.4	1.20843e+07	555584
17.66_1057.4830n	0	1	#2641	2	17.6587	1057.48	11.43	NDDIADGNPK		A0A060XDZ8_ONCMY	Uncharacterized protein OS=Oncorhynchus mykiss GN=GSONMT00040512001 PE=4 SV=1	85095.7	789035	407696	32617.8	79782.5	667701	290.286	94337.6	19323.7
32.87_945.5141n	0	1	#6354	2	32.8683	945.514	9.17	AKAEESALK		A0A060XDZ8_ONCMY	Uncharacterized protein OS=Oncorhynchus mykiss GN=GSONMT00040512001 PE=4 SV=1	1.30717	56030	280428	48.9942	163.262	51877	1089.78		24.5636
14.59_1044.5648n	0	1	#74	2	14.5942	1044.56	14.34	AEQEAQELK		A0A060XDZ8_ONCMY	Uncharacterized protein OS=Oncorhynchus mykiss GN=GSONMT00040512001 PE=4 SV=1	2.06445e+06	2.00643e+06	1.41856e+06	1.76831e+06	1.29087e+07	9.79012e+06	126882	1.42644e+07	14.1543
18.26_1093.5947n	0	1	#193	2	18.258	1093.59	10.78	SELEFTLKK		A0A060XDZ8_ONCMY	Uncharacterized protein OS=Oncorhynchus mykiss GN=GSONMT00040512001 PE=4 SV=1	2.63846e+06	3.293e+06	7.64159e+06	891714	843564	888100	1.44396e+06	1.46094e+06	938250
13.04_975.4912n	0	1	#2601	2	13.0354	975.491	14.66	GPESTKETK		A0A060XDZ8_ONCMY	Uncharacterized protein OS=Oncorhynchus mykiss GN=GSONMT00040512001 PE=4 SV=1	269467	46057.8	87.6545			42540.6		101660
12.16_1061.6250n	0	1	#5321	2	12.1571	1061.63	8.42	VKMSASQALK		A0A060XDZ8_ONCMY	Uncharacterized protein OS=Oncorhynchus mykiss GN=GSONMT00040512001 PE=4 SV=1								265169
13.00_912.4501n	0	1	#10416	2	13.0035	912.45	11.72	TIEMEMK	[4] Oxidation (M)|[6] Oxidation (M)	A0A060XDZ8_ONCMY	Uncharacterized protein OS=Oncorhynchus mykiss GN=GSONMT00040512001 PE=4 SV=1	2880.58	7582.4	56.1407		92.0997	1992.21	161.42	221668
16.37_975.4880n	0	1	#94	2	16.3667	975.488	9.67	GPESTKETK		A0A060XDZ8_ONCMY	Uncharacterized protein OS=Oncorhynchus mykiss GN=GSONMT00040512001 PE=4 SV=1	3.83332e+06	1.07691e+06	669998	36935	109305	411725	62.0608	854398	2929.72
18.57_1071.5628n	0	2	#266,#1211	2,2	18.5741	1071.56	16	RAQAEADAIK		A0A060XDZ8_ONCMY	Uncharacterized protein OS=Oncorhynchus mykiss GN=GSONMT00040512001 PE=4 SV=1	5.60768e+06	3.29012e+06	2.74749e+06	388611	253150	778816	191218	542450	421327
17.42_1163.5905n	0	1	#1033	2	17.42	1163.59	16.03	MAEMQAELNK		A0A060XDZ8_ONCMY	Uncharacterized protein OS=Oncorhynchus mykiss GN=GSONMT00040512001 PE=4 SV=1	140866	895256	405303	190253	217747	3.01316e+06	2862.73	68762	47.7593
17.21_929.5235n	0	1	#1618	2	17.2141	929.524	16.36	LLGEENKK		A0A060XDZ8_ONCMY	Uncharacterized protein OS=Oncorhynchus mykiss GN=GSONMT00040512001 PE=4 SV=1	449298	302366	3.51154e+06	105355	139342	396407	261616	580466	88360.7
18.65_1038.5768n	0	1	#3105	2	18.6485	1038.58	16.28	KPVDKDPLK		A0A060XDZ8_ONCMY	Uncharacterized protein OS=Oncorhynchus mykiss GN=GSONMT00040512001 PE=4 SV=1	248580	3.09307e+06	3.259e+06	401833	438133	506466	156010	608991	110805
19.35_1498.8282n	0	1	#4185	2	19.3535	1498.83	12.5	QKQAAELEAANQAK		A0A060XDZ8_ONCMY	Uncharacterized protein OS=Oncorhynchus mykiss GN=GSONMT00040512001 PE=4 SV=1	49883.5	2841.47	8667.94	25630.7	3714.85	343868	13300.1	25488.3	1731.11
31.92_1171.6068n	0	1	#4627	2	31.9216	1171.61	8.02	AQAEADAIKQK		A0A060XDZ8_ONCMY	Uncharacterized protein OS=Oncorhynchus mykiss GN=GSONMT00040512001 PE=4 SV=1	337087	2700.73	83979.6	34584.6	165858	72225.7	18137.9	2169.58	1880.42
14.47_1044.5654n	0	1	#66	2	14.4651	1044.57	12.94	AEQEAQELK		A0A060XDZ8_ONCMY	Uncharacterized protein OS=Oncorhynchus mykiss GN=GSONMT00040512001 PE=4 SV=1	9.99201e+06	12.8749	12.1238	1.17502e+06	1.46602e+06	1.00704e+07	3.88504e+06
20.31_1044.5656n	0	1	#175	2	20.3147	1044.57	14.29	LQAEKEAEK		A0A060XDZ8_ONCMY	Uncharacterized protein OS=Oncorhynchus mykiss GN=GSONMT00040512001 PE=4 SV=1	3.68297e+06	1.90332e+07	5.23911e+07	4.85631e+06	3.87018e+06	5.60103e+06	1.75091e+06	1.14806e+06	3.95067e+06
23.44_1310.6323n	0	1	#79	2	23.4402	1310.63	4.12	VMVDRINLAHK	[2] Oxidation (M)	A0A060XDZ8_ONCMY	Uncharacterized protein OS=Oncorhynchus mykiss GN=GSONMT00040512001 PE=4 SV=1	1.24234e+07	2.13189e+08	1.27986e+06	6.32376e+06	6.20991e+06	2.99564e+06	1.95477e+06	9.6613e+06	5.18959e+06
22.43_1419.7182n	0	1	#1322	2	22.4317	1419.72	10.73	DMAEQELERQR	[2] Oxidation (M)	A0A060XDZ8_ONCMY	Uncharacterized protein OS=Oncorhynchus mykiss GN=GSONMT00040512001 PE=4 SV=1	2.87243e+06	223459	2.73477e+06	30945.6	62764.6	55278.4	54363.4	10898.9	163743
19.45_1109.5341n	1	1	#1341	2	19.4472	1109.53	11.2	IDLMRQYR	[4] Oxidation (M)	A0A060XDZ8_ONCMY	Uncharacterized protein OS=Oncorhynchus mykiss GN=GSONMT00040512001 PE=4 SV=1	140824	1.48743e+06	451271	1.3895e+06	1.22614e+06	1.25002e+06	136061	8.77597e+06	1.77014e+06
13.77_1146.5080n	0	1	#7347	2	13.7705	1146.51	4.76	EAEDLQNNSK		A0A060XDZ8_ONCMY	Uncharacterized protein OS=Oncorhynchus mykiss GN=GSONMT00040512001 PE=4 SV=1	122540	1777.1		97.4648	14781.5	42358.2	622348	6.81768
13.15_962.4510n	0	1	#13670	2	13.1471	962.451	16.66	EMVNAQQK	[2] Oxidation (M)	A0A060XDZ8_ONCMY	Uncharacterized protein OS=Oncorhynchus mykiss GN=GSONMT00040512001 PE=4 SV=1	33841.8				9235.37	6367.45
18.04_841.5094n	0	1	#2	2	18.0377	841.509	7.64	SPNLAGKR		A0A060XDZ8_ONCMY	Uncharacterized protein OS=Oncorhynchus mykiss GN=GSONMT00040512001 PE=4 SV=1	8.42558e+07	2.25142e+08	9.87023e+07	3.47025e+06	1.41168e+08	3.109e+08	5.24821e+06	1.15121e+08	2.58714e+06
18.99_1114.5808n	0	1	#15	2	18.9945	1114.58	16.05	LLEEIEKNK		A0A060XCC4_ONCMY	Uncharacterized protein OS=Oncorhynchus mykiss GN=GSONMT00061827001 PE=4 SV=1	2.68408e+06	2.87185e+06	2.97667e+06	2.625e+08	2.95378e+08	3.09687e+08	3.28025e+06	5.15867e+06	3.48603e+06
15.54_872.5022n	0	1	#116	2	15.5391	872.502	23.15	LLEEIEK		A0A060XCC4_ONCMY	Uncharacterized protein OS=Oncorhynchus mykiss GN=GSONMT00061827001 PE=4 SV=1	3.27512e+06	1.03044e+06	6.25711e+06	943859	1.09289e+06	4.58146e+06	30.8515	74686.4
16.13_1044.5620n	0	1	#139	2	16.1283	1044.56	29.52	AEQEAQELK		A0A060XCC4_ONCMY	Uncharacterized protein OS=Oncorhynchus mykiss GN=GSONMT00061827001 PE=4 SV=1	3.91152e+07	6.22312e+07	3.7825e+07	8.89886e+06	1.4992e+07	2.80068e+07	2.38022e+06	9.47174e+06	8.93046e+06
16.29_1273.6284n	0	2	#170,#16404	2,3	16.2868	1273.63	7.1	ALMAPLASPLMK	[3] Oxidation (M)|[11] Oxidation (M)	A0A060XCC4_ONCMY	Uncharacterized protein OS=Oncorhynchus mykiss GN=GSONMT00061827001 PE=4 SV=1	2.16049e+06	1.44445e+06	912773	4.17051e+07	2.63545e+07	6.18309e+07	913858	1.5351e+06	1.76541e+06
20.10_1734.8685n	0	1	#297	2	20.1003	1734.87	5.68	QYTQGHLTMKMIIR	[9] Oxidation (M)	A0A060XCC4_ONCMY	Uncharacterized protein OS=Oncorhynchus mykiss GN=GSONMT00061827001 PE=4 SV=1	4.25813e+06	1.6657e+06	1.76944e+06	3.26057e+06	1.88215e+06	1.58688e+06	828305	1.05996e+06	2.08094e+06
15.66_925.4051n	0	1	#459	2	15.6608	925.405	10.23	ETMSTTEK		A0A060XCC4_ONCMY	Uncharacterized protein OS=Oncorhynchus mykiss GN=GSONMT00061827001 PE=4 SV=1	53179.5	384833	703.702	64164.9	15790	51354.4	40675.3	48991.5	258508
32.55_925.4088n	1	1	#924	2	32.5494	925.409	8.22	ETMSTTEK		A0A060XCC4_ONCMY	Uncharacterized protein OS=Oncorhynchus mykiss GN=GSONMT00061827001 PE=4 SV=1	31.8121	6021.75	226.583					947.075	0.128827
16.40_1270.6215n	1	1	#627	2	16.4044	1270.62	6.42	DYELQLVTYK		A0A060XCC4_ONCMY	Uncharacterized protein OS=Oncorhynchus mykiss GN=GSONMT00061827001 PE=4 SV=1	7.49355e+06	1.85804e+06	754587	1.45555e+07	9.24817e+06	2.03073e+07	180791	1.76459e+06	576900
20.35_1179.5998n	0	1	#655	2	20.3471	1179.6	10.84	IAGQPHDDSLK		A0A060XCC4_ONCMY	Uncharacterized protein OS=Oncorhynchus mykiss GN=GSONMT00061827001 PE=4 SV=1	1.19571e+06	2.91568e+06	910472	4.02771e+06	6.7603e+06	7.0576e+06	1.44987e+06	3.07956e+06	4.64975e+06
17.43_800.4781n	0	1	#724	2	17.4346	800.478	19.03	LAQQTLK		A0A060XCC4_ONCMY	Uncharacterized protein OS=Oncorhynchus mykiss GN=GSONMT00061827001 PE=4 SV=1	8.65692e+06	2.77393e+06	2.35409e+06	190565	72887.8	48293.8	109073	2.0561e+06	322706
20.61_1044.5643n	0	1	#52	2	20.6081	1044.56	4.55	AEQEAQELK		A0A060XCC4_ONCMY	Uncharacterized protein OS=Oncorhynchus mykiss GN=GSONMT00061827001 PE=4 SV=1	2.08419e+07	3.93467e+07	4.11952e+07	1.33736e+06	830916	3.44889e+07	1.76568e+06	693467	2.66493e+06
21.05_1387.7245n	0	1	#239	2	21.0547	1387.72	9.27	KPKEISDMDAVR		A0A060XCC4_ONCMY	Uncharacterized protein OS=Oncorhynchus mykiss GN=GSONMT00061827001 PE=4 SV=1	9.69626e+06	1.87386e+07	5.50588e+06	629752	235006	6.27059e+06	1.72665e+06	194827	1.9102e+06
17.31_872.5021n	0	1	#631	2	17.3063	872.502	17.32	LLEEIEK		A0A060XCC4_ONCMY	Uncharacterized protein OS=Oncorhynchus mykiss GN=GSONMT00061827001 PE=4 SV=1	400775	158811	272613	241360	909270	174365	77508.9	271088	15.2897
21.05_888.5651n	0	1	#660	2	21.0547	888.565	14.4	TGKITIEK		A0A060XCC4_ONCMY	Uncharacterized protein OS=Oncorhynchus mykiss GN=GSONMT00061827001 PE=4 SV=1	1934.5	217271	656666	28914.8	3381.28	16854.2	44063.7	21625	45920.7
20.38_928.4903n	0	1	#853	2	20.3782	928.49	8.02	QKANEALR		A0A060XCC4_ONCMY	Uncharacterized protein OS=Oncorhynchus mykiss GN=GSONMT00061827001 PE=4 SV=1	850467	1.56547e+06	1.30242e+06	351286	263784	421838	502526	263486	655178
17.16_982.5513n	0	1	#1125	2	17.1584	982.551	5.11	ITIYQAMK	[7] Oxidation (M)	A0A060XCC4_ONCMY	Uncharacterized protein OS=Oncorhynchus mykiss GN=GSONMT00061827001 PE=4 SV=1	41891.8	40774.7	46674.4	40989.8	51277.5	33510.1	45108.9	12325.5
15.87_1032.5198n	0	1	#1490	2	15.8706	1032.52	11.94	TLSNPTADSK		A0A060XCC4_ONCMY	Uncharacterized protein OS=Oncorhynchus mykiss GN=GSONMT00061827001 PE=4 SV=1	62791.1		17712	1.62148e+06	3.06923e+06	126300	138.536	1.26932e+06	1421.8
17.89_1000.5829n	0	1	#1596	2	17.8897	1000.58	10.35	KLLEEIEK		A0A060XCC4_ONCMY	Uncharacterized protein OS=Oncorhynchus mykiss GN=GSONMT00061827001 PE=4 SV=1	15705.1	30463.8	51285.7	26970.9	120558	3.30141e+06	29205.5	25364.4
13.02_800.4983n	0	4	#9231,#1680,#2195,#331	2,2,2,2	13.0205	800.498	22.37	LAQQTLK		A0A060XCC4_ONCMY	Uncharacterized protein OS=Oncorhynchus mykiss GN=GSONMT00061827001 PE=4 SV=1	502565	1.12303e+06	1221.76	47609	382824	100263	202217	683239	10261.3
21.07_800.4963n	0	2	#782,#287	2,2	21.0674	800.496	16.09	LAQQTLK		A0A060XCC4_ONCMY	Uncharacterized protein OS=Oncorhynchus mykiss GN=GSONMT00061827001 PE=4 SV=1	1.18942e+06	875317	1.45303e+07	1.15773e+06	715149	217503	847883	680085	194245
12.71_800.4814n	0	1	#7094	2	12.71	800.481	22.95	LAQQTLK		A0A060XCC4_ONCMY	Uncharacterized protein OS=Oncorhynchus mykiss GN=GSONMT00061827001 PE=4 SV=1	24.3303	7.75144		57123.9	36330.6			4799.05	3.84547
22.17_2111.0069n	0	1	#3191	2	22.1651	2111.01	4.09	MEEEIHIIRIQLETTIK	[1] Oxidation (M)	A0A060XCC4_ONCMY	Uncharacterized protein OS=Oncorhynchus mykiss GN=GSONMT00061827001 PE=4 SV=1	50203.5	238122	33431.2	540980	35579.9			7522.51	55985.6
16.62_860.4534n	0	1	#4343	2	16.6183	860.453	8.35	LLSSSKAR		A0A060XCC4_ONCMY	Uncharacterized protein OS=Oncorhynchus mykiss GN=GSONMT00061827001 PE=4 SV=1	68289.1		16176.6	15248.8	42466.3	4577.19		35263.6
22.66_1342.8097n	0	1	#471	2	22.6595	1342.81	9.43	SLLDEELQRLK		A0A060XCC4_ONCMY	Uncharacterized protein OS=Oncorhynchus mykiss GN=GSONMT00061827001 PE=4 SV=1	1.87902e+06	938215	735882	46697.5	183653	1069.88	25457.1	63830.7	218718
30.56_926.5563n	0	1	#602	2	30.5643	926.556	13.72	VKIEPITK		A0A060XCC4_ONCMY	Uncharacterized protein OS=Oncorhynchus mykiss GN=GSONMT00061827001 PE=4 SV=1	11616	256211	430219	69234.5	270.388		1147.97		20.2956
21.88_990.4506n	0	1	#680	2	21.8804	990.451	10.39	QQADAEMAK		A0A060XCC4_ONCMY	Uncharacterized protein OS=Oncorhynchus mykiss GN=GSONMT00061827001 PE=4 SV=1	1.00198e+06	1.1984e+06	799534	215506	302036	19520.9	47458.8	69514.7	81214.6
17.36_1360.6838n	0	1	#931	2	17.3616	1360.68	12.25	QKVQVQDELFK		A0A060XCC4_ONCMY	Uncharacterized protein OS=Oncorhynchus mykiss GN=GSONMT00061827001 PE=4 SV=1	65389.6	62520.9	65785.6	40862.5	43579.9	22448.6	1.07736e+06	139621	335198
17.86_985.5106n	0	1	#1979	2	17.8613	985.511	15.58	ENISVLVGR		A0A060XCC4_ONCMY	Uncharacterized protein OS=Oncorhynchus mykiss GN=GSONMT00061827001 PE=4 SV=1	71906.3	192016	23685.2	23915.2	46760.5	36373.5	27286.3	17116.4	95345
18.65_800.5113n	0	1	#110	2	18.6476	800.511	17.67	LAQQTLK		A0A060XCC4_ONCMY	Uncharacterized protein OS=Oncorhynchus mykiss GN=GSONMT00061827001 PE=4 SV=1	476087	462507	2.6499e+06	462918	325000	591140	77009.3	15702.3	28867.3
14.77_800.4828n	0	1	#574	2	14.7726	800.483	22.84	LAQQTLK		A0A060XCC4_ONCMY	Uncharacterized protein OS=Oncorhynchus mykiss GN=GSONMT00061827001 PE=4 SV=1	100901	140927	108010	70.363	9898.61	959830	14357.6	204091	131771
19.52_986.5906n	0	1	#149	2	19.5187	986.591	9.4	LAQEAEKAK		A0A060XCC4_ONCMY	Uncharacterized protein OS=Oncorhynchus mykiss GN=GSONMT00061827001 PE=4 SV=1	224360	438814	4.43759e+06	242011	3.05298e+06	563973	390356	37278.4	160378
13.99_872.5014n	0	1	#195	2	13.9898	872.501	25.05	LLEEIEK		A0A060XCC4_ONCMY	Uncharacterized protein OS=Oncorhynchus mykiss GN=GSONMT00061827001 PE=4 SV=1	355221	1.308e+06	265708		1651.24	448820	33659.8	253171	184051
19.17_926.5647n	0	1	#287	2	19.1656	926.565	8.84	VKIEPITK		A0A060XCC4_ONCMY	Uncharacterized protein OS=Oncorhynchus mykiss GN=GSONMT00061827001 PE=4 SV=1	2.37781e+06	5.04887e+06	2.94392e+06	407746	888501	503589	819006	413815	474695
19.37_831.4835n	0	1	#463	2	19.369	831.483	17.3	SLEAERK		A0A060XCC4_ONCMY	Uncharacterized protein OS=Oncorhynchus mykiss GN=GSONMT00061827001 PE=4 SV=1	565453	2.2925e+06	1.51825e+06	2.88903e+06	2.02827e+06	1.6636e+06	581414	30815.6	964384
15.48_1032.5160n	0	1	#724	2	15.4817	1032.52	13.8	TLSNPTADSK		A0A060XCC4_ONCMY	Uncharacterized protein OS=Oncorhynchus mykiss GN=GSONMT00061827001 PE=4 SV=1	231620	400182	301587	64786.8	127363	2.49407e+06	567242	18368.9	181308
20.51_1044.5645n	0	1	#53	2	20.5118	1044.56	0.94	DKAQEQAQK		A0A060XCC4_ONCMY	Uncharacterized protein OS=Oncorhynchus mykiss GN=GSONMT00061827001 PE=4 SV=1	1.75064e+07	2.45973e+07	2.94679e+07	9.19042e+06	3.9131e+07	1.78871e+07	1.03569e+06	265132	1.52967e+06
22.70_937.4822n	0	1	#398	2	22.6997	937.482	10.57	ISLFEAMK		A0A060XCC4_ONCMY	Uncharacterized protein OS=Oncorhynchus mykiss GN=GSONMT00061827001 PE=4 SV=1	1.3844e+06	1.47113e+06	6.80838e+06	1.22989e+06	1.85473e+06	1.64201e+06	281362	9250.23	594654
19.93_1360.7084n	0	1	#430	2	19.9279	1360.71	4.63	IENENQRLMSK		A0A060XCC4_ONCMY	Uncharacterized protein OS=Oncorhynchus mykiss GN=GSONMT00061827001 PE=4 SV=1	383023	509107	39961.4	1.35129e+07	610716	2.22938e+06	383290	2.13273e+06	7.32622e+06
18.41_1032.5189n	0	1	#523	2	18.4091	1032.52	12.39	TLSNPTADSK		A0A060XCC4_ONCMY	Uncharacterized protein OS=Oncorhynchus mykiss GN=GSONMT00061827001 PE=4 SV=1	323822	432265	398558	2.33949e+06	2.29693e+06	947264	312244		741462
17.26_872.5028n	0	1	#583	2	17.2618	872.503	27.34	LLEEIEK		A0A060XCC4_ONCMY	Uncharacterized protein OS=Oncorhynchus mykiss GN=GSONMT00061827001 PE=4 SV=1	182822	185069	60513.8	86562.7	57056.5	62486.2	65175.4	98631
21.85_990.4503n	0	1	#659	2	21.8542	990.45	8.52	QQADAEMAK		A0A060XCC4_ONCMY	Uncharacterized protein OS=Oncorhynchus mykiss GN=GSONMT00061827001 PE=4 SV=1	496332	443542	335735	87135.3	281289	264123	22290.4		84628.5
17.91_800.4766n	0	1	#829	2	17.9066	800.477	15.47	LAQQTLK		A0A060XCC4_ONCMY	Uncharacterized protein OS=Oncorhynchus mykiss GN=GSONMT00061827001 PE=4 SV=1	207806	292915	280029	75317.8	111563	64280.3	140379	1.85847e+06
18.73_944.4934n	0	1	#1160	2	18.7317	944.493	13.86	LALEEENK		A0A060XCC4_ONCMY	Uncharacterized protein OS=Oncorhynchus mykiss GN=GSONMT00061827001 PE=4 SV=1	189823	240238	136958	123916	79390.1	60061.7	178383		5012.26
17.79_985.5161n	0	1	#1377	2	17.7892	985.516	21.74	ENISVLVGR		A0A060XCC4_ONCMY	Uncharacterized protein OS=Oncorhynchus mykiss GN=GSONMT00061827001 PE=4 SV=1	286924	275098	449162	109308	106031	115437	183885	13346.9	12.4467
8.01_1360.7767n	0	1	#3282	2	8.01235	1360.78	4.95	GKVPVQAICDFK	[9] Carbamidomethyl (C)	A0A060XCC4_ONCMY	Uncharacterized protein OS=Oncorhynchus mykiss GN=GSONMT00061827001 PE=4 SV=1								1.29062e+07	9.96502
8.71_1360.7061n	0	1	#2340	2	8.70807	1360.71	9.01	GKVPVQAICDFK	[9] Carbamidomethyl (C)	A0A060XCC4_ONCMY	Uncharacterized protein OS=Oncorhynchus mykiss GN=GSONMT00061827001 PE=4 SV=1								1.67904e+07
23.46_964.5089n	0	1	#2624	2	23.4608	964.509	11.08	AMTTTKAGGK		A0A060XCC4_ONCMY	Uncharacterized protein OS=Oncorhynchus mykiss GN=GSONMT00061827001 PE=4 SV=1	218576	207941	556372	139435	253963	218607	138881		428975
16.27_1044.5643n	0	1	#64	2	16.2686	1044.56	5.89	VSVTEAMHR	[7] Oxidation (M)	A0A060XCC4_ONCMY	Uncharacterized protein OS=Oncorhynchus mykiss GN=GSONMT00061827001 PE=4 SV=1	2.49242e+07	2.49242e+07	2.49242e+07	6.78564e+06	1.14279e+06	1.14279e+06	2.06528e+06	463147	496727
18.37_1000.5760n	0	2	#679,#703	2,2	18.3745	1000.58	9.11	KLLEEIEK		A0A060XCC4_ONCMY	Uncharacterized protein OS=Oncorhynchus mykiss GN=GSONMT00061827001 PE=4 SV=1	785208	995612	967192	290990	121673	246845	559851	595591	340553
18.56_1360.7830n	2	2	#1330,#804	2,2	18.5603	1360.78	9.55	GKVPVQAICDFK	[9] Carbamidomethyl (C)	A0A060XCC4_ONCMY	Uncharacterized protein OS=Oncorhynchus mykiss GN=GSONMT00061827001 PE=4 SV=1	517928	682078	247950	3.10052e+06	2.87424e+06	1.91174e+06	267735	6.93233e+06	201965
13.27_966.4487n	0	1	#1521	2	13.266	966.449	10.75	AEDEGYQR		A0A060XCC4_ONCMY	Uncharacterized protein OS=Oncorhynchus mykiss GN=GSONMT00061827001 PE=4 SV=1	43109.7	43109.7	43109.7	3576.39	11576.8	11576.8	40946.2	20634.2	29.0634
21.71_932.4469n	0	1	#3225	2	21.7103	932.447	16.34	EEAEQEAK		A0A060XCC4_ONCMY	Uncharacterized protein OS=Oncorhynchus mykiss GN=GSONMT00061827001 PE=4 SV=1	493957	493957	493957	492786	182843	182843	8819.42	76666	372184
21.59_932.4448n	0	1	#2568	2	21.5908	932.445	16	EEAEQEAK		A0A060XCC4_ONCMY	Uncharacterized protein OS=Oncorhynchus mykiss GN=GSONMT00061827001 PE=4 SV=1	605506	489112	750080	691322	257155	74488.4	732557	178094	606665
17.14_1044.5638n	0	1	#61	2	17.1352	1044.56	10	AEQEAQELK		A0A060XCC4_ONCMY	Uncharacterized protein OS=Oncorhynchus mykiss GN=GSONMT00061827001 PE=4 SV=1	3.65088e+07	4.12606e+07	4.83603e+07	3.33638e+07	1.28752e+06	1.56525e+07	3.01623e+06	390298	1.79049e+06
18.06_1387.7274n	0	1	#391	2	18.0637	1387.73	7.65	HNIQQELHELK		A0A060XCC4_ONCMY	Uncharacterized protein OS=Oncorhynchus mykiss GN=GSONMT00061827001 PE=4 SV=1	7.26987e+06	1.02688e+07	6.98083e+06	9.12179e+06	504732	7.4033e+06	1.03598e+06	167185	418364
10.69_1387.7353n	0	1	#3741	2	10.6881	1387.74	6.89	HNIQQELHELK		A0A060XCC4_ONCMY	Uncharacterized protein OS=Oncorhynchus mykiss GN=GSONMT00061827001 PE=4 SV=1	107067	10809	412.956		3.49849e+06	303.922	39.8524	2.48986e+06	165.006
18.53_1032.5159n	0	1	#1110	2	18.5279	1032.52	14.06	TLSNPTADSK		A0A060XCC4_ONCMY	Uncharacterized protein OS=Oncorhynchus mykiss GN=GSONMT00061827001 PE=4 SV=1	1.73082e+06	2.24187e+06	2.41918e+06	1.96957e+06	476867	1.69537e+06	727650	66270.4	389714
16.32_1246.6609n	0	1	#1369	2	16.315	1246.66	9	KLQATIDAFLK		A0A060XCC4_ONCMY	Uncharacterized protein OS=Oncorhynchus mykiss GN=GSONMT00061827001 PE=4 SV=1	135611	181281	227317	161463	984128	510473	1.70395e+06	46755.7	530689
21.20_1287.6913n	0	1	#4512	2	21.1968	1287.69	15.75	NSVGGVLTSAKQK		A0A060XCC4_ONCMY	Uncharacterized protein OS=Oncorhynchus mykiss GN=GSONMT00061827001 PE=4 SV=1	395949	715979	338609	1.30026e+06	377302	222333	278671		249350
12.77_820.4582n	0	1	#5915	2	12.7668	820.458	15.64	LLSMADR	[4] Oxidation (M)	A0A060XCC4_ONCMY	Uncharacterized protein OS=Oncorhynchus mykiss GN=GSONMT00061827001 PE=4 SV=1	242.886	2827.68	415.071		71835.5	35668.2		224640	106204
21.56_1287.6992n	0	1	#1866	2	21.558	1287.7	8.75	NSVGGVLTSAKQK		A0A060XCC4_ONCMY	Uncharacterized protein OS=Oncorhynchus mykiss GN=GSONMT00061827001 PE=4 SV=1	430079	943324	633435	1.4101e+06	1.99794e+06	1.31525e+06	334847	337674	214596
20.97_1118.5860n	0	1	#2091	2	20.9653	1118.59	13.79	MQAEEAERR		A0A060XCC4_ONCMY	Uncharacterized protein OS=Oncorhynchus mykiss GN=GSONMT00061827001 PE=4 SV=1	450419	939858	656552	475023	696554	199957	481297	200061	598371
21.85_2074.0473n	0	1	#2764	3	21.8515	2074.05	6.35	TGTVTIEQIITILVTMVDK		A0A060XCC4_ONCMY	Uncharacterized protein OS=Oncorhynchus mykiss GN=GSONMT00061827001 PE=4 SV=1	111057	247287	342137	5.29987e+06	3.59262e+06	2.2391e+06	258646	103550	266616
18.31_1103.5945n	0	1	#2989	2	18.3088	1103.59	12.04	EEAEKELEK		A0A060XCC4_ONCMY	Uncharacterized protein OS=Oncorhynchus mykiss GN=GSONMT00061827001 PE=4 SV=1	143712	192969	202656	60389	77616.4	45704.6	114804	327925	266835
20.75_1044.5640n	0	1	#55	2	20.7536	1044.56	13.73	AEQEAQELK		A0A060XCC4_ONCMY	Uncharacterized protein OS=Oncorhynchus mykiss GN=GSONMT00061827001 PE=4 SV=1	2.6075e+07	3.71041e+07	4.9665e+07	1.0823e+07	3.64849e+07	3.32465e+06	1.05794e+06	6.52303e+06	2.52087e+06
17.66_1230.6264n	0	1	#421	2	17.6622	1230.63	11.66	VVEEEICILK	[7] Carbamidomethyl (C)	A0A060XCC4_ONCMY	Uncharacterized protein OS=Oncorhynchus mykiss GN=GSONMT00061827001 PE=4 SV=1	1.93255e+06	1.40451e+06	31030.5	6347.85	564380	3.33585e+06	68110.3	1.14587e+07	615140
19.88_894.4133n	0	1	#616	2	19.8795	894.413	9.01	KMQETMK		A0A060XCC4_ONCMY	Uncharacterized protein OS=Oncorhynchus mykiss GN=GSONMT00061827001 PE=4 SV=1	2.21943e+06	3.31105e+06	4.51466e+06	554447	519239	939167	205554	760454	920758
20.06_1118.5680n	0	1	#1220	2	20.0565	1118.57	13.79	MQAEEAERR		A0A060XCC4_ONCMY	Uncharacterized protein OS=Oncorhynchus mykiss GN=GSONMT00061827001 PE=4 SV=1	1.18652e+06	1.65447e+06	1.89554e+06	393101	285382	605193	195416	4.39362e+06	268399
18.51_820.4511n	0	1	#1308	2	18.5138	820.451	13.55	LLEQYR		A0A060XCC4_ONCMY	Uncharacterized protein OS=Oncorhynchus mykiss GN=GSONMT00061827001 PE=4 SV=1	235718	318397	212255	923736	455867	887310	179101	489012	957525
21.67_1066.5598n	0	1	#1383	2	21.674	1066.56	7.7	MSVFQAIQK	[1] Oxidation (M)	A0A060XCC4_ONCMY	Uncharacterized protein OS=Oncorhynchus mykiss GN=GSONMT00061827001 PE=4 SV=1	101575	351698	288000	135843	515286	175445	95446.9	68956.7	231556
18.02_1027.5556n	0	1	#1707	2	18.0201	1027.56	9.97	AQDVLVKQK		A0A060XCC4_ONCMY	Uncharacterized protein OS=Oncorhynchus mykiss GN=GSONMT00061827001 PE=4 SV=1	573340	393794	192521	691543	67300.6	631329	1.42053e+06	879399	479596
15.47_898.5594n	0	1	#1738	2	15.4742	898.559	14.51	WKVQNPK		A0A060XCC4_ONCMY	Uncharacterized protein OS=Oncorhynchus mykiss GN=GSONMT00061827001 PE=4 SV=1		167.246	527.564		56.9736	529195	1.57156		3.49467e+06
18.66_1000.5724n	0	1	#2417	2	18.6608	1000.57	7.81	KLLEEIEK		A0A060XCC4_ONCMY	Uncharacterized protein OS=Oncorhynchus mykiss GN=GSONMT00061827001 PE=4 SV=1	105095	60251.5	78444.5	7605.96	48341	58211.2	39826	427486	276062
24.18_1287.6983n	0	1	#2496	2	24.1772	1287.7	14.81	NSVGGVLTSAKQK		A0A060XCC4_ONCMY	Uncharacterized protein OS=Oncorhynchus mykiss GN=GSONMT00061827001 PE=4 SV=1	712395	1.4811e+06	920648	320613	3.1889e+06	202455	211676	537956	202006
19.39_1044.5635n	0	1	#152	2	19.3928	1044.56	2.3	VSVTEAMHR	[7] Oxidation (M)	A0A060XCC4_ONCMY	Uncharacterized protein OS=Oncorhynchus mykiss GN=GSONMT00061827001 PE=4 SV=1	1.94368e+06	5.67701e+07	2.27227e+06	5.33073e+06	4.18071e+06	6.39452e+06	7.58576e+06	7.70993e+06	4.66981e+06
14.29_1230.6242n	0	1	#184	2	14.2933	1230.62	13.47	VVEEEICILK	[7] Carbamidomethyl (C)	A0A060XCC4_ONCMY	Uncharacterized protein OS=Oncorhynchus mykiss GN=GSONMT00061827001 PE=4 SV=1	4.16642e+06	1384.83	8.35245e+06	1.41017e+06	1.44593e+06	1.00358e+06	63.9703	77.786	54476.4
19.11_1118.5705n	0	1	#552	2	19.1099	1118.57	18.76	MQAEEAERR		A0A060XCC4_ONCMY	Uncharacterized protein OS=Oncorhynchus mykiss GN=GSONMT00061827001 PE=4 SV=1	3.72682e+06	3.12502e+06	1.60348e+06	2.20394e+06	1.91232e+06	2.03282e+06	4.17438e+06	1.84244e+07	8.73305e+06
18.16_820.4454n	0	1	#1290	2	18.163	820.445	10.85	LLSMADR	[4] Oxidation (M)	A0A060XCC4_ONCMY	Uncharacterized protein OS=Oncorhynchus mykiss GN=GSONMT00061827001 PE=4 SV=1	656939	810295	898160	521645	1.51268e+06	1.29193e+06	141639	577771	277382
22.63_1445.7695n	0	1	#1779	2	22.6311	1445.77	6.06	ENISVLVGRFQGK		A0A060XCC4_ONCMY	Uncharacterized protein OS=Oncorhynchus mykiss GN=GSONMT00061827001 PE=4 SV=1	25103.1	4.29978e+06	51590.1	300414	330622	56441.2	281900	101503	904147
22.11_1091.5553n	0	1	#1872	2	22.107	1091.56	21.35	EMAEKELDK		A0A060XCC4_ONCMY	Uncharacterized protein OS=Oncorhynchus mykiss GN=GSONMT00061827001 PE=4 SV=1	39235.5	1.25577e+06	49035.9	158651	83328.8	25779.3	329419	338271	113513
14.41_1287.6499n	0	1	#2019	2	14.4055	1287.65	14.91	NSVGGVLTSAKQK		A0A060XCC4_ONCMY	Uncharacterized protein OS=Oncorhynchus mykiss GN=GSONMT00061827001 PE=4 SV=1	672762	2909.35	752682	18046	14579.1	14594.3	47.8196		14012.7
17.16_1287.6942n	0	1	#246	2	17.1565	1287.69	10.37	NSVGGVLTSAKQK		A0A060XCC4_ONCMY	Uncharacterized protein OS=Oncorhynchus mykiss GN=GSONMT00061827001 PE=4 SV=1	477195	1.34e+06	688559	1.65655e+07	1.46666e+07	8.41188e+06	8.65505e+06	2.60848e+06	336451
23.03_1118.5731n	0	1	#251	2	23.0297	1118.57	19.41	MQAEEAERR		A0A060XCC4_ONCMY	Uncharacterized protein OS=Oncorhynchus mykiss GN=GSONMT00061827001 PE=4 SV=1	1.94544e+06	3.17456e+06	4.67326e+06	131083	305288	248766	2.3215e+06	495727	392228
16.00_1118.5771n	0	2	#2663,#1149	2,2	15.9984	1118.58	17.49	MQAEEAERR		A0A060XCC4_ONCMY	Uncharacterized protein OS=Oncorhynchus mykiss GN=GSONMT00061827001 PE=4 SV=1	673765	3.40565e+06	1.03628e+06	2.58115e+06	3.75844e+06	5.45262e+06	1.85668e+06	856171	4.99125e+06
24.10_1369.7181n	0	1	#576	3	24.095	1369.72	6.91	KGWLYYEAGQR		A0A060XCC4_ONCMY	Uncharacterized protein OS=Oncorhynchus mykiss GN=GSONMT00061827001 PE=4 SV=1	724102	917693	1.07384e+06	35708.2	60140.4	42334.5	524362	171351	21670.9
19.53_1072.5610n	0	1	#1047	2	19.5322	1072.56	7.78	TVYRLHER		A0A060XCC4_ONCMY	Uncharacterized protein OS=Oncorhynchus mykiss GN=GSONMT00061827001 PE=4 SV=1	334196	1.02631e+06	858020	909765	653355	464999	612084	254713	45355.4
16.79_1230.6218n	0	1	#561	2	16.787	1230.62	10.32	QVMVAEEVAQK		A0A060XCC4_ONCMY	Uncharacterized protein OS=Oncorhynchus mykiss GN=GSONMT00061827001 PE=4 SV=1	177574	657434	1.31109e+06	2.47893e+06	131062	2.70332e+06		1.53386e+06	668700
17.53_1287.6510n	0	1	#636	2	17.532	1287.65	15.44	NSVGGVLTSAKQK		A0A060XCC4_ONCMY	Uncharacterized protein OS=Oncorhynchus mykiss GN=GSONMT00061827001 PE=4 SV=1	229959	931909	858406	1.28829e+06	14276.7	1.98419e+06	7375.61	3.24967e+06	616956
23.12_1287.6997n	0	1	#899	2	23.119	1287.7	15.46	NSVGGVLTSAKQK		A0A060XCC4_ONCMY	Uncharacterized protein OS=Oncorhynchus mykiss GN=GSONMT00061827001 PE=4 SV=1	325985	1.12967e+06	891454	792767	1.03588e+07	1.96707e+06	573447	300559	436190
21.96_1188.6530n	0	1	#1826	2	21.9604	1188.65	6.85	NLSEQEIQTK		A0A060XCC4_ONCMY	Uncharacterized protein OS=Oncorhynchus mykiss GN=GSONMT00061827001 PE=4 SV=1	49688.4	321030	99010.7	937571	957088	1.77599e+06	642176	168151	722498
17.37_1044.5642n	0	1	#100	2	17.3747	1044.56	12.13	AEQEAQELK		A0A060XCC4_ONCMY	Uncharacterized protein OS=Oncorhynchus mykiss GN=GSONMT00061827001 PE=4 SV=1	3.03269e+07	3.60944e+07	3.43561e+07	6.83894e+06	5.75408e+06	3.75533e+06	536957	2.06679e+07	429202
14.11_1044.5667n	0	1	#292	2	14.1055	1044.57	5.6	AEQEAQELK		A0A060XCC4_ONCMY	Uncharacterized protein OS=Oncorhynchus mykiss GN=GSONMT00061827001 PE=4 SV=1	142366	161209		1.09654e+07	4.09913e+06	847904		69.2615	116544
19.72_1118.5785n	0	1	#966	2	19.7217	1118.58	17.3	MQAEEAERR		A0A060XCC4_ONCMY	Uncharacterized protein OS=Oncorhynchus mykiss GN=GSONMT00061827001 PE=4 SV=1	2.4099e+06	3.12778e+06	2.38716e+06	1.30489e+06	1.85335e+06	578813		1.27323e+06	940370
21.91_1287.7021n	0	1	#2039	2	21.9099	1287.7	17.07	NSVGGVLTSAKQK		A0A060XCC4_ONCMY	Uncharacterized protein OS=Oncorhynchus mykiss GN=GSONMT00061827001 PE=4 SV=1	40134.5	23289.4	997368	354402	76565.4	157713		472005	6778.36
13.25_1075.5223n	0	1	#2354	2	13.2528	1075.52	13.51	VTQLSDAQSK		A0A060XCC4_ONCMY	Uncharacterized protein OS=Oncorhynchus mykiss GN=GSONMT00061827001 PE=4 SV=1	172362	118338	95.6317	41579.8	223118	209515			23383.9
16.07_1352.7836n	0	1	#8994	2	16.0668	1352.78	1.31	ENLTYLQLMGR	[9] Oxidation (M)	A0A060XCC4_ONCMY	Uncharacterized protein OS=Oncorhynchus mykiss GN=GSONMT00061827001 PE=4 SV=1	17249.4	13123.8	89.73	414703	8121.17	11349.9		39166.5
19.07_990.4493n	0	1	#337	2	19.0694	990.449	16.25	QQADAEMAK		A0A060XCC4_ONCMY	Uncharacterized protein OS=Oncorhynchus mykiss GN=GSONMT00061827001 PE=4 SV=1	1.75262e+06	1.97969e+06	2.28441e+07	458287	644466	1.3471e+06	1.29613e+06	370313	171483
18.19_1000.5793n	0	2	#401,#473	2,2	18.1929	1000.58	5.09	KLLEEIEK		A0A060XCC4_ONCMY	Uncharacterized protein OS=Oncorhynchus mykiss GN=GSONMT00061827001 PE=4 SV=1	4.81767e+06	4.27963e+06	3.88449e+06	3.98007e+06	2.29665e+06	3.90269e+06	2.00169e+06	977595	1.82644e+06
18.81_1171.6455n	0	1	#855	2	18.8133	1171.65	7.57	ETEKQIILAK		A0A060XCC4_ONCMY	Uncharacterized protein OS=Oncorhynchus mykiss GN=GSONMT00061827001 PE=4 SV=1	660988	963355	346920	1.31527e+06	253741	1.61283e+06	751209	688981	97067.2
17.75_1260.6041n	0	1	#964	2	17.7505	1260.6	4.63	NRMLSVDEAVK		A0A060XCC4_ONCMY	Uncharacterized protein OS=Oncorhynchus mykiss GN=GSONMT00061827001 PE=4 SV=1	1.47289e+06	817077	1.04605e+07	1.00821e+06	2.60145e+06	1.2615e+06	319333	673596	159457
20.20_1103.6048n	0	3	#1587,#2196,#2206	2,2,2	20.2028	1103.6	14.61	IINKDLFNK		A0A060XCC4_ONCMY	Uncharacterized protein OS=Oncorhynchus mykiss GN=GSONMT00061827001 PE=4 SV=1	279944	404339	1.6083e+06	304696	772789	453988	1.25017e+06	268673	957153
20.18_1103.6008n	0	2	#1375,#2745	2,2	20.178	1103.6	14.61	IINKDLFNK		A0A060XCC4_ONCMY	Uncharacterized protein OS=Oncorhynchus mykiss GN=GSONMT00061827001 PE=4 SV=1	642250	564045	445151	619279	258989	468142	621731	457419	262232
15.79_982.5631n	0	2	#1791,#1915	2,2	15.7942	982.563	4.62	ITIYQAMK	[7] Oxidation (M)	A0A060XCC4_ONCMY	Uncharacterized protein OS=Oncorhynchus mykiss GN=GSONMT00061827001 PE=4 SV=1	162352	244122	2.30151e+06	9261.27	159163	88219.7	355.146	20969	901296
17.46_1044.5637n	0	1	#124	2	17.4553	1044.56	12.57	AEQEAQELK		A0A060XCC4_ONCMY	Uncharacterized protein OS=Oncorhynchus mykiss GN=GSONMT00061827001 PE=4 SV=1	4.53308e+07	4.53308e+07	3.29613e+07	3.45167e+06	2.91676e+07	5.13266e+07	1.09738e+06	1.64716e+07	1.39097e+06
21.73_1044.5686n	0	1	#194	2	21.7261	1044.57	15.33	AEQEAQELK		A0A060XCC4_ONCMY	Uncharacterized protein OS=Oncorhynchus mykiss GN=GSONMT00061827001 PE=4 SV=1	676937	676937	1.44714e+06	655238	1.58534e+06	1.9533e+06	2.59352e+06	930941	2.04534e+06
17.82_990.4455n	0	1	#222	2	17.818	990.446	9.95	QQADAEMAK		A0A060XCC4_ONCMY	Uncharacterized protein OS=Oncorhynchus mykiss GN=GSONMT00061827001 PE=4 SV=1	3.80317e+07	3.80317e+07	3.74336e+06	242586	544069	812794	386872	3.41036e+06	274917
17.24_860.4463n	0	1	#370	2	17.2437	860.446	9.71	DEVSNAVK		A0A060XCC4_ONCMY	Uncharacterized protein OS=Oncorhynchus mykiss GN=GSONMT00061827001 PE=4 SV=1	1.47719e+07	1.47719e+07	1.15466e+07	311555	339425	944468	1.21228e+06	1.84402e+06	24792.8
19.31_1000.5482n	0	1	#1115	2	19.3116	1000.55	5.09	KLLEEIEK		A0A060XCC4_ONCMY	Uncharacterized protein OS=Oncorhynchus mykiss GN=GSONMT00061827001 PE=4 SV=1	1.02772e+06	1.02772e+06	6.47758e+06	777475	998208	1.14559e+06	1.47354e+06	1.43468e+06	1.25628e+06
15.87_815.4562n	0	1	#600	2	15.8679	815.456	16.75	ALDELQK		A0A060XCC4_ONCMY	Uncharacterized protein OS=Oncorhynchus mykiss GN=GSONMT00061827001 PE=4 SV=1	679831	560400	3265.7	75383.8	156344	2.5418e+06	158.508	172696	201.641
16.66_1163.5545n	0	1	#637	2	16.6614	1163.55	9.82	NLSLFQAMLK		A0A060XCC4_ONCMY	Uncharacterized protein OS=Oncorhynchus mykiss GN=GSONMT00061827001 PE=4 SV=1	970094	1.73378e+06	1879.49	369846	570682	6.08989e+06	28627.3	1.03591e+06
16.66_1273.6285n	0	1	#759	2	16.6614	1273.63	7.08	ALMAPLASPLMK	[3] Oxidation (M)|[11] Oxidation (M)	A0A060XCC4_ONCMY	Uncharacterized protein OS=Oncorhynchus mykiss GN=GSONMT00061827001 PE=4 SV=1	3516.43	1.05441e+06	1636.69	90160.3	110604	5.16589e+06	18.0645	1.94123e+06
19.35_1179.6204n	0	1	#801	2	19.3453	1179.62	6.75	IAGQPHDDSLK		A0A060XCC4_ONCMY	Uncharacterized protein OS=Oncorhynchus mykiss GN=GSONMT00061827001 PE=4 SV=1	3.09125e+06	3.1709e+06	3.54582e+06	1.61192e+06	1.97833e+06	2.66097e+06	700005	7.27263e+06	194823
14.16_872.5026n	0	1	#233	2	14.1573	872.503	25.06	LLEEIEK		A0A060XCC4_ONCMY	Uncharacterized protein OS=Oncorhynchus mykiss GN=GSONMT00061827001 PE=4 SV=1	1.93317e+06	323136	0.143708	20.5066	583741	3.52546e+06	3.87694	3.41333e+06	5339.38
12.90_800.4795n	0	1	#793	2	12.8954	800.479	30.8	LAQQTLK		A0A060XCC4_ONCMY	Uncharacterized protein OS=Oncorhynchus mykiss GN=GSONMT00061827001 PE=4 SV=1	126285	11938.2	904.141		1727.44	114996	9.71344	7.5988e+06	5490.8
17.25_860.4502n	0	1	#506	2	17.2508	860.45	12.85	DEVSNAVK		A0A060XCC4_ONCMY	Uncharacterized protein OS=Oncorhynchus mykiss GN=GSONMT00061827001 PE=4 SV=1	2.93235e+06	5.39882e+06	1.95205e+06	117942	265849	483096	14.4551	221591	117496
19.21_1734.8682n	0	1	#666	2	19.2116	1734.87	3.86	QYTQGHLTMKMIIR	[9] Oxidation (M)	A0A060XCC4_ONCMY	Uncharacterized protein OS=Oncorhynchus mykiss GN=GSONMT00061827001 PE=4 SV=1	1.99293e+06	2.90004e+06	2.24959e+06	1.07135e+06	1.77021e+06	1.15802e+06	590878	75933.3	1.12559e+06
14.72_815.4458n	0	1	#1472	2	14.7234	815.446	21.09	ALDELQK		A0A060XCC4_ONCMY	Uncharacterized protein OS=Oncorhynchus mykiss GN=GSONMT00061827001 PE=4 SV=1	8920.48	43110.3	17.9922		8192.61	17728.7		6938.83	1512.04
15.95_982.5708n	0	1	#1723	2	15.954	982.571	14.47	ITIYQAMK	[7] Oxidation (M)	A0A060XCC4_ONCMY	Uncharacterized protein OS=Oncorhynchus mykiss GN=GSONMT00061827001 PE=4 SV=1	155346	131924	14524.3	3418.16	30028.1	62281.5		13086
19.30_2362.2045n	0	1	#3207	3	19.2987	2362.2	5.05	VFFDPNMWENASYVQLMKK	[7] Oxidation (M)	A0A060XCC4_ONCMY	Uncharacterized protein OS=Oncorhynchus mykiss GN=GSONMT00061827001 PE=4 SV=1	5517.03	2651.42	94219.9	10840.5	1.18175e+06	14132.4	1.0323e+06	20930.2	53392.2
16.81_1044.5650n	0	1	#78	2	16.805	1044.57	5	AEQEAQELK		A0A060XCC4_ONCMY	Uncharacterized protein OS=Oncorhynchus mykiss GN=GSONMT00061827001 PE=4 SV=1	1.98153e+07	1.79187e+07	3.07944e+06	3.5806e+06	8.22123e+06	2.15956e+07	2762.72	76080.9	358066
16.78_1272.6024n	0	1	#429	2	16.776	1272.6	12.74	QIAESELAEQR		A0A060XCC4_ONCMY	Uncharacterized protein OS=Oncorhynchus mykiss GN=GSONMT00061827001 PE=4 SV=1	1.06411e+07	1.04523e+07	224889	1.16462e+06	295162	458100	18.22	511487	50.0619
19.52_1360.7130n	0	1	#505	2	19.5237	1360.71	14.39	QKVQVQDELFK		A0A060XCC4_ONCMY	Uncharacterized protein OS=Oncorhynchus mykiss GN=GSONMT00061827001 PE=4 SV=1	1.15933e+06	963551	582515	899686	1.12119e+07	7.64755e+06	2.34513e+06	4.91166e+06	3.37134e+06
18.36_888.5643n	0	1	#1044	2	18.3638	888.564	13.94	TGKITIEK		A0A060XCC4_ONCMY	Uncharacterized protein OS=Oncorhynchus mykiss GN=GSONMT00061827001 PE=4 SV=1	211050	85949.4	1.1503e+06	19060.8	53913.9	138477		314013	372.823
14.52_985.5157n	0	1	#1098	2	14.5234	985.516	8.96	ENISVLVGR		A0A060XCC4_ONCMY	Uncharacterized protein OS=Oncorhynchus mykiss GN=GSONMT00061827001 PE=4 SV=1	381564	356413	11629.6	78957.2	83.8571	13852.3		17159.1	11.1818
15.49_990.4495n	0	1	#1315	2	15.4918	990.449	7.19	QQADAEMAK		A0A060XCC4_ONCMY	Uncharacterized protein OS=Oncorhynchus mykiss GN=GSONMT00061827001 PE=4 SV=1	54460.1	55696.1	22834.4	30583.3	22436.9	17563.6		67.23
14.70_800.4770n	0	1	#1725	2	14.6978	800.477	14.4	LAQQTLK		A0A060XCC4_ONCMY	Uncharacterized protein OS=Oncorhynchus mykiss GN=GSONMT00061827001 PE=4 SV=1	70494.4	122815	6419.54	30838.4	3056.74	32245		57801.9
10.42_1032.5183n	0	1	#7130	2	10.4169	1032.52	7.56	TLSNPTADSK		A0A060XCC4_ONCMY	Uncharacterized protein OS=Oncorhynchus mykiss GN=GSONMT00061827001 PE=4 SV=1	17.0384	327.009		120956				34051.9
19.56_990.4473n	0	1	#810	2	19.5588	990.447	4.31	QQADAEMAK		A0A060XCC4_ONCMY	Uncharacterized protein OS=Oncorhynchus mykiss GN=GSONMT00061827001 PE=4 SV=1	9.06584e+06	1.19237e+07	2.71395e+06	962292	2.16072e+06	2.10361e+06	2.22948e+06	1.02049e+07	2.243e+06
32.68_990.4523n	0	1	#2626	2	32.6754	990.452	16.25	QQADAEMAK		A0A060XCC4_ONCMY	Uncharacterized protein OS=Oncorhynchus mykiss GN=GSONMT00061827001 PE=4 SV=1	47399.9	69373	18907.5	1179.12	7068.86	7446.24	1371.77
19.15_976.4574n	0	1	#964	2	19.1464	976.457	7.06	LLSMADRR	[4] Oxidation (M)	A0A060XCC4_ONCMY	Uncharacterized protein OS=Oncorhynchus mykiss GN=GSONMT00061827001 PE=4 SV=1	1.23044e+06	8.78711e+06	2.56118e+06	246686	509133	363671	905268	1.00065e+07	841134
26.25_1171.6464n	0	2	#3260,#934	2,2	26.2511	1171.65	7.57	ETEKQIILAK		A0A060XCC4_ONCMY	Uncharacterized protein OS=Oncorhynchus mykiss GN=GSONMT00061827001 PE=4 SV=1	134020	384407	683001	974770	104526	679965	423833	25565.3	25598.7
19.68_1258.6633n	0	1	#3394	2	19.6792	1258.66	9.22	DELLTVDEAVR		A0A060XCC4_ONCMY	Uncharacterized protein OS=Oncorhynchus mykiss GN=GSONMT00061827001 PE=4 SV=1	1.80418e+06	1.5257e+06	1.81219e+06	1.32281e+06	1.85094e+06	1.04258e+06	2.26868e+06	1.44723e+06	995123
14.09_860.4500n	0	1	#18	2	14.0892	860.45	15.52	DEVSNAVK		A0A060XCC4_ONCMY	Uncharacterized protein OS=Oncorhynchus mykiss GN=GSONMT00061827001 PE=4 SV=1	1.21818e+07	1.0053e+07	1.71975e+07	1.0517e+06	438634	1.38362e+06	2.96948e+06	611837	1.00414e+06
14.59_1044.5648n	0	1	#74	2	14.5942	1044.56	14.34	AEQEAQELK		A0A060XCC4_ONCMY	Uncharacterized protein OS=Oncorhynchus mykiss GN=GSONMT00061827001 PE=4 SV=1	2.06445e+06	2.00643e+06	1.41856e+06	1.76831e+06	1.29087e+07	9.79012e+06	126882	1.42644e+07	14.1543
19.62_1734.8747n	0	1	#90	2	19.6175	1734.87	2.18	QYTQGHLTMKMIIR	[9] Oxidation (M)	A0A060XCC4_ONCMY	Uncharacterized protein OS=Oncorhynchus mykiss GN=GSONMT00061827001 PE=4 SV=1	3.90752e+06	4.33076e+06	2.08985e+07	665094	556577	878495	121340	4602.65	148842
19.29_1157.5770n	0	1	#204	2	19.2946	1157.58	19.11	QLAEEATKLR		A0A060XCC4_ONCMY	Uncharacterized protein OS=Oncorhynchus mykiss GN=GSONMT00061827001 PE=4 SV=1	7.0771e+06	2.39326e+06	5.53086e+07	1.06475e+06	1.18197e+06	2.46494e+06	1.33338e+06	343011	1.89161e+06
13.88_872.4874n	0	1	#572	2	13.8764	872.487	19.12	LLEEIEK		A0A060XCC4_ONCMY	Uncharacterized protein OS=Oncorhynchus mykiss GN=GSONMT00061827001 PE=4 SV=1	139899	209309	1083.58	1949.56	3714.22	82852.9	38500.6	108798	156.148
17.43_925.3986n	0	1	#1206	2	17.4264	925.399	10.62	ETMSTTEK		A0A060XCC4_ONCMY	Uncharacterized protein OS=Oncorhynchus mykiss GN=GSONMT00061827001 PE=4 SV=1	777726	94604.7	5.85322e+06	47694.5	10570.9	215460	213019	69089.4	47980.3
18.72_1278.6848n	0	1	#4475	2	18.7204	1278.68	6.39	SPVTANSLFESK		A0A060XCC4_ONCMY	Uncharacterized protein OS=Oncorhynchus mykiss GN=GSONMT00061827001 PE=4 SV=1	36762.2	34202.1	327252	20331.6	22015.8	8181.9	23460.6	18018	69837
17.42_1179.5921n	0	1	#108	2	17.42	1179.59	15.57	IAGQPHDDSLK		A0A060XCC4_ONCMY	Uncharacterized protein OS=Oncorhynchus mykiss GN=GSONMT00061827001 PE=4 SV=1	4.04937e+07	4.46932e+06	4.90242e+06	8.83635e+06	7.06017e+06	2.28404e+07	8.09217e+06	4.09578e+06	2.51106e+06
19.10_988.5736n	0	1	#406	2	19.0987	988.574	20.92	QMEITVLR		A0A060XCC4_ONCMY	Uncharacterized protein OS=Oncorhynchus mykiss GN=GSONMT00061827001 PE=4 SV=1	36205.1	815037	213075	536313	600959	1.42583e+06	3.12148e+07	392929	325271
20.11_1734.8740n	0	1	#676	2	20.105	1734.87	3.97	QYTQGHLTMKMIIR	[9] Oxidation (M)	A0A060XCC4_ONCMY	Uncharacterized protein OS=Oncorhynchus mykiss GN=GSONMT00061827001 PE=4 SV=1	753268	9.33063e+06	6.10921e+06	7.48604e+06	5.48707e+06	1.70933e+07	2.83695e+06	1.26488e+06	1.02026e+06
29.02_1000.5475n	0	1	#1288	2	29.0228	1000.55	8.13	KLLEEIEK		A0A060XCC4_ONCMY	Uncharacterized protein OS=Oncorhynchus mykiss GN=GSONMT00061827001 PE=4 SV=1	6785.81					67.1117	4408.35	64.4022
30.40_872.4862n	0	1	#3094	2	30.4035	872.486	7.18	KLAEDAAR		A0A060XCC4_ONCMY	Uncharacterized protein OS=Oncorhynchus mykiss GN=GSONMT00061827001 PE=4 SV=1	71725.9	7352.99		12333.7	220256	7340.97	11461	1780.84	7503.83
24.66_2111.0710n	0	2	#5799,#4269	2,3	24.657	2111.07	9.63	MEEEIHIIRIQLETTIK	[1] Oxidation (M)	A0A060XCC4_ONCMY	Uncharacterized protein OS=Oncorhynchus mykiss GN=GSONMT00061827001 PE=4 SV=1	28742.5		2006.65	515191	15392.6	7634.49	3377.24	6720.63	32908.7
24.42_1179.5831n	0	1	#9821	2	24.4193	1179.58	6.08	KLYEDLNTGK		A0A060XCC4_ONCMY	Uncharacterized protein OS=Oncorhynchus mykiss GN=GSONMT00061827001 PE=4 SV=1	7115.53	3296.16	6279.17	4832.93	4398.59	3624.09	6609.31	1126.37	1582.66
14.47_1044.5654n	0	1	#66	2	14.4651	1044.57	12.94	AEQEAQELK		A0A060XCC4_ONCMY	Uncharacterized protein OS=Oncorhynchus mykiss GN=GSONMT00061827001 PE=4 SV=1	9.99201e+06	12.8749	12.1238	1.17502e+06	1.46602e+06	1.00704e+07	3.88504e+06
20.31_1044.5656n	0	1	#175	2	20.3147	1044.57	11.49	AEQEAQELK		A0A060XCC4_ONCMY	Uncharacterized protein OS=Oncorhynchus mykiss GN=GSONMT00061827001 PE=4 SV=1	3.68297e+06	1.90332e+07	5.23911e+07	4.85631e+06	3.87018e+06	5.60103e+06	1.75091e+06	1.14806e+06	3.95067e+06
13.84_872.4985n	0	1	#93	2	13.844	872.499	25.34	LLEEIEK		A0A060XCC4_ONCMY	Uncharacterized protein OS=Oncorhynchus mykiss GN=GSONMT00061827001 PE=4 SV=1	1.51845e+07			7417.31	85321.2	290814	776379
17.79_1387.7290n	0	1	#416	2	17.7886	1387.73	13.84	KPKEISDMDAVR		A0A060XCC4_ONCMY	Uncharacterized protein OS=Oncorhynchus mykiss GN=GSONMT00061827001 PE=4 SV=1	2.66752e+07	4.01299e+06	1.3698e+07	6.00634e+06	4.91243e+06	1.18892e+07	804204	9.87249e+06	6.16668e+06
18.96_925.3997n	0	1	#871	2	18.9627	925.4	8.42	ETMSTTEK		A0A060XCC4_ONCMY	Uncharacterized protein OS=Oncorhynchus mykiss GN=GSONMT00061827001 PE=4 SV=1	39048	9.04091e+06	6724.85	41214.4	50365.1	20927.7	39280.6	24781.5	32394.9
22.91_1734.8681n	0	1	#925	2	22.9116	1734.87	4.63	QYTQGHLTMKMIIR	[9] Oxidation (M)	A0A060XCC4_ONCMY	Uncharacterized protein OS=Oncorhynchus mykiss GN=GSONMT00061827001 PE=4 SV=1	4.35425e+06	3.32222e+07	4.12208e+06	320807	239518	126828	1.03212e+06	176760	356910
20.47_800.4799n	0	1	#1118	2	20.4736	800.48	17.71	LAQQTLK		A0A060XCC4_ONCMY	Uncharacterized protein OS=Oncorhynchus mykiss GN=GSONMT00061827001 PE=4 SV=1	636381	188252	6.50192e+06	313243	313023	103728	327463	31261.5	634508
17.04_800.4669n	0	1	#1330	2	17.0427	800.467	16.83	LAQQTLK		A0A060XCC4_ONCMY	Uncharacterized protein OS=Oncorhynchus mykiss GN=GSONMT00061827001 PE=4 SV=1	365768	230.964	637838	20599	11691.6	120006	920566	12943.2	209033
17.79_1182.5020n	0	1	#1883	2	17.7886	1182.5	14.03	SGLVGPEMHEK		A0A060XCC4_ONCMY	Uncharacterized protein OS=Oncorhynchus mykiss GN=GSONMT00061827001 PE=4 SV=1	134811	37608.8	84728.8	854566	266376	341457	8075.39	400386	2.68931e+06
19.83_1277.6607n	0	2	#2463,#1973	2,3	19.8266	1277.66	7.55	ENMQAIQEATK	[3] Oxidation (M)	A0A060XCC4_ONCMY	Uncharacterized protein OS=Oncorhynchus mykiss GN=GSONMT00061827001 PE=4 SV=1	92498.5	129445	582964	728244	692402	531937	198496	1.09138e+07	409808
14.94_1273.6250n	0	1	#2600	2	14.9416	1273.63	9.77	EGIIGPEMREK	[8] Oxidation (M)	A0A060XCC4_ONCMY	Uncharacterized protein OS=Oncorhynchus mykiss GN=GSONMT00061827001 PE=4 SV=1	19506		345.442	1346.3		44317.2	907570
25.11_896.4951n	0	1	#3413	2	25.1064	896.495	4.63	NPGTPVKGK		A0A060XCC4_ONCMY	Uncharacterized protein OS=Oncorhynchus mykiss GN=GSONMT00061827001 PE=4 SV=1	359143	1.13381e+06	307268	438519	338271	89156.9	324720	170239	431806
19.07_990.4484n	0	1	#569	2	19.0694	990.448	16.25	QQADAEMAK		A0A060XCC4_ONCMY	Uncharacterized protein OS=Oncorhynchus mykiss GN=GSONMT00061827001 PE=4 SV=1	1.37528e+07	1.72711e+06	1.37406e+06	326894	663739	858122	665129	197378	345147
20.28_982.5242n	0	1	#4467	2	20.2845	982.524	3.09	ITIYQAMK	[7] Oxidation (M)	A0A060XCC4_ONCMY	Uncharacterized protein OS=Oncorhynchus mykiss GN=GSONMT00061827001 PE=4 SV=1	136754	473129	110257	146243	128279	280695	368531	557904	123364
19.22_1188.6588n	0	1	#2505	2	19.2151	1188.66	10.4	SEMEVLLQLK		A0A060XCC4_ONCMY	Uncharacterized protein OS=Oncorhynchus mykiss GN=GSONMT00061827001 PE=4 SV=1	168066	165025	283796	84900.9	89984.2	85419.1	92048.6	1325.07	28572.2
17.62_1122.5802n	0	1	#92	2	17.6235	1122.58	17.17	GGIHAPDDTIK		A0A060W6G2_ONCMY	Uncharacterized protein OS=Oncorhynchus mykiss GN=GSONMT00068021001 PE=4 SV=1	8.38896e+06	1.57957e+07	7.20346e+06	1.50677e+08	7.86549e+07	7.95145e+07	4.30983e+06	3.72993e+06	1.586e+07
16.22_1128.5250n	1	1	#1039	2	16.2192	1128.53	14.91	MPNIDVSIPK	[1] Oxidation (M)	A0A060W6G2_ONCMY	Uncharacterized protein OS=Oncorhynchus mykiss GN=GSONMT00068021001 PE=4 SV=1	150042	258158	655913	521152	185752	641412	42143.7	720937
31.76_1128.5252n	0	1	#2171	2	31.7628	1128.53	16.96	MPNIDVSIPK	[1] Oxidation (M)	A0A060W6G2_ONCMY	Uncharacterized protein OS=Oncorhynchus mykiss GN=GSONMT00068021001 PE=4 SV=1	384.728	10830	1306.31	274.764	3374.07		260.669	2307.96	0.255188
18.47_1162.6213n	0	1	#1746	2	18.4704	1162.62	6.89	MKPSFGKSGPK		A0A060W6G2_ONCMY	Uncharacterized protein OS=Oncorhynchus mykiss GN=GSONMT00068021001 PE=4 SV=1	628208	3.25495e+06	1.25456e+06	471923	236067	415140	730341	1.0106e+06	721104
20.47_1758.8388n	0	1	#2146	2	20.4674	1758.84	4.07	GGNIEMPSTDISLPKGK	[6] Oxidation (M)	A0A060W6G2_ONCMY	Uncharacterized protein OS=Oncorhynchus mykiss GN=GSONMT00068021001 PE=4 SV=1	493162	227878	139094	2.0561e+06	1.23723e+06	2.32597e+06	1.92081e+06	433920	854043
22.02_848.4242n	0	1	#2547	2	22.018	848.424	8.04	GKMEGEAK		A0A060W6G2_ONCMY	Uncharacterized protein OS=Oncorhynchus mykiss GN=GSONMT00068021001 PE=4 SV=1	307478	1.12937e+06	252655	281613	456320	272443	839122	147141	381511
15.66_942.4655n	0	1	#13234	2	15.6608	942.466	7.69	QPNAEAEGK		A0A060W6G2_ONCMY	Uncharacterized protein OS=Oncorhynchus mykiss GN=GSONMT00068021001 PE=4 SV=1	148042	23492.8	11594.5	4567.01	8823.62	14293.8
20.61_1044.5643n	0	1	#52	2	20.6081	1044.56	8.97	IEAEGRSGVK		A0A060W6G2_ONCMY	Uncharacterized protein OS=Oncorhynchus mykiss GN=GSONMT00068021001 PE=4 SV=1	2.08419e+07	3.93467e+07	4.11952e+07	1.33736e+06	830916	3.44889e+07	1.76568e+06	693467	2.66493e+06
22.84_1360.7107n	0	1	#553	2	22.8421	1360.71	12.5	MPMIDISLPKGK	[1] Oxidation (M)|[3] Oxidation (M)	A0A060W6G2_ONCMY	Uncharacterized protein OS=Oncorhynchus mykiss GN=GSONMT00068021001 PE=4 SV=1	3.35197e+06	2.48388e+06	5.74181e+06	731100	166193	566386	461615	760457	501721
21.84_1112.6135n	0	1	#623	2	21.8424	1112.61	10.66	NVEGPEVKGGK		A0A060W6G2_ONCMY	Uncharacterized protein OS=Oncorhynchus mykiss GN=GSONMT00068021001 PE=4 SV=1	1.57474e+06	2.50687e+06	6.08828e+06	498266	292189	1.76239e+06	695856	236790	2.58586e+06
21.87_1122.5976n	0	1	#658	2	21.8714	1122.6	16.21	GGIHAPDDTIK		A0A060W6G2_ONCMY	Uncharacterized protein OS=Oncorhynchus mykiss GN=GSONMT00068021001 PE=4 SV=1	3.22101e+06	3.16102e+06	2.43262e+06	492004	106812	1.79256e+06	1.12758e+06	186616	2.19005e+06
20.88_1698.8261n	0	1	#2546	2	20.8795	1698.83	9.13	ADGEGRPASAEIRGEGK		A0A060W6G2_ONCMY	Uncharacterized protein OS=Oncorhynchus mykiss GN=GSONMT00068021001 PE=4 SV=1	249538	302048	270834	109099	15026.5	12890.3	33790.1	22636.1	200559
19.88_1128.5534n	0	1	#370	2	19.876	1128.55	13.33	MPNIDVSIPK	[1] Oxidation (M)	A0A060W6G2_ONCMY	Uncharacterized protein OS=Oncorhynchus mykiss GN=GSONMT00068021001 PE=4 SV=1	2.08844e+06	2.8193e+06	1.58135e+06	913291	2.25889e+06	216858	134070	88683.6	445036
14.90_1360.7079n	0	1	#448	2	14.895	1360.71	12.67	MPMIDISLPKGK	[1] Oxidation (M)|[3] Oxidation (M)	A0A060W6G2_ONCMY	Uncharacterized protein OS=Oncorhynchus mykiss GN=GSONMT00068021001 PE=4 SV=1	38784.6	24389.3	273.487	74049.7	12686.9	3.05762e+06	5.76883e+06	1.88458e+07	4.17901e+06
23.22_1360.7093n	0	1	#529	2	23.2228	1360.71	18.84	MPMIDISLPKGK	[1] Oxidation (M)|[3] Oxidation (M)	A0A060W6G2_ONCMY	Uncharacterized protein OS=Oncorhynchus mykiss GN=GSONMT00068021001 PE=4 SV=1	1.0963e+07	6.26498e+06	2.29323e+06	383108	904774	115654	297299	896906	181266
21.85_1112.6132n	0	1	#756	2	21.8515	1112.61	7.72	MPNIDVSIPK		A0A060W6G2_ONCMY	Uncharacterized protein OS=Oncorhynchus mykiss GN=GSONMT00068021001 PE=4 SV=1	3.74325e+06	3.06755e+06	4.57991e+06	996665	1.11255e+06	33108.9	551969	49709.9	764263
13.21_1112.6156n	0	1	#4205	2	13.2065	1112.62	11.04	MPNIDVSIPK		A0A060W6G2_ONCMY	Uncharacterized protein OS=Oncorhynchus mykiss GN=GSONMT00068021001 PE=4 SV=1						377313	1602	962324
13.31_1648.8024n	0	1	#1800	2	13.3113	1648.8	11.04	FHMTSFDVSLPKIK		A0A060W6G2_ONCMY	Uncharacterized protein OS=Oncorhynchus mykiss GN=GSONMT00068021001 PE=4 SV=1	47133.1	1006.14		13852.7		998304	216724	1.59182e+07	14591.5
24.71_1467.7371n	0	1	#4815	2	24.7138	1467.74	2.8	AEGTEQHGGVVATGR		A0A060W6G2_ONCMY	Uncharacterized protein OS=Oncorhynchus mykiss GN=GSONMT00068021001 PE=4 SV=1	539462	500097	128847	15350.7	23942.9	1842.84	51233.6	13888.1	52101.4
14.97_1707.8459n	0	1	#6311	2	14.9701	1707.85	16.9	GGKFHMPTMDFSLPK	[6] Oxidation (M)	A0A060W6G2_ONCMY	Uncharacterized protein OS=Oncorhynchus mykiss GN=GSONMT00068021001 PE=4 SV=1	32275.6	2582.95		151.278		234426	336435	279917	13014.2
16.61_1128.5682n	0	1	#468	2	16.6127	1128.57	12.28	MPNIDVSIPK	[1] Oxidation (M)	A0A060W6G2_ONCMY	Uncharacterized protein OS=Oncorhynchus mykiss GN=GSONMT00068021001 PE=4 SV=1	1.08223e+06	1.38327e+06	1.83548e+06	385486	858986	2.837e+06	1.50215e+06	685526	583015
12.13_1904.8910n	0	1	#1635	2	12.1312	1904.89	1.04	SGDVNVPAFEIEGDGGKSK		A0A060W6G2_ONCMY	Uncharacterized protein OS=Oncorhynchus mykiss GN=GSONMT00068021001 PE=4 SV=1	96727.7	21036.3		121.412		2190.87	82.1809	2.89301e+06	1.06939e+07
11.54_1040.4896n	0	1	#3810	2	11.5388	1040.49	4.01	MKSNDGDMK	[1] Oxidation (M)	A0A060W6G2_ONCMY	Uncharacterized protein OS=Oncorhynchus mykiss GN=GSONMT00068021001 PE=4 SV=1					309.024			313733	404501
21.70_1301.7179n	0	1	#159	2	21.7046	1301.72	3.97	MPSIDISLPEGK	[1] Oxidation (M)	A0A060W6G2_ONCMY	Uncharacterized protein OS=Oncorhynchus mykiss GN=GSONMT00068021001 PE=4 SV=1	1.1334e+06	1.61178e+06	5.23478e+06	6.01193e+06	2.53697e+06	1.93008e+06	84159.5	35238.9	3.78042e+07
22.67_1360.7160n	0	1	#309	2	22.67	1360.72	9.8	MPMIDISLPKGK	[1] Oxidation (M)|[3] Oxidation (M)	A0A060W6G2_ONCMY	Uncharacterized protein OS=Oncorhynchus mykiss GN=GSONMT00068021001 PE=4 SV=1	2.98901e+06	2.03831e+06	2.04137e+06	1.36214e+06	3.3771e+07	2.53146e+07	1.63493e+06	9.00376e+06	1.94328e+06
19.93_1360.7084n	0	1	#430	2	19.9279	1360.71	9.46	MPMIDISLPKGK	[1] Oxidation (M)|[3] Oxidation (M)	A0A060W6G2_ONCMY	Uncharacterized protein OS=Oncorhynchus mykiss GN=GSONMT00068021001 PE=4 SV=1	383023	509107	39961.4	1.35129e+07	610716	2.22938e+06	383290	2.13273e+06	7.32622e+06
20.60_1770.7928n	0	1	#585	2	20.6007	1770.79	3.78	GGNINMPTMNISLPKGK		A0A060W6G2_ONCMY	Uncharacterized protein OS=Oncorhynchus mykiss GN=GSONMT00068021001 PE=4 SV=1	4.08364e+06	1.64252e+06	342183	808096	71356	115385	19597.2	274440	260848
30.14_1143.4915n	0	1	#741	2	30.1373	1143.49	10.83	MEGEAKGHASK		A0A060W6G2_ONCMY	Uncharacterized protein OS=Oncorhynchus mykiss GN=GSONMT00068021001 PE=4 SV=1	6961.7	94866.2	9634.72		188798	283209
23.08_1050.6474n	0	1	#861	2	23.0792	1050.65	3.47	IKMKPSFGK	[3] Oxidation (M)	A0A060W6G2_ONCMY	Uncharacterized protein OS=Oncorhynchus mykiss GN=GSONMT00068021001 PE=4 SV=1	2.16455e+06	531460	1.14772e+06	64867	650891	399724	375451	224.961	583455
19.11_1070.5353n	0	1	#1019	2	19.1132	1070.54	7.37	GAIDTEGHSGK		A0A060W6G2_ONCMY	Uncharacterized protein OS=Oncorhynchus mykiss GN=GSONMT00068021001 PE=4 SV=1	418058	390094	247009	74007.7	81030.9	35141.1	48762.4		63772.9
21.30_1012.5519n	0	1	#1185	2	21.3014	1012.55	11.38	IDLDVTLPK		A0A060W6G2_ONCMY	Uncharacterized protein OS=Oncorhynchus mykiss GN=GSONMT00068021001 PE=4 SV=1	82133.2	39134	236000	68422.8	13074.3	278133	121422	1829.48	149015
17.23_1449.6287n	0	1	#1408	2	17.2303	1449.63	11.44	FHMPTMDFSLPK		A0A060W6G2_ONCMY	Uncharacterized protein OS=Oncorhynchus mykiss GN=GSONMT00068021001 PE=4 SV=1	940212	448587	2.7348e+06	346357	10784.7	226955	299176	9676.85
22.67_1202.6184n	0	1	#2433	2	22.67	1202.62	7.04	AEVDVSEADIR		A0A060W6G2_ONCMY	Uncharacterized protein OS=Oncorhynchus mykiss GN=GSONMT00068021001 PE=4 SV=1	367700	360709	844322	186786	2.09675e+06	863686	86190.5	19920.5	330895
21.62_1744.8274n	0	1	#2495	2	21.6195	1744.83	2.83	MKTPEGEVSLEGPEVK	[1] Oxidation (M)	A0A060W6G2_ONCMY	Uncharacterized protein OS=Oncorhynchus mykiss GN=GSONMT00068021001 PE=4 SV=1	228275	83264.6	218737	36786.6	1.64363e+06	565132	1361.74		60142.2
18.26_1136.5573n	0	1	#2502	2	18.2618	1136.56	10.04	GDSGDIDAEMK		A0A060W6G2_ONCMY	Uncharacterized protein OS=Oncorhynchus mykiss GN=GSONMT00068021001 PE=4 SV=1	805556	497899	132079	1.7779e+06	224832	638582	359737	155460	108445
34.97_1339.6765n	0	2	#12262,#13543	3,3	34.9682	1339.68	9.81	TAGEVNIEGHVSK		A0A060W6G2_ONCMY	Uncharacterized protein OS=Oncorhynchus mykiss GN=GSONMT00068021001 PE=4 SV=1	16153.7	1234.86	41217	170.238	277.628	1035.38	802.653	33367
16.62_1128.5607n	0	1	#750	2	16.6156	1128.56	7.99	MPNIDVSIPK	[1] Oxidation (M)	A0A060W6G2_ONCMY	Uncharacterized protein OS=Oncorhynchus mykiss GN=GSONMT00068021001 PE=4 SV=1	1.7298e+06	1.7298e+06	1.7298e+06	415219	20061	20061	466796	38173.6	79.1309
19.18_3495.6334n	0	4	#2071,#1360,#970,#813	2,2,3,3	19.1754	3495.63	8.25	GLAEGVEGSTALSGIKMPVIDISAPNIDLQLDTR	[17] Oxidation (M)	A0A060W6G2_ONCMY	Uncharacterized protein OS=Oncorhynchus mykiss GN=GSONMT00068021001 PE=4 SV=1	34147.9	28841.1	41761.7	210954	661968	263814	512086	397875	301964
18.81_1127.6096n	0	1	#1115	2	18.8133	1127.61	11.49	MPDIDLSLPK		A0A060W6G2_ONCMY	Uncharacterized protein OS=Oncorhynchus mykiss GN=GSONMT00068021001 PE=4 SV=1	391669	391669	391669	524155	1.21367e+06	1.21367e+06	270479	290173	226777
16.88_966.4578n	0	1	#1816	2	16.877	966.458	11.78	TGSFDVTLK		A0A060W6G2_ONCMY	Uncharacterized protein OS=Oncorhynchus mykiss GN=GSONMT00068021001 PE=4 SV=1	379187	379187	379187	171766	99617.7	99617.7	213968	73683.9	2101.16
22.17_1442.8135n	0	1	#6391	2	22.173	1442.81	14.93	FEMPKIDILLPK		A0A060W6G2_ONCMY	Uncharacterized protein OS=Oncorhynchus mykiss GN=GSONMT00068021001 PE=4 SV=1	72282.7	72282.7	72282.7	300123	5624.15	5624.15	1434.91		111834
18.82_1442.8147n	0	2	#2142,#4103	2,2	18.8168	1442.81	25.34	FEMPKIDILLPK		A0A060W6G2_ONCMY	Uncharacterized protein OS=Oncorhynchus mykiss GN=GSONMT00068021001 PE=4 SV=1	55503	44881.9	48593.5	3.28979e+06	65704.3	1.16358e+06	46626.8	52864.8	1.07241e+06
15.40_1442.8029n	0	3	#11979,#2170,#3060	2,2,2	15.3987	1442.8	34.22	FEMPKIDILLPK		A0A060W6G2_ONCMY	Uncharacterized protein OS=Oncorhynchus mykiss GN=GSONMT00068021001 PE=4 SV=1	273937	208871	147854	141620	2.1642e+06	1.02694e+06	22360.1	1.39615e+06	500131
17.77_1442.7428n	0	1	#2144	2	17.7747	1442.74	7.33	FEMPKIDILLPK		A0A060W6G2_ONCMY	Uncharacterized protein OS=Oncorhynchus mykiss GN=GSONMT00068021001 PE=4 SV=1	992555	992555	992555	2.13984e+06	468338	468338	194935	234168	530648
20.93_1112.6198n	0	1	#589	2	20.9289	1112.62	7.22	MPNIDVSIPK		A0A060W6G2_ONCMY	Uncharacterized protein OS=Oncorhynchus mykiss GN=GSONMT00068021001 PE=4 SV=1	129353	117700	500733	585267	49090	19628.9	240536	208513	387201
21.39_1267.6270n	0	1	#841	2	21.3873	1267.63	17.32	MPNIAISLPKGK		A0A060W6G2_ONCMY	Uncharacterized protein OS=Oncorhynchus mykiss GN=GSONMT00068021001 PE=4 SV=1	265197	299560	731499	3.06875e+06	154891	77015.8	210654	482124	472700
18.98_1267.7753n	0	2	#3049,#4041	2,3	18.9793	1267.78	11.8	MPNIAISLPKGK		A0A060W6G2_ONCMY	Uncharacterized protein OS=Oncorhynchus mykiss GN=GSONMT00068021001 PE=4 SV=1	12802.5	9351.82	27.7278	1676.56	615.884	3380.07	3107.73	19317.9	317028
17.20_1648.8711n	0	1	#973	2	17.1993	1648.87	4.34	GNFHMPTCNMSLPK	[5] Oxidation (M)|[8] Carbamidomethyl (C)	A0A060W6G2_ONCMY	Uncharacterized protein OS=Oncorhynchus mykiss GN=GSONMT00068021001 PE=4 SV=1	678899	954972	445063	127952	1.09595e+07	1.9571e+06	810815	706170	563608
18.75_1127.6276n	0	1	#986	2	18.7478	1127.63	7.87	MPDIDLSLPK		A0A060W6G2_ONCMY	Uncharacterized protein OS=Oncorhynchus mykiss GN=GSONMT00068021001 PE=4 SV=1	280170	493172	661248	17261.4	98831.9	86033.4	365152	331573	115518
17.08_1442.7402n	0	1	#2553	2	17.0785	1442.74	3.81	FQMPAFDMSLPK	[3] Oxidation (M)|[8] Oxidation (M)	A0A060W6G2_ONCMY	Uncharacterized protein OS=Oncorhynchus mykiss GN=GSONMT00068021001 PE=4 SV=1	1.97666e+06	1.15446e+06	376727	257301	2.64136e+06	3.8834e+06	126944	841592	1.14705e+06
22.78_1442.8172n	0	1	#5578	2	22.7841	1442.82	14.93	FEMPKIDILLPK		A0A060W6G2_ONCMY	Uncharacterized protein OS=Oncorhynchus mykiss GN=GSONMT00068021001 PE=4 SV=1	57931.9	1993.17	28833.3	1.83392e+06	7371.4	8169.85	63193.3	17451.3	50108.9
17.14_1272.6062n	0	1	#405	2	17.1352	1272.61	10.89	TEGGVNIDANVGK		A0A060W6G2_ONCMY	Uncharacterized protein OS=Oncorhynchus mykiss GN=GSONMT00068021001 PE=4 SV=1	4.23211e+06	7.10551e+06	4.5824e+06	1.57606e+07	1.70753e+06	4.50251e+06	1.43463e+06	1.05784e+06	1.06694e+06
18.56_1442.7453n	0	1	#714	2	18.5567	1442.75	27.23	FEMPKIDILLPK		A0A060W6G2_ONCMY	Uncharacterized protein OS=Oncorhynchus mykiss GN=GSONMT00068021001 PE=4 SV=1	5.7329e+06	5.66937e+06	4.03001e+06	5.17136e+06	1.24254e+06	1.36786e+07	756165	802792	835576
15.70_1648.9141n	0	2	#805,#3258	2,3	15.7	1648.91	10.78	GNFHMPTCNMSLPK	[5] Oxidation (M)|[8] Carbamidomethyl (C)	A0A060W6G2_ONCMY	Uncharacterized protein OS=Oncorhynchus mykiss GN=GSONMT00068021001 PE=4 SV=1	437013	399124	365699	211778	7.17638e+06	1.66848e+06	5.60384e+06	127490	3.49035e+06
8.78_982.4911n	0	1	#3938	2	8.77888	982.491	13.47	VSTYQNGSK		A0A060W6G2_ONCMY	Uncharacterized protein OS=Oncorhynchus mykiss GN=GSONMT00068021001 PE=4 SV=1					4632.85			825077	1107.42
15.58_1213.6011n	2	2	#5870,#1293	2,2	15.5826	1213.6	21.75	VNTEGPEVKGGK		A0A060W6G2_ONCMY	Uncharacterized protein OS=Oncorhynchus mykiss GN=GSONMT00068021001 PE=4 SV=1	158286	313999	1.2929e+06	160427	31062.4	5.12259e+06		723040	595720
20.64_943.5859n	0	1	#23343	2	20.6427	943.586	7.81	VTLQSVGLK		A0A060W6G2_ONCMY	Uncharacterized protein OS=Oncorhynchus mykiss GN=GSONMT00068021001 PE=4 SV=1	51751.5	51574.8	60945.9	382943	85921.5	1.01803e+06	219734	90210.2	32833.7
18.94_1442.7468n	0	1	#328	2	18.9407	1442.75	11.46	MEGEIDIEVHSGK		A0A060W6G2_ONCMY	Uncharacterized protein OS=Oncorhynchus mykiss GN=GSONMT00068021001 PE=4 SV=1	6.40825e+06	8.46612e+06	1.03073e+07	1.24404e+07	2.31966e+07	8.77857e+06	2.81722e+06	3.41251e+06	4.71044e+06
15.29_828.4099n	0	1	#432	2	15.2876	828.41	9.66	MSFPGFK	[1] Oxidation (M)	A0A060W6G2_ONCMY	Uncharacterized protein OS=Oncorhynchus mykiss GN=GSONMT00068021001 PE=4 SV=1	264908	644841	477875	737844	1.53253e+06	672409		126469	0.00771856
15.35_966.4731n	0	1	#660	2	15.3459	966.473	10.72	TGSFDVTLK		A0A060W6G2_ONCMY	Uncharacterized protein OS=Oncorhynchus mykiss GN=GSONMT00068021001 PE=4 SV=1	111023	133572	137641	42197.7	124923	32860.1		102935	39.3043
18.17_990.5914n	0	1	#758	2	18.1651	990.591	11.31	MPRFSLPK	[1] Oxidation (M)	A0A060W6G2_ONCMY	Uncharacterized protein OS=Oncorhynchus mykiss GN=GSONMT00068021001 PE=4 SV=1	327506	329519	385404	72239.9	36406.8	1437.03	339519	28955.8	249829
19.11_804.4574n	0	1	#985	2	19.1123	804.457	5.12	MDVSLPK	[1] Oxidation (M)	A0A060W6G2_ONCMY	Uncharacterized protein OS=Oncorhynchus mykiss GN=GSONMT00068021001 PE=4 SV=1	855377	1.39372e+06	1.77809e+06	2.64012e+06	1.90949e+06	2.25362e+06	1.41238e+06	1.35027e+06	741386
21.76_1442.8178n	0	1	#2835	2	21.7639	1442.82	26.5	FEMPKIDILLPK		A0A060W6G2_ONCMY	Uncharacterized protein OS=Oncorhynchus mykiss GN=GSONMT00068021001 PE=4 SV=1	61948.4	231718	220421	1.17235e+06	3.28588e+06	1.36973e+06	132650	28772.1	154438
18.20_1442.7458n	0	1	#211	2	18.1958	1442.75	8.78	FQMPAFDMSLPK	[3] Oxidation (M)|[8] Oxidation (M)	A0A060W6G2_ONCMY	Uncharacterized protein OS=Oncorhynchus mykiss GN=GSONMT00068021001 PE=4 SV=1	1.02072e+06	733306	216859	6.06813e+06	676424	1.40207e+07	5.37392e+06	6.79113e+07	2.77603e+06
19.15_1213.6012n	0	1	#247	2	19.155	1213.6	19.38	VNTEGPEVKGGK		A0A060W6G2_ONCMY	Uncharacterized protein OS=Oncorhynchus mykiss GN=GSONMT00068021001 PE=4 SV=1	2.03782e+06	2.2133e+06	2.9127e+06	1.20043e+06	976444	277802	370200	800324	158402
21.87_1127.6240n	0	1	#1015	2	21.8745	1127.62	16.5	MPDIDLSLPK		A0A060W6G2_ONCMY	Uncharacterized protein OS=Oncorhynchus mykiss GN=GSONMT00068021001 PE=4 SV=1	412651	974349	1.1258e+06	194852	950018	818157	54091.8	181238	373514
20.36_1585.7716n	0	2	#1645,#5547	2,3	20.3587	1585.77	2.38	GGNINMPTMNISLPK		A0A060W6G2_ONCMY	Uncharacterized protein OS=Oncorhynchus mykiss GN=GSONMT00068021001 PE=4 SV=1	1.57931e+06	2.17693e+06	1.59299e+06	1.35239e+06	7.0138e+06	1.24743e+06	239905	2.23602e+06	545262
16.78_1025.6196n	0	1	#11853	2	16.7845	1025.62	9.71	LPTVDVSAPK		A0A060W6G2_ONCMY	Uncharacterized protein OS=Oncorhynchus mykiss GN=GSONMT00068021001 PE=4 SV=1	946.872	865.429				47979			16876.9
17.57_1442.7471n	0	2	#61,#2945	2,3	17.5735	1442.75	8.8	FQMPAFDMSLPK	[3] Oxidation (M)|[8] Oxidation (M)	A0A060W6G2_ONCMY	Uncharacterized protein OS=Oncorhynchus mykiss GN=GSONMT00068021001 PE=4 SV=1	7.20316e+07	4.68769e+06	6.9638e+07	2.75344e+07	9.42333e+07	6.55424e+07	93630	5.6198e+07	3.73391e+06
21.06_1301.7160n	0	1	#221	2	21.0614	1301.72	13.56	MPSIDISLPEGK	[1] Oxidation (M)	A0A060W6G2_ONCMY	Uncharacterized protein OS=Oncorhynchus mykiss GN=GSONMT00068021001 PE=4 SV=1	1.91585e+06	3.99764e+06	2.02663e+06	1.78674e+07	8.88522e+06	1.55072e+07	1.32897e+07	7.94044e+06	3.91777e+07
16.82_1218.6176n	0	1	#825	2	16.8153	1218.62	9.65	MPTIDIECPK	[1] Oxidation (M)|[8] Carbamidomethyl (C)	A0A060W6G2_ONCMY	Uncharacterized protein OS=Oncorhynchus mykiss GN=GSONMT00068021001 PE=4 SV=1	2.26915e+06	1.36372e+06	6.57124e+06	555207	2.4145e+06	1.80586e+06	491459	39765.2	151903
14.44_1218.6267n	0	1	#1601	2	14.4427	1218.63	11.2	MPTIDIECPK	[1] Oxidation (M)|[8] Carbamidomethyl (C)	A0A060W6G2_ONCMY	Uncharacterized protein OS=Oncorhynchus mykiss GN=GSONMT00068021001 PE=4 SV=1	403782	607.128	837754	210214	185093	145982		102.476
17.51_1908.9324n	0	1	#971	2	17.5103	1908.93	5.58	MTPAEANVDVEGHIGKGGK		A0A060W6G2_ONCMY	Uncharacterized protein OS=Oncorhynchus mykiss GN=GSONMT00068021001 PE=4 SV=1	6.71391e+06	443562	4.68093e+06	204636	579848	327536	4711.09	2.35871e+06	369403
18.07_1590.8338n	0	1	#1003	2	18.0716	1590.83	14.24	FQMPKVTLQSVGLK	[3] Oxidation (M)	A0A060W6G2_ONCMY	Uncharacterized protein OS=Oncorhynchus mykiss GN=GSONMT00068021001 PE=4 SV=1	3.05824e+06	990869	2.32359e+06	5.44649e+06	9.59954e+06	6.81583e+06	3.30141e+06	9.59674e+06	1.54804e+06
18.96_1360.7076n	0	1	#1406	2	18.956	1360.71	7.83	MPMIDISLPKGK	[1] Oxidation (M)|[3] Oxidation (M)	A0A060W6G2_ONCMY	Uncharacterized protein OS=Oncorhynchus mykiss GN=GSONMT00068021001 PE=4 SV=1	1.52338e+06	1.99507e+06	1.59752e+06	1.3435e+06	1.71504e+06	949805	860214	4.22724e+06	1.82528e+06
19.78_1103.6352n	0	1	#2675	2	19.7752	1103.64	10.71	TPTFDVSLPK		A0A060W6G2_ONCMY	Uncharacterized protein OS=Oncorhynchus mykiss GN=GSONMT00068021001 PE=4 SV=1	48988.3	541306	74867.5	76557.4	62261.1	56419.2	170186	403643	481638
15.06_966.4695n	0	1	#3567	2	15.061	966.469	9.38	TGSFDVTLK		A0A060W6G2_ONCMY	Uncharacterized protein OS=Oncorhynchus mykiss GN=GSONMT00068021001 PE=4 SV=1	102195		155128	7327.5	8223.85	5581.04	43.3342
16.86_3093.2225n	0	2	#9209,#5223	2,3	16.8603	3093.22	14.59	GSTGAELEMEGSPSKVELNPIDVEFAFPK	[9] Oxidation (M)	A0A060W6G2_ONCMY	Uncharacterized protein OS=Oncorhynchus mykiss GN=GSONMT00068021001 PE=4 SV=1	73919.9	3.64869e+06	192941	24278.8	81089.3	89888.2	1056.52	19867	2541.53
19.06_1213.6003n	0	1	#67	2	19.0642	1213.6	14.38	VNTEGPEVKGGK		A0A060W6G2_ONCMY	Uncharacterized protein OS=Oncorhynchus mykiss GN=GSONMT00068021001 PE=4 SV=1	3.13633e+06	3.50459e+06	1.04404e+07	397183	98206.5	661552	954320	575045	106736
21.01_968.5323n	0	1	#1350	2	21.0133	968.532	9.21	VDISLPIGR		A0A060W6G2_ONCMY	Uncharacterized protein OS=Oncorhynchus mykiss GN=GSONMT00068021001 PE=4 SV=1	162857	49356.4	575242	312617	380306	162598	334219	118388
14.62_1424.7042n	0	1	#2305	2	14.6152	1424.7	0.34	FQMPTFDVSLPK	[3] Oxidation (M)	A0A060W6G2_ONCMY	Uncharacterized protein OS=Oncorhynchus mykiss GN=GSONMT00068021001 PE=4 SV=1	120791	35307.8		206387	364014	2.21007e+06		272.665	160170
12.17_1146.6120n	0	1	#7475	2	12.172	1146.61	13.03	LSNIDITMPK	[8] Oxidation (M)	A0A060W6G2_ONCMY	Uncharacterized protein OS=Oncorhynchus mykiss GN=GSONMT00068021001 PE=4 SV=1				173912	70298	7993.15			167350
20.14_1442.7471n	0	1	#103	2	20.138	1442.75	8.28	FQMPAFDMSLPK	[3] Oxidation (M)|[8] Oxidation (M)	A0A060W6G2_ONCMY	Uncharacterized protein OS=Oncorhynchus mykiss GN=GSONMT00068021001 PE=4 SV=1	1.03387e+07	1.8543e+07	1.89689e+07	2.61785e+07	4.74179e+07	5.75953e+07	8.75972e+06	2.04439e+07	1.14811e+07
21.82_1360.7086n	0	1	#873	2	21.8157	1360.71	22.44	MPMIDISLPKGK	[1] Oxidation (M)|[3] Oxidation (M)	A0A060W6G2_ONCMY	Uncharacterized protein OS=Oncorhynchus mykiss GN=GSONMT00068021001 PE=4 SV=1	816965	1.51599e+06	1.76884e+06	558969	6.46935e+06	3.21215e+06	547265	390699	458540
20.55_804.4585n	0	1	#943	2	20.5486	804.458	14.34	MDVSLPK	[1] Oxidation (M)	A0A060W6G2_ONCMY	Uncharacterized protein OS=Oncorhynchus mykiss GN=GSONMT00068021001 PE=4 SV=1	442797	294521	881710	917254	255228	634264	790225	154329	497605
19.44_1218.6160n	0	1	#1132	2	19.4375	1218.62	14.79	MPTIDIECPK	[1] Oxidation (M)|[8] Carbamidomethyl (C)	A0A060W6G2_ONCMY	Uncharacterized protein OS=Oncorhynchus mykiss GN=GSONMT00068021001 PE=4 SV=1	945470	1.75956e+06	2.54545e+06	1.3032e+06	2.14275e+06	2.57845e+06	2.66402e+06	585384	1.66761e+06
21.93_1127.6072n	0	1	#1234	2	21.9312	1127.61	18.41	GEIDTQGHSGK		A0A060W6G2_ONCMY	Uncharacterized protein OS=Oncorhynchus mykiss GN=GSONMT00068021001 PE=4 SV=1	291262	1.09578e+06	607330	1.86278e+06	3.23862e+06	4.10448e+06	2.22996e+06	1.30391e+06	1.60103e+06
21.85_1939.9470n	0	1	#1552	2	21.8451	1939.95	5.48	GGQFQMPTFDISLPKMK	[16] Oxidation (M)	A0A060W6G2_ONCMY	Uncharacterized protein OS=Oncorhynchus mykiss GN=GSONMT00068021001 PE=4 SV=1	55934	189547	80572.4	371063	3.23324e+06	5.26249e+07	779192	26773.4	217383
18.10_1442.7465n	0	1	#121	2	18.1041	1442.75	15.36	FQMPAFDMSLPK	[3] Oxidation (M)|[8] Oxidation (M)	A0A060W6G2_ONCMY	Uncharacterized protein OS=Oncorhynchus mykiss GN=GSONMT00068021001 PE=4 SV=1	3.40625e+07	3.22387e+07	3.23342e+07	1.52005e+07	1.53363e+07	1.59151e+07	3.66191e+06	2.00177e+07	5.1424e+06
18.99_1301.7174n	0	1	#1118	2	18.9919	1301.72	7.63	MPSIDISLPEGK	[1] Oxidation (M)	A0A060W6G2_ONCMY	Uncharacterized protein OS=Oncorhynchus mykiss GN=GSONMT00068021001 PE=4 SV=1	683318	1.2112e+06	914225	3.10049e+06	1.17697e+07	99606		1.46877e+06	286471
14.29_1939.9474n	0	1	#1494	2	14.286	1939.95	4.92	GGQFQMPTFDISLPKMK	[6] Oxidation (M)	A0A060W6G2_ONCMY	Uncharacterized protein OS=Oncorhynchus mykiss GN=GSONMT00068021001 PE=4 SV=1	763609	856720	368642	1.11162e+07	8.76447e+06	4.0998e+07	191638	4.20722e+06	259597
7.34_1346.6931n	0	1	#4612	2	7.33912	1346.69	9.64	FKMPTIGISLPK	[3] Oxidation (M)	A0A060W6G2_ONCMY	Uncharacterized protein OS=Oncorhynchus mykiss GN=GSONMT00068021001 PE=4 SV=1							217961		1.08439e+06
15.27_1050.4679n	0	1	#1046	2	15.2715	1050.47	11.83	IKMKPSFGK	[3] Oxidation (M)	A0A060W6G2_ONCMY	Uncharacterized protein OS=Oncorhynchus mykiss GN=GSONMT00068021001 PE=4 SV=1	827227	449911	315733	15529.9	18467.3	57634.1		721284	63255.4
20.67_1764.8787n	0	2	#1837,#7260	2,3	20.6702	1764.88	3.59	MPHIKMPNIDLSLPK	[1] Oxidation (M)|[6] Oxidation (M)	A0A060W6G2_ONCMY	Uncharacterized protein OS=Oncorhynchus mykiss GN=GSONMT00068021001 PE=4 SV=1	171231	888016	8.58194e+06	22158.2	1.50648e+06	884237	144738	422616	64777.7
31.92_970.5849n	0	2	#3034,#3156	2,2	31.9167	970.585	11.5	IDNSLPKGK		A0A060W6G2_ONCMY	Uncharacterized protein OS=Oncorhynchus mykiss GN=GSONMT00068021001 PE=4 SV=1	8941.69	354179	15126.5	4.67204		388853
21.73_1044.5686n	0	1	#194	2	21.7261	1044.57	8.89	IEAEGRSGVK		A0A060W6G2_ONCMY	Uncharacterized protein OS=Oncorhynchus mykiss GN=GSONMT00068021001 PE=4 SV=1	676937	676937	1.44714e+06	655238	1.58534e+06	1.9533e+06	2.59352e+06	930941	2.04534e+06
33.11_970.5850n	0	1	#1265	2	33.1069	970.585	11.5	IDNSLPKGK		A0A060W6G2_ONCMY	Uncharacterized protein OS=Oncorhynchus mykiss GN=GSONMT00068021001 PE=4 SV=1	252821	252821	52121.6	112.962	88.3356	65166.2		238862	2914.96
19.28_1125.6617n	1	1	#232	2	19.2819	1125.66	10.16	IEMPLIGLPK	[3] Oxidation (M)	A0A060W6G2_ONCMY	Uncharacterized protein OS=Oncorhynchus mykiss GN=GSONMT00068021001 PE=4 SV=1	203369	79225.1	307760	574534	238906	17923.7	2.9498e+07	313413	156397
21.22_1450.7312n	0	1	#474	2	21.2185	1450.73	9.77	FKMPMIDISLPK	[3] Oxidation (M)|[5] Oxidation (M)	A0A060W6G2_ONCMY	Uncharacterized protein OS=Oncorhynchus mykiss GN=GSONMT00068021001 PE=4 SV=1	600938	518129	1.78481e+06	3.01135e+07	3.3906e+07	4.33331e+06	1.57708e+06	1.69865e+06	3.97455e+06
17.28_1128.5171n	0	1	#741	2	17.2801	1128.52	14.28	MPNIDVSIPK	[1] Oxidation (M)	A0A060W6G2_ONCMY	Uncharacterized protein OS=Oncorhynchus mykiss GN=GSONMT00068021001 PE=4 SV=1	1.50283e+06	4.77671e+06	7335.9	166391	329559	2.18146e+06	111226	2.55817e+07
22.80_1596.8381n	0	1	#3131	2	22.7985	1596.84	7.72	TEGNINIEGHSGKGGK		A0A060W6G2_ONCMY	Uncharacterized protein OS=Oncorhynchus mykiss GN=GSONMT00068021001 PE=4 SV=1	2.34033e+06	95704.3	142643	84472.7	12619.4	5500.15	48944.6	111334	458690
22.23_1843.9322n	0	1	#3889	2	22.2326	1843.93	4.95	GKTEGETDIEEHSGNGGK		A0A060W6G2_ONCMY	Uncharacterized protein OS=Oncorhynchus mykiss GN=GSONMT00068021001 PE=4 SV=1	3.34113e+06	899821	160052	166419	164817	9047.17	36333.5	75570	186610
18.26_1122.5975n	0	1	#277	2	18.2583	1122.6	15.06	GGIHAPDDTIK		A0A060W6G2_ONCMY	Uncharacterized protein OS=Oncorhynchus mykiss GN=GSONMT00068021001 PE=4 SV=1	5.73428e+06	6.13696e+06	3.00446e+06	7.6797e+06	2.02212e+07	1.50709e+07	3.27437e+06	408087	3.3701e+06
17.86_1128.5249n	0	1	#419	2	17.8572	1128.52	19.71	MPNIDVSIPK	[1] Oxidation (M)	A0A060W6G2_ONCMY	Uncharacterized protein OS=Oncorhynchus mykiss GN=GSONMT00068021001 PE=4 SV=1	1.43615e+06	1.13743e+06	1.96665e+06	3.73142e+06	8.27361e+06	1.11389e+07	515676	98995.1	705015
20.82_1596.8533n	0	2	#651,#965	2,3	20.8174	1596.85	9.53	TEGNINIEGHSGKGGK		A0A060W6G2_ONCMY	Uncharacterized protein OS=Oncorhynchus mykiss GN=GSONMT00068021001 PE=4 SV=1	613456	2.03749e+06	870187	1.44079e+07	2.32435e+06	1.44512e+07	1.23521e+06	154552	7.45357e+06
19.01_1112.6153n	0	1	#848	2	19.0091	1112.62	13.33	MPNIDVSIPK		A0A060W6G2_ONCMY	Uncharacterized protein OS=Oncorhynchus mykiss GN=GSONMT00068021001 PE=4 SV=1	1.10713e+06	2.08259e+06	1.24989e+06	342706	823867	633700	738762	101833	1.54273e+06
18.66_1126.5604n	0	1	#1764	2	18.6598	1126.56	5.53	MPNIDLSLPK		A0A060W6G2_ONCMY	Uncharacterized protein OS=Oncorhynchus mykiss GN=GSONMT00068021001 PE=4 SV=1	1.31707e+06	1.45079e+06	1.32943e+06	861906	1.38199e+06	988559	929466	116159	1.33528e+06
19.21_1267.6217n	0	1	#115	2	19.2073	1267.62	16.73	MPNIAISLPKGK		A0A060W6G2_ONCMY	Uncharacterized protein OS=Oncorhynchus mykiss GN=GSONMT00068021001 PE=4 SV=1	2.20687e+07	2.07396e+07	1.47011e+07	1.33994e+06	9.15932e+06	8.3948e+06	6.11927e+06	9.57338e+06	1.00469e+07
18.48_1112.6151n	0	1	#129	2	18.482	1112.62	5.83	MPNIDVSIPK		A0A060W6G2_ONCMY	Uncharacterized protein OS=Oncorhynchus mykiss GN=GSONMT00068021001 PE=4 SV=1	2.14872e+07	2.07555e+07	8.37416e+06	2.1185e+06	1.5218e+07	1.26577e+07	8.64612e+06	55414.6	6.35533e+06
13.93_1449.6298n	0	1	#424	2	13.9291	1449.63	9.74	FHMPTMDFSLPK		A0A060W6G2_ONCMY	Uncharacterized protein OS=Oncorhynchus mykiss GN=GSONMT00068021001 PE=4 SV=1	6.39343e+06	3.84906e+06	24426.9	1.70677e+06	279793	88629.3		6895.95	838.547
19.52_1360.7130n	0	1	#505	2	19.5237	1360.71	8.23	MPMIDISLPKGK	[1] Oxidation (M)|[3] Oxidation (M)	A0A060W6G2_ONCMY	Uncharacterized protein OS=Oncorhynchus mykiss GN=GSONMT00068021001 PE=4 SV=1	1.15933e+06	963551	582515	899686	1.12119e+07	7.64755e+06	2.34513e+06	4.91166e+06	3.37134e+06
19.29_1740.8122n	0	1	#877	2	19.293	1740.81	4.07	SDTALSGGSLDLKPPGVK		A0A060W6G2_ONCMY	Uncharacterized protein OS=Oncorhynchus mykiss GN=GSONMT00068021001 PE=4 SV=1	4.41148e+06	3.54937e+06	4.38355e+06	748934	6.95663e+06	3.90884e+06	3.34068e+06		2.37777e+06
21.45_1442.8134n	0	1	#1409	2	21.4518	1442.81	25.42	FEMPKIDILLPK		A0A060W6G2_ONCMY	Uncharacterized protein OS=Oncorhynchus mykiss GN=GSONMT00068021001 PE=4 SV=1	300004	680828	964950	12561.6	503861	1.07349e+06	1.69855e+06	127855	402033
15.99_1213.6036n	0	1	#1537	2	15.9888	1213.6	6.51	VNTEGPEVKGGK		A0A060W6G2_ONCMY	Uncharacterized protein OS=Oncorhynchus mykiss GN=GSONMT00068021001 PE=4 SV=1	662497	452757	1.72814e+06	443334	70716.2	149817	35.5791	19653.6	36.6115
22.86_1694.8700n	0	1	#1648	2	22.8624	1694.87	3.47	GGRFQMPTFDVSLPK	[6] Oxidation (M)	A0A060W6G2_ONCMY	Uncharacterized protein OS=Oncorhynchus mykiss GN=GSONMT00068021001 PE=4 SV=1	38630.6	16239.1	5475.75	2816.31	3.48888e+06	3.58733e+06	105348	55943	1.33314e+06
17.57_1044.5648n	0	1	#69	2	17.5656	1044.56	15.75	IEAEGRSGVK		A0A060W6G2_ONCMY	Uncharacterized protein OS=Oncorhynchus mykiss GN=GSONMT00068021001 PE=4 SV=1	3.44117e+07	4.57886e+07	3.28869e+07	9.51699e+06	5.19691e+07	7.78352e+07	7.37991e+06	5.4792e+07	1.07333e+07
18.82_1467.8022n	0	1	#355	2	18.8191	1467.8	5.8	AEGTEQHGGVVATGR		A0A060W6G2_ONCMY	Uncharacterized protein OS=Oncorhynchus mykiss GN=GSONMT00068021001 PE=4 SV=1	2.18926e+06	2.34357e+07	1.1803e+06	909784	2.85164e+06	6.20785e+06	3.7281e+07	9.62674e+07	7.11335e+06
17.48_1178.5849n	0	1	#503	2	17.4799	1178.58	6.1	MKPSFGKSGPK	[1] Oxidation (M)	A0A060W6G2_ONCMY	Uncharacterized protein OS=Oncorhynchus mykiss GN=GSONMT00068021001 PE=4 SV=1	9.16428e+06	7.32541e+06	3.25311e+06	2.19515e+06	8.38111e+06	4.16161e+06	7.45817e+06	2.23317e+07	3.84091e+07
19.65_1764.8713n	0	1	#2951	2	19.6495	1764.87	1.8	MPHIKMPNIDLSLPK	[1] Oxidation (M)|[6] Oxidation (M)	A0A060W6G2_ONCMY	Uncharacterized protein OS=Oncorhynchus mykiss GN=GSONMT00068021001 PE=4 SV=1	1.84585e+06	2.75683e+06	1.3505e+06	103545	1.64483e+06	1.32067e+06	1.7362e+06	6.09633e+06	3.97846e+06
13.59_974.4761n	0	1	#7658	2	13.5903	974.476	12.12	MPRFSLPK		A0A060W6G2_ONCMY	Uncharacterized protein OS=Oncorhynchus mykiss GN=GSONMT00068021001 PE=4 SV=1	254063	105512	221644	1911.62	5883.73	6986.2
20.06_1904.8910n	0	1	#823	2	20.0618	1904.89	1.21	SGDVNVPAFEIEGDGGKSK		A0A060W6G2_ONCMY	Uncharacterized protein OS=Oncorhynchus mykiss GN=GSONMT00068021001 PE=4 SV=1	771160	8.61572e+06	1.33619e+07	39612.5	38109.2	36876.1	22880	1957.39	49822.9
12.52_1467.8012n	0	1	#5855	2	12.5185	1467.8	4.03	AEGTEQHGGVVATGR		A0A060W6G2_ONCMY	Uncharacterized protein OS=Oncorhynchus mykiss GN=GSONMT00068021001 PE=4 SV=1	6380.85	2384.34	30.3937					2.45796e+06
10.64_1115.5877n	0	1	#7546	2	10.6381	1115.59	15.51	LTGNRLVSEK		A0A060W6G2_ONCMY	Uncharacterized protein OS=Oncorhynchus mykiss GN=GSONMT00068021001 PE=4 SV=1							17.641	534533
17.28_1122.5662n	0	1	#22	2	17.2826	1122.57	12.51	GGIHAPDDTIK		A0A060W6G2_ONCMY	Uncharacterized protein OS=Oncorhynchus mykiss GN=GSONMT00068021001 PE=4 SV=1	8.17858e+07	1.00389e+07	1.28113e+07	5.22355e+06	3.03669e+06	5.28997e+06	8.05165e+06	6.4684e+06	3.48372e+06
23.17_1193.6482n	0	1	#665	2	23.1725	1193.65	12.53	GDMKIEGSDVK	[3] Oxidation (M)	A0A060W6G2_ONCMY	Uncharacterized protein OS=Oncorhynchus mykiss GN=GSONMT00068021001 PE=4 SV=1	6.77122e+06	816907	376221	2.62557e+06	1.79307e+06	176499	4.29466e+06	2.85397e+06	1.30253e+06
20.22_1904.8933n	0	1	#2241	2	20.2249	1904.89	1.29	SGDVNVPAFEIEGDGGKSK		A0A060W6G2_ONCMY	Uncharacterized protein OS=Oncorhynchus mykiss GN=GSONMT00068021001 PE=4 SV=1	41030.7	2.58903e+06	5.18582e+06	387576	89020.4	70689.1	99925.4	33233.8	384601
36.98_1378.6618n	0	1	#10147	2	36.9837	1378.66	26.73	TPTFDVSLPKFK		A0A060W6G2_ONCMY	Uncharacterized protein OS=Oncorhynchus mykiss GN=GSONMT00068021001 PE=4 SV=1			12.5724						41.1898
14.21_1150.5744n	0	1	#454	2	14.2084	1150.57	6.43	GEGSSSSLNGEK		A0A060W6G2_ONCMY	Uncharacterized protein OS=Oncorhynchus mykiss GN=GSONMT00068021001 PE=4 SV=1	452391	12278	84906.5	4.5103e+06	789300	1.0809e+07	1.39415e+06	1.47138e+06	516540
14.36_1123.5318n	0	1	#635	2	14.3553	1123.53	5.01	GEEDLEMSAK	[7] Oxidation (M)	A0A060W6G2_ONCMY	Uncharacterized protein OS=Oncorhynchus mykiss GN=GSONMT00068021001 PE=4 SV=1	736287			43119.6	133801	229468	92680.9
23.65_1904.8931n	0	1	#1010	2	23.6497	1904.89	2.46	SGDVNVPAFEIEGDGGKSK		A0A060W6G2_ONCMY	Uncharacterized protein OS=Oncorhynchus mykiss GN=GSONMT00068021001 PE=4 SV=1	48890.6	1.79298e+07	4.04556e+06	79261.1	41160	133287	78353.2	84237.7	31383.7
15.16_1180.5473n	0	1	#1192	2	15.163	1180.55	7.88	MPNVDISHPR	[1] Oxidation (M)	A0A060W6G2_ONCMY	Uncharacterized protein OS=Oncorhynchus mykiss GN=GSONMT00068021001 PE=4 SV=1	1.92573e+06		3626.11	198418	23642.2	424366	1.80975e+06	121501	28.4544
17.66_1044.5667n	0	1	#50	2	17.6629	1044.57	9.06	IEAEGRSGVK		A0A060W6G2_ONCMY	Uncharacterized protein OS=Oncorhynchus mykiss GN=GSONMT00068021001 PE=4 SV=1	1.56643e+07	3.76676e+07	3.82695e+07	5.13102e+06	5.03919e+07	5.55695e+07	2.65608e+06	2.62683e+07	2.70187e+06
15.19_1050.4740n	0	1	#1064	2	15.1857	1050.47	11.83	IKMKPSFGK	[3] Oxidation (M)	A0A060W6G2_ONCMY	Uncharacterized protein OS=Oncorhynchus mykiss GN=GSONMT00068021001 PE=4 SV=1	1210.67	505312	1.51341e+06	16838	20019.9	68135.3	56.2156	749950	199878
15.51_898.3945n	0	1	#179	2	15.5099	898.395	7.5	TENFFNK		A0A060W7E7_ONCMY	Uncharacterized protein OS=Oncorhynchus mykiss GN=GSONMT00068102001 PE=4 SV=1	694795	698165	41508.3	544595	1.44124e+07	1.30754e+07		21.3487	11.2781
17.85_986.5818n	0	1	#809	2	17.8547	986.582	4.75	GLLLDIDTK		A0A060W7E7_ONCMY	Uncharacterized protein OS=Oncorhynchus mykiss GN=GSONMT00068102001 PE=4 SV=1	13404.9	22536	729772	6638.72	2445.05	1812.71	2.57097e+06	375262	27889.5
32.82_893.4795n	0	1	#4660	2	32.8192	893.479	5.97	MELTGSLK	[1] Oxidation (M)	A0A060W7E7_ONCMY	Uncharacterized protein OS=Oncorhynchus mykiss GN=GSONMT00068102001 PE=4 SV=1	265808	191962	32.0787	2673.97	4974.88	3864.98	1136.63	10107.4	8185.13
21.87_1122.5976n	0	1	#658	2	21.8714	1122.6	12.9	LTLPKITLPK		A0A060W7E7_ONCMY	Uncharacterized protein OS=Oncorhynchus mykiss GN=GSONMT00068102001 PE=4 SV=1	3.22101e+06	3.16102e+06	2.43262e+06	492004	106812	1.79256e+06	1.12758e+06	186616	2.19005e+06
12.49_1218.6031n	0	1	#4364	2	12.4884	1218.6	9.85	TPEASDLEMVK		A0A060W7E7_ONCMY	Uncharacterized protein OS=Oncorhynchus mykiss GN=GSONMT00068102001 PE=4 SV=1				161372	687786			348.831	8.63137
21.50_1000.5787n	0	1	#262	2	21.5048	1000.58	3.39	AEAKVQDLK		A0A060W7E7_ONCMY	Uncharacterized protein OS=Oncorhynchus mykiss GN=GSONMT00068102001 PE=4 SV=1	3.17921e+06	959114	1.50327e+06	720152	954330	51677.6	162206	80685.4	425203
22.89_986.5916n	0	1	#427	2	22.8947	986.592	8.39	GLLLDIDTK		A0A060W7E7_ONCMY	Uncharacterized protein OS=Oncorhynchus mykiss GN=GSONMT00068102001 PE=4 SV=1	206302	343353	25917.5	47385.5	29363.9	1760.28	46448.3	3233.29	72453.9
22.40_1132.5860n	0	1	#936	2	22.4016	1132.59	41.49	QTLTLLETSK		A0A060W7E7_ONCMY	Uncharacterized protein OS=Oncorhynchus mykiss GN=GSONMT00068102001 PE=4 SV=1	5.58272e+06	3.40897e+06	5.68859e+06	923907	1.35985e+06	123114	1.11022e+06	252735	926706
22.54_1132.6435n	0	1	#1002	2	22.5447	1132.64	9.49	QTLTLLETSK		A0A060W7E7_ONCMY	Uncharacterized protein OS=Oncorhynchus mykiss GN=GSONMT00068102001 PE=4 SV=1	141454	140703	3626.22	3412.01	5688.78	506.667	10184.4	4941.72	26895.8
16.10_1434.7046n	0	1	#1967	2	16.1016	1434.7	6.72	LEGSMEQITDQGK		A0A060W7E7_ONCMY	Uncharacterized protein OS=Oncorhynchus mykiss GN=GSONMT00068102001 PE=4 SV=1	11459	12955.5		164193	4001	252704	503139	116108	320423
18.59_1264.6427n	0	1	#425	2	18.5908	1264.64	8.48	KHMTAGSCTEK	[3] Oxidation (M)|[8] Carbamidomethyl (C)	A0A060W7E7_ONCMY	Uncharacterized protein OS=Oncorhynchus mykiss GN=GSONMT00068102001 PE=4 SV=1	1.855e+06	1.78403e+06	2.11458e+06	1.28546e+07	4.74651e+06	8.54886e+06	620338	717454	459485
17.05_1420.7531n	0	1	#835	2	17.0493	1420.75	4.41	AEGAKPTEATATMK	[13] Oxidation (M)	A0A060W7E7_ONCMY	Uncharacterized protein OS=Oncorhynchus mykiss GN=GSONMT00068102001 PE=4 SV=1	1.19164e+06	593668	440677	146562	507416	932931	876858	60361.3	220203
13.96_2207.0959n	0	2	#2787,#6700	2,3	13.9569	2207.1	3.3	TDAVITATMKSAEELTLELR	[9] Oxidation (M)	A0A060W7E7_ONCMY	Uncharacterized protein OS=Oncorhynchus mykiss GN=GSONMT00068102001 PE=4 SV=1	15380.3	16131	17526.1	162.487		2986.33	4250.65	8.59031e+06	1.30218e+06
16.03_1253.5657n	0	1	#3527	2	16.0303	1253.57	3.5	FSLSTASGFPLK		A0A060W7E7_ONCMY	Uncharacterized protein OS=Oncorhynchus mykiss GN=GSONMT00068102001 PE=4 SV=1	123230	192992	66779.4	30954.7	49062.8	190244	32281	194.034	5749.91
16.72_1761.9129n	0	2	#423,#2345	2,3	16.7209	1761.91	35.28	LFPEEDETTTILNIK		A0A060W7E7_ONCMY	Uncharacterized protein OS=Oncorhynchus mykiss GN=GSONMT00068102001 PE=4 SV=1	85365.6	62511.2	122706	14420	1133.91	3439.86	9.89969e+06	29692.9
20.25_1761.9146n	0	2	#964,#1347	2,2	20.2512	1761.91	38.15	LFPEEDETTTILNIK		A0A060W7E7_ONCMY	Uncharacterized protein OS=Oncorhynchus mykiss GN=GSONMT00068102001 PE=4 SV=1	4.83122e+06	5.8089e+06	710798	5.83536e+06	4.45228e+06	3.73461e+06	14259.8	69680.6	178742
19.61_1761.9156n	0	1	#781	2	19.6124	1761.92	37.13	LFPEEDETTTILNIK		A0A060W7E7_ONCMY	Uncharacterized protein OS=Oncorhynchus mykiss GN=GSONMT00068102001 PE=4 SV=1	132492	134772	816129	190167	2.35199e+07	1.8931e+06	67541.3	16413.5	1.43374e+06
20.29_1761.9148n	0	1	#659	2	20.2895	1761.91	35.32	LFPEEDETTTILNIK		A0A060W7E7_ONCMY	Uncharacterized protein OS=Oncorhynchus mykiss GN=GSONMT00068102001 PE=4 SV=1	658688	1.08638e+06	2.02657e+06	47163.1	2.88762e+06	1.67962e+07	1.9215e+06	105336	1.33174e+07
11.66_1761.9138n	0	3	#1033,#1567,#3956	2,2,3	11.6636	1761.91	21.78	LFPEEDETTTILNIK		A0A060W7E7_ONCMY	Uncharacterized protein OS=Oncorhynchus mykiss GN=GSONMT00068102001 PE=4 SV=1	67647.7	41575.2	804.327	4.90148e+06	1061.84	2014.57	27.1331	9.97175e+07	28.2028
22.87_986.5930n	0	1	#554	2	22.8744	986.593	2	GLLLDIDTK		A0A060W7E7_ONCMY	Uncharacterized protein OS=Oncorhynchus mykiss GN=GSONMT00068102001 PE=4 SV=1	44353.8	309044	61733.5	5099.73	518195	379094	44413.8		71146
24.28_2132.9967n	0	1	#2575	2	24.2804	2133	15.51	ASTSLQLENGDSVKTNLDNK		A0A060W7E7_ONCMY	Uncharacterized protein OS=Oncorhynchus mykiss GN=GSONMT00068102001 PE=4 SV=1	2.74216e+06	323407	2.33739e+06	66138.8	171601	162096	3148.94		94744.9
21.01_2132.9806n	0	1	#5222	2	21.0082	2132.98	10.45	ASTSLQLENGDSVKTNLDNK		A0A060W7E7_ONCMY	Uncharacterized protein OS=Oncorhynchus mykiss GN=GSONMT00068102001 PE=4 SV=1	65223.1	139116	139844	204949	36366	70910.4	7967.43		1.61983e+06
26.31_2948.3730n	0	1	#5986	3	26.3134	2948.37	5.06	ITLPKMQSNIMIPIFGDLTYEFSMK	[6] Oxidation (M)|[24] Oxidation (M)	A0A060W7E7_ONCMY	Uncharacterized protein OS=Oncorhynchus mykiss GN=GSONMT00068102001 PE=4 SV=1	2915.4	11124	2548.51	16536.6	5.34531e+06	2.02036e+06	827.384		3253.83
19.62_986.5929n	0	1	#249	2	19.6195	986.593	6.24	GLLLDIDTK		A0A060W7E7_ONCMY	Uncharacterized protein OS=Oncorhynchus mykiss GN=GSONMT00068102001 PE=4 SV=1	414276	414276	414276	313759	199220	199220	105410	84765.4	184796
16.18_1716.7996n	1	1	#812	2	16.1821	1716.8	6.25	ENTYKHDISVDIQR		A0A060W7E7_ONCMY	Uncharacterized protein OS=Oncorhynchus mykiss GN=GSONMT00068102001 PE=4 SV=1	2.84096e+06	2.84096e+06	2.84096e+06	1.07173e+07	615928	615928	290202	410327	2.75848e+06
19.44_1308.7585n	0	2	#8129,#956	2,2	19.4418	1308.76	3.85	NIPQLSLIGRAK		A0A060W7E7_ONCMY	Uncharacterized protein OS=Oncorhynchus mykiss GN=GSONMT00068102001 PE=4 SV=1	80177.5	433942	43043.5	362045	18272.6	441399	15228.9	83720.2	22084.1
21.97_1925.9905n	0	1	#10363	2	21.9661	1925.99	4.05	TSMQGNMIFDPTSQLPK	[3] Oxidation (M)|[7] Oxidation (M)	A0A060W7E7_ONCMY	Uncharacterized protein OS=Oncorhynchus mykiss GN=GSONMT00068102001 PE=4 SV=1	3228.48		20051.1	16877.6	3767.36	1979.82	2468.63	7915.66	9338.23
12.70_1264.6364n	0	1	#2934	2	12.6981	1264.64	5.87	KHMTAGSCTEK	[3] Oxidation (M)|[8] Carbamidomethyl (C)	A0A060W7E7_ONCMY	Uncharacterized protein OS=Oncorhynchus mykiss GN=GSONMT00068102001 PE=4 SV=1	42536	15752.1	13768.1		989348	456074		411354	752875
14.38_1146.5235n	0	1	#4017	2	14.3784	1146.52	5.51	SLNKNMIVGR	[6] Oxidation (M)	A0A060W7E7_ONCMY	Uncharacterized protein OS=Oncorhynchus mykiss GN=GSONMT00068102001 PE=4 SV=1	130080	143469	112810	12215.7	45216.9	39336.2	14369.7	22634.2	129561
21.61_2948.3930n	0	1	#7698	3	21.605	2948.39	9.14	ITLPKMQSNIMIPIFGDLTYEFSMK	[6] Oxidation (M)|[11] Oxidation (M)	A0A060W7E7_ONCMY	Uncharacterized protein OS=Oncorhynchus mykiss GN=GSONMT00068102001 PE=4 SV=1	123093	229114	50879.1	2.18148e+06	2794.44	114619	12200.1		2300.8
22.85_2948.3922n	0	2	#20973,#8446	2,3	22.8539	2948.39	4.22	MDAAMNNMKTSMQGNMIFDPTSQLPK	[5] Oxidation (M)|[8] Oxidation (M)|[12] Oxidation (M)	A0A060W7E7_ONCMY	Uncharacterized protein OS=Oncorhynchus mykiss GN=GSONMT00068102001 PE=4 SV=1	3311.4	16636.5	3245.4	2.17783e+06	11768.8	706933	10053.2	44992.3
19.71_986.5883n	0	1	#453	2	19.7134	986.588	1.62	GLLLDIDTK		A0A060W7E7_ONCMY	Uncharacterized protein OS=Oncorhynchus mykiss GN=GSONMT00068102001 PE=4 SV=1	225674	558395	345642	805773	686193	884309	375744	97005.1	274808
18.34_1136.5527n	0	1	#1737	2	18.338	1136.55	6.89	VSSYAKGAVQK		A0A060W7E7_ONCMY	Uncharacterized protein OS=Oncorhynchus mykiss GN=GSONMT00068102001 PE=4 SV=1	73424.6	158169	150689	126004	457602	93456.1	60863.1	204516	246436
20.14_1599.8152n	0	1	#2492	3	20.1444	1599.82	2.55	LTVQKTEELIVSLK		A0A060W7E7_ONCMY	Uncharacterized protein OS=Oncorhynchus mykiss GN=GSONMT00068102001 PE=4 SV=1	121609	126929	158553	2.29207e+06	3.35408e+06	2.34087e+06	335040	45028.6	785082
22.84_3141.6431n	0	1	#4415	3	22.8351	3141.64	11.58	IEEILSNYEVEKMVENIMDEVVEIMK	[13] Oxidation (M)	A0A060W7E7_ONCMY	Uncharacterized protein OS=Oncorhynchus mykiss GN=GSONMT00068102001 PE=4 SV=1	22461.7	99618.1	48785.5	7.96567e+06	5.70759e+06	5.27559e+06	19013.9	41024.4	310448
18.07_1877.9124n	0	3	#8533,#5646,#5111	2,2,2	18.0688	1877.91	78.16	SQATSTFDLFAYTLDAK		A0A060W7E7_ONCMY	Uncharacterized protein OS=Oncorhynchus mykiss GN=GSONMT00068102001 PE=4 SV=1	62855.4	80690.7	117793	194842	504523	180871	1.23771e+06	11323.7	1.46511e+06
23.35_2948.3695n	0	1	#6320	3	23.3518	2948.37	10.57	ITLPKMQSNIMIPIFGDLTYEFSMK	[6] Oxidation (M)|[11] Oxidation (M)	A0A060W7E7_ONCMY	Uncharacterized protein OS=Oncorhynchus mykiss GN=GSONMT00068102001 PE=4 SV=1	6821.72	16150.9	4392.82	12552.3	24383.4	4.0636e+06	6092.67	2502.96	28260.1
22.08_1132.6454n	0	1	#442	2	22.0757	1132.65	31.19	QTLTLLETSK		A0A060W7E7_ONCMY	Uncharacterized protein OS=Oncorhynchus mykiss GN=GSONMT00068102001 PE=4 SV=1	611155	2.93127e+06	1.39331e+06	193427	927853	533903	177589	166753	548022
13.14_1365.6842n	0	2	#723,#8117	2,2	13.1438	1365.68	59.38	DFEPTIEALFGK		A0A060W7E7_ONCMY	Uncharacterized protein OS=Oncorhynchus mykiss GN=GSONMT00068102001 PE=4 SV=1	99134	388043	291552	541326	830264	72330	2.6248e+06	838055	37833.7
17.90_1253.6647n	0	1	#753	2	17.9015	1253.66	67.33	FSLSTASGFPLK		A0A060W7E7_ONCMY	Uncharacterized protein OS=Oncorhynchus mykiss GN=GSONMT00068102001 PE=4 SV=1	54471.7	63089.5	203.903	1534.7	177159	617564	1.67006e+06	144518	179187
21.36_1566.9189n	0	1	#845	2	21.3606	1566.92	19.71	GIVSALIVPALEEEK		A0A060W7E7_ONCMY	Uncharacterized protein OS=Oncorhynchus mykiss GN=GSONMT00068102001 PE=4 SV=1	36717.5	40576	877559	278147	18145	373062	1.74929e+06	1.95076e+06	42074
17.96_2130.1052n	0	1	#876	2	17.9596	2130.11	93.85	NILTTNVQIPDYDVEAGIR		A0A060W7E7_ONCMY	Uncharacterized protein OS=Oncorhynchus mykiss GN=GSONMT00068102001 PE=4 SV=1	54521.9	65003.4	1472.04	62.1362	3574.47	238419	3.74982e+06	43083.3	175876
21.87_1224.5953n	0	1	#1013	2	21.8745	1224.6	42.23	VNSPILEIVNK		A0A060W7E7_ONCMY	Uncharacterized protein OS=Oncorhynchus mykiss GN=GSONMT00068102001 PE=4 SV=1	332296	797907	603933	463608	1.40294e+06	758643	43978.8	365120	169941
17.32_1224.7128n	0	2	#1148,#1384	2,2	17.3221	1224.71	72.07	VNSPILEIVNK		A0A060W7E7_ONCMY	Uncharacterized protein OS=Oncorhynchus mykiss GN=GSONMT00068102001 PE=4 SV=1	23521.8	39855.1	10242.3	2.64907e+06	2.73285e+06	2.09259e+06	2.73381e+06	2.50831e+06	708511
23.05_1224.7102n	2	2	#1012,#1199	2,2	23.0455	1224.71	50.58	VNSPILEIVNK		A0A060W7E7_ONCMY	Uncharacterized protein OS=Oncorhynchus mykiss GN=GSONMT00068102001 PE=4 SV=1	1.1941e+06	2.26078e+06	4.075e+06	1.69474e+06	2.58952e+06	2.42228e+06	2.48584e+06	827984	967483
17.96_1675.8692n	0	1	#1203	2	17.9596	1675.87	33.67	VEIDVPQTCSFILR	[9] Carbamidomethyl (C)	A0A060W7E7_ONCMY	Uncharacterized protein OS=Oncorhynchus mykiss GN=GSONMT00068102001 PE=4 SV=1	55957.1	49506.6	4469.38	1131.81	12957.1	148611	1.3438e+06	502798	138566
22.36_986.5864n	0	1	#1240	2	22.362	986.586	7.81	GLLLDIDTK		A0A060W7E7_ONCMY	Uncharacterized protein OS=Oncorhynchus mykiss GN=GSONMT00068102001 PE=4 SV=1	109254	127721	247328	36152	31200.5	71114.2	35346.1	38020.3	94676.7
17.96_986.5735n	0	1	#1680	2	17.9596	986.573	19.45	GLLLDIDTK		A0A060W7E7_ONCMY	Uncharacterized protein OS=Oncorhynchus mykiss GN=GSONMT00068102001 PE=4 SV=1	42077.6	63862.7	29274.7	725.775	20236.4	608385	912770	54023.6	884842
23.72_3022.4541n	0	2	#2232,#1625	2,3	23.7213	3022.45	95.14	FALDIQPTDEVSEYTATFAYDLLSEGK		A0A060W7E7_ONCMY	Uncharacterized protein OS=Oncorhynchus mykiss GN=GSONMT00068102001 PE=4 SV=1	29376.8	40607.5	24159.2	180406	194526	76023.9	4.3489e+06	513629	26267.7
20.27_1431.8051n	0	3	#2211,#1660,#1214	2,2,2	20.2693	1431.81	88.56	LPETTSIQGVIFK		A0A060W7E7_ONCMY	Uncharacterized protein OS=Oncorhynchus mykiss GN=GSONMT00068102001 PE=4 SV=1	1.5741e+06	1.72583e+06	3.59136e+06	1.79555e+06	1.94921e+06	1.88077e+06	5.99809e+06	6.83166e+06	6.29088e+06
17.60_1462.6810n	0	1	#2089	2	17.6031	1462.68	55.79	SFDYNTFAEELK		A0A060W7E7_ONCMY	Uncharacterized protein OS=Oncorhynchus mykiss GN=GSONMT00068102001 PE=4 SV=1	154561	186076	3341.22		15802.8	677130	1.47241e+06	320662	127394
19.01_1146.6741n	0	1	#2350	2	19.008	1146.67	23.12	LSNSVIFVLR		A0A060W7E7_ONCMY	Uncharacterized protein OS=Oncorhynchus mykiss GN=GSONMT00068102001 PE=4 SV=1	98064.8	73517.5	62179.1	80139	35405.4	263600	757890	221941	481486
19.21_1251.5457n	0	1	#3260	2	19.2123	1251.55	9.12	GNLFDANTMNR		A0A060W7E7_ONCMY	Uncharacterized protein OS=Oncorhynchus mykiss GN=GSONMT00068102001 PE=4 SV=1	112089	118641	172646	91424.3	15201	102609	12340.9	16535.3	46967.8
21.27_1505.9176n	0	2	#162,#1805	2,3	21.2718	1505.92	12.63	LTVPLFGMVEVSAK	[8] Oxidation (M)	A0A060W7E7_ONCMY	Uncharacterized protein OS=Oncorhynchus mykiss GN=GSONMT00068102001 PE=4 SV=1	1.32112e+06	3.0484e+06	1.8595e+06	2.74671e+07	1.78407e+07	1.85069e+07	1.94841e+07	2.45066e+07	4.33607e+07
21.06_1301.7160n	0	1	#221	2	21.0614	1301.72	1.32	IPTEEIMNVLK	[7] Oxidation (M)	A0A060W7E7_ONCMY	Uncharacterized protein OS=Oncorhynchus mykiss GN=GSONMT00068102001 PE=4 SV=1	1.91585e+06	3.99764e+06	2.02663e+06	1.78674e+07	8.88522e+06	1.55072e+07	1.32897e+07	7.94044e+06	3.91777e+07
18.80_1030.6045n	0	1	#326	2	18.7982	1030.6	21.01	TEELIVSLK		A0A060W7E7_ONCMY	Uncharacterized protein OS=Oncorhynchus mykiss GN=GSONMT00068102001 PE=4 SV=1	1.63215e+06	5.90871e+06	2.42151e+06	5.72731e+06	3.67945e+06	4.78526e+06	986687	7.62235e+06	5.90933e+06
19.42_1662.8404n	0	1	#389	2	19.4238	1662.84	4.55	AAENIAAMDLTAITDK	[8] Oxidation (M)	A0A060W7E7_ONCMY	Uncharacterized protein OS=Oncorhynchus mykiss GN=GSONMT00068102001 PE=4 SV=1	2.7952e+06	3.58505e+06	4.91279e+06	1.58595e+07	1.3405e+07	1.30982e+07	1.00425e+07	3.07006e+07	1.68345e+07
19.87_1224.7094n	0	1	#622	2	19.8714	1224.71	16.26	VNSPILEIVNK		A0A060W7E7_ONCMY	Uncharacterized protein OS=Oncorhynchus mykiss GN=GSONMT00068102001 PE=4 SV=1	1.8538e+06	1.65418e+06	2.68122e+06	3.48442e+06	2.98422e+06	2.88362e+06	6.44022e+06	1.04273e+07	1.17097e+07
19.55_986.5840n	0	1	#641	2	19.5538	986.584	20.56	GLLLDIDTK		A0A060W7E7_ONCMY	Uncharacterized protein OS=Oncorhynchus mykiss GN=GSONMT00068102001 PE=4 SV=1	855949	1.50072e+06	1.41176e+06	4.80317e+06	3.61391e+06	4.19927e+06	5.8424e+06	6.32004e+06	7.16308e+06
18.32_1132.6436n	0	1	#698	2	18.3202	1132.64	9.48	QTLTLLETSK		A0A060W7E7_ONCMY	Uncharacterized protein OS=Oncorhynchus mykiss GN=GSONMT00068102001 PE=4 SV=1	859903	453427	1.64727e+06	1.49618e+06	1.34335e+06	1.269e+06	73903.9	4.22185e+06	282108
19.05_1434.7746n	0	1	#992	2	19.0484	1434.77	16.92	LIFTGVTDTNNLK		A0A060W7E7_ONCMY	Uncharacterized protein OS=Oncorhynchus mykiss GN=GSONMT00068102001 PE=4 SV=1	1.19651e+06	1.3604e+06	1.80039e+06	1.62038e+06	1.59227e+06	1.61054e+06	1.8912e+06	6.92958e+06	4.19936e+06
19.33_1171.6232n	0	1	#1048	2	19.3347	1171.62	15.22	MPDQVNEVLK		A0A060W7E7_ONCMY	Uncharacterized protein OS=Oncorhynchus mykiss GN=GSONMT00068102001 PE=4 SV=1	1.85059e+06	9.18567e+06	2.01434e+06	3.23974e+06	3.10949e+06	3.32195e+06	4.14754e+06	1.09026e+07	4.28704e+06
20.62_1297.6908n	0	2	#1151,#2086	2,2	20.6198	1297.69	24.07	VGDVPLEDIVSR		A0A060W7E7_ONCMY	Uncharacterized protein OS=Oncorhynchus mykiss GN=GSONMT00068102001 PE=4 SV=1	1.7478e+06	3.10813e+06	3.38998e+06	2.07116e+06	3.1931e+06	2.69618e+06	4.05273e+06	7.49394e+06	9.69833e+06
20.07_1253.6718n	1	1	#1408	2	20.0656	1253.67	17.29	FSLSTASGFPLK		A0A060W7E7_ONCMY	Uncharacterized protein OS=Oncorhynchus mykiss GN=GSONMT00068102001 PE=4 SV=1	346635	649268	513907	838129	875383	840554	4.73506e+06	3.61696e+06	4.5471e+06
17.33_1146.6059n	0	1	#1624	2	17.3264	1146.61	11.1	SLNKNMIVGR	[6] Oxidation (M)	A0A060W7E7_ONCMY	Uncharacterized protein OS=Oncorhynchus mykiss GN=GSONMT00068102001 PE=4 SV=1	885166	354097	1.42589e+06	582620	1.50707e+06	1.2368e+06	7959.49	294732	104010
18.61_1464.7420n	0	1	#1941	2	18.6091	1464.74	54.16	IEEILSNYEVEK		A0A060W7E7_ONCMY	Uncharacterized protein OS=Oncorhynchus mykiss GN=GSONMT00068102001 PE=4 SV=1	1.51667e+06	1.32845e+06	3.23692e+06	1.29614e+06	1.69306e+06	1.35056e+06	240.253	5.55945e+06	662074
20.84_1464.7293n	0	1	#4814	2	20.8362	1464.73	12.49	IEEILSNYEVEK		A0A060W7E7_ONCMY	Uncharacterized protein OS=Oncorhynchus mykiss GN=GSONMT00068102001 PE=4 SV=1	71804	1.77171e+06	118825	290396	287437	531456	566938	168379	481355
13.36_1289.5511n	0	2	#7750,#16077	2,2	13.3582	1289.55	50.69	VENQADDTENR		A0A060W7E7_ONCMY	Uncharacterized protein OS=Oncorhynchus mykiss GN=GSONMT00068102001 PE=4 SV=1	256739	151889	504228	26826.3	62695.7	40583.4		86.036	8199.91
13.19_1119.5597n	0	1	#8938	2	13.1853	1119.56	24.12	ITMEQNQIK	[3] Oxidation (M)	A0A060W7E7_ONCMY	Uncharacterized protein OS=Oncorhynchus mykiss GN=GSONMT00068102001 PE=4 SV=1	36800.9	282	63560.2	176.364	104.47				2714.96
20.33_1171.6174n	0	1	#449	2	20.3297	1171.62	8.34	MPDQVNEVLK		A0A060W7E7_ONCMY	Uncharacterized protein OS=Oncorhynchus mykiss GN=GSONMT00068102001 PE=4 SV=1	1.40602e+06	1.94192e+06	6.07268e+06	1.08918e+06	695610	2.00363e+06	1.01782e+06	535888	57158.9
17.94_986.5840n	0	1	#792	2	17.9416	986.584	19.26	GLLLDIDTK		A0A060W7E7_ONCMY	Uncharacterized protein OS=Oncorhynchus mykiss GN=GSONMT00068102001 PE=4 SV=1	97900.8	164651	536006	1.36287e+06	915456	3.95864e+06	1.55238e+06	1.63018e+06	487876
10.83_986.5797n	0	1	#1636	2	10.8313	986.58	18.09	GLLLDIDTK		A0A060W7E7_ONCMY	Uncharacterized protein OS=Oncorhynchus mykiss GN=GSONMT00068102001 PE=4 SV=1				22780.2	11537.6	106674	5153.09	92.2189	3.19502e+06
17.16_1731.9656n	0	1	#877	2	17.1565	1731.97	7.44	IRSFDYNTFAEELK		A0A060W7E7_ONCMY	Uncharacterized protein OS=Oncorhynchus mykiss GN=GSONMT00068102001 PE=4 SV=1	162861	216980	129563	6.53995e+06	1.97083e+06	1.01564e+07	4.77625e+06	4.78799e+06	325249
16.50_1662.8476n	0	1	#987	2	16.4968	1662.85	21.51	AAENIAAMDLTAITDK	[8] Oxidation (M)	A0A060W7E7_ONCMY	Uncharacterized protein OS=Oncorhynchus mykiss GN=GSONMT00068102001 PE=4 SV=1	645249	862567	502892	1.32965e+07	1.66109e+07	7.52446e+06	3.86425e+06	4.04628e+06	1.23814e+06
23.03_1297.6928n	0	1	#1132	2	23.0297	1297.69	9.86	VGDVPLEDIVSR		A0A060W7E7_ONCMY	Uncharacterized protein OS=Oncorhynchus mykiss GN=GSONMT00068102001 PE=4 SV=1	698081	1.84359e+06	3.73858e+06	259436	160486	256213	544576	422519	60102.5
17.07_1297.6812n	0	1	#2666	2	17.0673	1297.68	31.78	VGDVPLEDIVSR		A0A060W7E7_ONCMY	Uncharacterized protein OS=Oncorhynchus mykiss GN=GSONMT00068102001 PE=4 SV=1	57095.3	71022.6	65376.3	1.22428e+06	501961	2.28007e+06	1.01226e+06	2.15866e+06	212197
22.10_1132.6370n	0	1	#1240	2	22.1036	1132.64	34.53	QTLTLLETSK		A0A060W7E7_ONCMY	Uncharacterized protein OS=Oncorhynchus mykiss GN=GSONMT00068102001 PE=4 SV=1	332257	846645	1.7871e+06	207638	250751	166709	619088	148405	3686.43
10.05_1132.6456n	0	1	#5385	2	10.0452	1132.65	18.45	QTLTLLETSK		A0A060W7E7_ONCMY	Uncharacterized protein OS=Oncorhynchus mykiss GN=GSONMT00068102001 PE=4 SV=1								103.17	380602
14.91_1333.6983n	0	1	#1243	2	14.9085	1333.7	14.49	FTLPGSSNLVSGR		A0A060W7E7_ONCMY	Uncharacterized protein OS=Oncorhynchus mykiss GN=GSONMT00068102001 PE=4 SV=1	166597	99902.6	5458.99	6.03931e+06	8.57697e+06	1.08721e+06	72564.8	1.55831e+06	630035
23.03_1434.7717n	0	1	#1571	2	23.0297	1434.77	71.39	LIFTGVTDTNNLK		A0A060W7E7_ONCMY	Uncharacterized protein OS=Oncorhynchus mykiss GN=GSONMT00068102001 PE=4 SV=1	509969	1.01031e+06	2.41873e+06	36765.6	25196.1	69934.7	183070	793959	561746
21.99_1510.8175n	0	1	#1592	2	21.9892	1510.82	33.61	ANAAVLNQDDIIVR		A0A060W7E7_ONCMY	Uncharacterized protein OS=Oncorhynchus mykiss GN=GSONMT00068102001 PE=4 SV=1	752380	1.18856e+06	4.47498e+06	79174.5	125581	126775	228078	46515.6	2454.63
20.71_1418.7286n	0	1	#1693	2	20.7149	1418.73	24.45	EAQLTIQSDSVTK		A0A060W7E7_ONCMY	Uncharacterized protein OS=Oncorhynchus mykiss GN=GSONMT00068102001 PE=4 SV=1	767822	895263	5.06847e+06	78030.6	220631	460402	287788	83420	216176
14.43_1349.7034n	0	1	#1913	2	14.4313	1349.7	15.11	AVAILSTSFDQAK		A0A060W7E7_ONCMY	Uncharacterized protein OS=Oncorhynchus mykiss GN=GSONMT00068102001 PE=4 SV=1	198517	99555.5	1893.82	3.5778e+06	5.31158e+06	434549	265.747	702691	293812
18.06_1259.6993n	0	1	#2063	2	18.0583	1259.7	14.07	VTITIPMPFGGK		A0A060W7E7_ONCMY	Uncharacterized protein OS=Oncorhynchus mykiss GN=GSONMT00068102001 PE=4 SV=1	62774.4	277939	179852	606794	439728	966540	822249	2.06418e+06	127954
21.99_1464.7391n	0	1	#2151	2	21.9892	1464.74	12.36	IEEILSNYEVEK		A0A060W7E7_ONCMY	Uncharacterized protein OS=Oncorhynchus mykiss GN=GSONMT00068102001 PE=4 SV=1	592550	768125	3.09515e+06	28054.3	39347	88456.7	43435.5	21902.8
10.60_1464.7828n	0	1	#5271	2	10.6046	1464.78	10.56	IEEILSNYEVEK		A0A060W7E7_ONCMY	Uncharacterized protein OS=Oncorhynchus mykiss GN=GSONMT00068102001 PE=4 SV=1				16125.5	18038.2	1227.54	40.8392		2.24311e+06
17.25_1431.8094n	0	1	#3013	2	17.2468	1431.81	80.81	LPETTSIQGVIFK		A0A060W7E7_ONCMY	Uncharacterized protein OS=Oncorhynchus mykiss GN=GSONMT00068102001 PE=4 SV=1	155745	247162	118018	2.17183e+06	2.14804e+06	962304	1.3365e+06	1.65065e+06	37466.7
15.93_1370.7364n	0	1	#2215	2	15.9275	1370.74	5.75	AAVQTADAALATLR		A0A060W7E7_ONCMY	Uncharacterized protein OS=Oncorhynchus mykiss GN=GSONMT00068102001 PE=4 SV=1	201678	139373	15070.9	2.35723e+06	5.57549e+06	434741		751060	246411
17.16_1253.6667n	0	1	#2454	2	17.1565	1253.67	41.72	FSLSTASGFPLK		A0A060W7E7_ONCMY	Uncharacterized protein OS=Oncorhynchus mykiss GN=GSONMT00068102001 PE=4 SV=1	87317.3	82071	23679.6	1.58224e+06	1.29827e+06	1.1883e+06	2.2069e+06	1.01681e+06	272093
16.75_1122.6765n	0	1	#5425	2	16.7465	1122.68	7.77	LTLPKITLPK		A0A060W7E7_ONCMY	Uncharacterized protein OS=Oncorhynchus mykiss GN=GSONMT00068102001 PE=4 SV=1	489.679	1665.86		66555.5	46121.3	110402	3061.6	886271	107460
23.42_1462.6804n	0	1	#5655	2	23.4202	1462.68	8.79	SFDYNTFAEELK		A0A060W7E7_ONCMY	Uncharacterized protein OS=Oncorhynchus mykiss GN=GSONMT00068102001 PE=4 SV=1	65647.2	268757	294608	4187.53	5278.19	37907.8	69163.8	14828.2	328378
19.73_1301.7179n	0	1	#432	2	19.7315	1301.72	16.42	IPTEEIMNVLK	[7] Oxidation (M)	A0A060W7E7_ONCMY	Uncharacterized protein OS=Oncorhynchus mykiss GN=GSONMT00068102001 PE=4 SV=1	566963	539844	1.05102e+06	1.61808e+07	179846	1.02242e+06	786322	598125	2.23018e+06
19.94_986.5796n	0	1	#695	2	19.9359	986.58	16.17	GLLLDIDTK		A0A060W7E7_ONCMY	Uncharacterized protein OS=Oncorhynchus mykiss GN=GSONMT00068102001 PE=4 SV=1	107082	101611	682480	1.11913e+06	153152	87863.2	587229	1.33424e+06	660497
22.88_986.5816n	0	1	#778	2	22.8815	986.582	0.88	GLLLDIDTK		A0A060W7E7_ONCMY	Uncharacterized protein OS=Oncorhynchus mykiss GN=GSONMT00068102001 PE=4 SV=1	276078	1.3947e+06	573663	1.909e+06	5.10994e+06	5.41595e+06	2.50374e+06	213036	2.38657e+06
17.50_986.5819n	0	1	#3637	2	17.5019	986.582	18.64	GLLLDIDTK		A0A060W7E7_ONCMY	Uncharacterized protein OS=Oncorhynchus mykiss GN=GSONMT00068102001 PE=4 SV=1	486.127	3271.65	4649.1	281381	733.303	31329.3		575380	159005
20.11_1232.6567n	0	1	#737	2	20.1089	1232.66	10.77	EDIATDVTITR		A0A060W7E7_ONCMY	Uncharacterized protein OS=Oncorhynchus mykiss GN=GSONMT00068102001 PE=4 SV=1	304682	855104	716344	1.50585e+06	1.16665e+06	1.51311e+06	222111	825775	171793
21.79_1224.5936n	0	1	#977	2	21.7861	1224.59	11.82	VNSPILEIVNK		A0A060W7E7_ONCMY	Uncharacterized protein OS=Oncorhynchus mykiss GN=GSONMT00068102001 PE=4 SV=1	400488	901849	1.03281e+06	1.13975e+06	2.7291e+06	3.58211e+06	1.21346e+06	1.16822e+06	829159
21.93_1132.6317n	0	1	#980	2	21.9312	1132.63	34.21	QTLTLLETSK		A0A060W7E7_ONCMY	Uncharacterized protein OS=Oncorhynchus mykiss GN=GSONMT00068102001 PE=4 SV=1	183984	1.2257e+06	434303	1.35861e+06	2.05714e+06	2.33765e+06	1.83713e+06	549553	1.18328e+06
22.34_1049.5830n	0	1	#1276	2	22.3438	1049.58	10.23	TDAVITATMK		A0A060W7E7_ONCMY	Uncharacterized protein OS=Oncorhynchus mykiss GN=GSONMT00068102001 PE=4 SV=1	227345	816332	585143	155761	4.49624e+06	3.71032e+06	452968	138097	213841
20.96_946.5287n	0	1	#1605	2	20.9598	946.529	11.09	RAVEFIGR		A0A060W7E7_ONCMY	Uncharacterized protein OS=Oncorhynchus mykiss GN=GSONMT00068102001 PE=4 SV=1	792721	1.78962e+06	1.19091e+06	2.53761e+06	1.15783e+06	4.25797e+06	3.73544e+06	739068	3.33917e+06
18.53_1662.8369n	0	1	#1636	2	18.5309	1662.84	2.5	DNMPELAMPTMPER	[3] Oxidation (M)|[8] Oxidation (M)	A0A060W7E7_ONCMY	Uncharacterized protein OS=Oncorhynchus mykiss GN=GSONMT00068102001 PE=4 SV=1	681089	838992	501604	6.89602e+06	443490	267871	3.31568e+06	532597	8.96699e+06
20.90_1510.8204n	0	1	#1937	2	20.8994	1510.82	19.64	ANAAVLNQDDIIVR		A0A060W7E7_ONCMY	Uncharacterized protein OS=Oncorhynchus mykiss GN=GSONMT00068102001 PE=4 SV=1	540859	1.12127e+06	1.39986e+06	941183	1.98655e+06	1.19981e+07	2.07624e+06	36878.7	841713
19.79_1253.6111n	0	1	#1951	2	19.7895	1253.61	21.16	FSLSTASGFPLK		A0A060W7E7_ONCMY	Uncharacterized protein OS=Oncorhynchus mykiss GN=GSONMT00068102001 PE=4 SV=1	425412	1.11136e+06	1.34453e+06	971495	2.33328e+06	3.34848e+06	2.33395e+06	379295	1.64348e+06
21.96_1434.7721n	0	1	#2439	2	21.9604	1434.77	71.69	LIFTGVTDTNNLK		A0A060W7E7_ONCMY	Uncharacterized protein OS=Oncorhynchus mykiss GN=GSONMT00068102001 PE=4 SV=1	331416	781046	839080	451185	1.89758e+06	4.18968e+06	405514	109652	156337
20.61_1464.7461n	0	1	#2465	2	20.6054	1464.75	9.27	IEEILSNYEVEK		A0A060W7E7_ONCMY	Uncharacterized protein OS=Oncorhynchus mykiss GN=GSONMT00068102001 PE=4 SV=1	604021	817310	1.60906e+06	230865	1.90622e+06	1.28111e+06	167071	28909.9	116341
22.94_1431.8046n	0	1	#2910	2	22.942	1431.8	10.94	LPETTSIQGVIFK		A0A060W7E7_ONCMY	Uncharacterized protein OS=Oncorhynchus mykiss GN=GSONMT00068102001 PE=4 SV=1	164395	1.47611e+06	788927	133766	1.82719e+06	654211	946638	42944.9	86553.3
23.77_1455.7638n	0	1	#5316	2	23.7705	1455.76	28.94	VASSEVYLNSIFK		A0A060W7E7_ONCMY	Uncharacterized protein OS=Oncorhynchus mykiss GN=GSONMT00068102001 PE=4 SV=1	84691	472242	337805	725320	1.40156e+06	2.18904e+06	1.05165e+06	1.20601e+06	60783.3
18.96_1132.6386n	0	1	#794	2	18.9639	1132.64	8.2	QTLTLLETSK		A0A060W7E7_ONCMY	Uncharacterized protein OS=Oncorhynchus mykiss GN=GSONMT00068102001 PE=4 SV=1	946752	1.42629e+06	1.85474e+06	918912	1.17666e+06	702834	175.029	1.11908e+06	103194
18.54_986.5859n	0	1	#1081	2	18.5372	986.586	27.67	GLLLDIDTK		A0A060W7E7_ONCMY	Uncharacterized protein OS=Oncorhynchus mykiss GN=GSONMT00068102001 PE=4 SV=1	106607	89874.4	91991.9	188252	282076	122913		342848	9235.27
18.07_986.5859n	0	1	#1931	2	18.0746	986.586	9.27	GLLLDIDTK		A0A060W7E7_ONCMY	Uncharacterized protein OS=Oncorhynchus mykiss GN=GSONMT00068102001 PE=4 SV=1	33554.2	41071.9	76197.1	238564	911456	160373		404820	9737.27
4.29_986.5806n	0	1	#3646	2	4.29198	986.581	5.71	GLLLDIDTK		A0A060W7E7_ONCMY	Uncharacterized protein OS=Oncorhynchus mykiss GN=GSONMT00068102001 PE=4 SV=1			149.833				1.48281e+06		29.3175
20.65_986.5766n	0	1	#5930	2	20.6488	986.577	9.64	GLLLDIDTK		A0A060W7E7_ONCMY	Uncharacterized protein OS=Oncorhynchus mykiss GN=GSONMT00068102001 PE=4 SV=1	786716	890714	741626	938099	1.11911e+06	169796		503269	32951.2
17.96_946.5522n	0	1	#1300	2	17.9575	946.552	12.22	RAVEFIGR		A0A060W7E7_ONCMY	Uncharacterized protein OS=Oncorhynchus mykiss GN=GSONMT00068102001 PE=4 SV=1	235844	339432	395013	75818.9	69588.6	144639		175463	615.125
19.78_1297.6930n	0	1	#1744	2	19.7804	1297.69	10.96	VGDVPLEDIVSR		A0A060W7E7_ONCMY	Uncharacterized protein OS=Oncorhynchus mykiss GN=GSONMT00068102001 PE=4 SV=1	1.59299e+06	2.24655e+06	1.63261e+06	317681	410584	289588		257386	48926.8
18.65_1510.8223n	0	1	#2082	2	18.6494	1510.82	31.24	ANAAVLNQDDIIVR		A0A060W7E7_ONCMY	Uncharacterized protein OS=Oncorhynchus mykiss GN=GSONMT00068102001 PE=4 SV=1	1.59827e+06	2.00605e+06	1.55163e+06	743707	1.36934e+06	219403	90.0257	1.59111e+06	133.429
17.09_1418.7252n	0	1	#2164	2	17.0851	1418.73	10.34	EAQLTIQSDSVTK		A0A060W7E7_ONCMY	Uncharacterized protein OS=Oncorhynchus mykiss GN=GSONMT00068102001 PE=4 SV=1	2.11854e+06	2.83618e+06	1.95975e+06	1.64214e+06	1.085e+06	2.08823e+06	248494	5.90798e+06	384852
20.36_1431.8057n	0	1	#2709	2	20.358	1431.81	81.27	LPETTSIQGVIFK		A0A060W7E7_ONCMY	Uncharacterized protein OS=Oncorhynchus mykiss GN=GSONMT00068102001 PE=4 SV=1	1.148e+06	1.84013e+06	1.30242e+06	132344	345823	63655.5		1.32108e+06	9145.1
2.30_1083.6050n	0	1	#2807	2	2.3036	1083.6	5.57	SGFFPDTVSK		A0A060W7E7_ONCMY	Uncharacterized protein OS=Oncorhynchus mykiss GN=GSONMT00068102001 PE=4 SV=1	68.5232	175.518					1.30852e+06		5767.26
6.82_1030.5975n	0	1	#2878	2	6.81558	1030.6	12.92	TEELIVSLK		A0A060W7E7_ONCMY	Uncharacterized protein OS=Oncorhynchus mykiss GN=GSONMT00068102001 PE=4 SV=1		433.971	211.016			70.6309	1.25376e+06		4.21251e+06
2.07_1030.5956n	0	1	#6418	2	2.06962	1030.6	15.02	TEELIVSLK		A0A060W7E7_ONCMY	Uncharacterized protein OS=Oncorhynchus mykiss GN=GSONMT00068102001 PE=4 SV=1	993.149	8360.2					628109
18.79_1464.7583n	0	1	#2996	2	18.7919	1464.76	15.71	IEEILSNYEVEK		A0A060W7E7_ONCMY	Uncharacterized protein OS=Oncorhynchus mykiss GN=GSONMT00068102001 PE=4 SV=1	1.46051e+06	1.53195e+06	2.86585e+06	260129	392316	107149		482375	203746
6.70_1220.6969n	0	1	#4577	2	6.70375	1220.7	18.26	VNEYGLALTNK		A0A060W7E7_ONCMY	Uncharacterized protein OS=Oncorhynchus mykiss GN=GSONMT00068102001 PE=4 SV=1						1106.51	109849		705689
13.77_1303.6680n	0	1	#7353	2	13.7711	1303.67	14.23	IATMMTMENSK	[4] Oxidation (M)|[5] Oxidation (M)|[7] Oxidation (M)	A0A060W7E7_ONCMY	Uncharacterized protein OS=Oncorhynchus mykiss GN=GSONMT00068102001 PE=4 SV=1	40081	22225.8		307182	62891.3	229696	329995	0.141461	200927
18.53_1264.6452n	0	1	#1057	2	18.5283	1264.65	17.82	KHMTAGSCTEK	[3] Oxidation (M)|[8] Carbamidomethyl (C)	A0A060W7E7_ONCMY	Uncharacterized protein OS=Oncorhynchus mykiss GN=GSONMT00068102001 PE=4 SV=1	103454	352445	956073	105945	3.43773e+06	2.6458e+06	104543	98776.3	262809
20.02_1136.5480n	0	1	#2024	2	20.0201	1136.55	9.3	VSSYAKGAVQK		A0A060W7E7_ONCMY	Uncharacterized protein OS=Oncorhynchus mykiss GN=GSONMT00068102001 PE=4 SV=1	36076.8	89949.7	236686	274940	174080	210704	147362	407223	53610.6
21.11_1130.6830n	0	1	#3474	2	21.111	1130.68	14.12	SLNKNMIVGR		A0A060W7E7_ONCMY	Uncharacterized protein OS=Oncorhynchus mykiss GN=GSONMT00068102001 PE=4 SV=1	15437	522186	9848.49	134065	16307	187697	902550	163290	396541
17.73_1264.6388n	0	1	#1215	2	17.7264	1264.64	9.49	KHMTAGSCTEK	[3] Oxidation (M)|[8] Carbamidomethyl (C)	A0A060W7E7_ONCMY	Uncharacterized protein OS=Oncorhynchus mykiss GN=GSONMT00068102001 PE=4 SV=1	2.10969e+06	2.10969e+06	1.75222e+06	45559	1.40661e+06	1.45631e+06	11013.1	1.25664e+06	169282
22.46_1136.5514n	0	1	#2007	2	22.4631	1136.55	9.3	VSSYAKGAVQK		A0A060W7E7_ONCMY	Uncharacterized protein OS=Oncorhynchus mykiss GN=GSONMT00068102001 PE=4 SV=1	74224.8	74224.8	138985	90325.9	35042	67113.1	216401	25376.3	53530.4
25.44_1130.6883n	0	1	#2422	2	25.4361	1130.69	14.12	SLNKNMIVGR		A0A060W7E7_ONCMY	Uncharacterized protein OS=Oncorhynchus mykiss GN=GSONMT00068102001 PE=4 SV=1	1.86528e+06	1.86528e+06	201551	76439.8	199027	164865	1.05408e+06	426327	1.00715e+06
18.40_1264.6419n	0	1	#616	2	18.402	1264.64	8.63	KHMTAGSCTEK	[3] Oxidation (M)|[8] Carbamidomethyl (C)	A0A060W7E7_ONCMY	Uncharacterized protein OS=Oncorhynchus mykiss GN=GSONMT00068102001 PE=4 SV=1	1.75233e+06	2.22828e+06	1.87112e+06	4.71844e+06	5.19257e+06	3.7203e+06	1.93391e+06	684608	1.47428e+06
19.15_986.5845n	0	1	#829	2	19.1542	986.585	12	GLLLDIDTK		A0A060W7E7_ONCMY	Uncharacterized protein OS=Oncorhynchus mykiss GN=GSONMT00068102001 PE=4 SV=1	149052	116795	160124	139336	405030	45875.7	124816	82234.2	2.3879e+06
16.27_902.4451n	0	1	#2313	2	16.2691	902.445	5.41	NGPKVTCK	[7] Carbamidomethyl (C)	A0A060W7E7_ONCMY	Uncharacterized protein OS=Oncorhynchus mykiss GN=GSONMT00068102001 PE=4 SV=1	331308	326473	241644	41333.9	150980	378818	19.7519	192063	2613.4
19.70_986.5918n	0	1	#385	2	19.6978	986.592	7.09	GLLLDIDTK		A0A060W7E7_ONCMY	Uncharacterized protein OS=Oncorhynchus mykiss GN=GSONMT00068102001 PE=4 SV=1	70825	728798	597844	93377.6	478558	601866	72560.6	2079.55	197476
20.93_2132.9985n	0	1	#729	2	20.929	2133	11.81	ASTSLQLENGDSVKTNLDNK		A0A060W7E7_ONCMY	Uncharacterized protein OS=Oncorhynchus mykiss GN=GSONMT00068102001 PE=4 SV=1	1.17893e+07	7.88982e+06	531412	3291.28	253331	782289	1.75226e+06	27105.4	3.25127e+06
21.58_2132.9828n	0	1	#1216	3	21.5756	2132.98	7.63	VPEIMSAVCMEDILSAPQK	[5] Oxidation (M)|[9] Carbamidomethyl (C)	A0A060W7E7_ONCMY	Uncharacterized protein OS=Oncorhynchus mykiss GN=GSONMT00068102001 PE=4 SV=1	4.85831e+06	6.3218e+06	734747	255499	3.9803e+06	3.74682e+06	2.3826e+06	30328.1	2.00894e+06
21.99_1728.8945n	0	2	#3125,#1486	2,3	21.9891	1728.89	3.22	EILDDLMAAIEKIQK		A0A060W7E7_ONCMY	Uncharacterized protein OS=Oncorhynchus mykiss GN=GSONMT00068102001 PE=4 SV=1	1.33311e+06	2.82914e+06	992314	509931	2.10492e+06	5.82205e+06	722231	2.56964e+06	1.21466e+06
19.98_1264.6442n	0	1	#1227	2	19.9787	1264.64	6.75	KHMTAGSCTEK	[3] Oxidation (M)|[8] Carbamidomethyl (C)	A0A060W7E7_ONCMY	Uncharacterized protein OS=Oncorhynchus mykiss GN=GSONMT00068102001 PE=4 SV=1	446798	3.6736e+06	4.0662e+06	2.4409e+06	1.73964e+06	1.19494e+06	2.17133e+06	2.59497e+06	681054
20.45_1130.6861n	0	1	#1240	2	20.449	1130.69	14.95	SLNKNMIVGR		A0A060W7E7_ONCMY	Uncharacterized protein OS=Oncorhynchus mykiss GN=GSONMT00068102001 PE=4 SV=1	243614	501780	439379	1.42688e+06	1.05334e+06	474179	1.3801e+07	3.57401e+06	6.5497e+06
28.54_970.5838n	0	1	#1381	2	28.5384	970.584	17.21	IQGKVGELK		A0A060W7E7_ONCMY	Uncharacterized protein OS=Oncorhynchus mykiss GN=GSONMT00068102001 PE=4 SV=1	122270	766846	679482	83502.9	825048	172519	244474	894993	828648
20.38_986.5671n	0	1	#712	2	20.3846	986.567	4.27	GLLLDIDTK		A0A060W7E7_ONCMY	Uncharacterized protein OS=Oncorhynchus mykiss GN=GSONMT00068102001 PE=4 SV=1	74750	170396	368729	128586	106245	859392	152094	8411.03	97348
19.04_1264.6403n	0	1	#553	2	19.0384	1264.64	8.8	KHMTAGSCTEK	[3] Oxidation (M)|[8] Carbamidomethyl (C)	A0A060W7E7_ONCMY	Uncharacterized protein OS=Oncorhynchus mykiss GN=GSONMT00068102001 PE=4 SV=1	1.15915e+06	3.35613e+06	3.25949e+06	1.65822e+07	2.72231e+06	9.96716e+06	2.07476e+06	1.32846e+06	2.88825e+06
27.77_970.5821n	0	1	#1530	2	27.7747	970.582	15.48	IQGKVGELK		A0A060W7E7_ONCMY	Uncharacterized protein OS=Oncorhynchus mykiss GN=GSONMT00068102001 PE=4 SV=1	75513.5	577756	260811	341942	411323	16544.7	56438.1	91147.9	76986
20.07_1435.7559n	0	1	#4501	2	20.0748	1435.76	7.3	NDITGKINAVYTK		A0A060W7E7_ONCMY	Uncharacterized protein OS=Oncorhynchus mykiss GN=GSONMT00068102001 PE=4 SV=1	12171.4	54403.3	51046.1	121489	237625	188000	1.75949e+06	100671	554933
28.60_1124.5523n	0	1	#5803	2	28.6037	1124.55	6.36	DMPTKFMQK		A0A060W7E7_ONCMY	Uncharacterized protein OS=Oncorhynchus mykiss GN=GSONMT00068102001 PE=4 SV=1	7017.85				11903.1				3677.76
21.00_1450.7233n	0	1	#376	2	21.0031	1450.72	6.08	LEGSMEQITDQGK	[5] Oxidation (M)	A0A060W7E7_ONCMY	Uncharacterized protein OS=Oncorhynchus mykiss GN=GSONMT00068102001 PE=4 SV=1	717939	7.39826e+06	1.256e+06	2.26967e+06	4.64098e+06	1.62428e+06	3.06958e+07	2.15137e+06	6.69683e+07
14.91_935.4976n	0	1	#3066	2	14.9053	935.498	11.56	KLYQAEGK		A0A060W7E7_ONCMY	Uncharacterized protein OS=Oncorhynchus mykiss GN=GSONMT00068102001 PE=4 SV=1	383111		0.0810588	9860.15	6920.76	387733	135623	5102.29
18.95_1210.7307n	0	1	#664	2	18.9549	1210.73	6.12	HTTKFSISYK		A0A060W7E7_ONCMY	Uncharacterized protein OS=Oncorhynchus mykiss GN=GSONMT00068102001 PE=4 SV=1	42499.3	965054	889983	1.50925e+06	29105.4	120926	1.14042e+06	4918.78	27378.5
25.86_1130.6947n	0	1	#1156	2	25.8628	1130.69	14.12	SLNKNMIVGR		A0A060W7E7_ONCMY	Uncharacterized protein OS=Oncorhynchus mykiss GN=GSONMT00068102001 PE=4 SV=1	1.1141e+06	736598	356054	314783	1.38552e+06	298361	1.41548e+06	1.10956e+06	454389
12.94_1091.5076n	0	1	#4473	2	12.9439	1091.51	12.26	RMSVTDEVR		A0A060W7E7_ONCMY	Uncharacterized protein OS=Oncorhynchus mykiss GN=GSONMT00068102001 PE=4 SV=1		2176.24	89354.1	14.0924	23614.6	240582			101198
18.99_1114.5808n	0	1	#15	2	18.9945	1114.58	16.05	LLEEIEQNK		A0A060WCS3_ONCMY	Uncharacterized protein OS=Oncorhynchus mykiss GN=GSONMT00071929001 PE=4 SV=1	2.68408e+06	2.87185e+06	2.97667e+06	2.625e+08	2.95378e+08	3.09687e+08	3.28025e+06	5.15867e+06	3.48603e+06
16.13_1044.5620n	0	1	#139	2	16.1283	1044.56	29.52	AEQEAQELK		A0A060WCS3_ONCMY	Uncharacterized protein OS=Oncorhynchus mykiss GN=GSONMT00071929001 PE=4 SV=1	3.91152e+07	6.22312e+07	3.7825e+07	8.89886e+06	1.4992e+07	2.80068e+07	2.38022e+06	9.47174e+06	8.93046e+06
16.00_1071.5636n	0	1	#293	2	15.9978	1071.56	16.71	RAQAEADAIK		A0A060WCS3_ONCMY	Uncharacterized protein OS=Oncorhynchus mykiss GN=GSONMT00071929001 PE=4 SV=1	1.78136e+06	344162	3.30682e+06	5.70822e+06	2.89383e+06	2.68574e+06	68972	1.62537e+06	142842
20.07_1071.5664n	0	1	#666	2	20.0696	1071.57	11.34	RAQAEADAIK		A0A060WCS3_ONCMY	Uncharacterized protein OS=Oncorhynchus mykiss GN=GSONMT00071929001 PE=4 SV=1	99120.3	82267	105143	139118	434861	197662	51035.1	583057	414445
15.72_1189.5717n	0	1	#393	2	15.7226	1189.57	9.96	QKEMQELER		A0A060WCS3_ONCMY	Uncharacterized protein OS=Oncorhynchus mykiss GN=GSONMT00071929001 PE=4 SV=1	3.57407e+06	2.86649e+06	1.16112e+06	819612	346763	652874	129543	1.34466e+06	684000
14.70_1179.5969n	0	1	#626	2	14.6988	1179.6	11.08	MAEMQAELNK	[4] Oxidation (M)	A0A060WCS3_ONCMY	Uncharacterized protein OS=Oncorhynchus mykiss GN=GSONMT00071929001 PE=4 SV=1	78172.2	79.9267	381220	1.60677e+06	4.3376e+06	1.07236e+07		38.4816
18.09_945.5360n	0	1	#1423	2	18.0947	945.536	17.44	AKAEESALK		A0A060WCS3_ONCMY	Uncharacterized protein OS=Oncorhynchus mykiss GN=GSONMT00071929001 PE=4 SV=1	43015	133269	214905	91961.8	23905.9	37260.4	711190	150954	34068.6
20.61_1044.5643n	0	1	#52	2	20.6081	1044.56	8.83	LQAEKEAEK		A0A060WCS3_ONCMY	Uncharacterized protein OS=Oncorhynchus mykiss GN=GSONMT00071929001 PE=4 SV=1	2.08419e+07	3.93467e+07	4.11952e+07	1.33736e+06	830916	3.44889e+07	1.76568e+06	693467	2.66493e+06
14.89_1044.5657n	0	1	#149	2	14.8894	1044.57	7.44	LQAEKEAEK		A0A060WCS3_ONCMY	Uncharacterized protein OS=Oncorhynchus mykiss GN=GSONMT00071929001 PE=4 SV=1	5673.64	1355.59	12633.3	1.06817e+07	3.50808e+07	33746.6	1160.88	9.00007e+06	12339.5
23.17_1419.7224n	0	1	#796	2	23.1658	1419.72	8	MAEMQAELNKQK		A0A060WCS3_ONCMY	Uncharacterized protein OS=Oncorhynchus mykiss GN=GSONMT00071929001 PE=4 SV=1	1.68776e+06	4.19038e+06	3.26011e+06	54695.9	78345.3	217898	85398.2	73342.8	355872
17.04_1419.7122n	0	1	#2838	2	17.0379	1419.71	1.51	MAEMQAELNKQK		A0A060WCS3_ONCMY	Uncharacterized protein OS=Oncorhynchus mykiss GN=GSONMT00071929001 PE=4 SV=1	17278.6	17788.8	43385.3	137757	815987	1.44795e+06	109246	1.84465e+06
20.38_928.4903n	0	1	#853	2	20.3782	928.49	8.02	QKANEALR		A0A060WCS3_ONCMY	Uncharacterized protein OS=Oncorhynchus mykiss GN=GSONMT00071929001 PE=4 SV=1	850467	1.56547e+06	1.30242e+06	351286	263784	421838	502526	263486	655178
19.47_845.4174n	0	1	#1105	2	19.4738	845.417	26.2	KAEEELK		A0A060WCS3_ONCMY	Uncharacterized protein OS=Oncorhynchus mykiss GN=GSONMT00071929001 PE=4 SV=1	872801	2.76604e+06	1.08593e+06	61808.3	133786	1.46363e+06	327880	74233.9	387919
15.71_845.4172n	0	4	#4043,#4094,#1335,#1138	2,2,2,2	15.7098	845.417	33.79	KAEEELK		A0A060WCS3_ONCMY	Uncharacterized protein OS=Oncorhynchus mykiss GN=GSONMT00071929001 PE=4 SV=1	1.23895e+06	1.8109e+06	1.70141e+06	706172	1.20007e+06	564985	13865.6	296498	98849.5
19.59_1011.5032n	0	1	#1559	2	19.5904	1011.5	7.67	MLKEGHPGK	[1] Oxidation (M)	A0A060WCS3_ONCMY	Uncharacterized protein OS=Oncorhynchus mykiss GN=GSONMT00071929001 PE=4 SV=1	544235	1.26431e+06	4.92513e+06	150313	275509	145729	532127	102988	383715
14.89_1128.6427n	0	1	#1891	2	14.8894	1128.64	10.08	EAEEKILVAK		A0A060WCS3_ONCMY	Uncharacterized protein OS=Oncorhynchus mykiss GN=GSONMT00071929001 PE=4 SV=1	365.129		533.828	305822	741958	12047.9	3.29908	4.66205e+06	92.9461
14.03_1146.5154n	0	1	#2679	2	14.0272	1146.52	11.54	EAEDLQNNSK		A0A060WCS3_ONCMY	Uncharacterized protein OS=Oncorhynchus mykiss GN=GSONMT00071929001 PE=4 SV=1				22621	11191.3	10971.3		1.47613e+06	225.162
17.80_1204.5790n	0	1	#5635	2	17.8039	1204.58	13.48	KQQEEADMAR		A0A060WCS3_ONCMY	Uncharacterized protein OS=Oncorhynchus mykiss GN=GSONMT00071929001 PE=4 SV=1	12243	6340.54	11416	4583.53	24836.2	344155	62817.5	6269.24
17.98_1101.5851n	0	1	#770	2	17.9785	1101.59	13.72	MLAKQAELAK		A0A060WCS3_ONCMY	Uncharacterized protein OS=Oncorhynchus mykiss GN=GSONMT00071929001 PE=4 SV=1	114793	277465	37094	288681	430432	395349	114062	497092	160300
23.69_1419.7228n	0	1	#894	2	23.6939	1419.72	14.3	MAEMQAELNKQK		A0A060WCS3_ONCMY	Uncharacterized protein OS=Oncorhynchus mykiss GN=GSONMT00071929001 PE=4 SV=1	2.87036e+06	3.6545e+06	2.01629e+06	125157	133886	37363.6	57590.6	498289	109309
14.90_1419.7260n	0	1	#2294	2	14.895	1419.73	7.68	MAEMQAELNKQK		A0A060WCS3_ONCMY	Uncharacterized protein OS=Oncorhynchus mykiss GN=GSONMT00071929001 PE=4 SV=1	43164	225.206	71.5528	7430.66	293.837	1.12204e+06	108701	2.65124e+06	59124.8
22.40_1132.5860n	0	1	#936	2	22.4016	1132.59	3.25	MKTEAEIALK		A0A060WCS3_ONCMY	Uncharacterized protein OS=Oncorhynchus mykiss GN=GSONMT00071929001 PE=4 SV=1	5.58272e+06	3.40897e+06	5.68859e+06	923907	1.35985e+06	123114	1.11022e+06	252735	926706
18.51_1071.5661n	0	1	#1244	2	18.507	1071.57	10.52	RAQAEADAIK		A0A060WCS3_ONCMY	Uncharacterized protein OS=Oncorhynchus mykiss GN=GSONMT00071929001 PE=4 SV=1	35171.9	153345	13084.7	108865	45968.9	108433	18624.3	56631.3	98814.7
22.89_838.5081n	0	1	#2772	2	22.8947	838.508	7.08	THVAGLNK		A0A060WCS3_ONCMY	Uncharacterized protein OS=Oncorhynchus mykiss GN=GSONMT00071929001 PE=4 SV=1	698192	774496	415960	543481	872806	833861	186997	1.94648e+06	102941
13.17_1197.5583n	0	1	#4206	2	13.1725	1197.56	7.38	RVVIVDPESGK		A0A060WCS3_ONCMY	Uncharacterized protein OS=Oncorhynchus mykiss GN=GSONMT00071929001 PE=4 SV=1	1594.03	503.861	73.8848	11985.5	66.5103	3.11528e+06	15359.8	1.94368e+06	19.2157
20.21_1419.7225n	0	1	#616	2	20.2077	1419.72	15.98	DMAEQELERQR	[2] Oxidation (M)	A0A060WCS3_ONCMY	Uncharacterized protein OS=Oncorhynchus mykiss GN=GSONMT00071929001 PE=4 SV=1	2.21736e+06	3.08606e+06	1.67746e+06	1.83456e+06	3.27826e+06	2.24059e+06	87960.1	157217	374950
22.44_1132.5815n	0	1	#202	2	22.4357	1132.58	14.39	TVSQKSQVEK		A0A060WCS3_ONCMY	Uncharacterized protein OS=Oncorhynchus mykiss GN=GSONMT00071929001 PE=4 SV=1	4.83042e+06	4.4213e+06	2.33422e+07	1.8066e+06	3.86085e+06	2.25807e+06	2.07652e+06	2.0565e+06	1.61975e+06
21.90_1396.6822n	0	2	#738,#7076	2,3	21.8981	1396.68	7.81	LREVQTVPNDVK		A0A060WCS3_ONCMY	Uncharacterized protein OS=Oncorhynchus mykiss GN=GSONMT00071929001 PE=4 SV=1	4.08488e+06	1.46962e+06	1.08179e+07	1.97913e+06	2.42839e+06	2.16855e+06	232334	741977	3.0306e+06
21.42_1197.5506n	0	1	#996	2	21.4185	1197.55	9.69	RVVIVDPESGK		A0A060WCS3_ONCMY	Uncharacterized protein OS=Oncorhynchus mykiss GN=GSONMT00071929001 PE=4 SV=1	427531	446358	772856	738480	2.68976e+06	1.04433e+06	136916	26924.8	1.88385e+06
19.84_845.3938n	0	1	#2350	2	19.8396	845.394	9	KAEEELK		A0A060WCS3_ONCMY	Uncharacterized protein OS=Oncorhynchus mykiss GN=GSONMT00071929001 PE=4 SV=1	62528.4	76561.2	26727.7	21958.4	4512.65	902.224	128.469		73274.7
17.41_845.4198n	0	1	#3898	2	17.41	845.42	16	KAEEELK		A0A060WCS3_ONCMY	Uncharacterized protein OS=Oncorhynchus mykiss GN=GSONMT00071929001 PE=4 SV=1	126479	146886	148382	48773.7	11061.4	92211.6	333476	10197.3	5.95963
16.27_1044.5643n	0	1	#64	2	16.2686	1044.56	5.89	VSVTEAMHR	[7] Oxidation (M)	A0A060WCS3_ONCMY	Uncharacterized protein OS=Oncorhynchus mykiss GN=GSONMT00071929001 PE=4 SV=1	2.49242e+07	2.49242e+07	2.49242e+07	6.78564e+06	1.14279e+06	1.14279e+06	2.06528e+06	463147	496727
20.20_1419.7217n	0	1	#627	2	20.2046	1419.72	4.99	DMAEQELERQR	[2] Oxidation (M)	A0A060WCS3_ONCMY	Uncharacterized protein OS=Oncorhynchus mykiss GN=GSONMT00071929001 PE=4 SV=1	1.58942e+06	1.58942e+06	1.58942e+06	635677	248198	248198	72209.7	232488	1.34148e+06
13.00_845.4182n	0	1	#1702	2	13.0033	845.418	19.31	KAEEELK		A0A060WCS3_ONCMY	Uncharacterized protein OS=Oncorhynchus mykiss GN=GSONMT00071929001 PE=4 SV=1	97440.5	97440.5	97440.5	4411.14	22655.8	22655.8	78899.2	23675.7	9.43405
14.93_845.4180n	0	1	#2362	2	14.9264	845.418	14.75	KAEEELK		A0A060WCS3_ONCMY	Uncharacterized protein OS=Oncorhynchus mykiss GN=GSONMT00071929001 PE=4 SV=1	462782	462782	462782	92958.2	89478.6	89478.6	215726	263045	29.6988
17.46_1714.8597n	1	1	#1813	2	17.4573	1714.86	11.59	SIITYVSSLYDAMPR		A0A060WCS3_ONCMY	Uncharacterized protein OS=Oncorhynchus mykiss GN=GSONMT00071929001 PE=4 SV=1	1.03025e+06	1.03025e+06	1.03025e+06	3.61938e+06	923482	923482	44811.2	138607	1.34432e+06
15.63_845.4152n	0	1	#2121	2	15.6252	845.415	17.09	KAEEELK		A0A060WCS3_ONCMY	Uncharacterized protein OS=Oncorhynchus mykiss GN=GSONMT00071929001 PE=4 SV=1	599066	936918	285508		354357	734907	39.3886	34.5203	26116.6
13.75_1132.5343n	0	1	#5065	2	13.7538	1132.53	11.67	TVSQKSQVEK		A0A060WCS3_ONCMY	Uncharacterized protein OS=Oncorhynchus mykiss GN=GSONMT00071929001 PE=4 SV=1	58203.8	43631.8	351.196		41906.6	12657.3	15.8055	58.7002
17.14_1044.5638n	0	1	#61	2	17.1352	1044.56	10	AEQEAQELK		A0A060WCS3_ONCMY	Uncharacterized protein OS=Oncorhynchus mykiss GN=GSONMT00071929001 PE=4 SV=1	3.65088e+07	4.12606e+07	4.83603e+07	3.33638e+07	1.28752e+06	1.56525e+07	3.01623e+06	390298	1.79049e+06
8.82_1002.5212n	0	1	#2315	2	8.81685	1002.52	5.83	AEESALKQK		A0A060WCS3_ONCMY	Uncharacterized protein OS=Oncorhynchus mykiss GN=GSONMT00071929001 PE=4 SV=1	679.843	606.775			448786		0.141313	1.08531e+06	3255.94
20.15_1329.6749n	0	1	#2459	2	20.145	1329.67	3.75	QQADAEMEKHK	[7] Oxidation (M)	A0A060WCS3_ONCMY	Uncharacterized protein OS=Oncorhynchus mykiss GN=GSONMT00071929001 PE=4 SV=1	138891	148172	287758	341513	85844.4	754234	101655	5.59099	58431.5
19.85_1190.5583n	0	1	#3051	2	19.8501	1190.56	2.46	CKIDPTNGMR	[1] Carbamidomethyl (C)	A0A060WCS3_ONCMY	Uncharacterized protein OS=Oncorhynchus mykiss GN=GSONMT00071929001 PE=4 SV=1	106564	344474	187560	643549	41573.3	181014	176555	531.111	93546.6
13.43_1132.5385n	0	1	#3716	2	13.4292	1132.54	13.49	TVSQKSQVEK		A0A060WCS3_ONCMY	Uncharacterized protein OS=Oncorhynchus mykiss GN=GSONMT00071929001 PE=4 SV=1	63856.1	25672.2	5190.08	282.148	101132	31708		67233.7	39022.9
17.55_1044.5643n	0	1	#45	2	17.5533	1044.56	12.74	LQAEKEAEK		A0A060WCS3_ONCMY	Uncharacterized protein OS=Oncorhynchus mykiss GN=GSONMT00071929001 PE=4 SV=1	2.50615e+07	3.7934e+07	4.40793e+07	7.65346e+07	4.59308e+07	5.42578e+07	2.59376e+06	2.1088e+06	3.24748e+06
14.67_1044.5636n	0	1	#57	2	14.665	1044.56	8.07	LQAEKEAEK		A0A060WCS3_ONCMY	Uncharacterized protein OS=Oncorhynchus mykiss GN=GSONMT00071929001 PE=4 SV=1	1.90484e+06	1.69929e+06	1.64278e+06	2.22012e+06	5.43351e+06	2.27589e+06	2.32396	6.98428e+06	21.1478
18.94_1132.6457n	0	1	#255	2	18.9407	1132.65	5.17	DLDKADGMIR		A0A060WCS3_ONCMY	Uncharacterized protein OS=Oncorhynchus mykiss GN=GSONMT00071929001 PE=4 SV=1	649182	1.47267e+06	875592	1.32789e+06	596958	1.25211e+06	2.98564e+06	96294.1	372256
18.63_1141.6176n	0	1	#344	2	18.6292	1141.62	14.48	VQVELEGIKK		A0A060WCS3_ONCMY	Uncharacterized protein OS=Oncorhynchus mykiss GN=GSONMT00071929001 PE=4 SV=1	3.68767e+06	5.40068e+06	6.12284e+06	1.61618e+07	7.40474e+06	1.08039e+07	104135	169187	358576
15.61_1141.6183n	0	1	#1221	2	15.6101	1141.62	14.8	VQVELEGIKK		A0A060WCS3_ONCMY	Uncharacterized protein OS=Oncorhynchus mykiss GN=GSONMT00071929001 PE=4 SV=1	148519	109878	95207.9	1.07281e+06	964082	1.63811e+06	20.2354	151513
20.29_1419.7238n	0	1	#566	2	20.2915	1419.72	17.3	MAEMQAELNKQK		A0A060WCS3_ONCMY	Uncharacterized protein OS=Oncorhynchus mykiss GN=GSONMT00071929001 PE=4 SV=1	2.20361e+06	3.71792e+06	2.55968e+06	789921	1.2124e+06	2.0444e+06	844259	53830.4	360633
21.88_1301.7209n	0	1	#1231	2	21.8808	1301.72	1.36	DLYNKLHTGNK		A0A060WCS3_ONCMY	Uncharacterized protein OS=Oncorhynchus mykiss GN=GSONMT00071929001 PE=4 SV=1	621028	446625	457383	4.53626e+06	6.16007e+06	4.28418e+06	203183	95514.2	91862.1
20.97_1118.5860n	0	1	#2091	2	20.9653	1118.59	13.79	MQAEEAERR		A0A060WCS3_ONCMY	Uncharacterized protein OS=Oncorhynchus mykiss GN=GSONMT00071929001 PE=4 SV=1	450419	939858	656552	475023	696554	199957	481297	200061	598371
18.31_1103.5945n	0	1	#2989	2	18.3088	1103.59	12.04	EEAEKELEK		A0A060WCS3_ONCMY	Uncharacterized protein OS=Oncorhynchus mykiss GN=GSONMT00071929001 PE=4 SV=1	143712	192969	202656	60389	77616.4	45704.6	114804	327925	266835
13.46_1132.5384n	0	1	#6191	2	13.4575	1132.54	10.08	TVSQKSQVEK		A0A060WCS3_ONCMY	Uncharacterized protein OS=Oncorhynchus mykiss GN=GSONMT00071929001 PE=4 SV=1	10847.8	17468.7	7741.07			2972.29		44044.6
20.75_1044.5640n	0	1	#55	2	20.7536	1044.56	13.73	AEQEAQELK		A0A060WCS3_ONCMY	Uncharacterized protein OS=Oncorhynchus mykiss GN=GSONMT00071929001 PE=4 SV=1	2.6075e+07	3.71041e+07	4.9665e+07	1.0823e+07	3.64849e+07	3.32465e+06	1.05794e+06	6.52303e+06	2.52087e+06
21.13_1387.7329n	0	1	#269	2	21.1293	1387.73	6.37	LKNIAEETQQSK		A0A060WCS3_ONCMY	Uncharacterized protein OS=Oncorhynchus mykiss GN=GSONMT00071929001 PE=4 SV=1	5.72328e+06	9.71993e+06	1.10175e+07	6.85443e+06	1.26995e+07	3.20965e+06	1.50383e+06	1.39563e+07	375869
21.01_1141.6182n	0	1	#422	2	21.0129	1141.62	11.98	VQVELEGIKK		A0A060WCS3_ONCMY	Uncharacterized protein OS=Oncorhynchus mykiss GN=GSONMT00071929001 PE=4 SV=1	2.52062e+06	3.6976e+06	5.38017e+06	477460	1.03065e+07	651588	147717	359751	525430
18.84_1141.6175n	0	1	#657	2	18.8362	1141.62	14.44	VQVELEGIKK		A0A060WCS3_ONCMY	Uncharacterized protein OS=Oncorhynchus mykiss GN=GSONMT00071929001 PE=4 SV=1	423587	244184	204447	2.32184e+06	1.26366e+06	224087	241911	219384	75615.5
19.88_894.4133n	0	1	#616	2	19.8795	894.413	9.01	KMQETMK		A0A060WCS3_ONCMY	Uncharacterized protein OS=Oncorhynchus mykiss GN=GSONMT00071929001 PE=4 SV=1	2.21943e+06	3.31105e+06	4.51466e+06	554447	519239	939167	205554	760454	920758
23.18_1419.7217n	0	1	#639	2	23.1821	1419.72	8.41	DMAEQELERQR	[2] Oxidation (M)	A0A060WCS3_ONCMY	Uncharacterized protein OS=Oncorhynchus mykiss GN=GSONMT00071929001 PE=4 SV=1	1.55324e+06	4.15491e+06	2.6673e+06	68779.6	1.0144e+06	133411	55731.2	44156	67429.9
21.87_1127.6240n	0	1	#1015	2	21.8745	1127.62	0.47	EVQTVPNDVK		A0A060WCS3_ONCMY	Uncharacterized protein OS=Oncorhynchus mykiss GN=GSONMT00071929001 PE=4 SV=1	412651	974349	1.1258e+06	194852	950018	818157	54091.8	181238	373514
20.06_1118.5680n	0	1	#1220	2	20.0565	1118.57	13.79	MQAEEAERR		A0A060WCS3_ONCMY	Uncharacterized protein OS=Oncorhynchus mykiss GN=GSONMT00071929001 PE=4 SV=1	1.18652e+06	1.65447e+06	1.89554e+06	393101	285382	605193	195416	4.39362e+06	268399
19.33_1118.5763n	0	1	#1859	2	19.3276	1118.58	1.93	LSYAQLLRR		A0A060WCS3_ONCMY	Uncharacterized protein OS=Oncorhynchus mykiss GN=GSONMT00071929001 PE=4 SV=1	190321	204111	228797	643343	225918	380206	308113	987824	401411
[truncated: 47,279 more rows]
