# Supplementary material for: Plasma proteome profiling of freshwater and seawater life stages of rainbow trout (Oncorhynchus mykiss)
Source: PLoS One. 2020 Jan 3;15(1):e0227003. doi: 10.1371/journal.pone.0227003 (PMC6941806; doi:10.1371/journal.pone.0227003)
Supplement: S4 File — (XLSX) [file pone.0227003.s008.xlsx]

## Sheet: S4 File
S4 File: Quantified proteins in enriched blood plasma (EP) pools of parr, smolt and post-smolt rainbow trout.										Normalized abundance (EP)
										Parr			Smolt			Post-smolt
Original accession	Homology accession	Protein name	Homology Organism	Peptide count	Unique peptides	Confidence score	Power	Length (aminoacids)	Mass (Da)	Parr EP 1	Parr EP 2	Parr EP 3	Smolt EP 1	Smolt EP 2	Smolt EP 3	Post-smolt EP 1	Post-smolt EP 2	Post-smolt EP 3
A0A060VM28	A0A060VM28	Prothrombin	Rainbow trout	10	5	390.43	0.253332	622	71674	898530	793313	546122	663999	369538	783834	2.5432e+06	3.55529e+06	468345
A0A060VMJ3	Q6DHF9	Homeobox protein six1a	Zebrafish	5	2	38.05	0.999978	283	30261	2.69038e+06	839140	583322	6205.5	19347.5	30021.6	14592.5	11121.6	21424.5
A0A060VN73	Q5T848	Probable G-protein coupled receptor 158	Human	9	2	68.9	0.820901	1215	49342	127851	117372	142193	5240.49	39280	6920.49	40517.8	10946.2	23641.7
A0A060VNB5	A0A060VNB5	Phosphatidylinositol 4,5-bisphosphate 3-kinase catalytic subunit	Rainbow trout	7	1	73.01	0.250182	1068	126155	246372	140435	237638	392336	151964	1.31676e+06	22288.4		191813
A0A060VNI6	O42182	Fibulin-1	Zebrafish	8	3	71.04	0.272383	681	315308	2.68486e+06	1.49347e+06	777953	513566	1.38657e+06	366835	1.0236e+06	2.27548e+06	1.39656e+06
A0A060VNI8	Q90Z00	Fibroblast growth factor receptor 1-A	Zebrafish	9	3	99.28	0.0992609	810	117343	1.16963e+06	61785.4	145463	387836	345381	264318	61400	253588	207344
A0A060VP89	Q9W747	Zinc finger protein draculin	Zebrafish	26	4	275.94	0.111842	411	324508	54401.4	174763	97438.3	554095	144463	69795.4	207075	83349.8	38041.8
A0A060VPB7	Q9UKU9	Angiopoietin-related protein 2	Human	5	2	46.57	0.892549	493	59921	422055	358551	365508	592669	367083	360655	171141	26006.2	50714.7
A0A060VPD8	Q0P4F7	Acyl-CoA synthetase family member 2, mitochondrial	Zebrafish	5	1	48.32	0.112799	606	55097	16729.4	5821.23		4749.59	398.884	15085.5	502.035	10900.9	459528
A0A060VPG7	A0A060VPG7	Adenylosuccinate synthetase isozyme 1	Rainbow trout	6	1	30.45	0.107283	449	50091	55099.6	138768	161171	47916	185810	21551.1	8778	30541.2	218547
A0A060VPJ4	Q90W33	Hypermethylated in cancer 2 protein	Zebrafish	4	2	34.64	0.994927	560	49921	1.15437e+06	2.03148e+06	2.14266e+06	3.0678e+06	2.27653e+06	2.24985e+06	699289	836145	733397
A0A060VPX2	A4IFW2	Receptor-type tyrosine-protein phosphatase F	Zebrafish	17	3	181.13	0.102439	1909	177166	131090	94931.5	98631.9	287296	571191	101141	29932.8	747876	125625
A0A060VQ32	A0A060VQ32	Proline dehydrogenase	Rainbow trout	10	2	103.38	0.989721	648	74884	411382	685608	714783	51177.1	55750.3	38333.1	512841	123829	506189
A0A060VQ76	O60284	Suppression of tumorigenicity 18 protein	Human	15	4	142.32	0.11164	1047	118536	586769	583193	436902	285630	169922	475265	1.96996e+06	4.78646e+06	78827.3
A0A060VQG0	P23229	Integrin alpha-6	Human	10	2	104.88	0.625624	1130	126724	212993	281791	110424	3.92889e+06	2.50818e+06	2.00733e+06	49340.8	1.58584e+06	277453
A0A060VQI4	Q5G872	Signal peptide, CUB and EGF-like domain-containing protein 2	Zebrafish	22	3	212.9	0.0945859	1010	528869	149055	213411	326131	137521	504889	188281	219920	178646	112261
A0A060VQK3	Q90460	CD166 antigen homolog A	Zebrafish	4	1	44.62	0.604603	564	27714	1.43535e+06	1.35155e+06	45834.3	1.37424e+06	36751.9	42781.1	40.6072	23119.8
A0A060VQP6	A0A060VQP6	Polypeptide N-acetylgalactosaminyltransferase	Rainbow trout	13	2	138.89	0.12757	789	90809	606291	2.22112e+06	297921	636081	164388	474104	1.165e+06	504282	555356
A0A060VQV4	A8C984	Myosin light chain kinase 3	Zebrafish	8	1	68.25	0.993769	715	179513	6.34961e+06	6.34961e+06	3.26017e+06	99651.8	267546	1.66344e+06	302.976	2059.1	3.25647
A0A060VQX4	Q7T163	Kinase D-interacting substrate of 220 kDa B	Zebrafish	5	1	54.98	0.278482	1680	61539	4.27397e+06	3.155e+06	373594	189750	1.33662e+06	233652	1.48182e+06	1.12434e+06	5.22723e+06
A0A060VQZ6	A5PN28	Otolin-1-A	Zebrafish	40	7	439.01	0.284125	489	437531	81901.3	84562.5	366371	609607	198510	440512	251673	143263	167820
A0A060VR21	A0A060VR21	Integrin beta	Rainbow trout	6	2	57.04	0.101302	810	94559	80620.1	234680	212145	1934.7	814344	21632.2	37483.5	303495	2563.5
A0A060VR29	F1QW93	Bromodomain testis-specific protein	Zebrafish	7	3	72.56	0.99978	918	93798	689737	582074	1.24444e+06	162536	182569	174582	41933.7	111429	40415.2
A0A060VR78	C0HB46	Ubiquitin carboxyl-terminal hydrolase 12	Atlantic salmon	12	1	125.32	0.999965	372	107145	17886.2	9074.97	10925.9	62742.9	125058	95700.3	16388	16116.8	10697.9
A0A060VR86	E7FDL3	Si:ch211-136m16.8	Zebrafish	14	4	136.37	0.0572982	1901	179664	244837	234625	2.47473e+06	435104	344624	503023	693790	387889	251015
A0A060VR87	O57457	Band 4.1-like protein 4	Zebrafish	11	5	128.43	0.979653	619	161035	64218.1	118021	98372.3	655055	753610	2.92063e+06	187203	174730	309766
A0A060VRD9	Q6P0H7	Carbonyl reductase family member 4	Zebrafish	4	1	44.03	0.999365	237	26843	384817	1.18451e+06	632800	2.35593e+07	6.66511e+06	7.58398e+06	608184	674747	406596
A0A060VRJ6	Q58EK5	Tudor domain-containing protein 1	Zebrafish	20	3	230.64	0.169264	1175	218357	92024	105714	414289	76158.1	10970.2	624562	120.569	41633.1	122554
A0A060VRK1	O42182	Fibulin-1	Zebrafish	4	2	127.37	0.205772	681	42275	300403	167856	8217.61	65.088	2555.67	11947.3	0.137641	20080.4	8783.41
A0A060VRP8	P46821	Microtubule-associated protein 1B	Human	10	1	100.23	0.99967	2468	133761	9.40808e+06	9.40808e+06	5.00419e+06	277806	414002	472991	919579	3.16419e+06	2.75919e+06
A0A060VRY7	A0MS83	Zinc finger protein 148	Zebrafish	6	2	60.63	0.333576	808	58375	392077	351803	604554	721906	630277	2.30311e+07	369267	248266	182049
A0A060VS06	Q6P2A1	Histone-lysine N-methyltransferase PRDM9	Zebrafish	7	2	53.38	0.128025	853	68568	2105.65	8145.37	7315.22	17608.8	4211.42	27756	11759.7	3354.08	297334
A0A060VS26	A0A1S3RG72	uncharacterized protein LOC106602587	Atlantic salmon	4	1	55.85	0.0636838	182	20177	748099	883209	937529	311477	2.96346e+06	939657	275528	1.55943e+06	704797
A0A060VSH1	A5PF48	Unconventional myosin-Ic	Zebrafish	15	3	166.54	0.36422	1026	223888	211022	134943	210758	89580.3	244598	358455	46699.8	130936	77178
A0A060VSJ4	X1WE18	KN motif and ankyrin repeat domain-containing protein 2	Zebrafish	14	2	158.98	0.97647	1085	101598	57.1462	55.1439	54.4417	29773.5	3683.91	3683.91	5.09404e+06	29182.5	55520.4
A0A060VSL0	B0R0I6	Chromodomain-helicase-DNA-binding protein 8	Zebrafish	17	3	166.98	0.0788523	2511	205800	412882	1.67695e+06	535969	1.32484e+06	232645	454634	331435	814183	2.86922e+06
A0A060VT09	A3KNA5	Filamin A-interacting protein 1-like	Zebrafish	13	1	154.31	0.8138	1129	81355	1.03751e+06	1.11665e+06	1.1012e+06	31123.5	93700.1	373798	1.03614e+06	646739	554895
A0A060VT34	Q1LVZ2	E3 ubiquitin-protein ligase MARCH2	Zebrafish	3	1	44.36	0.212074	249	103642	28376.9	722968	79893.1	111822	1448.97	7669.5	40621.9	62485.4	8313.28
A0A060VT78	Q98SJ5	Single-minded homolog 1-A	Zebrafish	6	1	72.43	0.249301	745	83202	2.53787e+06	4.54524e+06	200038	229127	394629	79863.5	229716	3.05121e+06	1.11106e+06
A0A060VT95	Q9Y6A5	Transforming acidic coiled-coil-containing protein 3	Human	7	1	104.39	0.518825	838	98585	591979	268127	35447.1	14931.4	19478.8	65452.6	61.4264	43365.6	8.05614
A0A060VTA0	A0A1S3MJ67	periphilin-1-like isoform X1	Atlantic salmon	5	2	53.39	0.115999	378	42089	771768	78620.6	248585	123529	144077	34354.6	414415	18855.2	151739
A0A060VTB5	F1QJX5	E3 ubiquitin-protein ligase ubr3	Zebrafish	15	2	155.28	0.583492	1863	202199	44491.2	180357	163494	32812.6	27757.4	38383.5	121535	109007	566647
A0A060VTC6	Q5VWN6	Protein FAM208B	Human	25	4	252.1	0.898512	2430	335639	4.40373e+06	7.77086e+06	1.72442e+07	983397	1.05328e+06	910330	1.18027e+06	3.87928e+06	3.86055e+06
A0A060VTE7	P40424	Pre-B-cell leukemia transcription factor 1	Human	5	1	50.31	0.48796	430	12548	131034	185211	210861	5.85767e+06	7.23884e+06	397623	95431.4	106297	1.30921e+06
A0A060VTH5	Q6PIJ6	F-box only protein 38	Human	10	3	106.18	0.491641	1188	129631	475020	634144	971831	239623	412616	350067	114274	469650	183182
A0A060VTR2	C0HBT3	E3 ubiquitin-protein ligase rnf146	Atlantic salmon	11	3	139.12	0.0545577	349	86252	202389	336340	178986	255663	74276.2	1.34126e+06	304466	532478	111467
A0A060VTU3	Q90473	Heat shock cognate 71 kDa protein	Zebrafish	10	1	99.95	0.76401	649	73086	1.13371e+06	1.68015e+06	5.12006e+06	330630	208107	576749	235712	513406	78246.6
A0A060VTV1	P01024	Complement C3	Human	8	1	181.47	0.981295	1663	39068	31018.6	32381	28426.9	246233	527452	373373	128879	93537.4	26781.9
A0A060VU37	P26632	Early growth response protein 1	Zebrafish	8	2	73.43	0.654297	511	125027	387046	1.02128e+06	68416.3	32986.1	30303.1	17396.4	6776.64	16026	71286.2
A0A060VUC0	A0A060VUC0	Protein Wnt	Rainbow trout	4	1	46.51	0.561326	367	42872	1.9872e+06	1.85456e+06	2.13566e+06	2.27731e+06	6.1191e+06	4.79579e+06	1.80291e+06	251633	1.02044e+06
A0A060VUC3	Q7ZUQ3	Serine/threonine-protein kinase 3	Zebrafish	5	1	62.76	0.352837	492	91768	15360.1	20432.4	10269.7	177.163	11160.4	185508	498207	258816	188364
A0A060VUD9	Q6B3P0	Cadherin-related family member 1	Zebrafish	6	2	72.63	0.375968	857	127436	366421	963433	875701	237350	289092	72935.3	259899	321035	41493.6
A0A060VUG9	A1XQY1	Neurexin-3b	Zebrafish	12	4	129.26	0.272358	1686	178787	1.49585e+06	1.77034e+06	1.72529e+06	248519	75979.1	206557	180473	1.75208e+07	291046
A0A060VUH1	Q1LX78	Cystic fibrosis transmembrane conductance regulator	Zebrafish	9	3	99.69	0.193893	1485	20880	8.94322e+06	1.2321e+06	1.08762e+06	429097	217269	335020	316638	2.83937e+07	525467
A0A060VUH4	Q96ST3	Paired amphipathic helix protein Sin3a	Human	16	6	158.29	0.0615618	1273	145666	201709	1.38313e+06	479014	530410	1.08151e+06	134064	1.02465e+06	1.70838e+06	162507
A0A060VUP0	A9JRZ0	E3 ubiquitin-protein ligase SMURF2	Zebrafish	5	1	46.59	0.510827	765	118954	685004	685004	235646	65157.2	168946	57854.8	225002	39090.1	219518
A0A060VUR1	A0A060VUR1	Histone H2A	Rainbow trout	6	2	334.2	1	142	14941	802.518	831.848	2438.52	489931	491413	336423	161433	38032.2	44148.3
A0A060VUS1	A0A060VUS1	Rho-associated protein kinase	Rainbow trout	24	3	274.05	0.85167	1395	162205	331297	265063	217193	120984	141854	497691	708184	3.73329e+06	2.71998e+06
A0A060VUT2	O14523	Phospholipid transfer protein C2CD2L	Human	6	2	76.24	0.260217	706	80048	760503	308945	477527	4.16025e+06	5.85777e+06	1.00286e+06	6.84777e+06	303224	595330
A0A060VUT9	A9C3R8	Retinal Mueller cells isomerohydrolase	Zebrafish	3	1	54.89	0.674104	532	63868	873794	734142	797900	70686.1	38099	14526.4	326.623	109442	146.253
A0A060VUV1	A0A060VUV1	Mitochondrial Rho GTPase	Rainbow trout	3	3	62.79	0.580035	652	74652	2.31419e+06	3.12001e+06	2.21344e+06	9.27827e+06	7.15976e+06	5.5929e+06	580031	3.8475e+06	2.04227e+06
A0A060VUW5	Q6NV34	Peroxisomal 2,4-dienoyl-CoA reductase	Zebrafish	5	1	52.2	0.0611617	300	32430	1.56768e+06	1.51121e+06	1.65504e+06	1.18852e+06	2.99786e+06	964650	2.13294e+06	452302	2.04383e+06
A0A060VUX4	C9J069	Apical junction component 1 homolog	Human	6	2	52.01	0.851614	976	114078	435569	323731	218886	815925	381706	415357	76043.7	199173	64333.3
A0A060VV07	Q6P698	Plastin-2	Zebrafish	8	3	92.18	0.211294	624	69945	282204	349066	258771	370641	627021	243440	328361	211358	206084
A0A060VV28	O60266	Adenylate cyclase type 3	Human	4	1	48.21	0.120585	1144	72579	200888	200888	200888	454913	52853.4	52853.4	90681.3	0.000209156	956227
A0A060VV60	Q684P5	Rap1 GTPase-activating protein 2	Human	6	3	68.08	0.565799	730	34698	410204	582410	426708	141269	235161	76120.2	187133	49450.7	212549
A0A060VV98	Q8QHL5	Polyhomeotic-like protein 2	Zebrafish	5	1	67.25	0.109147	827	53277			1139.62	3913.98	1248.46	26.5849	86227.6
A0A060VVB8	A0A060VVB8	Receptor protein-tyrosine kinase	Rainbow trout	11	2	120.47	0.342392	1255	143019	1.16736e+06	520322	703710	499513	447881	346677	227542	287568	673130
A0A060VVD1	Q7ZTW4	Serine/threonine-protein kinase Sgk1	Zebrafish	25	2	266.54	0.217366	433	159670	927454	1.18914e+06	584635	1.03019e+06	586906	346826	1.1083e+06	21816.9	191732
A0A060VVE0	B5X3X5	Katanin p60 ATPase-containing subunit A1	Atlantic salmon	22	4	217.19	0.0664484	486	246890	248568	525573	478983	683795	342179	116666	449107	286598	299051
A0A060VVE5	A0A060VVE5	Fructose-bisphosphate aldolase	Rainbow trout	12	1	424.91	0.482232	396	43533	70633.6	13744.2	54145.8	3772.34	849.361	9877.8	7120.07	53051.5	143852
A0A060VVE8	Q696W0	Striated muscle preferentially expressed protein kinase	Zebrafish	15	1	138.74	0.416295	2995	229317	601021	329753	839269	27548.1	431433	140576	1.29073e+06	353658	835362
A0A060VVH2	Q6P995	Protein FAM171B	Human	4	1	46.54	0.325225	826	60773	322305	322305	322305	924065	88328.8	88328.8	12921.1	58329.1	156285
A0A060VVL3	A0A060VVL3	Eukaryotic translation initiation factor 3 subunit C	Rainbow trout	10	3	85.85	0.0950127	993	114721	841438	620572	2.19818e+06	848885	522552	650561	176214	3.27447e+06	169188
A0A060VVL7	C9J069	Apical junction component 1 homolog	Human	8	1	77.42	0.171838	976	112409	243086	320062	5872.73	986.664	15712.3	561880	550.397	4674.23	18655.8
A0A060VVQ6	Q0P4F7	Acyl-CoA synthetase family member 2, mitochondrial	Zebrafish	6	1	84.26	0.984274	606	73488	24015.3	11682.7	11596.9	159927	96656.5	321159	13200.1	22565.5	41007.1
A0A060VVS3	Q5PQZ3	Zinc transporter 9	Zebrafish	5	1	39	0.543329	573	32401	3.36113e+06	3.77156e+06	5.82906e+06	3.94179e+06	9.98012e+06	1.56558e+06	678066	1.92315e+06	192827
A0A060VVV5	Q7SXP4	Serine/arginine-rich splicing factor 1A	Zebrafish	35	5	377.12	0.130728	257	349585	519437	194947	129294	339567	282747	440566	298514	1.22953e+07	212105
A0A060VVZ0	A0MS83	Zinc finger protein 148	Zebrafish	6	2	62.1	0.178827	808	56077	817316	598814	424318	506968	12164.4	66197	80.4513	35254.3	934789
A0A060VW54	Q0VFZ6	Coiled-coil domain-containing protein 173	Human	11	2	123.94	0.50733	552	64775	15596	286857	31810.9	256201	660797	727970	126327	80498.6	167955
A0A060VWC6	O42364	Apolipoprotein Eb	Zebrafish	20	11	1162.59	0.571978	281	31288	177740	107061	124705	2.48988e+06	4.36549e+06	1.5753e+06	144954	5.00191e+06	234921
A0A060VWG6	P15924	Desmoplakin	Human	32	7	401.49	0.12437	2871	289726	1.36147e+06	1.1592e+06	3.28129e+06	1.26215e+06	1.99823e+06	3.40414e+06	2.37366e+06	1.28122e+06	426458
A0A060VWH8	Q9UGJ0	5'-AMP-activated protein kinase subunit gamma-2	Human	4	1	43.43	0.260429	569	35001	386328	339929	398056	899626	1.60191e+06	243063	119959	214335	489956
A0A060VWK7	Q7T163	Kinase D-interacting substrate of 220 kDa B	Zebrafish	9	1	92.22	0.0792926	1680	121793	36209.5	136092	112560	69768.5	482111	98659.9	9802.82	82580.6	394887
A0A060VWL8	Q1JPZ7	Pre-mRNA-processing factor 39	Zebrafish	9	1	100.49	0.0525735	752	97238	8256.37	1532			741.343	1062.36		242488	44.6088
A0A060VWN3	A0A060VWN3	Histone-lysine N-methyltransferase	Rainbow trout	28	4	274.72	0.416591	3635	400179	354074	1.0376e+06	1.29694e+06	105826	245597	99963.4	189680	683978	56795.8
A0A060VWR7	Q5SZL2	Centrosomal protein of 85 kDa-like	Human	7	1	88.28	0.0542132	805	54151	18870	7432.09	42568.8	162315	12459.6	828.701	29638.7	31402.7	2518.3
A0A060VWR8	Q7ZW34	Contactin-5	Zebrafish	25	4	260.48	0.412543	1056	372419	104722	147289	75114.4	105661	156943	551269	38014.4	65502.2	90151.2
A0A060VWU1	A0A060VWU1	Histone acetyltransferase	Rainbow trout	18	3	188.33	0.8627	2137	239475	191516	136757	77687.4	71901	125323	75427.9	249863	1.14313e+06	628606
A0A060VWW1	A5PF61	Protein leg1a	Zebrafish	8	2	245.49	0.10006	364	40432	63799	93026.9	152598	1.49422e+06	74332.5	54587.1	153031	430475	201835
A0A060VWX9	Q5XJ13	Ankyrin repeat and SAM domain-containing protein 6	Zebrafish	7	4	68.98	0.0728605	739	83945	131171	233330	236108	16448	895352	606703	144718	35661.9	207058
A0A060VWZ1	Q7L5Y6	DET1 homolog	Human	8	1	95.87	0.162833	550	64657	105748	44382	26786.4	12617.9	115176	71475	51932.4	28773.7
A0A060VX20	Q9PTH3	Insulin-like growth factor-binding protein 2-A	Zebrafish	8	2	80.15	0.308758	276	33415	156242	209530	218933	305473	168239	414984	147974	171195	186056
A0A060VX25	A0A060VX25	Tubulin beta chain	Rainbow trout	7	1	85.32	0.233551	453	51373					39622.8		34.3526	1.74448e+06	34.4133
A0A060VX58	Q9H8E8	Cysteine-rich protein 2-binding protein	Human	7	2	49.99	0.800231	782	82135	37859.8	195776	135506	3.49948e+06	3.4986e+06	340599	79445.3	105255	164652
A0A060VXA1	Q7ZW34	Contactin-5	Zebrafish	37	12	380.54	0.252804	1056	453267	1.00279e+06	1.30852e+06	1.42749e+06	3.51001e+06	899901	1.13929e+06	1.97706e+06	2.32984e+06	3.46236e+06
A0A060VXA2	A2VCL2	Deleted.	Human	15	6	158.36	0.466486	0	155699	50472.2	52616.1	77594.3	205062	194881	323053	445245	70747	867897
A0A060VXB1	Q8TDY2	RB1-inducible coiled-coil protein 1	Human	23	5	248.09	0.129596	1594	187590	763522	724564	592591	8.95042e+06	1.79049e+06	2.06409e+06	1.14322e+07	3.95861e+06	102950
A0A060VXB5	Q6NSM8	Serine/threonine-protein kinase SIK3 homolog	Zebrafish	6	3	57.61	0.960882	1187	85515	1.28782e+06	1.12646e+06	222394	21412.2	58588	14698.9	18485.9	64645.7	56263.6
A0A060VXH9	Q6NYA0	Serine/arginine-rich splicing factor 1B	Zebrafish	8	3	54.27	0.120106	245	28123	20377.5	17183.5	334402	19719.2	48801.9	17936.6	18248.7	1.97335e+06	65669.6
A0A060VXI5	O73791	Tyrosine-protein kinase receptor Tie-2	Zebrafish	6	1	45.42	0.0984872	1116	63866	58980.3	112757	752752	1.18144e+06	239997	280512	145589	939733	53179
A0A060VXM6	Q9UJM8	Hydroxyacid oxidase 1	Human	5	2	59.74	0.114714	370	40606	151288	299957	92988	123616	250295	97132.6	425.676	916187	39895.3
A0A060VXP3	O75132	Zinc finger BED domain-containing protein 4	Human	7	1	64.59	0.236134	1171	142022	424738	476192	220926	73177.6	153998	326203	110031	231018	3714.47
A0A060VXR2	P0CF52	Lysine-specific demethylase 7B	Zebrafish	10	1	121.44	0.290032	577	150858	15702	25071.8	23338	182422	503910	18322.4	372.736	103735
A0A060VY10	E7F568	Protein cordon-bleu	Zebrafish	3	1	41.28	0.215104	1343	25243	45068.1	36223.9	30980.1	298493	37830.2	54421.8	53332.7	464311	97420.9
A0A060VY28	O60645	Exocyst complex component 3	Human	8	1	103.63	0.369759	756	50760				4601.15	18569.5	2244.68			699159
A0A060VY51	Q90XF2	Protein kinase C iota type	Zebrafish	24	1	263.94	0.200736	588	144793	349934	148773	1.11421e+06	67184.3	105473	241758	421368	96114.1	25490.1
A0A060VY54	P85857	Growth/differentiation factor 6-A	Zebrafish	13	4	135.11	0.28722	404	146003	147199	108604	89468.9	1.1122e+06	1.37826e+06	253659	1.4497e+06	63920.2	100096
A0A060VY65	Q5VUA4	Zinc finger protein 318	Human	28	7	309.52	0.563179	2279	191702	182351	361747	304478	2.14505e+06	424843	163537	113748	37511.4	66200.6
A0A060VYC5	Q9GZR1	Sentrin-specific protease 6	Human	6	1	53.96	0.0931337	1112	75121		596.985	64771.9	6772.28	70682.3	3296.84	131859		5289.18
A0A060VYE3	A0A060VYE3	Voltage-dependent L-type calcium channel subunit alpha	Rainbow trout	7	3	55.74	0.60967	1667	191750	580489	855271	462837	6.33303e+06	2.91564e+06	1.97888e+06	1.8159e+06	242120	804642
A0A060VYK4	Q6ZM89	Rho GTPase-activating protein 42	Zebrafish	5	2	58.77	0.122973	805	87253	85174.6	462410	359721	24867.5	63622.4	54668.4	630464	91205.9	176.881
A0A060VYM1	Q9W7R3	Teneurin-4	Zebrafish	10	4	80.75	0.360338	2824	227440	381826	196555	273777	69341.4	111919	38675.8	54128.1	477314	358023
A0A060VYQ4	A1XQX0	Neurexin-1a	Zebrafish	5	2	58.82	0.803702	1491	83405	121841	118532	86201	1.29736e+07	1.83337e+07	493416	408147	88590.9	166496
A0A060VYV9	Q9H175	Cysteine/serine-rich nuclear protein 2	Human	3	1	54.62	0.0834846	543	59187	4231.06	3221.38			628.033	31704.3	33.896	174128	9602.54
A0A060VYY5	A0A060VYY5	L-lactate dehydrogenase	Rainbow trout	3	2	25.23	0.998927	355	39238	167236	58990.1	18120.8	3.31478e+06	1.57248e+06	571421	13407	3582.62	6606.43
A0A060VYY9	A0A060VYY9	Rab GDP dissociation inhibitor	Rainbow trout	8	2	62.22	0.929779	448	50960	344819	237534	296251	62109.6	58652.6	31861.1	44647.5	5757.95	30173.4
A0A060VZ19	A0A060VZ19	Polypeptide N-acetylgalactosaminyltransferase	Rainbow trout	6	2	76.71	0.103172	403	47034	40493.2	43870.3	176764	97986.8	26691.4	618243	66334	238142	354458
A0A060VZ46	Q90Z00	Fibroblast growth factor receptor 1-A	Zebrafish	13	2	141.27	0.828615	810	122980	142401	251358	78285.6	7310.87	14248.7	16697.9	31167.3	234012	51526
A0A060VZ51	Q494V2	Cilia- and flagella-associated protein 100	Human	7	3	76.44	0.0941136	611	64906	33616.5	196238	177016	74291.3	211364	380452	246186	25372.8	104258
A0A060VZ61	Q99700	Ataxin-2	Human	11	2	112.66	0.0635412	1313	115623	147636	217593	37277.9	345241	57820.4	194992	108645	346039	36631.9
A0A060VZ82	Q05AK5	E3 ubiquitin-protein ligase MYLIP-B	Zebrafish	6	1	117.34	0.0639491	464	68336	4479.27	1056.44	6613.57	49841	143356	851.048	1.07021e+06		45910.5
A0A060VZD7	B5DG42	Eukaryotic initiation factor 4A-III	Atlantic salmon	7	4	68.57	0.131077	406	55008	316581	691937	557863	265339	2.93472e+06	426911	92605.7	909715	178183
A0A060VZE3	Q1LV17	Interferon regulatory factor 2-binding protein 1	Zebrafish	4	1	31.71	0.459162	605	50789	307248	197943	5124.94	171467	428545	1.0981e+06	8036.51	50805.9	632.051
A0A060VZH2	P01024	Complement C3	Human	17	1	408.35	1	1663	111918	251104	219933	242663	1.79931e+06	932016	1.15848e+06	3.35165e+06	2.86144e+06	1.77833e+06
A0A060VZI0	A0A060VZI0	Uncharacterized protein	Rainbow trout	5	1	40.55	0.905607		38567	125030	279642	300884	24430.6	6823.67	9361.36	22544	7187.77	65922.2
A0A060VZM4	F1R6I3	Leucine-rich repeat-containing protein 39	Zebrafish	7	2	79.03	0.285408	343	107590	269539	348085	473474	108581	123395	122520	6604.6	166439
A0A060VZN1	X1WE18	KN motif and ankyrin repeat domain-containing protein 2	Zebrafish	7	1	61.23	0.0772495	1085	62961	2968.85	3570.61	15538.2	88.9399	1109.84	53516.8	6453.66	48531	725.757
A0A060VZP9	O15265	Ataxin-7	Human	11	2	124.58	0.936455	892	93937	107984	91383.9	165701	224265	36453.2	124343	1.52354e+06	4.99636e+06	764844
A0A060VZW8	C0HB46	Ubiquitin carboxyl-terminal hydrolase 12	Atlantic salmon	15	2	195.42	0.813221	372	106759	1.04944e+06	440265	366592	3.75989e+06	7.27471e+06	5.87802e+06	1.66283e+06	5.03534e+06	727419
A0A060VZZ2	A0A060VZZ2	Proto-oncogene tyrosine-protein kinase receptor Ret	Rainbow trout	11	1	101.47	0.367969	1112	127127	160224	373153	221833	218574	965643	76612.8	9615.21	111160	59655.3
A0A060W0C9	Q86VQ1	Glucocorticoid-induced transcript 1 protein	Human	4	2	43.96	0.276987	547	39772	106136	26905.9	8250.72	109680	82747	48491.8	8.39743e+06	211167	54828
A0A060W0J0	A0A060W0J0	Spastin	Rainbow trout	6	1	57.21	0.0580028	594	66306	510.259					48572.8	189897
A0A060W0P2	Q9UKK3	Protein mono-ADP-ribosyltransferase PARP4	Human	7	3	89.84	0.338331	1724	99923	173943	1.71788e+06	517353	385780	97541.8	273012	133689	143033	103126
A0A060W0W1	Q5TZ18	Neuron navigator 3	Zebrafish	5	1	37.48	0.0986798	2269	53148	327230	396808	1040.35	760793	397745	2020.79	36441.6	4741.36	5693.89
A0A060W0Z0	Q8AXZ4	Contactin-1a	Zebrafish	7	1	82.5	0.492726	1032	71972	993392	529777	839738		57209.7	41004.9	362.184	103.506	71.7224
A0A060W0Z4	Q56A55	ATP-binding cassette sub-family B member 8, mitochondrial	Zebrafish	19	2	221.65	0.0776766	714	224625	153594	72202.8	33953.4	49615.6	74463.4	90092.2	5.04785e+06	84464	14511.1
A0A060W0Z5	Q502K3	Serine/threonine-protein phosphatase 6 regulatory ankyrin repeat subunit C	Zebrafish	3	1	26.02	0.323281	1071	65068	82056	474159	273694	74575.9	64374	64673.9	211912	73871.1	331272
A0A060W178	Q9W720	Mitochondrial uncoupling protein 2	Zebrafish	10	3	85.57	0.236373	310	34354	73904.9	69249.9	55010.4	47942.3	719262	3.98793e+06	99851.6	94865.4	383041
A0A060W1F1	P01024	Complement C3	Human	6	1	276.79	0.877029	1663	53709	79937.8	137505	149891	698808	364388	340933	1.31271e+06	786213	334199
A0A060W1M5	P36871	Phosphoglucomutase-1	Human	7	1	72.53	0.813491	562	61256	6.90827			228755	377738	989714	33429.2	25664.7
A0A060W1R1	Q9UKX5	Integrin alpha-11	Human	13	4	152.77	0.545354	1188	140466	121097	45716.9	12404.8	8930.55	107133	93065.9	507774	475451	292626
A0A060W1S6	Q9YGC0	GTP-binding nuclear protein Ran	Atlantic salmon	5	1	33.75	0.19512	215	31290	16296.4	7689.33		477.098	5410.89	872.197	4.04509e+06	152.193	2.21432e+07
A0A060W1T4	A0A060W1T4	DNA-directed RNA polymerase subunit beta	Rainbow trout	7	1	66.77	0.100152	1134	129547					674832			397453
A0A060W1V6	Q1LUC3	Histone acetyltransferase KAT2B	Zebrafish	20	4	190.55	0.351634	796	187102	255689	317763	46324.9	3.95437e+06	4.36961e+06	477654	2.30994e+06	126544	90738.1
A0A060W205	Q6ZUJ8	Phosphoinositide 3-kinase adapter protein 1	Human	4	3	38.96	0.258409	805	100881	322507	28347.3	287155	29766.5	77359.5	37719.6	75890.2	9556.38	29281.5
A0A060W274	P02549	Spectrin alpha chain, erythrocytic 1	Human	3	1	55.74	0.0717042	2419	69881			422580	103175		64192.9	43.1824	602564	31.4061
A0A060W278	Q90275	Cadherin-2	Zebrafish	18	5	178.62	0.144223	893	327232	295939	282744	1.04187e+06	549419	645862	3.5527e+06	81521.5	818238	732028
A0A060W2A3	A8WFU8	Kinesin-like protein KIF22	Zebrafish	13	5	145.5	0.0883895	634	180094	15950.4	36310.4	18140.5	23240.5	180479	35193.8	98.252	1.03007e+06	3715.91
A0A060W2F2	Q9UL51	Potassium/sodium hyperpolarization-activated cyclic nucleotide-gated channel 2	Human	3	1	38.84	0.141252	889	54596	115740	61360.3	53322.6	257840	11784.5	636.238	85939.7	74070.6	32505
A0A060W2J2	Q6P3K3	F-box only protein 9	Zebrafish	4	1	29.24	0.27668	421	56550	11846.2	24586.4	19879.5	42368.6	53137	30157.3	10125.5	40992.1	2800.07
A0A060W2K6	Q9W7R3	Teneurin-4	Zebrafish	9	2	75.93	0.0767201	2824	179571	251289	1.01328e+07	218818	411357	1.67523e+06	47019.4	355156	508811	369152
A0A060W2P4	Q5BJI7	N-lysine methyltransferase SMYD2-A	Zebrafish	7	1	63.52	0.391725	435	39500	3.93049e+06	308373	5.87376e+06	518944	1.58863e+06	1.02559e+06	34765	790642	94203.2
A0A060W2S2	P27007	Apolipoprotein A-I	Atlantic salmon	19	4	891.15	0.997651	258	29661	4.07502e+06	1.67672e+06	3.24186e+06	732952	2.39749e+06	1.85488e+06	95391.3	153472	262271
A0A060W2V9	Q9H7U1	Serine-rich coiled-coil domain-containing protein 2	Human	8	2	74.82	0.20176	834	61451	210600	1.09233e+06	1.42676e+06	35209.5	338212	299123	20947.4	616929	145799
A0A060W2W0	O95259	Potassium voltage-gated channel subfamily H member 1	Human	4	1	24.54	0.289958	989	89522	491851	642535	422700	451700	600494	257378	304337	98370.4	376236
A0A060W325	P78559	Microtubule-associated protein 1A	Human	17	5	177.87	0.249526	2803	213967	498025	421332	740784	772333	295704	612864	152005	589282	184011
A0A060W3E2	Q09666	Neuroblast differentiation-associated protein AHNAK	Human	28	5	306.58	0.353601	5890	210258	315277	719384	378032	67628.2	53246.2	118838	24317.8	41317.5	573098
A0A060W3H4	P04114	Apolipoprotein B-100	Human	49	18	1236.35	0.436139	4563	390330	418073	444499	888616	1.14897e+06	768612	304929	1.22546e+06	7.50676e+06	1.44177e+06
A0A060W3N1	A1A5H6	CCR4-NOT transcription complex subunit 1	Zebrafish	22	3	231.46	0.0706325	2374	242192	895901	786614	118072	1.35002e+06	469796	628796	91005.7	672937	1.48372e+06
A0A060W3N9	A0A060W3N9	Elongation factor 1-alpha	Rainbow trout	5	1	43.41	0.668163	458	50316	1.60857e+06	1.29003e+06	1.14722e+06	471150	146451	499619	422842	99613.1	396423
A0A060W3S0	F1QH17	Protein-methionine sulfoxide oxidase mical3a	Zebrafish	11	5	113.78	0.0537977	1994	144495	58315.6	183276	64394.3	89250.7	993623	2042.59	40857.9	1.23731e+06	14407.4
A0A060W3T0	C6KFA3	Adhesion G-protein coupled receptor G6	Zebrafish	8	5	77.02	0.363415	1185	133222	1.19175e+06	200291	353059	150859	81833.1	112228	326181	936355	154971
A0A060W3T7	Q2YDR3	Inositol monophosphatase 3	Zebrafish	5	1	74.89	0.303471	341	33349	738026	520702	364526	50803.2	210760	994841		1.79899e+06	45.5338
A0A060W3W0	Q00839	Heterogeneous nuclear ribonucleoprotein U	Human	10	4	90.06	0.729897	825	90577	1.57024e+06	555139	1.62112e+06	418167	1.45351e+06	267232	23103.4	87018.9	227910
A0A060W3X5	Q7ZW34	Contactin-5	Zebrafish	39	6	433.48	0.0531489	1056	455920	402392	280000	297409	1.02422e+06	415047	197716	12109.9	2.9301e+06	2.88364e+06
A0A060W3X7	Q803A0	Protein Jade-1	Zebrafish	17	5	203.59	0.113492	829	132585	141224	364283	98841.3	56505.9	63938.8	437038	63299.7	155771	51597.2
A0A060W3X8	A2CEA7	Ras-specific guanine nucleotide-releasing factor 2	Zebrafish	12	4	124.43	0.636852	1244	65231	1.39628e+06	336223	1.49823e+06	361276	15360.1	34964.6	57192.3	118423	73928.8
A0A060W410	Q4H4B6	Protein scribble homolog	Zebrafish	15	1	129.44	0.524371	1724	205949	135323	139507	163993	30091	64772	19713.8		51604.6
A0A060W438	A8MZF0	Proline-rich protein 33	Human	14	1	153.9	0.0732115	331	91254	184919	347373	989648	422151	93716.2	419646	317012	160358	1.31462e+06
A0A060W465	Q90275	Cadherin-2	Zebrafish	6	1	68.55	0.714705	893	94365	692426	386089	61822.5	978753	323567	107934		23681.9
A0A060W473	E7F1C4	SWI/SNF-related matrix-associated actin-dependent regulator of chromatin subfamily A containing DEAD/H box 1B	Zebrafish	25	1	314.14	0.056686	954	440768	1788.8		4947.38	2052.88	83431		63.8919	17801.4
A0A060W4A4	Q6ZMZ3	Nesprin-3	Human	13	2	173.88	0.701815	975	127451	263648	742964	160414	637436	532394	420394	1.49769e+06	1.91337e+06	949309
A0A060W4F7	Q6UXX5	Inter-alpha-trypsin inhibitor heavy chain H6	Human	8	3	89.86	0.217512	1313	142931	3.10107e+06	1.97509e+06	877303	5.48187e+06	2.19412e+06	6.59849e+06	1.65623e+07	2.1392e+06	3.65188e+06
A0A060W4G5	A8C984	Myosin light chain kinase 3	Zebrafish	137	11	1450.62	0.0521947	715	2080212	589356	3.82607e+06	1.00179e+06	3.48622e+06	848489	1.02969e+06	962157	1.17161e+06	1.87671e+06
A0A060W4G7	A0A060W4G7	Uncharacterized protein	Rainbow trout	7	2	56.15	0.0759613		53482	592503	641922	1.00064e+06	37999.2	990940	3.35771e+06	944603	73441.3	357696
A0A060W4S0	Q01780	Exosome component 10	Human	13	1	142.53	0.876575	885	101449	64910.1	86375.4	31505.2	8322.06	7035.1	28371.6		1127.72	10.694
A0A060W4V0	O60941	Dystrobrevin beta	Human	4	1	59.66	0.202327	627	33316	44.671				2340.11			461080	47354.2
A0A060W4V5	Q1L8J7	Transcriptional coactivator YAP1	Zebrafish	13	2	127.13	0.147753	442	127316	254759	207820	376544	381703	141755	64132.9	336496	181128	277165
A0A060W4W8	Q8N3U4	Cohesin subunit SA-2	Human	9	2	94.62	0.122668	1231	148683	283748	1.27762e+06	4.23835e+06	3.52574e+06	1.07152e+06	2.42129e+06	1.06543e+06	1.32586e+06	477973
A0A060W532	A9C3R8	Retinal Mueller cells isomerohydrolase	Zebrafish	4	1	29.99	0.124809	532	68345	5067.94	8183.63		274.024			112102	1694.95
A0A060W571	A0A060W571	Oxysterol-binding protein	Rainbow trout	3	1	30.78	0.229891	467	51839	1.02456e+06	1.51157e+06	2.06622e+06	108059	2.11526e+06	530874	184.415	490359	296501
A0A060W5B7	Q03169	Tumor necrosis factor alpha-induced protein 2	Human	3	1	46.83	0.371565	654	77981	3386.02	562.782		1.22158e+06	1.33549e+06	1.32752e+06		5897.08	771122
A0A060W5C6	E9QDR6	Si:ch211-183d21.1	Zebrafish	6	1	90.36	0.13179	902	100291					67388.8			4.43028e+06	12.4986
A0A060W5L2	Q9NY74	Ewing's tumor-associated antigen 1	Human	5	2	43.42	0.300804	926	80284	12801.2	18937	192.638	56873.4	4202.35	138318	21987	177358	343420
A0A060W5M4	P98082	Disabled homolog 2	Human	8	6	91.22	0.0661277	770	98826	227218	464576	451575	58175	1.18988e+06	834456	97715.2	468820	8.3956e+06
A0A060W5M8	C0H906	Nuclear cap-binding protein subunit 1	Atlantic salmon	5	3	43.55	0.799313	796	93633	926.773	2603.43	4.03433	150769	173531	456554	23312.8	1.56412e+06	128353
A0A060W5Q1	O60716	Catenin delta-1	Human	12	3	122.83	0.443592	968	98875	53732.9	198190	49722.8	522216	521516	300204	622817	193224	6.39162e+06
A0A060W5T9	Q6PD62	RNA polymerase-associated protein CTR9 homolog	Human	8	1	98.57	0.384444	1173	81004	6878.91	4037.6	2922.56	3651.98	6918.67	2647.76	2870.15	431.531	1714.86
A0A060W5V4	Q5VW36	Focadhesin	Human	11	2	110.15	0.851005	1801	202130	147597	172102	166578	4.44224e+06	1.06934e+06	1.12471e+06	186933	748610	133044
A0A060W602	P13671	Complement component C6	Human	13	1	243.05	0.0658001	934	97608	203592	73680	1.03481e+06	121795	343887	255659	168415	335377	77329
A0A060W615	C9J069	Apical junction component 1 homolog	Human	8	1	74.94	0.183634	976	109235	980986	1.61989e+06	1.88393e+06	488424	294347	1.54248e+06	8.13276e+06	976782	812548
A0A060W617	Q8WWT9	Solute carrier family 13 member 3	Human	7	2	96.71	0.0699797	602	67341	639280	6.5764e+06	170743	817492	440096	2.82132e+06	809668	2.97844e+06	1.90949e+06
A0A060W635	Q9NR00	Transcriptional and immune response regulator	Human	3	1	30.2	0.0754138	106	11615	171.554					56.1548		175741
A0A060W671	X1WE18	KN motif and ankyrin repeat domain-containing protein 2	Zebrafish	14	2	147.7	0.0668389	1085	99441	306463	223406	83743.2	782945	36546.2	238486	494035	176492	254518
A0A060W677	A0A060W677	Cation-transporting ATPase	Rainbow trout	10	5	103.26	0.444798	1116	126196	18680	36412.8	46915.2	170796	118119	94748.1	305357	65838.1	46017.4
A0A060W679	Q9UBW5	Bridging integrator 2	Human	6	1	43.7	0.49608	565	57621	35979.6	47731.8	39031.5	12267	7697.76	94441.7	584596	50404.3	929641
A0A060W6B2	A0A060W6B2	Sodium channel protein	Rainbow trout	13	2	144.11	0.414919	2088	239988	972990	213526	953327	210847	90853	346875	312271	10335.2	35944
A0A060W6D7	Q1LUA6	Triple functional domain protein	Zebrafish	12	6	134.22	0.270595	3028	211376	254327	350360	408944	1.12472e+06	587005	695503	2.1041e+06	372973	522400
A0A060W6G2	Q09666	Neuroblast differentiation-associated protein AHNAK	Human	74	19	793.35	0.117933	5890	318434	170566	217127	752189	418704	151907	1.92731e+06	9.84672e+06	585797	250706
A0A060W6I6	P22307	Non-specific lipid-transfer protein	Human	6	2	59.96	0.441681	547	16484	11044.9	42605.9	53387.4	11528.6	3980.52	89074.9	1.70374e+06	78780	168402
A0A060W6J0	Q6DGY7	Gamma-crystallin N-B	Zebrafish	21	3	211.99	0.843894	183	198461	1.19672e+06	715241	1.2442e+06	397617	851436	308282	295438	215959	325739
A0A060W6R9	A2BGL3	WSC domain-containing protein 2	Zebrafish	7	3	109	0.996111	572	43458	208345	271030	261172	524320	203767	689178	40892.2	13181.3	38480.1
A0A060W6S2	Q90YL3	Mediator of RNA polymerase II transcription subunit 26	Zebrafish	6	1	52.87	0.528932	589	63268	66900.7	41146.4	4493.53	1.22731e+06	33981.2	9571.57		13368.6
A0A060W6U8	Q6DGE9	Protein unc-45 homolog B	Zebrafish	20	4	200.79	0.322418	934	105587	197088	688904	303000	100608	58833.6	158135	234158	501322	82331.5
A0A060W6W8	A0A060W6W8	Phospholipase A2	Rainbow trout	5	2	60.3	0.177418	749	85887	149013	76440.1	160612	21339.5	44497.2	29677.2		10918.6	183734
A0A060W6X7	Q5VU43	Myomegalin	Human	7	1	54.79	0.380035	2346	71460	1.85098e+06	2.99672e+06	293146	1.5334e+06	3.38867e+06	3.5854e+06	79941.5		92660.3
A0A060W6Y8	Q9YGC0	GTP-binding nuclear protein Ran	Atlantic salmon	7	3	78.14	0.0511251	215	25231	254007	184754	550893	407021	251319	212690	904904	10689.9	1.47926e+06
A0A060W754	P04114	Apolipoprotein B-100	Human	59	26	2971.29	0.999523	4563	247743	290605	670225	374065	1.57005e+07	1.0502e+07	6.88607e+06	1.2117e+07	2.85448e+06	4.75458e+06
A0A060W755	A0A060W755	Microtubule-associated protein	Rainbow trout	8	1	93.15	0.355425	345	36437	454571	1.36112e+06	1.26098e+06	489349	571289	477871	701387	1.82588e+06	1.36677e+06
A0A060W7A5	A0A060W7A5	Core histone macro-H2A	Rainbow trout	6	2	98.22	0.390167	371	40367	436843	520361	468091	381005	447238	250515	61508.8	470889	69122.2
A0A060W7B6	Q58EE9	Glial fibrillary acidic protein	Zebrafish	4	2	23.08	0.0712991	444	36084	15043.5	23990.1	85.5495	52.1283	3781.34	3843.14		47046.5	1708.85
A0A060W7D2	B5X3Z6	Lissencephaly-1 homolog A	Atlantic salmon	9	3	107.29	0.250372	410	165176	89036	77581.5	75628.4	61125.6	90072.6	34513.8	9749.37	53949.2	52821
A0A060W7E7	P04114	Apolipoprotein B-100	Human	71	27	1609.52	0.0594083	4563	366100	1.46056e+06	1.917e+06	2.47662e+06	4.41672e+06	1.36028e+06	1.29292e+06	2.5037e+06	1.61842e+06	2.75769e+06
A0A060W7F4	Q8AXX2	T-box transcription factor TBX1	Zebrafish	3	1	60.32	0.0829162	460	26896	5705.25	4350.09				292.151		1.22504e+06
A0A060W7G8	A0A060W7G8	Phospholipid-transporting ATPase	Rainbow trout	5	2	57.47	0.207073	1241	142691	16454.8	31455.5	38319.9	12135.6	7242.78	433220	770585	163639	53490.8
A0A060W7I6	B0S5X1	Si:dkeyp-38g8.5	Zebrafish	9	1	81.05	0.0820972	342	38213	26337.3	19949.5	59954.1	31460.5	47227	488.292	182136	2507.91	19804.5
A0A060W7K9	P01024	Complement C3	Human	19	1	259.79	0.0781738	1663	137976	427361	661962	299765	150227	135615	3.45071e+06	311990	154656	271601
A0A060W7M8	Q6P298	Cytosolic Fe-S cluster assembly factor nubp1	Zebrafish	3	1	34.53	0.286957	321	35990	252400	320602	988524	305994	241701	21370.6	68917.1	28694.3	186440
A0A060W7P5	Q2KN93	Cytospin-A	Zebrafish	50	11	513.13	0.180852	1132	448669	68063.5	73484.5	145246	38047.3	3.34901e+06	926149	316307	77733.7	38944.3
A0A060W7T1	Q5PYH5	Discs large homolog 1-like protein	Zebrafish	10	1	114.54	0.386502	827	91554	1597.39		62907.4	26.9372	336.205	2346.57
A0A060W7T7	Q7SIG3	Elastase-1	Atlantic salmon	13	1	479.31	0.0737039	236	85653	149819	163927	33406.6	18981.9	156440	140119	76773.1	2.20909e+06	31648.1
A0A060W7U0	Q503R4	Kelch-like protein 36	Zebrafish	4	1	31.37	0.260832	605	43745	134472	848801	99469.7	273758	401210	287536	77520.3	226967	19748.9
A0A060W7X3	F1RCR6	E3 ubiquitin-protein ligase TRIP12	Zebrafish	15	2	153.85	0.55248	2026	291361	383226	338361	581327	37326.1	215106	51268.4	83146.4	160887	339840
A0A060W824	Q9UNW1	Multiple inositol polyphosphate phosphatase 1	Human	3	1	24.51	0.34334	487	54205	300275	542876	924462	2571.37	27886.4	139301	2273.32	387479	457.22
A0A060W843	A0A060W843	Histone H2B	Rainbow trout	6	1	125.53	0.056858	116	13031	161021	185382	902289	422606	90885.5	357195	813427	587413	14084.2
A0A060W852	A3KN83	Protein strawberry notch homolog 1	Human	14	4	135.66	0.157169	1393	156512	138297	175908	7.11159e+06	116992	124664	54416	63011.6	1.10956e+06	275171
A0A060W8A7	Q6IWL4	TNF receptor-associated factor 6	Zebrafish	11	2	126.14	0.999183	542	60444	366395	563543	179994	64887.8	36110.6	37760.9	21902.8	16241	37787.6
A0A060W8C1	P35558	Phosphoenolpyruvate carboxykinase, cytosolic [GTP]	Human	9	2	109.85	0.0702558	622	70210	114770	177403	42230.6	36385.4	345237	212541	119388	121561	56822.3
A0A060W8D1	A0A060W8D1	Clusterin	Rainbow trout	7	1	132.99	0.127518	449	53042	19025.5	17436.8	95799.2	12758.8	23564.3	7412.54	28868.9	1.41719e+06	8430.95
A0A060W8E9	Q7ZUV0	Ankyrin repeat domain-containing protein 13C	Zebrafish	6	1	46.44	0.188968	488	71379	147494	332172	314224	252981	450455	61301.1	648801	247148	726112
A0A060W8K3	A0A060W8K3	Tyrosine-protein kinase	Rainbow trout	8	2	92.8	0.204956	1220	141841	296994	242720	30558.9	7887.38	253642	119546	374304	390894	333162
A0A060W8Y9	A1A5Y0	Protein kinase C-binding protein NELL2	Zebrafish	4	1	30.75	0.11027	811	97237	8773.18	15228	14945.9	11028.4	1.93284e+06	6057.65	10185.2	4611.44	26751
A0A060W924	B5DGI7	RNA-binding protein 8A	Atlantic salmon	5	4	62.84	0.206139	175	30392	207269	220272	404764	139307	254963	77537.2	160698	283836	144819
A0A060W928	A0A060W928	Proto-oncogene tyrosine-protein kinase receptor Ret	Rainbow trout	13	1	122.99	0.284464	1125	129580	1.67556e+06	3.01125e+06	2.23487e+06	1.81431e+06	451722	357675	532163	935606	2.78975e+06
A0A060W934	A5D8S5	E3 ubiquitin-protein ligase SH3RF1	Zebrafish	10	2	109.17	0.109435	867	151159	100807	243903	1.51546e+06	98817.1	460743	211490	279702	277322	13204
A0A060W997	Q9UMN6	Histone-lysine N-methyltransferase 2B	Human	12	4	126.33	0.0774871	2715	73698	162841	275036	216633	490753	143159	302626	344256	183486	242620
A0A060W9C4	O95243	Methyl-CpG-binding domain protein 4	Human	5	1	56.23	0.991624	580	46836	30179.3	22700.1	26045.3	397.956
A0A060W9D7	Q15154	Pericentriolar material 1 protein	Human	18	1	178.79	0.389413	2024	237187	328599	678522	7342.65	14427.4	48932.1	432500		138877
A0A060W9Q8	Q7ZVC4	Charged multivesicular body protein 4b	Zebrafish	7	2	75.02	0.393626	220	24904	426756	406777	527908	1.03687e+06	779003	1.16548e+06	498561	17588.7	224673
A0A060W9R8	Q7ZW34	Contactin-5	Zebrafish	40	8	382.37	0.953663	1056	557537	391212	1.20041e+06	878695	3.63098e+06	1.01754e+07	1.0312e+07	980361	148375	301933
A0A060WA84	A0A0R4IVV0	Microsomal triglyceride transfer protein large subunit	Zebrafish	13	2	138.28	0.30342	884	97989	538803	997521	527278	33752.4	1.63708e+06	57471	168349	36417.8	50354
A0A060WA88	Q803I2	Endoplasmic reticulum-Golgi intermediate compartment protein 3	Zebrafish	3	1	40.12	0.147918	383	44328	4871.3	79919.7	1289.74	10895.1	11232.2		7217.88	1.4884e+06	3353.64
A0A060WAB8	Q5U378	Tubulin-specific chaperone E	Zebrafish	6	2	54.3	0.087112	521	80475	42211.8	23985	121645	58121.7	21077.9	5414.5	702245	164071	2578.43
A0A060WAE4	Q96AQ7	Cell death activator CIDE-3	Human	5	2	73.36	0.338645	238	28740	3.22673e+06	2.97799e+06	1.49551e+06	630519	593122	794389	563642	3.70557e+06	472599
A0A060WAI6	P78346	Ribonuclease P protein subunit p30	Human	4	2	52.58	0.0923546	268	30104	439824	429148	525279	609629	106542	302656	226126	1.17186e+06	242525
A0A060WAQ5	Q6DHR3	Ras-GEF domain-containing family member 1B-A	Zebrafish	10	1	117.15	0.331148	514	133253	56564.4	88637.7	92782.8	779943	113276	947928	371985	31579.2	107518
A0A060WB28	Q9BSI4	TERF1-interacting nuclear factor 2	Human	3	2	31.66	0.916661	451	42545	61298.4	60397.1	141216	524301	401997	274424	40161.4	105887	104458
A0A060WB57	P27824	Calnexin	Human	8	2	94.02	0.0584169	592	65904	277564	1.05646e+06	1.08499e+06	499662	323198	954435	1.19661e+06	263582	712192
A0A060WB60	O93430	Glycine receptor subunit alphaZ1	Zebrafish	7	1	70.03	0.127062	444	53294	359579	1.34224e+06	1.68451e+06	410994	75511.2	433241	659313	1.41686e+06	18790.5
A0A060WB66	Q70EK8	Inactive ubiquitin carboxyl-terminal hydrolase 53	Human	13	6	150.4	0.0727034	1073	125470	210663	310832	118134	224343	70555.7	2.09235e+06	227412	200454	153774
A0A060WB78	A2BFP5	Solute carrier family 12 member 9	Zebrafish	7	2	69.6	0.542104	899	126432	38490.4	41788.2	29262.8	272422	60669.8	752321	19704.5	31687.5	86254.7
A0A060WBI0	Q8IYI6	Exocyst complex component 8	Human	10	2	113.92	0.0509586	725	79910	538696	500201		5741.35	968.204	2579.7		775188	105491
A0A060WBM5	A0A060WBM5	Uncharacterized protein	Rainbow trout	4	2	60.13	0.062925		13280	137564	87865.1	71234.2	56639.6	33152.6	177935	207653	23099.9	75329.1
A0A060WBN7	Q92615	La-related protein 4B	Human	11	2	116.73	0.13919	738	86638	6700.6	136527	105705	742.447	55406.9	4399.39	0.0416028	529116	353.844
A0A060WBR6	A0A060WBR6	Serine/threonine-protein kinase receptor	Rainbow trout	8	2	82.65	0.568234	595	67385	24222.1	95639.9	464073	74955.2	107972	74549.7	6470.62	929.96	25868.1
A0A060WBU6	Q9H307	Pinin	Human	11	3	112.34	0.0612597	717	54125	258696	312841	55772.4	151014	146403	67633.9	49328.3	104870	554447
A0A060WBV7	Q5SPR8	N-acetyltransferase ESCO2	Zebrafish	9	2	115.71	0.116233	609	76418	18517.1	708.388	308.674	111.097	14393.6	358682	72087.4	36045.4	3644.33
A0A060WBX3	Q03001	Dystonin	Human	7	3	54.01	0.0832811	7570	139045	252772	505604	351084	390266	294769	170253	515798	278729	210029
A0A060WBY3	Q6NXD8	DENN domain-containing protein 5B	Zebrafish	12	3	120.45	0.42674	1311	221771	114902	113010	426368	919269	520842	1.15709e+06	500469	926329	157925
A0A060WC08	A0A060WC08	Phosphoglycerate kinase	Rainbow trout	5	1	134.32	0.0718736	417	44961	50499.7	44604.3	16980.4	192351	24272.9	28917.1	2749.68	218387	1.77781e+06
A0A060WC47	Q9HC84	Mucin-5B	Human	5	1	67	0.0909708	5762	184701	590513	968283	540053	317082	455596	433382	1.54287e+06	145033	577529
A0A060WC67	O73682	Vascular endothelial growth factor A-A	Zebrafish	6	1	61.3	0.659175	188	62580	39099.4	45609.2	99380.7	82187.6	2.07915e+06	81452.6	6916.87	14253.1	539.249
A0A060WC83	Q6PD62	RNA polymerase-associated protein CTR9 homolog	Human	13	1	159.91	0.13561	1173	134631	364358	522531	434294	380539	636570	252856	353579	136929	433729
A0A060WCA9	Q7T312	Coiled-coil domain-containing protein 25	Zebrafish	4	1	64.8	0.116729	207	24275	222579	389672	110400	591826	32062.8	42738.1	132285	367616	220341
A0A060WCB1	Q8JIU7	Nascent polypeptide-associated complex subunit alpha	Zebrafish	4	3	46.31	0.141984	215	18862	12100	108496	37598.7	51560	55379.1	401669	125053	37596.7	104306
A0A060WCH3	P04114	Apolipoprotein B-100	Human	23	10	640.78	0.264729	4563	72284	834983	729971	1.58414e+06	323381	3.03716e+06	2.17823e+06	99441.3	548392	552519
A0A060WCI5	A5PF61	Protein leg1a	Zebrafish	11	2	317.92	0.106826	364	40867	2.3471e+06	493273	276383	277726	579061	1.00468e+06	416031	323452	353116
A0A060WCI9	Q00341	Vigilin	Human	21	6	209	0.141	1268	106930	133161	357772	245966	2.79167e+06	168431	590121	5.74853e+06	390237	274856
A0A060WCL3	O95477	ATP-binding cassette sub-family A member 1	Human	4	1	42.86	0.0501079	2261	43435	223579	198321	44536.2	196791	3.18904e+06	3782.72	242261	128748	60673.8
A0A060WCS3	Q2KN93	Cytospin-A	Zebrafish	67	3	697.25	0.0880319	1132	439670	194655	171192	325875	802217	453003	298294	201135	96799.8	3.16827e+06
A0A060WCV0	Q6IVV8	Polycystin-2	Zebrafish	14	3	147.51	0.468578	904	280968	1.11486e+06	8.1417e+06	1.77355e+06	380494	362091	347553	51229.1	979499	431235
A0A060WCZ3	A0A060WCZ3	Anoctamin	Rainbow trout	3	1	26.84	0.423984	690	82024	15813.2	21701.4	27749	22307.2		10079.1	264.477
A0A060WCZ7	A0JMF7	HAUS augmin-like complex subunit 6	Zebrafish	3	1	41.81	0.391946	794	94520	95636	149647	126486	352370	486299	6.88302e+06	530338	725466	152708
A0A060WD18	Q96KQ7	Histone-lysine N-methyltransferase EHMT2	Human	7	2	95.08	0.460284	1210	19583	720678	769591	657190	959921	559901	433183	447907	340873	453198
A0A060WD80	Q6DG99	BTB/POZ domain-containing protein KCTD6	Zebrafish	5	1	55.79	0.12673	237	58174	17877.9		2675.49	96866.4	54996.7		1.01767e+07	3894.84	9270.7
A0A060WDB9	Q9UPN3	Microtubule-actin cross-linking factor 1, isoforms 1/2/3/5	Human	42	9	437.21	0.450471	7388	472676	371192	1.60415e+06	368750	785736	511113	492117	5.1908e+06	2.08828e+06	1.02638e+06
A0A060WDC6	Q9NY74	Ewing's tumor-associated antigen 1	Human	8	2	67.23	0.996294	926	83686	11815	12192.8	9126.53	145853	763522	256194	132874	763467	467813
A0A060WDF4	Q5PRD4	Casein kinase I isoform gamma-1	Zebrafish	8	3	101.07	0.058623	421	52420	157184	181222	38382.5	18598.5	58175.8	42490.6	4.84745e+06	258273	203.308
A0A060WDJ6	A6PVS8	Leucine-rich repeat and IQ domain-containing protein 3	Human	9	3	106.26	0.571277	624	76460	154360	58848.2	69745.3	34699.4	22572.5	55261.7	105009	100015	69509.7
A0A060WDP8	A0A060WDP8	Elongation factor 1-alpha	Rainbow trout	7	2	87.49	0.942691	462	50265	19773.5	64452.7	21205.3	1.784e+06	3.31763e+06	3.81841e+06	133005	184427	5917.94
A0A060WDQ7	Q6QZN6	Dapper homolog 1	Zebrafish	4	2	27.13	0.279369	821	96211	37299.4	324327	494139	182586	53077.5	591784	79468.1	13575.4	32635.3
A0A060WDX1	Q8N7X0	Androglobin	Human	6	1	64.88	0.376226	1667	71299	26538.2	355.992	404429	876247	339202	9.22658e+06	138948	519100	589659
A0A060WDX2	Q96J92	Serine/threonine-protein kinase WNK4	Human	3	1	26.96	0.959081	1243	83518	1.30181e+06	399664	95186.8	1.09497e+07	2.21982e+07	1.64528e+07	3.90133e+06	5.46727e+06	1.77076e+07
A0A060WE12	P78527	DNA-dependent protein kinase catalytic subunit	Human	41	13	387.7	0.207616	4128	472674	1.06514e+06	1.05108e+06	904252	1.45216e+06	193787	131476	48593.9	737166	331605
A0A060WE25	Q9NU22	Midasin	Human	13	2	113.37	0.368613	5596	200535	432117	475336	578956	1.59888e+06	760497	952461	745523	183082	576220
A0A060WE38	B5X337	G-protein coupled receptor 183	Atlantic salmon	3	1	61	0.928818	366	54638	82.025	133.94	60808.1
A0A060WE39	P16157	Ankyrin-1	Human	3	1	41.15	0.255285	1881	37921	305614	1.36688e+06	279189	18031.9	29263.6	49055.7	1094.84	1.33013e+06	277.878
A0A060WEA8	A0A060WEA8	Glucose-6-phosphate isomerase	Rainbow trout	3	1	34.74	0.390108	553	62111	738608	435059	107660	832163	469554	918863	0.359577	1.06887e+06	18.0881
A0A060WEC2	Q9H254	Spectrin beta chain, non-erythrocytic 4	Human	7	1	83.69	0.207336	2564	56815	109418	106097	107490	59757.4	42426.1	42836.8	159174	23658.4	96293.9
A0A060WEF7	P04114	Apolipoprotein B-100	Human	18	3	569.28	0.102304	4563	171138	67087.4	67724.8	436452	183419	142280	128050	155142	87874.7	40368
A0A060WEJ0	A0A060WEJ0	Muscarinic acetylcholine receptor	Rainbow trout	5	1	52.94	0.204047	506	56509	273731	26422.9	133947	22565.6	132913	182598	134181	365013	639491
A0A060WEK7	A8C984	Myosin light chain kinase 3	Zebrafish	163	12	1686.3	0.182419	715	2269346	406370	249122	733647	1.04981e+06	873125	839662	118267	863999	688993
A0A060WER5	A0A0R4IZN4	Zgc:109744	Zebrafish	6	2	93.35	0.0574375	885	103857	231460	148240	226709	209062	405816	101328	93268	98214.5	2.31595e+06
A0A060WEW0	Q6ZM89	Rho GTPase-activating protein 42	Zebrafish	8	2	80.02	0.565709	805	66283	433176	598977	659063	498836	1.15759e+06	708511	427237	96572.4	236781
A0A060WEY3	Q7T163	Kinase D-interacting substrate of 220 kDa B	Zebrafish	6	1	57.88	0.319215	1680	64484	259603	315790	225535	167132	2.87296e+06	1.35455e+06	9425.91	283486	157465
A0A060WEY9	A7UA95	Ras-associating and dilute domain-containing protein	Zebrafish	5	2	49.24	0.789034	1124	93152	729557	1.04378e+06	1.07863e+06	321883	630408	233589	62937.1	341982	117435
A0A060WEZ6	Q9YGC0	GTP-binding nuclear protein Ran	Atlantic salmon	7	2	59.57	0.511334	215	25279	16632.7	28035.8	13376.3	11998.8	38794	44906.9			17015.2
A0A060WF11	A5X7A0	Sine oculis-binding protein homolog A	Zebrafish	11	2	150.26	0.212824	936	258359	9439.25	20860.7	75767.8	62994.2	95802.5	550091	11764.9	204901	145165
A0A060WF15	A0A060WF15	Tyrosine-protein phosphatase non-receptor type	Rainbow trout	4	1	45.08	0.811855	446	50777	1.7514e+06	1.7514e+06	1.7514e+06	686213	348991	348991	782463	336301	1.11931e+06
A0A060WF26	A0A060WF26	Uncharacterized protein	Rainbow trout	4	1	29.38	0.341485		32087	540516	218960	52366.1	344948	351479	148224	2.57153e+07	5.274e+06	195160
A0A060WF58	Q5RGA4	Histone H2A deubiquitinase MYSM1	Zebrafish	25	8	227.62	0.214413	822	219847	760222	564994	184263	651068	1.02279e+06	464829	452011	372104	93119.2
A0A060WFB7	Q7Z6J2	General receptor for phosphoinositides 1-associated scaffold protein	Human	4	1	43.97	0.99999	395	48107	1.93753e+06	32034.3	49808.4	2464.92	101381	165590
A0A060WFE7	Q01082	Spectrin beta chain, non-erythrocytic 1	Human	24	1	233.22	0.687607	2364	209588	348062	225018	1.67767e+06	29955.4	39487.2	61136.1			24591
A0A060WFF1	A0A060WFF1	Sulfotransferase	Rainbow trout	4	1	54.67	0.841446	255	29398	1.86046e+06	1.55989e+06	4.35317e+06	550367	221724	606333	416664	918180	716064
A0A060WFQ7	Q7T312	Coiled-coil domain-containing protein 25	Zebrafish	4	1	58.13	0.830793	207	14454	106598	111219	187635	4.44881	195.107	4694.6	32.2382	747.64	247.056
A0A060WFS8	Q15276	Rab GTPase-binding effector protein 1	Human	18	3	213.89	0.187233	862	104799	443798	346857	310755	572191	158986	584197	193999	392484	59977.2
A0A060WFU9	Q92817	Envoplakin	Human	27	4	269.04	0.294136	2033	226147	1.45123e+06	1.19146e+06	1.02691e+06	534986	350173	212824	200987	1.98364e+06	331859
A0A060WG41	A0A060WG41	Histone-lysine N-methyltransferase	Rainbow trout	5	2	43.33	0.0695025	342	38913	110155	70137.5	126824	3.45107e+06	7092.09	11341.2	11287.9	50498.3	70288.1
A0A060WG79	P29374	AT-rich interactive domain-containing protein 4A	Human	6	1	56.29	0.86196	1257	74072	4198.57	31612.5	11043.3	492867	4.59782e+06	324412	11826.3	2974.12	72891
A0A060WG84	Q9YI66	Tyrosine-protein kinase receptor TYRO3	Zebrafish	8	5	85.23	0.906401	874	99794	487181	2.42092e+06	905798	4.43206e+06	3.61415e+06	4.43274e+06	5.00805e+06	6.23947e+06	7.90838e+06
A0A060WGA9	O73715	LIM domain-binding protein 1-A	Zebrafish	4	2	40.07	0.827754	374	41041	17456.1	58490.6	54793.5	28690.8	66130.9	128995	1.07512e+06	394114	209886
A0A060WGD4	Q7ZUV0	Ankyrin repeat domain-containing protein 13C	Zebrafish	4	1	39.84	0.638333	488	27300	432908	519336	26854.4	236.041	16451	11783		5719.9
A0A060WGG5	Q9Y6X9	MORC family CW-type zinc finger protein 2	Human	8	2	91.27	0.876735	1032	93576	302749	392767	1.0372e+06	54912.7	87612.1	106307	159270	179137	70247.4
A0A060WGG6	Q9P1Y6	PHD and RING finger domain-containing protein 1	Human	13	4	158.87	0.131347	1649	141930	50130.1	30043.5	120661	369847	27050.4	401422	67817.4	100912	175034
A0A060WGI0	Q9UBU9	Nuclear RNA export factor 1	Human	7	1	76.23	0.987894	619	71829	3136.87	3852.22	19200.9	65837.4	81201.7	192483	2654.4	906.605	4108.57
A0A060WGI5	Q566R7	Dual specificity protein phosphatase 22-B	Zebrafish	5	1	56.23	0.112724	183	81435	57517.2	62871.7	196433	164827	93999.3	373555	424095	238334	48834.2
A0A060WGL0	Q5XTN8	Gamma-crystallin N-A	Zebrafish	4	2	25.47	0.656531	183	25670	310833	697174	558338	178927	499050	637943	1605.37	7897.96	171198
A0A060WGM2	Q2KN93	Cytospin-A	Zebrafish	41	9	404.75	0.49846	1132	397744	2.39774e+06	1.01076e+06	2.25864e+06	2.97774e+06	6.76615e+06	6.2879e+06	115791	2.46833e+06	508992
A0A060WGR2	A0A060WGR2	L-lactate dehydrogenase	Rainbow trout	3	1	29.14	0.887847	334	36422	32260.7	37654.2	67517.8	2.88747e+06	600726	843018	167583	17511.6	7055.68
A0A060WGR4	Q9PW80	Insulin-like growth factor 2 mRNA-binding protein 3	Zebrafish	10	1	108.19	0.992288	582	48322	864063	1.28539e+06	1.22497e+06	310132	4.62938e+06	844104	12610.1	6846.64	39975.6
A0A060WGT3	Q13905	Rap guanine nucleotide exchange factor 1	Human	7	2	59.73	0.198457	1077	72098	12971.3	14679.7		87490.1	75359.2	44061.6	95.694	501.502	40846.3
A0A060WGU6	B0UYL8	Probable serpin E3	Zebrafish	6	3	218.19	0.235378	417	51874	25679.8	720.201		680.282		78406	294753	255334	28962.4
A0A060WGV6	Q96PC5	Melanoma inhibitory activity protein 2	Human	5	1	48.21	0.500452	1412	31570	1.28263e+06	1.13696e+06	528873	126890	1.64508e+06	4475.42	121.053	32952.4	8440.02
A0A060WGX6	Q9Y4G8	Rap guanine nucleotide exchange factor 2	Human	4	1	60.86	0.324297	1499	40159	218273	253132	43572.5	2367.41	16722.6	68517.9	26762.3	5254.43	58549.2
A0A060WGZ3	Q5XTN8	Gamma-crystallin N-A	Zebrafish	3	1	21.15	0.47941	183	13927		1011.84	3384.66
A0A060WH51	Q08499	cAMP-specific 3',5'-cyclic phosphodiesterase 4D	Human	4	1	37.11	0.793393	809	14709	68781.6	82288.1	29768.3	273.792	1308.4	16851.2	170119	100052	47143.7
A0A060WHA6	Q68DA7	Formin-1	Human	8	1	106.48	0.332307	1419	110689	1.35863e+06	1.07517e+06	970973	693627	656968	17988.3	114901	38224.6	253125
A0A060WHC7	A0A060WHC7	Clusterin	Rainbow trout	15	5	388.11	0.196605	449	53201	44866.9	59503.1	284487	13654.6	413192	481506	1.59903e+06	2.49363e+06	102487
A0A060WHF5	O43151	Methylcytosine dioxygenase TET3	Human	3	1	45.34	0.729579	1660	68471	330387	2.08723e+06	612266	118707	17671.6	103825	198903	188587	263519
A0A060WHF6	A0A060WHF6	Uncharacterized protein	Rainbow trout	5	2	67.75	0.134623		15924	4.22821e+06	354334	5.93432e+06	3.67289e+06	4.14062e+06	4.68974e+06	191306	4.77554e+06	1.35077e+06
A0A060WHG7	A0A060WHG7	Adenylate kinase isoenzyme 1	Rainbow trout	10	2	210.81	0.146929	548	61947	2647.84	85.0951		2752.89	168503	5010.1	310006	470836
A0A060WHK0	F1QW93	Bromodomain testis-specific protein	Zebrafish	11	1	96.1	0.179901	918	128944	6803.87	693.441	167376	91984.8	3044.87	7300.87	113907	191476	36524
A0A060WHN7	Q14500	ATP-sensitive inward rectifier potassium channel 12	Human	6	2	41.67	0.99996	433	49605	25625.5	692.302	80658.6	877.483	2073.49	5574.97
A0A060WHT3	Q502K3	Serine/threonine-protein phosphatase 6 regulatory ankyrin repeat subunit C	Zebrafish	16	3	164.13	0.269918	1071	199911	37164.9	960347	76826.5	4.51907e+06	3.20515e+06	460412	87617.5	2.89795e+06	835385
A0A060WHT8	P10643	Complement component C7	Human	6	1	65.3	0.121014	843	92997	108.019	2.82031							6.86389e+06
A0A060WHU8	A7UA95	Ras-associating and dilute domain-containing protein	Zebrafish	10	1	77.39	0.0819318	1124	124717	364418	401026		9237.43	163.611		26.2004	53786	141.527
A0A060WI12	Q711Q0	Cardiac-enriched FHL2-interacting protein	Human	20	5	221.9	0.17999	1435	255134	182356	287523	1.46271e+06	178796	168585	201746	306338	516308	227723
A0A060WIC1	B0UYL8	Probable serpin E3	Zebrafish	25	8	1157.33	0.067393	417	56585	823426	1.15232e+06	878666	480474	1.89372e+06	1.19105e+06	6.58732e+06	382142	1.19815e+06
A0A060WID8	Q9BX26	Synaptonemal complex protein 2	Human	5	1	37.49	0.0728672	1530	50108	12807.9	12807.9	12807.9	3414.39	10342.2	10342.2	73792.4	85639.2
A0A060WIL1	O60673	DNA polymerase zeta catalytic subunit	Human	17	2	192.02	0.501081	3130	223558	2.71808e+06	1.12715e+06	2.67188e+06	605836	550366	552340	1.47026e+06	259241	780320
A0A060WIM1	Q1JPY8	Paraspeckle component 1	Zebrafish	14	4	167.75	0.788947	512	93833	81908.9	48573	85363.6	145737	55478.9	39295.5	418325	194643	255236
A0A060WIM3	Q7ZUQ3	Serine/threonine-protein kinase 3	Zebrafish	12	2	90.87	0.316593	492	154967	399302	495941	370625	322636	16040.9	78848.9	388646	93721.8	284135
A0A060WIV9	Q2KN93	Cytospin-A	Zebrafish	18	3	184.01	0.727875	1132	125079	533755	565136	463542	896202	863351	457604	53803.4	118198	351388
A0A060WJ05	E7F888	AT-rich interactive domain-containing protein 5B	Zebrafish	8	1	87.58	0.235998	1044	103950	35329.6	77895.7	136099	38310.5	782.272	4847.08	327635	3077.56	60236.4
A0A060WJ17	O60673	DNA polymerase zeta catalytic subunit	Human	38	5	369.26	0.13767	3130	327645	303271	282475	29082.6	207839	78967.1	213575	573996	125343	614604
A0A060WJ57	Q6NYU2	Probable helicase with zinc finger domain	Zebrafish	12	1	140.58	0.0981536	1860	219960	16217.3	25578.8	160733	821488	20624.5	152657	127186	3178.87	145904
A0A060WJ58	Q9Y2J8	Protein-arginine deiminase type-2	Human	11	2	122.76	0.051279	665	83613	193021	215050	265994	452522	127471	149974	97804.8	3.81799e+06	41347.8
A0A060WJ80	Q7ZVR6	Myoneurin	Zebrafish	5	1	56.91	0.34063	810	59751	165361	104918	15782	89240.4	2.69472e+07	5.31309e+06	2.00118e+06	396489	316638
A0A060WJ96	P01024	Complement C3	Human	21	11	453.4	0.64455	1663	84275	103852	84588.7	139571	22879	232613	232061	335095	2.39084e+06	3.62407e+06
A0A060WJB1	Q8WV44	E3 ubiquitin-protein ligase TRIM41	Human	16	10	862.17	0.977247	630	33665	795375	2.81048e+06	1.35523e+06	1.08791e+07	1.45253e+07	8.58207e+06	4.5546e+06	2.41763e+06	2.99076e+06
A0A060WJC1	P07814	Bifunctional glutamate/proline--tRNA ligase	Human	14	4	150.09	0.702522	1512	121619	876469	764810	5.54436e+06	522453	278894	472023	146589	44454.7	278657
A0A060WJE2	B5DG67	Ribosome biogenesis protein wdr12	Atlantic salmon	9	2	89.91	0.152753	423	78937	93753.6	9470.27	7759.06	3029.83	2062.25	1358.15	20408.5	5165.92
A0A060WJE7	Q7ZUV1	Pleckstrin homology domain-containing family F member 2	Zebrafish	12	1	116.66	0.307733	247	99602	972.636	16095.5	7299.02	20696.7	24897.1	50228.2	8206.86	4416.45	27463
A0A060WJH9	B5DGQ7	Beta-enolase	Atlantic salmon	5	1	61.97	0.0639059	434	55533	129996	54340	45055.1	25961.6	301083	140761	153797	138885	30995.1
A0A060WJK2	Q25C93	Fez family zinc finger protein 1	Zebrafish	6	1	72.74	0.144095	429	59645	157.69	7836.22		76034.8	35.431	340.539		1402.08
A0A060WJK9	Q8NF91	Nesprin-1	Human	47	10	467.96	0.169676	8797	581817	402176	434399	383976	195962	248040	231268	91277.6	518270	311335
A0A060WJL9	Q696W0	Striated muscle preferentially expressed protein kinase	Zebrafish	16	4	186.1	0.157641	2995	169445	237597	73684	95663.2	195414	71799.4	815739	13608.1	143772	123663
A0A060WJM9	A8C984	Myosin light chain kinase 3	Zebrafish	199	50	2006.91	0.764926	715	2341888	437983	991502	558064	4.69235e+06	4.52198e+06	1.954e+07	1.6343e+07	2.41735e+06	2.56202e+06
A0A060WJT8	Q802U2	GATOR complex protein MIOS	Zebrafish	5	1	66.67	0.136746	876	50265				13755.5	257.46				901269
A0A060WJV7	Q5RIV7	Patched domain-containing protein 1	Zebrafish	4	2	69.92	0.18967	897	94653	20309.8	14641	21396.4	167305	918013	11351.9	30697.1	85077	4169.61
A0A060WJY1	Q5H8C1	FRAS1-related extracellular matrix protein 1	Human	11	2	111.56	0.403044	2179	251475	632607	3.38349e+06	944398	1.85993e+06	369444	385566	175182	299170	3627.02
A0A060WK04	Q8QHL5	Polyhomeotic-like protein 2	Zebrafish	6	2	65.08	0.239624	827	80177	2702.35	2702.35	36521.5	35.0879				1.01755e+07	19.9235
A0A060WK14	Q696W0	Striated muscle preferentially expressed protein kinase	Zebrafish	16	3	185.9	0.379317	2995	204957	306286	430640	204905	376672	1.31381e+06	3.91672e+06	236960	662634	135889
A0A060WK20	Q6DGI0	Regulator of G-protein signaling 8	Zebrafish	7	4	91.63	0.364408	174	18165	374962	174965	402132	654681	1.01785e+06	1.52905e+06	747375	31591.5	149218
A0A060WK23	A0A060WK23	Fibroblast growth factor	Rainbow trout	3	1	34.19	0.992845	210	24743	12173.8	7128.33	55.7407		1.44137
A0A060WKG4	P06732	Creatine kinase M-type	Human	20	7	721.61	0.267681	381	43011	438432	582071	402215	2.68439e+06	1.20137e+07	917353	7.96702e+06	332161	2.1876e+06
A0A060WKH4	Q15283	Ras GTPase-activating protein 2	Human	5	1	52.07	0.0694428	850	87291	93282.4	81469.6	535361	106671	99564.6	137051	220032	96088.2	101527
A0A060WKH9	A0A060WKH9	Succinate--CoA ligase [ADP/GDP-forming] subunit alpha, mitochondrial	Rainbow trout	6	2	79.38	0.194819	356	38176	639050	747655	686956	902118	358117	618066	1792.61	214834	886947
A0A060WKJ3	Q7L0X2	Glutamate-rich protein 6	Human	3	2	35.23	0.212704	663	57619	325536	369605	681583	731791	60012.5	51924.8	132234	221180	135761
A0A060WKJ5	Q804T6	Dixin-A	Zebrafish	8	2	82.29	0.181843	443	74608	246824	64117.6	292892	486068	151728	10751.6	27782.9	10895	85943.2
A0A060WKK5	Q52PJ5	Dihydropyrimidinase-related protein 3	Zebrafish	20	1	196.11	0.529348	567	250823	19159.1	25993.4	34480.1	104391	55078.9	151917	49649.9	403767	105653
A0A060WKL1	Q9UPA5	Protein bassoon	Human	23	5	229.68	0.29029	3926	334182	145305	124781	271674	670007	663326	802843	459322	9.55224e+06	281000
A0A060WKQ3	Q86X10	Ral GTPase-activating protein subunit beta	Human	7	3	81.68	0.0752335	1494	201196	95232.5	115249	88960	30757.1	143569	128950	114627	21844.9	106894
A0A060WKT4	A0A060WKT4	Sorting nexin	Rainbow trout	7	1	81.13	0.0903718	605	67734	543304	2.09835e+06	1.27771e+06	1.43031e+06	960882	1.08695e+06	3.62364e+06	764141	1.70908e+06
A0A060WKW3	A9C3W3	Kazrin-A	Zebrafish	6	3	45.53	0.999404	786	111845	554142	527094	1.13051e+06	11205	21208.7	47686.6	98549.3	35401.6	67243.4
A0A060WKW6	A1A5Y0	Protein kinase C-binding protein NELL2	Zebrafish	3	1	32.07	0.24996	811	46007	14853.1	31680.6	1564.77	90596.8	35776.3	48648.5	38930.2	11720.8	210760
A0A060WKY0	Q2QCI8	Mediator of RNA polymerase II transcription subunit 12	Zebrafish	7	2	122.06	0.07	2173	59035	74735.4	317951	55281.6	484944	75974.4	29621.5	344270	1.56523e+06	19866.5
A0A060WKY6	A0A060WKY6	Histone-lysine N-methyltransferase	Rainbow trout	12	3	165.9	0.259772	799	91676	228873	379456	1.03437e+06	330395	38146.5	364463	130385	148437	75572.9
A0A060WL21	A0A060WL21	T-complex protein 1 subunit delta	Rainbow trout	13	2	196.01	0.369092	565	61804	520829	12219.3	130817	10093.4	11549.3	14866.5	29352.5	2120.16	8759.58
A0A060WL72	Q9NX74	tRNA-dihydrouridine	Human	8	1	93.5	0.296534	493	57816		15.4852		5552.73	13.0869	514287	2210.86	422360	1.97787
A0A060WL78	A5PF48	Unconventional myosin-Ic	Zebrafish	25	2	248.7	1	1026	218050	21013.4	9044.58	22589.5	904664	462476	258728	1340.32	694.945	1280.13
A0A060WLC9	O57460	Dorsal-ventral patterning tolloid-like protein 1	Zebrafish	5	1	67.13	0.0969394	1022	103390	371398	565328	380392	525038	636975	826956	230390	688814	1.40937e+06
A0A060WLE2	Q9UKL3	CASP8-associated protein 2	Human	20	5	241.48	0.695237	1982	213383	667195	180419	620244	1.37237e+06	2.15947e+06	1.14621e+06	132196	553323	217738
A0A060WLE9	Q8WXI9	Transcriptional repressor p66-beta	Human	10	1	115.97	0.0633709	593	76086	1.13517e+06	1.53794e+06	135124	530289	490582	1.31846e+06	512765	1.06372e+06	1.31306e+06
A0A060WLH6	Q5XJ34	BTB/POZ domain-containing protein kctd15-like	Zebrafish	3	2	37.23	0.547925	257	41052	1.23725e+06	1.94156e+06	2.12139e+06	910657	2.37931e+06	1.98744e+06	4.82426e+06	2.85972e+06	3.72202e+06
A0A060WLJ4	Q8N3X1	Formin-binding protein 4	Human	4	2	57.62	0.648718	1017	94890	118091	207824	141693	12637.2	71513.7	18023.9	48969.2	14741.9	51819
A0A060WLP4	O75356	Ectonucleoside triphosphate diphosphohydrolase 5	Human	7	2	49.98	0.143587	428	50580	613655	610629	653223	410423	286033	248135	320190	11340.7	871071
A0A060WM01	B6RSP1	Pleckstrin homology domain-containing family A member 7	Zebrafish	17	3	188.39	0.420092	1197	212948	186684	285237	88532.6	170117	8187.72	20445.3	11058.5	8919.31	12.2618
A0A060WM35	Q1LWJ6	Arpin	Zebrafish	4	3	42.9	0.0500561	226	25367	136446	1.46344e+06	83739.2	98154.9	2.87485e+06	58096	49906.5	878808	333172
A0A060WM56	Q5XIY8	PAX-interacting protein 1	Zebrafish	9	1	98.35	0.751094	943	110779	97480.1	95224.2	57485.8	2.26606e+06	317603	426526	61236.9	123652	202605
A0A060WM75	Q2KN93	Cytospin-A	Zebrafish	13	1	122.32	0.0857793	1132	125287	98235.3		14216	65557	41301.6	654.946	168.665	257247
A0A060WM99	F6NSX9	Zinc finger protein 687b	Zebrafish	12	1	98.08	0.0582224	1431	124607	26534.7	26534.7	26534.7		639231	639231	102118	43622.6	32.9414
A0A060WMD0	Q13618	Cullin-3	Human	8	1	60.47	0.867476	768	88858	39714	215025	44776.8	3.99525e+06	1.41837e+06	2.38078e+06	443661	635542	57810.7
A0A060WMF8	P11586	C-1-tetrahydrofolate synthase, cytoplasmic	Human	7	1	83.48	0.168451	935	101542	293889	695550	796101	853197	177380	520307	642360	22257	222587
A0A060WMH6	Q4QRD7	Protein FAM110B	Zebrafish	4	1	48.79	0.215481	397	43312	2754.18	3235.11	45.6936	182799	280848	749832		87671.6	362115
A0A060WMM0	Q1LY10	Fibronectin type III and SPRY domain-containing protein 1	Zebrafish	4	2	44.32	0.192637	495	65400	265159	5822.68	43678.6	458611	102344	914453	61689.1	126536	4.01371e+06
A0A060WMN0	F1QWK4	Protein-methionine sulfoxide oxidase mical3b	Zebrafish	5	1	67.61	0.121827	1673	53799	184482	147556	616714	47878.7	5.17494e+06	3.02955e+06	502360	93384	216011
A0A060WMQ5	A2BFP5	Solute carrier family 12 member 9	Zebrafish	5	1	45.02	0.123619	899	74190	5456.68	51557.1	14668.2	19919.7	2.86522e+06	1068.77	29819	21778.6	0.0287914
A0A060WMR0	Q8IV32	Coiled-coil domain-containing protein 71	Human	4	1	64.59	0.351174	467	38265	705982	778825	3.1462e+06	92256.5	49996.5	302980	47168.2	1.00111e+06	7774.6
A0A060WMW6	A0A060WMW6	P2X purinoceptor	Rainbow trout	4	1	33.54	0.151734	406	47281						0.32982			510134
A0A060WMW9	P48552	Nuclear receptor-interacting protein 1	Human	10	1	77.76	0.318357	1158	124567	1.33376e+06	38308.3	148604	11823.3	89948.1	8556.94	134597	95819.4	81701.1
A0A060WMX3	Q6EJB7	Transcription factor Sox-3	Zebrafish	4	1	48.13	0.372511	300	33470	3057.51	6053.19		287960	58166.3	52269.9	4606.06	7023.16	36941
A0A060WMY1	Q5SXM2	snRNA-activating protein complex subunit 4	Human	13	4	162.06	0.998579	1469	115597	2.44507e+07	2.558e+07	8.37026e+07	781988	685376	890138	1.35415e+06	3.68891e+06	485457
A0A060WN18	P01023	Alpha-2-macroglobulin	Human	22	3	739.26	0.159355	1474	139101	403025	674700	738081	4.81049e+06	2.90954e+06	173362	38269.9	1.08548e+06	357026
A0A060WN28	Q92673	Sortilin-related receptor	Human	6	1	76.09	0.784686	2214	42231	5.93144e+07	1.13325e+08	1.47847e+08	2.70295e+06	5.89361e+07	3.42483e+06	534959	6.12239e+06	1.7489e+06
A0A060WN35	Q09666	Neuroblast differentiation-associated protein AHNAK	Human	12	4	145.48	0.72384	5890	80320	188793	194917	412243	57312.4	45976.7	53792.6	176172	792939	137446
A0A060WN48	A0A060WN48	Adenylate cyclase	Rainbow trout	14	4	159.89	0.229486	1060	121976	441734	574528	172938	105356	814728	148641	173091	57151	130136
A0A060WN62	Q9Y4B6	DDB1- and CUL4-associated factor 1	Human	12	5	113.15	0.308993	1507	174596	29822.7	41588.6	7990.94	80077.6	384497	335351	57530.2	2769.29	163990
A0A060WNB3	Q503M4	Monocarboxylate transporter 12-B	Zebrafish	3	2	44.53	0.279897	477	53940	48272.5	42957.8	1860.98	54612.4	98956.6	71186.5	59350.8	135260	72249
A0A060WNB6	P48547	Potassium voltage-gated channel subfamily C member 1	Human	3	3	18.67	0.790296	511	73247	975265	729391	175899	102142	165351	19504.4	6830.38	55748.1	10839.1
A0A060WNG4	Q9ULI1	NACHT and WD repeat domain-containing protein 2	Human	3	1	66.78	0.247046	1742	47039	1575.2	143.203	205.298	50184.3	207075	62170.4			874505
A0A060WNI4	A0JMD2	Lateral signaling target protein 2 homolog	Zebrafish	6	4	34.32	0.218537	969	48843	779218	611906	254863	235510	187486	83403.3	132061	2.29123e+06	452281
A0A060WNX0	Q969J5	Interleukin-22 receptor subunit alpha-2	Human	4	1	47.44	0.380991	263	26809	248424	245652	92949.1	1.21837e+06	2.13266e+06	437915	4.35268e+06	657019	281024
A0A060WP00	A9JRB3	Serine protease HTRA1B	Zebrafish	3	1	25.55	0.221906	476	34749	303446	1.99982e+06	292058	1.147e+06	1.28084e+06	5.89975e+06	1.16132e+06	336819	1.1917e+06
A0A060WP09	Q5TZA2	Rootletin	Human	36	6	385.71	0.333031	2017	222817	82911.7	47149.7	276359	208697	852588	381317	252397	99136.2	31164.4
A0A060WP54	Q9UK61	Protein TASOR	Human	8	1	66.81	0.133524	1670	107589	1.00248e+06	1.34201e+06	1.83938e+06	1.98731e+06	529491	1.60396e+06	1.34859e+06	767608	482214
A0A060WP71	Q67FY3	B-cell CLL/lymphoma 9-like protein	Zebrafish	10	2	78.13	0.739173	1530	44522	812470	850314	122299	120656	332785	89945.9	50344	24522.1	3716.63
A0A060WPF1	Q7Z417	Nuclear fragile X mental retardation-interacting protein 2	Human	7	2	57.56	0.0581925	695	70118	36965.5	66309.1	16881.3	21778.4	35461.4	37872.5	5404.83	106244	27483.8
A0A060WPL4	Q5TFE4	5'-nucleotidase domain-containing protein 1	Human	6	1	71.57	0.75599	455	38516	1595.04	329.201	574.434	68674.9	51490	1.05003e+06	76.2572	2275.48	14894.7
A0A060WPM3	Q7SY24	Protein kinase C beta type	Zebrafish	11	1	138.14	0.341556	670	89397	211968	531610	464124	91393.6	227700	199153	19611.8	246141	95167.4
A0A060WPM5	Q92574	Hamartin	Human	12	1	145.51	0.0634221	1164	141730	81737.6	83611.7	59099.6	157861	5030.2	65020.5	85784.1	1094.8	371626
A0A060WPN1	Q6NYW6	CLIP-associating protein 2	Zebrafish	9	2	113.82	0.08512	1288	62832	51733.7	157455	4645.01	32535.1	34079.4	46174	5.05945	728737	17191.1
A0A060WPN2	E7F888	AT-rich interactive domain-containing protein 5B	Zebrafish	9	1	103.44	0.728626	1044	138543	2.8054e+06	1.83551e+06	51686.9	839099	2.96067e+06	6.13274e+06	19638.1	48404.7	45846.7
A0A060WPQ4	Q02952	A-kinase anchor protein 12	Human	4	1	47.94	0.0622301	1782	160188	23291.9	13097.3		729.889		5826.51	49359.2	144567
A0A060WPV5	Q8N9Y4	Protein FAM181A	Human	4	1	32.49	0.558276	354	35768	71813.9	364603	330667	16241.7	1645.38	11400.3	27012	1043.1	44080.4
A0A060WQ90	Q7ZUV1	Pleckstrin homology domain-containing family F member 2	Zebrafish	14	3	151.78	0.79725	247	69050	99714.6	119144	259803	329452	472235	788308	3156.72	11217.2	96414.8
A0A060WQA3	A0A060WQA3	Uncharacterized protein	Rainbow trout	6	3	55.93	0.484949		53068	45053.2	109707	112931	634772	216967	2.0027e+06	214341	1.23308e+06	196732
A0A060WQF7	Q9P2J5	Leucine--tRNA ligase, cytoplasmic	Human	7	1	72.9	0.347934	1176	93310	6300.28	64443.1	10408.5	113299	59152	4.03277e+06	172733	43889.8	76278.7
A0A060WQI0	Q1LY77	Histone-lysine N-methyltransferase SETD1B-A	Zebrafish	23	7	199.14	0.284525	1844	394777	1.36958e+06	1.23199e+06	1.46547e+06	811072	1.23151e+06	2.53418e+06	726930	151298	1.09544e+06
A0A060WQJ4	Q58EE9	Glial fibrillary acidic protein	Zebrafish	17	1	200.63	0.143639	444	73985	134858	144241	1.68372e+06	184926	62306.1	305059	149270	77991.8	125764
A0A060WQL0	Q5TGY3	AT-hook DNA-binding motif-containing protein 1	Human	8	2	101.78	0.0731539	1603	112747	107587	245896	480172	584847	55117.7	325700	273757	243139	37691.6
A0A060WQM5	P01024	Complement C3	Human	14	7	436.67	0.0850186	1663	72246	1.15427e+06	2.11714e+06	1.68962e+06	1.11366e+06	912090	858166	290042	6.60021e+06	2.79827e+06
A0A060WQR9	Q9HAU5	Regulator of nonsense transcripts 2	Human	16	2	147.06	0.113415	1272	126301	22181.4	21268.8	5508.97	379601	1318.55	11284.2	34638.7	69985.8	92272
A0A060WQX6	Q16594	Transcription initiation factor TFIID subunit 9	Human	4	2	32.2	0.790896	264	27100	97899.9	6858.75	477017	1.17149e+06	2.93584e+06	3.0289e+06	41933.2	26024.4	70333.1
A0A060WR36	E7EZF3	E3 ubiquitin-protein ligase UHRF1	Zebrafish	32	8	331.06	0.140299	776	213474	1.0468e+06	855737	2.43645e+06	503789	1.52813e+06	385344	69864.7	688225	1.48988e+06
A0A060WR73	Q8NHQ1	Centrosomal protein of 70 kDa	Human	6	1	70.64	0.328413	597	70366	5252.87	126015	227350	216405	217.795	967007	2025.65	810.477
A0A060WRA7	P52948	Nuclear pore complex protein Nup98-Nup96	Human	6	2	71.69	0.0840452	1817	194593	565605	565253	565253	278164	92842.4	565944	221993	3.13677e+06	72013.6
A0A060WRC8	P20366	Protachykinin-1	Human	6	1	84.43	0.998826	129	16029	811.531	2121.61	2209.95	51975.5	11272.5	201.087
A0A060WRC9	A0A060WRC9	Glyceraldehyde-3-phosphate dehydrogenase	Rainbow trout	5	1	296.64	0.437538	334	36059		4564.01	3240.26	44829.9	497461	280302			10494.1
A0A060WRD1	Q8N122	Regulatory-associated protein of mTOR	Human	3	1	21.83	0.218578	1335	38535	252933	460520	104626	139865	127971	276276	525037	234153	428423
A0A060WRH6	A0A060WRH6	Amino acid transporter	Rainbow trout	6	1	61.31	0.593793	272	29908	41332.9	63274.4	62216.1	376927	239796	425213	36969	310742	215495
A0A060WRM7	Q6DG03	Cyclin-D-binding Myb-like transcription factor 1	Zebrafish	7	2	88.79	0.067456	645	93674	570250	904468	987959	2.46185e+06	2.33875e+06	451385	173198	4.12472e+06	2.06042e+06
A0A060WRR7	Q86V25	Tubulinyl-Tyr carboxypeptidase 2	Human	6	2	88.89	0.0635023	355	42037	159462	293901	827342	326785	337163	625427	10355.6	436119	1.93925e+06
A0A060WRS2	O75443	Alpha-tectorin	Human	5	3	51.3	0.144143	2155	85234	652919	1.30163e+06	201845	219396	399885	2.64197e+06	93857.5	741765	111673
A0A060WRT8	P06748	Nucleophosmin	Human	6	2	91.69	0.155065	294	33695	90525.3	14606.9	235.972	6799.41	6050.34	2736.12	4899.33	2450.44
A0A060WRU7	Q90W33	Hypermethylated in cancer 2 protein	Zebrafish	4	1	40.25	0.265917	560	53701	720.797			5448.47		471789	11451.5	191402	1440.51
A0A060WRX0	Q58G59	Kinesin-like protein kif7	Zebrafish	20	3	208.61	0.998428	1363	143225	655596	867813	896144	130314	171079	257827	32500.7	48382	122902
A0A060WRX1	P86839	Nestin	Zebrafish	4	2	54.49	0.293331	1265	122627	329814	135508	578172	1.00673e+06	1.06919e+06	5.12841e+06	89777.8	367342	1.90445e+06
A0A060WRY7	F6P8H4	Zgc:113426	Zebrafish	8	1	67.82	1	305	62684	156773	28861.8	47286.3	509.102	191.771	8097.06
A0A060WS06	B5DGI7	RNA-binding protein 8A	Atlantic salmon	6	2	81.61	0.14157	175	38315	278309	285686	4807.98	51754.4	26679.5	146537		87955.8	47632.6
A0A060WS18	Q86WR7	Proline and serine-rich protein 2	Human	7	2	107.01	0.22484	435	70588	63727.9	63535.9	84374.9	78434.6	442697	55662.9	91294.1	38582.6	7839.23
A0A060WS20	Q9YI66	Tyrosine-protein kinase receptor TYRO3	Zebrafish	7	3	72.26	0.0735719	874	105200	146179	348111	176997	238804	69893.4	457628	93480.5	15122.9	848697
A0A060WS49	Q13620	Cullin-4B	Human	15	4	149.78	0.493328	913	101639	23553.4	11168.4	13387	89343.5	111335	386508	3.85558e+06	226299	46205.4
A0A060WSC3	O75182	Paired amphipathic helix protein Sin3b	Human	16	1	189.7	0.795356	1162	137455	178690	90074.5	87967.3	84821.7	167026	153478	390953	697914	254088
A0A060WSC4	Q12836	Zona pellucida sperm-binding protein 4	Human	4	1	106.62	0.173484	540	51064	94035.6	88362.3	9647.05	832.412	4142.71	16243.1	5.97768	18082.7	17758.2
A0A060WSE7	A2BGM5	Forkhead box protein N4	Zebrafish	5	1	38.93	0.928239	550	38632	1.61096e+06	2.06502e+06	1.85115e+06	414829	193134	127647	660014	1.84537e+06	493733
A0A060WSL3	A0A060WSL3	Midasin	Rainbow trout	31	7	343.65	0.233495	5168	585265	436463	895264	514751	587894	67215.4	131714	314718	588048	123527
A0A060WSL4	A0A060WSL4	Stathmin	Rainbow trout	4	1	33.4	0.708267	187	21478	115872	115872	246458	747176	856359	1.1636e+06	37219.2	165933	361946
A0A060WSN8	C0HBT3	E3 ubiquitin-protein ligase rnf146	Atlantic salmon	4	1	49.96	0.130113	349	68731	25568.4	45484.4	136950	35093	108201	144900	94122.2		115525
A0A060WSR7	A0A060WSR7	Chloride intracellular channel protein	Rainbow trout	4	1	34.48	0.0620444	245	28387	15414.1	36191.9		575119			12.543	14780.4	90.3117
A0A060WSU1	A0A060WSU1	Beta-1,4-N-acetylgalactosaminyltransferase	Rainbow trout	4	1	47.62	0.0809705	1020	118358	232345	205881	8606.86	336863	280117	55281.5	1.98657e+06	446604
A0A060WSX1	Q8JHF4	MAGUK p55 subfamily member 5-A	Zebrafish	4	4	46.33	0.954558	677	44286	666752	547132	965552	313651	244894	233750	180282	117439	291011
A0A060WSX2	Q8WXI9	Transcriptional repressor p66-beta	Human	11	2	112.13	0.164569	593	73385	19337.8	127606	11549.7	63071.6	46646.5	213277	44428.1	65596.2	353545
A0A060WT60	A0A075B6J9	Immunoglobulin lambda variable 2-18	Human	3	1	28.56	0.0879927	118	36027	1952.41	2419.52	19912.8	525641	9965.9	1125.05	3485.68	9827.49	9787.32
A0A060WT62	P12270	Nucleoprotein TPR	Human	28	5	271.25	0.979499	2363	267667	278766	184698	282895	91615.8	114011	87641.8	2.03306e+06	799639	443780
A0A060WT85	A0A060WT85	Uncharacterized protein	Rainbow trout	5	1	57.82	0.394469		24489	122.232			27107.6	61.5979	568774	15841.3	2.62562e+06	34.5318
A0A060WTF7	A0A060WTF7	Mitochondrial import inner membrane translocase subunit TIM44	Rainbow trout	6	3	49.88	0.0824571	449	51390	234894	1.07824e+06	505367	1.02218e+06	114451	237444	673489	410916	330589
A0A060WTP0	A5PF48	Unconventional myosin-Ic	Zebrafish	23	1	259.99	0.104266	1026	179883	1.43005e+06	5.1453e+06	928439	354327	752206	3.92999e+06	606857	1.32919e+06	1.03442e+06
A0A060WTP7	Q7ZTU9	T-box transcription factor TBX2b	Zebrafish	8	1	82.09	0.358512	687	74859	784773	1.79503e+06	2.62704e+06	845754	529986	920231	1.07238e+06	511054	242238
A0A060WTS1	Q1LUA6	Triple functional domain protein	Zebrafish	4	1	30.74	0.472264	3028	78814	54317.4	79003	36616.6	159684	115107	666685	526345	142848	142590
A0A060WTZ4	A0A060WTZ4	Diacylglycerol kinase	Rainbow trout	8	2	79.42	0.0991377	873	98825	431006	712536	643975	282351	919571	1.07508e+06	1.11682e+06	1.17432e+06	515174
A0A060WTZ6	F1RCR6	E3 ubiquitin-protein ligase TRIP12	Zebrafish	14	1	163.71	0.0735826	2026	288398	144183	22200.3	21765.6	9242.05	56220.2	33781.9	20951	38780.2	79993.7
A0A060WU10	Q8QG64	RING-box protein 1	Atlantic salmon	5	1	105.57	0.562105	108	57371	295709	636425	713658	37727	781444	2.03455e+06		136293
A0A060WU17	Q96PC5	Melanoma inhibitory activity protein 2	Human	7	1	57.35	0.0800559	1412	70934	985212	2.07702e+06	301584	837006	817795	235181	682260	356461	844327
A0A060WU48	P15924	Desmoplakin	Human	34	2	383.79	0.638039	2871	296094	137627	613102	910218	66935.8	41127.9	113498	177636	236247	135206
A0A060WU55	Q1LUA6	Triple functional domain protein	Zebrafish	8	1	89.07	0.145141	3028	170276	84720.2	251171	438953	22877.1	71692.5	108976	194909	151218	2794.82
A0A060WU84	Q6DRL5	Myb-binding protein 1A-like protein	Zebrafish	11	4	121.39	0.127729	1269	144534	117524	127833	1.28808e+06	101247	117565	214781	107017	189009	89862
A0A060WUA2	Q2QCI8	Mediator of RNA polymerase II transcription subunit 12	Zebrafish	13	3	170.35	0.973968	2173	195091	114954	1.87718e+06	471257	59464.8	142668	81423.9	6840.25	13252.9	6084.07
A0A060WUI1	A0A060WUI1	Fructose-bisphosphate aldolase	Rainbow trout	14	3	597.66	0.397092	363	40088	69160.7	54407.7	521908	36846.4	3900.77	96871.6	71136.2	2.03228e+06	2.85312e+06
A0A060WUJ2	O15054	Lysine-specific demethylase 6B	Human	9	2	102.09	0.142603	1643	101063	215789	12825.7	155478	1952.83	206306	479628	8086.21	15898.8	9539.09
A0A060WUJ9	O95425	Supervillin	Human	7	1	72.33	0.634467	2214	54144	50379.9	65837.5	102474	168790	185964	876444	76897.3	7037.87	31298
A0A060WUN3	P20742	Pregnancy zone protein	Human	16	1	662.21	0.0538781	1482	118876	25113.5	44859.2	45021	55601.1	177905	10819.3	96429.7	66177.1	10412.3
A0A060WUU1	B5X3Z6	Lissencephaly-1 homolog A	Atlantic salmon	16	2	183.84	0.0500212	410	184165	7223.96	21112.1	379192	258503	7772.13	31203.8	121025	10466.7	46012.8
A0A060WUZ1	A0A0R4IYX6	Zinc finger protein 687a	Zebrafish	26	9	208.56	0.126947	1246	305901	197149	335004	1.10253e+06	190892	140567	189959	499278	47379.7	425977
A0A060WV20	Q803N9	Basic leucine zipper and W2 domain-containing protein 1-B	Zebrafish	16	1	164.97	0.213858	418	185844	101108	137500	2348.58	39802.8	125669	372650	4440.2	35200	14625.7
A0A060WVG6	A0A060WVG6	Proteasome endopeptidase complex	Rainbow trout	5	2	44.79	0.441335	304	34363	5572.13	3331.39	3902.32			375.613	1643.03
A0A060WVJ4	Q9H799	Ciliogenesis and planar polarity effector 1	Human	18	6	168.13	0.842183	3197	308984	1.24631e+06	347541	1.20477e+06	120554	87205.8	87640.4	819843	415099	183715
A0A060WVK4	A0A060WVK4	Inhibitor of growth protein	Rainbow trout	5	2	54.72	0.19916	241	28332	120121	320132	81089.1	3829.58	305527	423080	16752.2	83276.4
A0A060WVQ5	Q6P2A1	Histone-lysine N-methyltransferase PRDM9	Zebrafish	5	2	43.05	0.197582	853	56330	81311.2	312332	642685	310366	1.33144e+06	674901	34838.5	535752	191255
A0A060WVQ7	Q2EY14	Protogenin A	Zebrafish	12	2	92.9	0.288927	1149	166201	9833.33	18892	13934.7	17083.2	276720	53362.7	15672.7	49645.7	18778
A0A060WW17	Q2EY13	Protogenin B	Zebrafish	11	1	72.36	0.122793	1069	132706	34810.5	34810.5	34810.5	67494	18596.5	18596.5	31870.7	3110.46	34477.5
A0A060WW40	Q13618	Cullin-3	Human	11	1	101.61	0.957169	768	89429	16860.4	90006.5	25682.7	1.55428e+06	512240	944263	162140	238881	49613.7
A0A060WW93	P09638	Homeobox protein Hox-B2	Atlantic salmon	6	1	74.32	0.431785	60	30844		161.753		4311.35	12072.9	227284	1352.56		51556.8
A0A060WWF2	Q502K3	Serine/threonine-protein phosphatase 6 regulatory ankyrin repeat subunit C	Zebrafish	3	1	64.34	0.798152	1071	83722				4.14459e+06	5.18118e+06	3739.72	1697.58		41127
A0A060WWK3	A0A060WWK3	Transcription initiation factor TFIID subunit	Rainbow trout	13	2	142.01	0.280393	1942	221457	76574	39819.5	259117	179617	170409	149908	72754.7	60612	66565.1
A0A060WWN2	A7MBS7	Thrombospondin type-1 domain-containing protein 7A	Zebrafish	6	1	120.05	0.376602	1686	52504	161203	507935	21118.3	289264	434830	168435	13791.7	31.7319	49353.4
A0A060WWQ2	Q58EK5	Tudor domain-containing protein 1	Zebrafish	16	5	183.43	0.709639	1175	185562	129626	257497	149784	78486	57731.6	213881	17578.2	35587.5	56728.3
A0A060WWQ5	Q52KB5	Zinc finger and BTB domain-containing protein 24	Zebrafish	15	1	133.41	0.486814	672	171180	434999	519916	652656	2.40093e+06	924767	2.65348e+06	860998	61226.3	327891
A0A060WX09	Q6EWH2	Tyrosine-protein kinase fyna	Zebrafish	4	1	37.17	0.181447	537	85470	125998	163618	399260	170209	656541	1.21684e+06	165751	475297	10219.5
A0A060WX26	B0UYL8	Probable serpin E3	Zebrafish	30	12	1464.61	0.65343	417	51739	519747	698596	642617	1.14103e+07	1.01211e+07	9.4101e+06	1.46986e+07	468471	3.49073e+06
A0A060WX30	Q90275	Cadherin-2	Zebrafish	10	1	124.84	0.130337	893	85042	12.8093	143897	29212.7	1711.33	3902.7	19558.3	4652.19	202583	553280
A0A060WX31	Q7ZW34	Contactin-5	Zebrafish	5	2	40.61	0.0502785	1056	47334	34319	17722.2	83129.2	20974	52942.1	60002.7	19532.9	1358.53	1.69352e+06
A0A060WX54	Q5RI43	Keratocan	Zebrafish	4	1	47.61	0.0532548	348	51272	3243.65		1160.24	4759.44	993.501		1536.16	49466.6
A0A060WX59	F6P3G4	26S proteasome non-ATPase regulatory subunit 11A	Zebrafish	6	1	92.7	0.287092	421	47590	1.16784e+06	1.42437e+06	2.31835e+06	435258	955707	124129	58.4177	231188	223671
A0A060WX77	B0UYL8	Probable serpin E3	Zebrafish	3	2	59.16	0.372168	417	46091	68104.7	74842.1	252789	20113.6	54632.8	55426.3	85283.5	191224	85255.2
A0A060WXA2	P28331	NADH-ubiquinone oxidoreductase 75 kDa subunit, mitochondrial	Human	7	1	89.95	0.441978	727	83088	208.169		685.559	385739	1.16974e+06	7905.99	106.6	517118	449.39
A0A060WXA5	A0A060WXA5	Oxysterol-binding protein	Rainbow trout	4	1	48.64	0.142951	892	102251	120256	47633.6	3439.11	144220	127151	294607	62090.5	173408
A0A060WXC9	Q6NXC0	Formin-like protein 3	Zebrafish	20	2	215.73	0.99999	1047	121092	67796	79383.7	371748	5692.06	30434.3	378154	14.54	16.3113	11.6469
A0A060WXD3	Q8WXH0	Nesprin-2	Human	11	3	124.75	0.803535	6885	92500	363856	460085	626798	200235	102126	44142.2	505432	245857	445463
A0A060WXN1	Q9H3P2	Negative elongation factor A	Human	8	1	109.69	0.0742233	528	58314	72142.7	200576	406291	104751	296099	271452	149363	195971	98099.5
A0A060WXP7	Q08CH7	Radial spoke head 10 homolog B	Zebrafish	6	1	67.5	0.160584	731	82493	17686.2	531736	350668	312826	211446	1.59248e+06	31857.5	842719	1743.61
A0A060WXS3	Q7ZUV1	Pleckstrin homology domain-containing family F member 2	Zebrafish	17	2	178.79	0.606256	247	152187	23702.4	20922.7	36192.5	84767.5	233940	18022.5	10578.5	4624.52	11026.4
A0A060WXT8	Q9H6X2	Anthrax toxin receptor 1	Human	6	1	73.39	0.985175	564	62497	132239	73942.7	142637	598581	1.82409e+06	1.39029e+06	16530.1	1943.15	36268.5
A0A060WXY6	Q8TD31	Coiled-coil alpha-helical rod protein 1	Human	13	4	109.04	0.0627436	782	101172	66571.2	14968.1	9964.07	38898.9	3383.98	68687.8	101638	3880	133623
A0A060WY28	Q6TEM9	E3 ubiquitin-protein ligase MYLIP-A	Zebrafish	10	1	87.01	0.0898984	472	67329	192869	255745	639314	406672	133646	564143	426038	97228.7	194874
A0A060WY37	A2RRV3	Protein PAT1 homolog 1	Zebrafish	5	2	64.63	0.0909321	765	51053	387085	273922	1.4535	26493.7	30443.1	62227	6323.76		82306.7
A0A060WY98	Q14244	Ensconsin	Human	13	6	116.2	0.313444	749	107645	530643	1.23379e+06	789569	1.5051e+06	3.72424e+06	480114	289116	239871	766155
A0A060WYD5	Q96GQ7	Probable ATP-dependent RNA helicase DDX27	Human	4	2	40.31	0.0538945	796	11238	90630.7	162965	206756	65565.6	450178	169370	1.25072e+06	70324.3	75693.4
A0A060WYE5	Q93034	Cullin-5	Human	7	1	88.32	0.657933	780	76783	349139	187575	198258	577546	156490	350507	79352.8	23632.5	110048
A0A060WYF2	Q32PV0	PTB domain-containing engulfment adapter protein 1	Zebrafish	4	2	40.07	0.475227	300	91060	380345	255609	391182	387010	921068	3.26623e+06	341001	123997	266205
A0A060WYG7	Q7ZUW6	WD repeat domain phosphoinositide-interacting protein 3	Zebrafish	3	3	36.51	0.267283	344	40124	255222	183495	28168.2	462407	402235	304383	143174	141106	377445
A0A060WYK8	Q9UPQ9	Trinucleotide repeat-containing gene 6B protein	Human	17	6	161.48	0.720638	1833	190755	3.79646e+06	3.99111e+06	3.688e+06	3.69507e+06	5.04862e+06	2.11603e+06	404523	1.55653e+06	1.42603e+06
A0A060WYQ5	Q5VUA4	Zinc finger protein 318	Human	17	1	177.09	0.233456	2279	120501	76831.4	14641.7	356731	566312	118582	50763.5	393806	387947	487661
A0A060WYT8	Q9P281	BAH and coiled-coil domain-containing protein 1	Human	4	1	48.84	0.207548	2639	28622	4823.22	2086.43	48500.5	7880.17	38565.3	133509	7107.35	43.456	12961.2
A0A060WYU5	Q14008	Cytoskeleton-associated protein 5	Human	18	2	195.78	0.778551	2032	129370	290607	168271	247462	1946.6	58245.3	30456.1	1.27077e+06	2.83026e+06	223339
A0A060WYV3	Q92997	Segment polarity protein dishevelled homolog DVL-3	Human	4	1	65.03	0.225842	716	44400	353774	683418	1.60672e+06	517125	37451	282499	513502	313493	142046
A0A060WYY3	P55058	Phospholipid transfer protein	Human	14	6	358.19	0.0955032	493	54597	3.05692e+07	3.11041e+07	2.95065e+07	1.53538e+07	6.38987e+06	7.66623e+06	860905	2.39938e+08	6.19651e+06
A0A060WYZ9	B5X3I1	WASH complex subunit 3	Atlantic salmon	9	1	91.78	0.182656	210	97086	4127.83	5046.04		48944.2	4622.01		1.38156e+07	1997.22	59981.5
A0A060WZ24	Q5RHP9	Glutamate-rich protein 3	Human	16	2	155.78	0.302868	1530	175051	1.72874e+06	1.16287e+06	225105	98213.5	82571.5	306645	47587.7	725694	111033
A0A060WZ27	A0A060WZ27	Uncharacterized protein	Rainbow trout	15	5	169.12	0.142212		246061	526218	618981	847658	1.15117e+06	1.36788e+06	891779	1.63818e+07	511390	1.08411e+06
A0A060WZ63	A0A060WZ63	Histone H2A	Rainbow trout	3	1	101.07	0.861173	184	19821	47833.4	38991.3	71296.5	299.023	3144.7	68811.2	332.504
A0A060WZ92	A3KNX5	Class A basic helix-loop-helix protein 9	Zebrafish	3	1	33.08	0.362896	271	73837	7.32368e+06	1.12669e+07	3.14512e+06	498067	4.05247e+06	647036	25068.6		708484
A0A060WZF2	Q66L49	Calcium-binding mitochondrial carrier protein SCaMC-1	Zebrafish	7	1	97	0.160218	477	32822	1.01299e+06	336827	207763	16441.6	5239.7	5607.7		605997	84860.7
A0A060WZN0	Q92624	Amyloid protein-binding protein 2	Human	5	1	48.85	0.159722	585	67647	1.45293e+06	84836.8	132703	155084	356138	115146	620653	358653	816397
A0A060WZR9	O93430	Glycine receptor subunit alphaZ1	Zebrafish	8	1	72.34	0.988201	444	73146	6372.58	416.226	25277.1	146.259	9.9369	1070.26
A0A060WZX5	P54278	Mismatch repair endonuclease PMS2	Human	17	5	168.42	0.142337	862	96177	147962	74617.4	302471	166174	183575	316691	148799	152917	91303.7
A0A060WZY4	Q4L216	Antifreeze protein type IV	Zebrafish	3	3	167.89	0.270565	130	18467	170495	207246	288381	1.66017e+06	288256	1.85172e+06	1.66786e+06	281680	197388
A0A060X000	Q08378	Golgin subfamily A member 3	Human	19	3	238.57	0.0506452	1498	178347	150767	70335.5	94029.2	129220	72504.9	72260.4	440403	370195	4177.21
A0A060X031	O75366	Advillin	Human	11	4	135.78	0.791566	819	93041	874401	1.17883e+06	1.22756e+06	1.59378e+06	921267	1.61915e+06	257057	33114.6	324885
A0A060X079	A1L1R5	Protein tyrosine phosphatase domain-containing protein 1	Zebrafish	4	1	34.84	0.180393	713	71985	146232	66501.7	123685	188808	103252	277670	123853	8461.53	125729
A0A060X098	Q15283	Ras GTPase-activating protein 2	Human	7	2	73.08	0.0518026	850	79768	130222	139787	584789	244627	202580	197336	429105	136487	220312
A0A060X0D9	Q3V6T2	Girdin	Human	27	4	309.7	0.30584	1871	198972	297732	85891.7	67520.8	688770	108338	176486	992959	458412	274952
A0A060X0H4	A5D8S5	E3 ubiquitin-protein ligase SH3RF1	Zebrafish	10	3	137.53	0.0637061	867	187625	38271.7	78854.8	63422.9	438904	61878	46669.4	617847	4917.94	78727.1
A0A060X0L0	B0R0I6	Chromodomain-helicase-DNA-binding protein 8	Zebrafish	29	4	325	0.514364	2511	218919	561971	75194.3	1.60521e+06	91668.7	283409	169895	17736.4	55772.6	48414.5
A0A060X0U2	Q6NXC0	Formin-like protein 3	Zebrafish	7	1	75.07	0.755416	1047	32418	145157	146338	144463	23010.2	112677	65946.4	583980	185179	354072
A0A060X0U5	O60449	Lymphocyte antigen 75	Human	9	1	99.78	0.681561	1722	207508	252.449	46235	1158.26			1111.96
A0A060X105	Q6PG31	RNA-binding protein with serine-rich domain 1	Zebrafish	8	1	97.81	0.12861	283	29989	12509.7	11427	1728.41	12375.4	183044	3152.79	3910.42	6350.03	6573.27
A0A060X114	Q7T163	Kinase D-interacting substrate of 220 kDa B	Zebrafish	17	3	167.71	0.389623	1680	195861	440337	269246	324487	140891	167444	64469	55681.4	44684.4	304940
A0A060X155	A0A060X155	Kinesin-like protein	Rainbow trout	6	2	76.44	0.0903672	711	81168	609276	1.8938e+06	820734	1.52037e+06	1.60651e+06	1.69921e+06	272443	2.41566e+06	1.57671e+06
A0A060X1C3	P52756	RNA-binding protein 5	Human	21	5	204.49	0.419716	815	146026	176775	154470	131271	209250	153148	162198	9.41965e+06	777784	237258
A0A060X1E0	Q7ZW34	Contactin-5	Zebrafish	19	5	186.66	0.2516	1056	260151	181029	17141.5	20001.7	489155	536418	463532	7.8119e+06	185759	36476.9
A0A060X1G1	Q96BP2	Coiled-coil-helix-coiled-coil-helix domain-containing protein 1	Human	3	2	45.81	0.113814	118	14210	19450.8	51313.9	25761.1	7021.25	4243.06	3011.35	36677.8	29.5367	54182.4
A0A060X1H7	Q6DGE9	Protein unc-45 homolog B	Zebrafish	6	1	65.9	0.0904517	934	76710	738718	716449	971552	546724	411426	795803	1.48157e+06	555288	346793
A0A060X1L5	Q5PRD0	14-3-3 protein beta/alpha-A	Zebrafish	5	1	49.9	0.0680626	244	27803	2036.65	2.67925			111.494	427444			122240
A0A060X1M3	Q1LUC3	Histone acetyltransferase KAT2B	Zebrafish	7	2	91.11	0.194561	796	168686	260886	395763	416402	214830	42975.8	216760	336845	1556.21	84926.3
A0A060X1X5	Q6P4F7	Rho GTPase-activating protein 11A	Human	13	3	138.72	0.367052	1023	104408	145372	171711	101224	72382.6	101025	76560.3	20904.3	21382.7	133425
A0A060X1Z6	F1QBY1	Nipped-B-like protein B	Zebrafish	6	1	67.26	0.178069	2876	59748	732462	746688	1.25955e+06	1.11331e+06	5.10561e+06	1.1833e+06	1.3159e+06	1.3007e+06	1.17985e+07
A0A060X203	Q13370	cGMP-inhibited 3',5'-cyclic phosphodiesterase B	Human	4	1	26.42	0.162724	1112	42846	52076.3	21886.7	15376.4	57613.1	45171.6	46856.3	23627.9		43017.4
A0A060X233	Q6PBM1	Glutaredoxin-related protein 5, mitochondrial	Zebrafish	6	1	72.61	0.118074	155	18241	62682.9	115441	133876	1666.03	845500	885449	113352		192549
A0A060X280	O93430	Glycine receptor subunit alphaZ1	Zebrafish	6	1	83.63	0.658978	444	48586	260087	240252	2.616e+06	45268	26784.2	56930.1	30878.7
A0A060X2A1	Q58EE9	Glial fibrillary acidic protein	Zebrafish	14	3	177.78	0.961629	444	176022	469494	442486	436177	136931	52404.1	122089	85681.4	32998.8	100505
A0A060X2A5	Q6DGZ1	B9 domain-containing protein 2	Zebrafish	6	1	68.37	0.210487	175	65759	38486.6	40838	1186.46		19470.1	50050.6	102568	178736	384743
A0A060X2B6	Q5VZ66	Janus kinase and microtubule-interacting protein 3	Human	22	4	240.72	0.388596	844	100374	356041	401306	539919	2.55494e+06	749168	1.01029e+06	983223	247192	129480
A0A060X2B7	Q6IWL4	TNF receptor-associated factor 6	Zebrafish	7	1	75.47	1	542	40347	37161.6	4867.56	23996.6	1444.37	1518.36	169.631
A0A060X2C5	A0A060X2C5	T-complex protein 1 subunit delta	Rainbow trout	11	1	151.3	0.164268	534	57948	679168	1.42716e+06	1.34164e+06	1.23244e+06	1.00327e+06	1.4024e+06	2.38685e+06	146671	272618
A0A060X2D3	A4IFW2	Receptor-type tyrosine-protein phosphatase F	Zebrafish	6	1	31.49	0.211964	1909	111087	22764.1	5895.12	7946.77	43525	4080.57	12749.9	6123.95	336551	161615
A0A060X2I9	P26006	Integrin alpha-3	Human	14	5	193.97	0.731584	1051	119393	1.03051e+06	1.32985e+06	1.0813e+06	339995	390508	782143	620387	892052	727413
A0A060X2K3	P01023	Alpha-2-macroglobulin	Human	13	1	439.93	0.596659	1474	75529	194322	134158	94193.1	2.61909e+06	1.686e+06	1.44117e+06	67656.3	1.87429e+06	460263
A0A060X2K9	Q63HR2	Tensin-2	Human	9	2	70.19	0.13341	1409	139729	53737	61186.1	57327.4	89234.3	145414	172150	675284	107663	30995
A0A060X2L3	P26632	Early growth response protein 1	Zebrafish	11	2	117.2	0.345935	511	71595	481008	931886	688303	638101	126717	193870	1.18013e+06	2.42845e+06	362285
A0A060X2N0	Q9BZJ0	Crooked neck-like protein 1	Human	8	1	87.74	0.272547	848	96167	43848.9	50265.5	1101.85	127470	4417.1	37158.1		144028
A0A060X2Q5	A0A060X2Q5	Guanylate cyclase	Rainbow trout	10	3	123.11	0.154442	1042	117790	96476.3	22900.4	22649.1	44899.6	12699.7	80601.2	216174	1.82149e+06	14109.4
A0A060X2S3	Q98SJ5	Single-minded homolog 1-A	Zebrafish	4	1	45.65	0.0839429	745	73607	170718	377304	606157	66704	61870.9	538931	469398	17603.3	759975
A0A060X2X6	P22234	Multifunctional protein ADE2 [Includes: Phosphoribosylaminoimidazole-succinocarboxamide synthase	Human	5	1	43.48	0.554884	425	47694	16800.4	34081.1	19195.3	43232.1	95786.5	12210.5	192668	62519.5	471437
A0A060X2X7	A0A060X2X7	Uncharacterized protein	Rainbow trout	15	1	150.82	0.177871		116338	62411.2	221113	128238	270069	472806	260511	50997.7	550174	119895
A0A060X2Y0	A0A060X2Y0	Non-specific serine/threonine protein kinase	Rainbow trout	7	1	61.34	0.404755	424	49205	675553	581191	95659.5	104961	108309	56126.3	64914.7	73405.1	2387.36
A0A060X2Y1	Q5RG44	Uncharacterized protein KIAA1211 homolog	Zebrafish	12	1	143.7	0.191085	1079	139537	743269	522502	775040	314283	616583	583128		159690	514848
A0A060X2Y5	Q6BEA0	Plexin-A4	Zebrafish	13	2	104.78	0.158435	1903	248026	1680.97	1933.27	9478.29	3282.05	10841	260296	16744.6	2514.08	66057.9
A0A060X2Y8	P23588	Eukaryotic translation initiation factor 4B	Human	7	1	83.36	0.244695	611	60131	3022.36		364.63	897.439	18312.3	5533.47		3446.11
A0A060X2Z8	F1QQA8	Zinc finger protein 219	Zebrafish	16	3	177.21	0.249078	1095	226706	277765	1.80357e+06	103187	74681.3	94552.2	402290	163729	58700.8	30860.6
A0A060X310	A9JRZ0	E3 ubiquitin-protein ligase SMURF2	Zebrafish	3	2	44.81	0.883554	765	53328	703642	905764	315587	56008.6	39542.4	164059	145396	58178.2	40948.7
A0A060X339	P01023	Alpha-2-macroglobulin	Human	4	2	64.43	0.523301	1474	56597	323516	744352	789678	26984.3	93488.2	8915.15	1.16864e+06	765993	36041.4
A0A060X346	A8K2U0	Alpha-2-macroglobulin-like protein 1	Human	6	1	84.69	0.924728	1454	39658	261523	234038	118371					32727.2	102.904
A0A060X3B6	Q7SY49	CaM kinase-like vesicle-associated protein	Zebrafish	22	3	221.4	0.807908	436	179281	721136	1.01078e+06	713749	102040	83168.5	233598	280640	1.38024e+06	423621
A0A060X3C0	Q90Z00	Fibroblast growth factor receptor 1-A	Zebrafish	4	2	39.36	0.676199	810	38082	157363	288997	263280	504905	353485	120555	106505	58894.8	57897.3
A0A060X3C4	C0HAV3	Zinc finger CCCH-type with G patch domain-containing protein	Atlantic salmon	11	1	124.33	0.0735698	527	93289	1961.29	1534.6	30.398	2817.5		299.617	342.591	1531.08
A0A060X3F0	A0A060X3F0	Non-specific serine/threonine protein kinase	Rainbow trout	5	2	31.37	0.639421	584	64943	186883	221185	691579	33747.2	15204	134008	175254	209418	180428
A0A060X3F1	B5X3X5	Katanin p60 ATPase-containing subunit A1	Atlantic salmon	15	1	166.66	0.880501	486	82846	200243	556534	368879	12753.5	32150.6	31543.7	20503.4	54187.5	164744
A0A060X3M5	Q6P2A1	Histone-lysine N-methyltransferase PRDM9	Zebrafish	4	1	61.64	0.357827	853	47090	122112	67543.2	63354.6	6903.65	12295.8	277339	26908.3	1159.42	3403.56
A0A060X3P0	Q96ME7	Zinc finger protein 512	Human	7	1	69.52	0.0546248	567	134600	16638.3					25046.7		540.872
A0A060X3V6	Q5PYH6	Disks large homolog 1	Zebrafish	5	1	59.1	0.478847	873	91108	6.42725e+06	4.50756e+06	4.78827e+06	1.50787e+06	2.15786e+06	154172	1.08039e+06	141601	966467
A0A060X3X1	Q96JH7	Deubiquitinating protein VCIP135	Human	11	1	100.45	0.115794	1222	126114	1.41322e+06	354204	220831	429991	162961	194822	152403	623068	353682
A0A060X454	Q9UJY5	ADP-ribosylation factor-binding protein GGA1	Human	9	1	84.74	0.154338	639	71531							1.5266e+06
A0A060X486	F1R5H6	Bromodomain-containing protein 4	Zebrafish	15	4	149.48	0.551545	1444	170861	55341.2	45206	30215.4	222816	151430	344014	140182	26377.7	181412
A0A060X4B4	Q6DG60	Ubiquitin-conjugating enzyme E2 Z	Zebrafish	34	10	371.94	0.801343	328	517790	2.64807e+06	1.91128e+06	694349	3.83582e+06	2.34918e+06	1.66631e+06	757356	155136	179996
A0A060X4D1	O13146	Ephrin type-A receptor 3	Zebrafish	13	5	167.13	0.101666	981	114584	259991	397321	285770	293722	1.93864e+06	96808.6	1.09563e+06	702517	367678
A0A060X4M4	B9EMY6	Flap endonuclease 1	Atlantic salmon	11	1	118.3	0.0890394	380	109314	280129	17.5412	29914.4	64489.3	9723.48	111469	436835	5769.56
A0A060X4M5	Q5PYH7	Disks large homolog 2	Zebrafish	22	3	214.26	0.181536	881	142977	1.26659e+06	616606	257787	731098	257450	99517	143095	607677	16022.6
A0A060X4N1	Q9BUH8	Brain-enriched guanylate kinase-associated protein	Human	10	3	93.62	0.084166	593	83022	470154	377616	575036	146945	128851	1.40528e+06	333289	406886	153929
A0A060X4S9	A5PF48	Unconventional myosin-Ic	Zebrafish	18	1	195.93	0.0684103	1026	222833	401358	822677	3.96356e+06	540857	103846	1.87411e+06	9.09123e+06	148981	283427
A0A060X4Y0	Q09666	Neuroblast differentiation-associated protein AHNAK	Human	12	3	125.58	0.109284	5890	141220	22153.7	94054.5	65999.3	189810	39890.5	430647	134926	1.59577e+06	23100.3
A0A060X4Z5	Q7ZV00	Deubiquitinase OTUD6B	Zebrafish	3	2	38.57	0.0569585	293	40744	50719.3	272720	422119	233767	100020	499974	104927	386353	303349
A0A060X505	A0JMK5	Myotubularin-related protein 2	Zebrafish	6	2	136.49	0.569815	620	63560	262393	429799	23070.6	25271.9	13435.1	38581.9	15729.2	13995.1	9384.56
A0A060X517	Q5SNQ7	Protein SERAC1	Zebrafish	11	3	105.87	0.845446	658	75059	17375.3	36860.4	54298.4	120205	266769	225832	42101	115690	62963.6
A0A060X559	A0A060X559	Tubulin alpha chain	Rainbow trout	4	1	94.57	0.143817	427	48071	10240.9	21600.9	12637.4	758147	62660.3	11727.2	274643	5546.97	183138
A0A060X560	A4IFW2	Receptor-type tyrosine-protein phosphatase F	Zebrafish	12	4	109.59	0.076369	1909	219956	219765	365182	579892	2.13036e+06	287476	255306	441519	308681	374618
A0A060X564	Q6DGD3	Histone-lysine N-methyltransferase SUV39H1-A	Zebrafish	7	2	81.62	0.999996	411	56296	496813	395568	545815	3.52976e+06	8.5338e+06	3.89526e+06	324806	643635	395071
A0A060X5B4	O14513	Nck-associated protein 5	Human	18	2	226.15	0.309946	1909	217383	532087	196857	503879	436479	4.42859e+06	1.28449e+06	640030	503818	275038
A0A060X5B6	P09638	Homeobox protein Hox-B2	Atlantic salmon	3	1	30.27	0.0633135	60	42193	5.09208e+06	631732	747481	636180	491287	1.64615e+06	6.74147e+06	338947	303054
A0A060X5E7	Q8IYB3	Serine/arginine repetitive matrix protein 1	Human	16	1	189.05	0.0518277	904	98175	60455.3	13817.5	38134.1	12264.5	56718.4	84548.7	325489	20221.2	5038.93
A0A060X5J2	Q6TNU3	Integrator complex subunit 10	Zebrafish	6	1	56.93	0.261449	715	84738	226067	343695	448878	539952	1.19696e+06	132159	227782	42051.3	174564
A0A060X5M6	Q6NWE1	PHD finger protein 10	Zebrafish	21	4	226.19	0.380022	490	231952	749569	1.88876e+06	1.20348e+06	899338	734766	2.1024e+06	594905	211434	680140
A0A060X5S8	Q1LVQ2	SH3 domain-binding protein 4-A	Zebrafish	8	2	122.27	0.107968	965	105313	45057.7	34270.5	29078	1960.99	1354.9	5455.78	2.38416	65422	104596
A0A060X5T1	Q99700	Ataxin-2	Human	8	2	75.92	0.999395	1313	114716	1.79682e+06	1.13541e+06	465338	209858	131811	500719	27300.2	17426.4	35910.2
A0A060X613	Q68Y21	Glutamate receptor ionotropic, delta-2	Zebrafish	9	3	81.74	0.290482	1009	65455	268430	464833	1.05835e+06	268989	411379	751447	235593	218355	230776
A0A060X616	Q7SY49	CaM kinase-like vesicle-associated protein	Zebrafish	6	1	74.53	0.139073	436	51336	283845	698595	1.4186e+06	30212.5	81866.2	243038	1053.75	1.88576e+07	30.2438
A0A060X652	A5PF48	Unconventional myosin-Ic	Zebrafish	19	1	228.58	0.414368	1026	223052	1.15831e+06	2.8421e+06	4.40299e+06	754252	1.46923e+06	4.07956e+06	789672	248366	821478
A0A060X654	A0A060X654	Aconitate hydratase, mitochondrial	Rainbow trout	6	2	80.26	0.356457	793	86630	28079.5	320978	63793.7	240409	384454	380977	182213	269975	262708
A0A060X661	Q9YGC0	GTP-binding nuclear protein Ran	Atlantic salmon	10	2	119.02	0.277236	215	80638	35862.1	54857.9	63818.6	116903	417296	124429	52519.9	662634	131839
A0A060X666	Q7Z2Y8	Interferon-induced very large GTPase 1	Human	20	4	209.36	0.0740412	2422	215563	891423	1.18339e+06	1.42031e+06	985714	1.93825e+06	1.36094e+06	1.67942e+06	427535	1.54512e+06
A0A060X671	B5DG42	Eukaryotic initiation factor 4A-III	Atlantic salmon	7	2	73.78	0.313012	406	44129	6810.21	252150	247997	1.14301e+06	488156	967006	211399	55081.7	390898
A0A060X6A4	Q98TW1	Nuclear receptor coactivator 2	Zebrafish	17	6	135.42	0.704455	1505	160180	2.29209e+06	1.39491e+06	1.16774e+06	743756	1.32397e+06	307245	399972	416504	331924
A0A060X6A6	P06396	Gelsolin	Human	5	1	67.17	0.209945	782	80172	210499	36092.8	1480.04	3850.61	1193.8	360029	58.1698	55617
A0A060X6B6	Q7ZTW4	Serine/threonine-protein kinase Sgk1	Zebrafish	26	1	261.67	0.220351	433	155852	48845.3	59185.5	26389.8	16695.5	21287.2	20942.7	53998.3	438.463	7062.26
A0A060X6C8	Q49GP3	Phosphatidylinositol 4-kinase beta	Zebrafish	11	2	112.22	0.0605635	835	122998	25851.9	26448.5	52566.2	61076.3	11629.2	75215.8	18340.9	22233.5	56981.1
A0A060X6P9	Q90Z00	Fibroblast growth factor receptor 1-A	Zebrafish	5	3	47.7	0.380461	810	46015	336094	1.11483e+06	225966	333386	1.17711e+06	513705	1.68402e+06	1.7559e+06	1.0535e+06
A0A060X6S7	Q6X9E4	F-box/WD repeat-containing protein 12	Human	3	1	29.09	0.112675	464	53815	16679	1642.29		129.832		322.984		433886	1.21505e+06
A0A060X6T5	A0A060X6T5	Mediator of RNA polymerase II transcription subunit 1	Rainbow trout	7	4	78.22	0.407984	1433	147906	430816	504041	559803	2.54544e+06	1.54356e+06	4.01706e+06	8.28488e+06	501439	2.40214e+06
A0A060X6Y9	A0A060X6Y9	Tubulin beta chain	Rainbow trout	5	1	59.19	0.484346	446	50356	22302.8	10868
A0A060X6Z7	E7FE13	Leucine-rich repeat-containing G-protein coupled receptor 4	Zebrafish	7	1	78.01	0.222661	971	110334	93976.7	112551	4.80493e+06	37603.8	914648	1.21936e+06	46314.9		134438
A0A060X700	Q4V8X4	Acyl-CoA-binding domain-containing protein 6	Zebrafish	13	5	139.64	0.953314	300	171322	350325	512105	402267	621092	2.79217e+06	1.59516e+06	118410	105049	248914
A0A060X715	Q10570	Cleavage and polyadenylation specificity factor subunit 1	Human	11	3	87.31	0.385748	1443	166708	118608	211136	88444	324134	170182	4.2909e+06	62589.7	89699.7	112821
A0A060X725	Q5RJA1	DNA-binding protein RFX6	Zebrafish	6	1	55.95	0.197231	848	105251	12373.6	33551.2	6624.03	28549.3	911725	7882.27	5379.21	3734.43	19339.1
A0A060X7L3	Q5BKW9	Isoaspartyl peptidase/L-asparaginase	Zebrafish	14	2	137.62	0.220715	310	175279	172698	8778.66	17207.4	1192.33	29846.2	542.613	3557.27	757.839	19688.1
A0A060X7M7	Q5RGU1	Atypical kinase COQ8A, mitochondrial	Zebrafish	9	1	123.92	0.105407	619	66542	31989.5	14326.9	16443	22581.9	6299.49	6145.19	34.5447	8020.58	73426.1
A0A060X7N3	Q6E2N3	E3 ubiquitin-protein ligase TRIM33	Zebrafish	11	1	111.18	0.0986614	1163	128715	5217.97	332081	15625.1	90332	25244.3	38769.7	53870.4	147046	82052.3
A0A060X7R4	B0R0W9	TBC1 domain family member 8B	Zebrafish	10	3	118.03	0.0910379	1108	91278	207291	59147.1	88613.6	22288.5	41299	43462.4	2.68195e+06	8354.38	55973.2
A0A060X7X5	A0A060X7X5	Catalase	Rainbow trout	5	2	56.1	0.216011	523	59709	236231	427843	1.2208e+06	186177	1.00536e+06	947156	94473.9	3693.91	736541
A0A060X830	Q8NHQ8	Ras association domain-containing protein 8	Human	7	2	84.1	0.911428	419	41018	1.50848e+06	1.87665e+06	1.40668e+06	1.54607e+06	455150	437948	36415.1	132377	247911
A0A060X854	A0A060X854	Phosphodiesterase	Rainbow trout	14	5	122.33	0.0917622	990	112315	362541	802760	182209	84511.6	962699	588820	1.48994e+06	533098	398480
A0A060X878	A0A060X878	Tyrosine-protein kinase receptor	Rainbow trout	5	1	74.09	0.0570562	343	38760	2.35113e+06	615871	1.38213e+06	746893	1.85919e+06	778970	483321	6.37677e+06	815734
A0A060X8B5	Q9UMS6	Synaptopodin-2	Human	6	1	48.38	0.135067	1093	77947	2.04117e+06	947347	3.40761e+07	2.24146e+06	943434	1.85113e+06	2.40465e+06	474869	1.48228e+06
A0A060X8I2	A7YY97	Hsp90 co-chaperone Cdc37-like 1	Zebrafish	9	1	97.86	0.260803	313	44544	362220	133464	1.33804e+06	339818	10408.4	46802.8	73344.6	74237.1	216720
A0A060X8J6	Q9UKT5	F-box only protein 4	Human	5	1	52.3	0.534648	387	46372	460698	90030	243870	100640	9.86666e+06	5.42378e+06	2769.51	8028.74	158954
A0A060X8R3	Q90413	Fibroblast growth factor receptor 4	Zebrafish	3	1	30.26	0.171295	922	44003	231.162	97.6636					14.8977	5.7584e+06
A0A060X8R8	Q7ZW34	Contactin-5	Zebrafish	8	2	94.39	0.207697	1056	134006	6.04339e+06	103087	419793	77317.8	52770.1	193551	685089	92793.5	260780
A0A060X8U9	B5X9P2	Probable cytosolic iron-sulfur protein assembly protein ciao1-A	Atlantic salmon	6	1	101.59	0.0889127	330	68287	95254	6377.12	22.3147			665364			81769.7
A0A060X8X7	Q9UN79	Transcription factor SOX-13	Human	3	1	21.87	0.476699	622	29296	1.60575e+06	342188	1.89907e+06	4.29969e+06	5.49139e+06	2.69913e+06	2.62739e+06	2.21563e+06	5.22718e+06
A0A060X951	Q92817	Envoplakin	Human	26	3	280.9	0.177909	2033	232989	304939	451467	580284	158734	268339	92229.5	512001	53554.2	406681
A0A060X958	Q5RHH4	Intraflagellar transport protein 172 homolog	Zebrafish	20	5	228.39	0.964545	1745	198683	329544	72018.6	230853	1.45571e+06	2.18476e+06	3.82481e+06	15969.9	89936.9	135373
A0A060X976	A0A060X976	Galectin	Rainbow trout	3	1	35.81	0.0570401	345	39406			7728.11	5621.97			129.403
A0A060X979	Q658P3	Metalloreductase STEAP3	Human	10	3	102.7	0.674199	488	61421	517301	341822	480729	122487	87728.1	114033	4902.24	68716.8	83999.9
A0A060X992	Q2EY14	Protogenin A	Zebrafish	21	2	212.72	0.206688	1149	301756	330245	325736	453050	27933	176706	96449.8	339471	4097.81	119139
A0A060X9C3	Q5XXA7	Hepatoma-derived growth factor-related protein 2	Zebrafish	4	1	43.71	0.510203	662	72373	339056	785421	484492	860177	83068.9	705285	119373	5749.17	66175.3
A0A060X9D3	B0UYL8	Probable serpin E3	Zebrafish	5	1	132.56	0.0834438	417	47945	7001.1	1532.94				83469.8			363.295
A0A060X9I1	Q5HYC2	Uncharacterized protein KIAA2026	Human	17	4	204.11	0.0541293	2103	200888	421124	726108	505494	1.03587e+06	302294	338257	1.2689e+06	379849	201166
A0A060X9T9	Q5VWQ8	Disabled homolog 2-interacting protein	Human	7	1	90.55	0.247272	1189	121851	7230.68		83277.3	220310	394582	138514	9228.69	18568.1	331400
A0A060X9Z0	A8CVX7	Tubulin polyglutamylase ttll6	Zebrafish	3	1	25.51	0.523823	778	54944	1.09286e+06	4.13241e+06	3.23438e+06	4.33112e+06	8.83502e+06	1.04673e+07	1.33242e+06	1.3998e+06	3.74152e+06
A0A060XA16	Q9BY77	Polymerase delta-interacting protein 3	Human	9	2	87.92	0.078252	421	51950	402043	154123	832399	128872	152997	229368	108405	6.31503e+06	75205.7
A0A060XA23	B0UYL8	Probable serpin E3	Zebrafish	3	1	24.69	0.104516	417	51523	890703	217434	219350	185329	49166.7	89562.9	6.39236e+06	91483.2	41468.4
A0A060XA71	F1QH17	Protein-methionine sulfoxide oxidase mical3a	Zebrafish	8	1	60.49	0.112057	1994	283295	301115	79192	44277.4	591768	21988	1991.24	523.689	148624	20401
A0A060XA94	B5XDA4	Type-4 ice-structuring protein LS-12	Atlantic salmon	4	1	185.59	0.102068	145	23072	165798	158930	78839	228846	41499.9	7516.58	14438.3	514242	178535
A0A060XAC5	Q7ZW34	Contactin-5	Zebrafish	5	2	66.89	0.119297	1056	72683	25418	107299	34999.8	290167	153924	72635.1	206646	9016.24	259659
A0A060XAF7	B7ZC77	Catenin alpha-2	Zebrafish	4	1	61.74	0.43261	865	34636	6677.43	11120.9	5546.09	198638	183187	392344	2344.35	570611	41387
A0A060XAH3	Q52PJ5	Dihydropyrimidinase-related protein 3	Zebrafish	17	1	189.81	0.221452	567	249144	230569	332147	219912	404724	175624	59875.7	2.55415e+06	167223	641133
A0A060XAJ1	Q6NYU2	Probable helicase with zinc finger domain	Zebrafish	12	2	133.29	0.201773	1860	223435	95816.7	150000	368081	638947	1.52764e+06	230851	3.66802e+06	285145	280708
A0A060XAL9	A0A1S3MTW7	CD48 antigen-like	Atlantic salmon	3	1	32.17	0.249347	304	31128	1.0323e+06	1.68977e+06	1.37443e+06	31951.7	33147.4	101541		343081	40500.1
A0A060XAP8	Q7Z3U7	Protein MON2 homolog	Human	9	1	100.93	0.107883	1717	140273	227765	1.02098e+06	1.30573e+06	433986	255349	906007	441515	743792	76550.5
A0A060XAZ2	Q9Y6U3	Adseverin	Human	11	2	130.01	0.241487	715	81920	145268	132589	81467.3	594155	569808	108983	275629	59882.7	157276
A0A060XB63	A0A060XB63	Fibulin-1	Rainbow trout	12	2	628.91	0.999573	693	79358	3.64225e+06	4.61695e+06	6.88508e+06	782008	3.41255e+06	2.10375e+06	70550.8	73081.7	247980
A0A060XB90	Q5TIE3	von Willebrand factor A domain-containing protein 5B1	Human	11	4	115.12	0.0524982	1220	54511	945407	528245	783461	511060	659527	1.46385e+06	884645	972891	509160
A0A060XBF4	A0A060XBF4	Phospholipase	Rainbow trout	12	3	172.67	0.443605	911	103901	624384	270654	452686	117049	6838.56	21640.5	2.40286e+06	190962	58192.1
A0A060XBS2	A0A060XBS2	MICOS complex subunit MIC10	Rainbow trout	3	1	38.72	0.269784	248	28357	5568.19	376432		3541.88	88719.1	659612		4909.42
A0A060XBS7	Q96T58	Msx2-interacting protein	Human	25	7	258.21	0.585271	3664	327916	700953	617079	552082	2.11856e+06	1.74005e+06	1.20902e+06	563158	1.24241e+06	1.71661e+06
A0A060XBT5	Q71SG7	Beta-1,3-galactosyl-O-glycosyl-glycoprotein beta-1,6-N-acetylglucosaminyltransferase 4	Zebrafish	5	1	37.85	0.0781805	428	99874	25144.9	87028	18286.1	14351.1	72625.6	43217.5	61589.1	21276.6	126766
A0A060XBX8	B0S8I0	GTP-binding protein 8	Zebrafish	4	3	32.53	0.0900784	286	42523	1.07521e+06	434202	1.031e+06	265134	497935	354271	255812	3.87402e+06	154332
A0A060XC23	Q0P483	Mitochondrial coenzyme A transporter SLC25A42	Zebrafish	4	1	67.58	0.231563	321	26558		52.8456	4960.82			71.0405
A0A060XC48	Q6IWL4	TNF receptor-associated factor 6	Zebrafish	7	1	77.62	0.110546	542	64859	685898	1.18204e+06	152371		956012	983101	1.13979e+07	8664.91	864820
A0A060XC63	Q92817	Envoplakin	Human	31	5	366.22	0.432934	2033	228080	281123	257341	155453	259405	575140	630749	104170	288816	194596
A0A060XCA4	P27986	Phosphatidylinositol 3-kinase regulatory subunit alpha	Human	7	1	92.33	0.0616437	724	50665	110514	110514	110514	638394	65104.8	65104.8	22293.2	34850.4	707667
A0A060XCC4	Q15149	Plectin	Human	74	15	870.89	0.483577	4684	601805	2.6705e+06	848714	334254	5.88533e+06	4.0408e+06	7.40635e+06	149509	2.89929e+06	259622
A0A060XCF1	F1QW93	Bromodomain testis-specific protein	Zebrafish	17	7	202.87	0.676945	918	128457	16648.6	28293.9	5436.92	137187	2.62506e+06	457042	28519.8	367475	34478.7
A0A060XCL0	A4IFW2	Receptor-type tyrosine-protein phosphatase F	Zebrafish	14	2	171.76	0.333272	1909	137621	98552.3	134582	342634	41082.5	48411.4	251534	1.41704e+06	102975	1.92429e+06
A0A060XCR4	A0A0R4IB49	Si:ch211-166e11.5	Zebrafish	3	1	51.85	0.435094	594	43083	1.14179e+06	1.1472e+06	736505	1.9171e+06	5.58664e+06	1.80615e+06	1.46442e+06	64790.8	346790
A0A060XCV8	A0A0R4IBK5	E3 ubiquitin-protein ligase rnf213-alpha	Zebrafish	27	4	302.98	0.403835	5209	295946	2.1631e+06	1.28349e+06	340373	138466	221795	1.44165e+06	73828.6	281986	96561.4
A0A060XD31	H3BQB6	Stathmin domain-containing protein 1	Human	3	2	52.52	0.158865	276	31854	19951.4	314521	38536.5	892845	10764.9	53706.9	248897		7335.37
A0A060XD42	Q9IAT6	Delta-like protein C	Zebrafish	26	7	249.77	0.383072	664	499866	160801	177736	142061	187676	1.44854e+06	2.12077e+06	114682	108058	511621
A0A060XD83	C0H859	Nuclear cap-binding protein subunit 2	Atlantic salmon	4	3	33.54	0.195242	155	15411	63026.9	23268.3	17400.3	628889	326126	68417.6	650137	10314.2	1488.36
A0A060XDD2	Q56A55	ATP-binding cassette sub-family B member 8, mitochondrial	Zebrafish	7	1	76.93	0.066813	714	95162	5313.02	5533.11	4620.66	5657.08	382071	1216.3	1370.23	5449.71	403832
A0A060XDF2	Q58EE9	Glial fibrillary acidic protein	Zebrafish	14	2	180.24	0.617406	444	59067	99548.4	208632	123572	350659	2.95375e+06	1.30602e+06	345145	225490	900433
A0A060XDG8	Q8N4S9	MARVEL domain-containing protein 2	Human	6	1	48.77	0.316908	558	63529	12681.5	18024.7	53757.9	6109.28	2914.89		550258	6007.09	43719.9
A0A060XDJ8	A0A060XDJ8	Glycerol-3-phosphate acyltransferase 1, mitochondrial	Rainbow trout	9	1	90.99	0.346041	829	94364	42887.2	133619	82288.3	75575	164227	20452.3	3478.1		16731.1
A0A060XDP6	Q9NQW6	Anillin	Human	10	3	106.5	0.971001	1124	124044	424773	590710	731642	61198.1	54438.7	156184	19047.1	89693.9	51529.3
A0A060XDP7	P27824	Calnexin	Human	5	1	64.27	0.075837	592	66706	4932.62	5370.31	14624.9	4957.8	5657.92	14009.2	14301.7	854.819	7124.24
A0A060XDV1	Q5SPP0	Clavesin-2	Zebrafish	9	2	78.55	0.532701	329	43188	24529.2	11884.7	160293	5056.09	8483.27	5615.26	22.2544		6585.74
A0A060XDV5	A2BEA6	AT-rich interactive domain-containing protein 3A	Zebrafish	9	1	90.31	0.485475	570	169733				27606	39476.8
A0A060XDZ3	B0R0I6	Chromodomain-helicase-DNA-binding protein 8	Zebrafish	21	1	223.81	0.0924049	2511	196990	664831	378.526	22150.4	40800.1	16208.2	121240	428672	1863.57	43.0026
A0A060XDZ8	Q2KN93	Cytospin-A	Zebrafish	80	7	874.5	0.159318	1132	497466	398783	1.06494e+06	529063	2.41676e+06	688789	815484	734799	3.11817e+06	903114
A0A060XE07	O75132	Zinc finger BED domain-containing protein 4	Human	10	1	89.35	0.183149	1171	142558	6013.76	8491.38	2338.05	768.801	1635.17	4010.55	1179.19	9739.19	37661.3
A0A060XE32	A4IFW2	Receptor-type tyrosine-protein phosphatase F	Zebrafish	6	1	77.52	0.267976	1909	106334	224281	271328	257139	420432	548623	418962		465132	6061.66
A0A060XEG1	A0A060XEG1	Hemopexin	Rainbow trout	6	2	88.56	0.303632	442	50593	26366.1	11215	58175.4	286788	625105	53572.4	2.74357e+06	2.14443e+06	24518.3
A0A060XEK9	F1QBY1	Nipped-B-like protein B	Zebrafish	10	3	102.59	0.986978	2876	231917	106853	134878	55210.9	2.91094e+06	3.65234e+07	3.52668e+06	717583	375439	719359
A0A060XEP1	Q5SSJ5	Heterochromatin protein 1-binding protein 3	Human	6	1	55.49	0.235423	553	66036	45354	30284.7	10097			4678.92		248947	123388
A0A060XEQ1	Q9H792	Inactive tyrosine-protein kinase PEAK1	Human	9	2	94.11	0.474317	1746	194307	4401.15	5538.77	18228.5	35336.6	18110.3	207745	357455	144461	21654.4
A0A060XES1	Q6P3K7	Casein kinase I isoform delta-B	Zebrafish	3	1	33.34	0.0998564	409	23788	612098	69853	111312	9754.24	8706.26	811.29		387525	1.89162e+06
A0A060XF08	A0A060XF08	Folylpolyglutamate synthase	Rainbow trout	5	2	65.54	0.107538	577	64753	93666.4	3.79575e+06	148640	833909	652208	1.20978e+06	1.04402e+06	716467	1.20474e+06
A0A060XF18	Q10471	Polypeptide N-acetylgalactosaminyltransferase 2	Human	5	1	41.87	0.248823	571	35561	45413.5	8608.43	85673	162813	369044	158394	739443	105865	23692.6
A0A060XF60	L7VG99	Transmembrane protein 132E	Zebrafish	7	1	72.57	0.538626	1073	92728	11610.9	93879.7	64420.8	21150.6	7767.97	6601.64	9356.3	6902.2	5436.55
A0A060XFE1	Q14204	Cytoplasmic dynein 1 heavy chain 1	Human	35	7	380.65	0.0950336	4646	535978	200120	242579	12475.7	59951.6	162819	333874	155544	806868	90633.5
A0A060XFE5	Q503I2	Tripartite motif-containing 13	Zebrafish	7	3	74.06	0.764139	404	81584	43152.1	117903	68707.7	674391	770594	163782	523146	229767	695038
A0A060XFR6	Q9H857	5'-nucleotidase domain-containing protein 2	Human	4	2	43.81	0.972274	520	69925	24245.1	48026.7	39322.4	122270	385347	235208	52541.3	42761.1	72085.4
A0A060XFT7	Q1LYE3	Zinc finger protein 143	Zebrafish	3	1	26.35	0.987035	623	82061	775215	1.41008e+06	378984	63199.1	92112	70126.8	173446	102646	250371
A0A060XFX5	Q7T2E3	Casein kinase I isoform delta-A	Zebrafish	12	3	129.86	0.358214	403	110207	145691	76741.9	139923	62851.6	36647.9	46598.2	108425	61555.1	360083
A0A060XFZ8	O15550	Lysine-specific demethylase 6A	Human	4	2	48.06	0.142224	1401	137198	140935	10.6236	5271.97	156341	29675.5	111015	2.8478e+06	4069.5	4162.67
A0A060XG29	A0A060XG29	Nuclear pore complex protein Nup93	Rainbow trout	9	3	96.34	0.0975125	820	93314	554232	171592	914432	109230	102683	163564	4.15782e+06	193032	20721.2
A0A060XG30	Q9HBI1	Beta-parvin	Human	5	2	37.64	0.0597331	364	41547	139008	271839	6.60294e+06	369510	613781	671456	119659	1.12795e+06	419563
A0A060XG70	Q6IQ97	RNA-binding protein 4.1	Zebrafish	6	2	85.05	0.792692	419	101644	314347	428363	287877	2.72332e+06	2.2012e+06	681020	681558	886925	528057
A0A060XG79	Q8N3D4	EH domain-binding protein 1-like protein 1	Human	26	8	241.63	0.23952	1523	327618	238095	193243	133854	56873	1.06396e+07	3.2809e+06	125786	121602	149582
A0A060XG83	Q6P2A1	Histone-lysine N-methyltransferase PRDM9	Zebrafish	5	1	69.18	0.697465	853	26513	3.35121e+06	2.35557e+06	3.26166e+06	1.19855e+08	3.14032e+07	1.23478e+08	1.59944e+07	2.3792e+07	846012
A0A060XGH0	A3KNA5	Filamin A-interacting protein 1-like	Zebrafish	24	7	193.61	0.358557	1129	138604	86214.7	85690.3	332424	283703	475999	241189	189149	111479	69355.1
A0A060XGK2	Q6B3P0	Cadherin-related family member 1	Zebrafish	17	5	125.59	0.783013	857	542224	1.50327e+06	1.24968e+06	1.35755e+06	565433	703316	253940	372322	685818	566422
A0A060XGP3	Q9UKV3	Apoptotic chromatin condensation inducer in the nucleus	Human	8	2	112.81	0.0839846	1341	90683	15532.5	120918	83249.4	21894.4	30621.9	46959.7	23055.1	39172.1	140654
A0A060XGV0	Q9W747	Zinc finger protein draculin	Zebrafish	11	4	116.64	0.387698	411	126849	3.65491e+06	3.78432e+06	2.30223e+06	479990	4.13377e+06	4.0863e+06	794023	330348	1.03045e+06
A0A060XGV8	B5DGI7	RNA-binding protein 8A	Atlantic salmon	14	3	152.08	0.257747	175	79201	616244	1.62814e+06	564272	32192.9	330466	779748	45906.1	624229	23476.6
A0A060XGW5	F1QH17	Protein-methionine sulfoxide oxidase mical3a	Zebrafish	12	2	98.48	0.253843	1994	257583	648128	237673	938067	542917	51636.1	21788.7	125907	555497	132522
A0A060XGZ9	Q6QB00	Hairy and enhancer of split-related protein helt	Zebrafish	3	1	25.93	0.218186	270	47461	179434	369120	51843.7	9049.25	39530.1	1.46952e+06	568823	1.70786e+06	561595
A0A060XH24	P20061	Transcobalamin-1	Human	6	1	111.81	0.0894649	433	47163	5856.29	3749.23	14978.8	136526	5032.09	6648.82	20423.6	11284.9	4964.73
A0A060XH29	A5PF48	Unconventional myosin-Ic	Zebrafish	21	1	216.92	0.348547	1026	231912	155780	344525	150184	96024.1	191051	526228	101245	23149.1	96497.1
A0A060XH52	A8WIP6	Cyclin-dependent kinase 20	Zebrafish	40	6	469.08	0.154005	344	242591	582043	702380	504360	281079	760370	1.72957e+06	196262	717230	292517
A0A060XH66	Q8N9I9	Probable E3 ubiquitin-protein ligase DTX3	Human	12	2	101.82	0.0793828	347	107317	870849	780613	216331	7077.76	606025	1.10194e+06	65796.7	1.59877e+06	76300.6
A0A060XH97	Q14332	Frizzled-2	Human	5	1	123.23	0.159724	565	61804	235984	251945	1.20173e+06	3.10416e+06	958950	512921	141643		2.42713e+06
A0A060XHG2	Q9UFH2	Dynein heavy chain 17, axonemal	Human	11	4	118.85	0.149928	4462	121195	308272	315260	1.10779e+06	126125	445397	150742	676978	163477	63833.2
A0A060XHG9	Q9ULW0	Targeting protein for Xklp2	Human	12	3	159.71	0.0574837	747	82876	70421.9	54554.9	40842.2	60016.8	25028.2	57875	79276.3	13353.6	177084
A0A060XHI2	Q12836	Zona pellucida sperm-binding protein 4	Human	4	1	43.72	0.0577078	540	35197		38265.3			884924			1311.85
A0A060XHL0	Q6DRG7	Protein phosphatase 1 regulatory subunit 12A	Zebrafish	6	2	76.39	0.685184	1049	61292	378930	613351	758510	432420	4.68737e+06	1.60669e+07	110789	11009.2	170137
A0A060XHL8	A0A060XHL8	Chloride intracellular channel protein	Rainbow trout	4	1	50.07	0.704111	245	28525	13454.8	23816.5	7046.51	20112.6	18625.2	5011.28	76275.3	54232.9	47009.1
A0A060XHN3	A0A1S3KUU8	trichohyalin-like	Atlantic salmon	9	2	104.62	0.120546	382	48643	23733.3	139395	62384.3	57592	769816	92746.5	78427.9	43533.3	199223
A0A060XHS8	Q90275	Cadherin-2	Zebrafish	6	2	79.32	0.0706421	893	95502	73233.1	38144.9	40137.2	19166.2	526037	32197.6	5006.61	30842.1	195647
A0A060XHY2	A0A0N9E2K8	Matrix metallopeptidase-21	Zebrafish	5	1	75.11	0.082255	599	54357	140010	14862.8	2.739e+06	65555.2	129856	94497.1	152289	72780.9	20834.5
A0A060XI33	Q8TF44	C2 calcium-dependent domain-containing protein 4C	Human	4	2	38.12	0.115315	421	31704	104510	196754	322282	35419.6	161112	23035	745275	41997.8	5429.37
A0A060XI58	A0A060XI58	Mediator of RNA polymerase II transcription subunit 13	Rainbow trout	4	1	39.96	0.338044	574	64063	111551	59846.7	1552.45	3516.59	1234.08	43665.3		27063.7
A0A060XI62	O73682	Vascular endothelial growth factor A-A	Zebrafish	3	1	31.28	0.335977	188	46619	257997	257997	458423	11199.3	6099.33	27173.9	24353	1.06947e+07	63308.1
A0A060XIB4	A0A060XIB4	Dynein assembly factor 1, axonemal	Rainbow trout	6	1	46.8	0.651678	795	92169		1361.64		1.9029e+06	183963	800112		5676.82	7569.13
A0A060XIB6	Q2KN93	Cytospin-A	Zebrafish	6	2	54.81	0.392486	1132	44997	130451	133037	66530.6	20667	15039.5	39334.5	24799.1	15274.1	138359
A0A060XIJ4	Q6P112	Ral guanine nucleotide dissociation stimulator-like 1	Zebrafish	3	2	34.89	0.0671306	804	51022	33031.9	32970.8	65566.3	54564.1	43384.5	25180.3	99975.9	34993.4	6308.11
A0A060XIV1	A7Y7X5	Zinc finger protein 711	Zebrafish	5	3	62.51	0.223148	761	150931	434774	52164.3	281867	443385	246444	153338	266373	557255	1.38571e+07
A0A060XIW5	Q5RGQ2	Protein arginine N-methyltransferase 8-B	Zebrafish	4	1	22.32	0.164596	419	45678	35773.4	116930	707290	70199.8	2.59403e+06	144629	55231.2	58902	51117.6
A0A060XJ04	Q8IZA0	Dyslexia-associated protein KIAA0319-like protein	Human	7	3	86.56	0.173232	1049	85102	88940.7	49915.8	229838	45476.9	11442.4	98060.1	35785	384391	137704
A0A060XJ37	B5X8M4	Lys-63-specific deubiquitinase BRCC36	Atlantic salmon	6	2	52.43	0.0721726	260	37938	15644.6	318910	1.92646e+06	43691.5	4.16209e+06	264549	94315	200069	102396
A0A060XJ46	Q1LUA6	Triple functional domain protein	Zebrafish	17	5	145.31	0.426448	3028	173321	75667.4	90048.7	635886	664906	751281	313375	133807	126452	106269
A0A060XJ69	P0C0L5	Complement C4-B	Human	9	2	90.57	0.117975	1744	87135	80635	347311	142261	49308.6	106120	28312.9	12560	416159	108640
A0A060XJC0	Q6IQ97	RNA-binding protein 4.1	Zebrafish	3	1	35.8	0.581927	419	42812	1.1116e+06	1.07504e+06	3.43117e+06	9.81256e+06	1.10119e+07	2.24597e+07	7.81571e+06	648871	521659
A0A060XJC6	Q90478	Neural cell adhesion molecule L1.1	Zebrafish	16	2	191.69	0.171668	1197	138590	244941	1.01099e+06	600112	29766.6	83080.3	713479	292683	205563	942.515
A0A060XJD9	Q2TAC6	Kinesin-like protein KIF19	Human	4	3	47.19	0.139248	998	32343	247043	812139	69481.8	247399	62996.1	118946	16246.6	380502	41902
A0A060XJH1	A0A060XJH1	Uncharacterized protein	Rainbow trout	4	4	52.4	0.135605		12800	327610	338531	465234	1.79134e+06	249469	534918	394525	566477	6.23817e+06
A0A060XJK9	Q7ZW86	Spliceosome-associated protein CWC27 homolog	Zebrafish	14	2	134.41	0.0571206	470	336636	49254.9	62925.1	5477.57	22984.1	13484.3	25705.2	23309.7	7773.52	42643.7
A0A060XJL5	Q5T848	Probable G-protein coupled receptor 158	Human	7	1	59.09	0.16271	1215	60473	1655.63		950.407	8053.37	626820	994.559		279779
A0A060XJS7	Q7LBC6	Lysine-specific demethylase 3B	Human	9	2	90.51	0.104616	1761	190211	276714	152655	42006.5	20270	2892.55	926096	926.149	566795	4064.17
A0A060XJX2	Q6PBU5	Growth hormone-regulated TBC protein 1-A	Zebrafish	9	3	101.25	0.354938	356	101565	309561	762693	372815	316799	233245	127939	385603	288161	414920
A0A060XJZ2	Q7RTU9	Stereocilin	Human	10	2	112.29	0.374229	1775	198765	64358.5	194909	76977.4	161604	101697	105407	29792.4	35531.1	91962.3
A0A060XJZ6	Q5SV97	PGC-1 and ERR-induced regulator in muscle protein 1	Human	11	3	99.22	0.196527	790	149524	41741.6	174845	12990	12562.3	26198	6106.38	8123.68	256996	395268
A0A060XJZ7	A0A060XJZ7	Serine/threonine-protein phosphatase	Rainbow trout	8	3	86.35	0.13325	715	82979	185122	223893	54151.2	1.71344e+06	1.5543e+06	196809	59255.3	121864	8.64282e+06
A0A060XK17	Q9YHX4	Semaphorin-4E	Zebrafish	6	1	62.92	0.102268	766	96725	167013	116735		153648	23965.2	102181	55146.5		22137.6
A0A060XK56	A0A1S3KVS1	transient receptor potential cation channel subfamily M member 7-like	Atlantic salmon	4	1	44.08	0.324716	598	20310	1.17175e+06	2.22249e+06	945962	1.14198e+06	841137	698703	1.56891e+06	1.8177e+06	1.215e+06
A0A060XK65	Q6BEA0	Plexin-A4	Zebrafish	4	1	49.24	0.441608	1903	59403	81667.6	125654	68173.9		104.661	35574.6	8392.36	172623	121066
A0A060XKG9	Q6NUX0	WAP, Kazal, immunoglobulin, Kunitz and NTR domain-containing protein	Zebrafish	5	3	74.45	0.9399	558	69497	221972	198918	325125	553093	860069	559236	270331	114948	179788
A0A060XKH6	P59889	Zinc transporter ZIP1	Zebrafish	3	2	17.54	0.182688	302	35482	259267	245650	492899	112834	129567	504883	832639	213000	541631
A0A060XKI4	Q8NEG2	Uncharacterized protein C7orf57	Human	4	1	33.58	0.122098	295	30359	62938.9	39550	53085.7	6494.08	24001.1	79384.4	55792.3	35385.2	16302.3
A0A060XKQ8	Q5SZK8	FRAS1-related extracellular matrix protein 2	Human	8	1	53.21	0.276127	3169	192844	891384	715747	535487	217931	337835	212067	1.20362e+06	160801	655374
A0A060XKR7	Q9W740	Noggin-2	Zebrafish	5	2	57.71	0.249299	212	36095	10725.4	26770	12211.2	120306	221331	222130	524.79	1877.04	476184
A0A060XKS4	Q1LX78	Cystic fibrosis transmembrane conductance regulator	Zebrafish	6	1	58.74	0.514613	1485	161113	20823.9	65693	95102			26443.4	15177.4	29418.1	41469.4
A0A060XL41	B0R0W9	TBC1 domain family member 8B	Zebrafish	7	2	65.91	0.214573	1108	86879	516205	674635	450554	212698	405248	1.33e+06	210190	104	312253
A0A060XL43	Q58EE9	Glial fibrillary acidic protein	Zebrafish	12	1	146.08	0.40397	444	52015	1.55669e+06	332963	146985	350212	3.54645e+06	1.92695e+06	79655	161194	283515
A0A060XL81	Q90XC2	Serine/threonine-protein kinase Nek8	Zebrafish	12	5	133.83	0.182591	697	153893	197370	233249	104518	86498.6	2.40933e+06	1.69368e+06	415692	87310.5	288399
A0A060XLB6	E7F888	AT-rich interactive domain-containing protein 5B	Zebrafish	9	2	102.19	0.069693	1044	125854	524516	346696	370516	239132	1.04096e+06	507599	1.95349e+06	707706	176667
A0A060XLG5	Q7RTR2	NLR family CARD domain-containing protein 3	Human	8	2	89.21	0.149838	1065	83916	4.03477e+06	152335	83600.6	187903	368158	222535	42452	301074	43227.7
A0A060XLK1	A2BIL7	Tyrosine-protein kinase BAZ1B	Zebrafish	18	2	192.09	0.245069	1536	300750	1.33408e+06	884276	640314	129682	968942	440567	41129.7	694411	222273
A0A060XLK6	Q10571	Transcriptional activator MN1	Human	11	4	122.38	0.999998	1320	94832	2.38259e+06	1.02371e+06	984218	73119.5	105697	28423.3	26850.6	32396.9	42518.5
A0A060XLL9	Q9UPA5	Protein bassoon	Human	18	3	149.93	0.335473	3926	332227	894276	2.00412e+06	408982	103652	773384	472495	202554	148381	324300
A0A060XLN4	Q9NZN4	EH domain-containing protein 2	Human	7	4	98.29	0.485475	543	61786	91642.8	145368	114121	375037	189866	113756	742530	3.56345e+06	220682
A0A060XLW2	Q9W720	Mitochondrial uncoupling protein 2	Zebrafish	5	2	48.04	0.847023	310	37917	100044	112688	99592.3	478415	391300	545468	9.09657e+06	494677	2.00173e+06
A0A060XLX2	Q15063	Periostin	Human	10	1	156.46	0.475368	836	90946	4710.03	6180.67		2.9826e+06	2.79714e+06	21597.2	27067.1	201000	140757
A0A060XM83	P09638	Homeobox protein Hox-B2	Atlantic salmon	4	2	33.33	0.551421	60	45994	352471	270807	21766.4	4787.24	25805.4	1.42889e+06	60.4877	9278.49	140.452
A0A060XM89	Q7T163	Kinase D-interacting substrate of 220 kDa B	Zebrafish	9	4	86.87	0.123734	1680	46193	613971	2.56849e+06	6.43195e+06	160231	736652	1.06584e+06	141917	8.82049e+06	972209
A0A060XMB3	A0A060XMB3	Microtubule-associated protein	Rainbow trout	12	2	142.88	0.0579548	427	44352	73066.4	23857.1	26826.4	51158.2	23568.2	70933	22417.7	153176	28019.5
A0A060XMC3	Q5VUA4	Zinc finger protein 318	Human	25	4	316.59	0.732146	2279	159603	96387	208570	255574	621320	346084	508988	354586	366019	360380
A0A060XMH5	Q8QHL5	Polyhomeotic-like protein 2	Zebrafish	4	1	43.38	0.333454	827	83273	6728.74	166.405	81.8985			410.051	59.6533
A0A060XMQ7	Q9H115	Beta-soluble NSF attachment protein	Human	4	1	39.76	0.239861	298	33557	17956.4	38740	12601.4		71.3439	50831.1	471.741	121750	87953.7
A0A060XMS8	Q1LXK4	Putative helicase mov-10-B.1	Zebrafish	19	3	244.3	0.964931	1013	262103	248328	526117	379750	7372.55	2976.18	15769.5	190181	370081	29983.2
A0A060XMV7	F1RD40	E3 ubiquitin-protein ligase MYCBP2	Zebrafish	17	6	176.89	0.212681	4574	228961	709705	472891	670244	329673	787165	61792.1	241480	182141	259701
A0A060XMW1	A0A1Z2R986	Endoglin	Zebrafish	6	2	58.63	0.0837201	559	93662	29520.2	44861.5	24518.3	8336.84	2.84361e+06	20758.3	647452	33359.7	82738.5
A0A060XMY4	P26632	Early growth response protein 1	Zebrafish	11	2	142.16	0.350508	511	72019	438447	714589	504095	457552	99197.2	146783	1.3609e+06	459509	301585
A0A060XN14	Q4L216	Antifreeze protein type IV	Zebrafish	5	1	105.26	0.0957693	130	17129	4685.86	11238.1		1945.55	6752.92	926.973		6719.97	175.691
A0A060XN17	Q1LVC2	Protein Jumonji	Zebrafish	14	2	174.1	0.0520153	1319	117578	127104	22003.9	10188.5	19424.9	192260	11458.4	269913	25963.8	8777.71
A0A060XN19	P25774	Cathepsin S	Human	4	1	44.06	0.210202	331	39924	42033.3	82998.2					60899.3
A0A060XN22	B0R0W9	TBC1 domain family member 8B	Zebrafish	4	1	39.04	0.0974544	1108	32416	21.3216	95.3375			31764.6			471906	1232.93
A0A060XN79	Q6NXD8	DENN domain-containing protein 5B	Zebrafish	19	1	192.81	0.446131	1311	149244	131969	97310.1	57592.6	217.958	92175.1	57061.9			21231.6
A0A060XN96	P0CH95	Histone lysine demethylase PHF8	Zebrafish	21	4	252.42	0.140907	1032	190994	453058	175919	137517	255892	109779	103529	196722	221475	251554
A0A060XNA5	A0A1S3STY4	malate synthase-like isoform X2	Atlantic salmon	7	1	64.56	0.105501	548	62546	238049	633684	40676.1	152625	82284.9	27200.6	106327	39620.9	318583
A0A060XNH5	P28772	Ependymin-2	Atlantic salmon	3	1	96.77	0.070401	221	24203	32207.9	8688.03	553350	14993.2	6884.48	1.78658e+06	29965.3	1019.77	157323
A0A060XNI1	Q9NRW7	Vacuolar protein sorting-associated protein 45	Human	15	2	156.5	0.10042	570	64858	85432.1	457278	40929.2	225264	501330	900347	231789	3.79599e+06	21823.9
A0A060XNS8	P01024	Complement C3	Human	3	2	122.18	0.759019	1663	36344	51635.8	140373	74056.2	503701	522613	398441	94338.9	469098	255833
A0A060XNT8	Q52KB5	Zinc finger and BTB domain-containing protein 24	Zebrafish	6	3	56.94	0.198972	672	127129	116708	144482	182902	691168	548771	205721	1.17127e+06	415166	90213.4
A0A060XNW8	Q90421	LIM/homeobox protein Lhx3	Zebrafish	17	2	110.33	0.588725	398	175987	118421	110926	131220	99166.9	50950.6	88470.3	252112	1.90772e+06	221514
A0A060XNZ6	Q96HW7	Integrator complex subunit 4	Human	3	1	34.26	0.154338	963	15645	96.1185
A0A060XP18	Q6B3P0	Cadherin-related family member 1	Zebrafish	9	1	85.84	0.12456	857	237360	91495.4	52208.3	18934.6	3579.84	9467.84		96127.7	420810	0.471478
A0A060XP76	Q6DHL5	Leucine-rich repeat-containing protein 57	Zebrafish	6	1	53.43	0.283036	238	103340	8.91451e+06	4.37832e+06	7.06134e+06	7.40764e+06	1.12872e+07	227643	381234	233061	2.34301e+06
A0A060XP82	P20929	Nebulin	Human	36	6	452.53	0.149607	6669	389876	1.02128e+06	1.83631e+06	461492	2.65613e+06	439418	844038	979118	161953	490950
A0A060XPD3	Q49GP3	Phosphatidylinositol 4-kinase beta	Zebrafish	17	1	220.05	0.152556	835	223449	173402	320364		566783	390293	398569	38062.9	76428.9	39222.8
A0A060XPE1	P01031	Complement C5	Human	21	4	421.57	0.227761	1676	182318	417527	1.12304e+06	1.1058e+06	231771	261495	1.48914e+06	120091	221098	533635
A0A060XPE9	Q58EE9	Glial fibrillary acidic protein	Zebrafish	17	1	179.64	0.423645	444	74567	108643	268045	193801	209196	303488	375452	217911	60397.7	66750.2
A0A060XPH6	P35790	Choline kinase alpha	Human	7	2	87.39	0.204289	457	50533	961661	119708	6.05497e+06	332801	196510	75610.3	381621	274591	56613.8
A0A060XPH9	Q05682	Caldesmon	Human	6	2	78.26	0.780846	793	45851	743797	18500.6	1.08468e+06	57678.2	82311.9	105195	3905.15	3011.59	92.7869
A0A060XPJ6	A0A060XPJ6	Histone acetyltransferase	Rainbow trout	19	2	220.95	0.171726	2089	233934	102969	87757.5	395777	250138	101853	320406	300259	306411	345710
A0A060XPK9	Q8NBS3	Sodium bicarbonate transporter-like protein 11	Human	6	1	71.24	0.246587	891	98346	26263.7	34623	15416.3	109.026	1141.23	12118.9		4711.36	1975.7
A0A060XPP5	A0A2R8QGP5	Uncharacterized protein	Zebrafish	5	1	45.58	0.635021	594	34762				460267	3279.62	2619.18			15532.4
A0A060XPP7	Q1LVV0	Protein FAM83H	Zebrafish	12	4	100.34	0.33692	1192	134050	186916	243179	194037	32701.4	67170.5	43205.9	19561.2	271389	14302.9
A0A060XPS7	F1QBY1	Nipped-B-like protein B	Zebrafish	24	3	256.77	0.170327	2876	307980	42650.1	391151	230044	97508.4	51978.1	48083.8	83833.1	139886	54348.7
A0A060XPS8	Q1LY10	Fibronectin type III and SPRY domain-containing protein 1	Zebrafish	7	1	84.86	0.895559	495	99645	14932	120023	76237.4	480578	779522	993272	142380	187544	267123
A0A060XPT1	Q6NY74	Replication protein A 70 kDa DNA-binding subunit	Zebrafish	7	2	97.21	0.358022	601	14710	201099	201099	115551	618683	31790.7	33724.5	815.744		69538.1
A0A060XPW2	Q1LYE3	Zinc finger protein 143	Zebrafish	4	1	28.15	0.830011	623	74730	443474	177472	99660.6	62119.3	47401.5	367447		5126.97
A0A060XPY9	Q6PCS4	Rho GTPase-activating protein 29	Zebrafish	7	2	74.03	0.0606743	1337	125892	348578	354231	230968	1.91138e+06	149247	88352.8	50878.9	639618	4.02213e+06
A0A060XQ20	P21754	Zona pellucida sperm-binding protein 3	Human	3	1	29.13	0.634124	424	48674		18.9657		6806.37		38411.2	314846	32220.3	18085.7
A0A060XQ40	A2BGR3	DNA excision repair protein ERCC-6-like	Zebrafish	8	2	88.45	0.0818614	1451	155811	23354.6	1.21569e+06	128885	160114	300384	249464	114733	58753.4	167495
A0A060XQ45	P08697	Alpha-2-antiplasmin	Human	6	1	162.63	0.111187	491	56930	26025.5	26499.2	26025.5	50097.6	21354.8	21938.6	149209	26975.5
A0A060XQ88	Q9HC62	Sentrin-specific protease 2	Human	6	1	61.77	0.293602	589	66731	32100.8	67583	31029.3	145339	504851	349433	96794.7	1066.41	102381
A0A060XQ92	Q5U374	Kelch-like protein 12	Zebrafish	7	2	52.71	0.994971	564	75757	135705	274220	121403	1.99231e+06	974228	2.44968e+06	1.03863e+06	491845	841624
A0A060XQB2	C0H859	Nuclear cap-binding protein subunit 2	Atlantic salmon	9	2	108.55	0.835636	155	33137	1.29809e+06	1.29944e+06	1.10547e+06	80818.1	132438	932349	76547.1	112013	94041.1
A0A060XQJ4	Q6P7E4	PDZ and LIM domain protein 7	Zebrafish	5	1	59.76	0.123256	419	53593	151630	150.83	1690.06	455.654	44539.7	15186.7	160.705	46146.6
A0A060XQP9	A0JMD2	Lateral signaling target protein 2 homolog	Zebrafish	4	2	36.06	0.168156	969	157784	5154.8	2514.12	8943.19	79403.1	2780.16	323250	8007.33	14459.1	908332
A0A060XQQ3	P62424	60S ribosomal protein L7a	Human	6	3	132.44	0.274459	266	30690	711581	2.65598e+06	2.03121e+06	846935	653137	1.71908e+06	863981	744270	371851
A0A060XQU2	A0A060XQU2	DNA helicase	Rainbow trout	10	2	83.14	0.11999	798	90473	129553	136413	103217	379365	276177	280507	13939.7	719460	152619
A0A060XQV7	Q10571	Transcriptional activator MN1	Human	8	1	98.74	0.890168	1320	97094	184616	54513.2	105543	9790.7	17593.1	2614.43	3992.32	6838.47	17183.7
A0A060XQX2	Q9P2P6	StAR-related lipid transfer protein 9	Human	23	2	227	0.964575	4700	345722	219272	420936	130685	2.46476e+06	2.93122e+06	876681	173134	34042.9	21039.8
A0A060XQZ8	Q5VWQ8	Disabled homolog 2-interacting protein	Human	4	1	34.39	0.163652	1189	101643	78177.6	100666	7852.74	40183.9	11712.3	127.201	640.626	1680.64	37691.3
A0A060XR12	P59889	Zinc transporter ZIP1	Zebrafish	3	1	35.93	0.0912857	302	33452	729.222	592571	47439.9	30637.8	171.15	19256.1	31877.2	19634.6	15085.4
A0A060XR13	Q6P4E1	Protein CASC4	Human	5	1	50.63	0.147147	433	35173	975757	287554	624195	447151	26286.9	280955	227801	114506	1.2966e+06
A0A060XR35	A0A060XR35	AMP deaminase	Rainbow trout	4	1	30.89	0.122625	756	88095	119171	88801.4	113380	28754.7	27719.1	30712.3	155094	105312
A0A060XR42	Q9HAW4	Claspin	Human	5	2	51.76	0.390682	1339	141240	10477.2	13680	35360.8	27150.9	3624.87	5578.87	34412.4	149141	25085.1
A0A060XR57	Q9NZJ4	Sacsin	Human	25	8	225.56	0.15903	4579	468153	360784	255926	599057	131680	881031	794157	1.14853e+07	2.14633e+07	86352
A0A060XR79	Q1LWV4	LIM/homeobox protein Lhx9	Zebrafish	11	1	102.99	0.325123	396	195081	418135	32419.9	52868.1	227807	79177.3	2.92111e+06	8561.81	26182.9	75890.7
A0A060XR97	Q71RC2	La-related protein 4	Human	5	2	57.7	0.591892	724	90405	206271	537300	156133	8.99412e+06	1.15321e+07	1.08244e+06	2.58595e+06	430623	174090
A0A060XRA3	Q7SYB5	Differentially expressed in FDCP 6 homolog	Zebrafish	8	1	71.34	0.112492	612	72955	68636.9	65798.9	84151	404735	26656.3	65131.5	117953	282164	109588
A0A060XRB0	C0HB46	Ubiquitin carboxyl-terminal hydrolase 12	Atlantic salmon	7	1	70.82	0.404318	372	88161	81679	242045	128570	46038	46380.5	48671.7	60200.7	5001.2	45525.4
A0A060XRC5	Q06033	Inter-alpha-trypsin inhibitor heavy chain H3	Human	8	6	196.47	0.641369	890	61020	101486	187004	230276	495489	5.49553e+06	422289	141223	70821.7	107172
A0A060XRF6	A0A060XRF6	Fibulin-1	Rainbow trout	11	4	558.42	0.997143	787	90278	1.52388e+06	2.22447e+06	660714	206611	902173	543949	28021.3	27749.7	73397.2
A0A060XRJ1	A0A060XRJ1	Synaptosomal-associated protein	Rainbow trout	7	3	48.15	0.0647811	204	24224	440737	470327	33124.6	29454.3	73772	801108	113399	244804	38658.3
A0A060XRL2	P09638	Homeobox protein Hox-B2	Atlantic salmon	6	1	56.56	0.146752	60	32658	152215	79150.1	331312	324210	585479	505100	813399	243546	36147.2
A0A060XRV1	Q6PBM8	Probable RNA-binding protein 18	Zebrafish	7	1	62.57	0.342347	188	58635	300126	422510	887165	100217	408643	170410	303869	710780	573167
A0A060XRW4	Q6DHR3	Ras-GEF domain-containing family member 1B-A	Zebrafish	6	1	51.27	0.173425	514	139146	30031.3	119440	5551.36	83432.1	96.3014		37.1694	13970.3	16569.8
A0A060XS94	A0A060XS94	5-aminolevulinate synthase	Rainbow trout	5	1	81.34	0.144925	636	71589	162049	240373	10198.6	177441	33650.8	639491	136174	82895.3	2.07897
A0A060XSB4	P11251	Hemoglobin subunit alpha	Atlantic salmon	7	1	329.6	0.849173	143	15942	664748	695458	561508	371007	447851	676640	187290	349586	262539
A0A060XSJ1	Q9PW80	Insulin-like growth factor 2 mRNA-binding protein 3	Zebrafish	9	1	78.89	0.456414	582	52516	632.603	83696	5275.7	168452	80676.3	586869	18914.3	27877.4	40325.4
A0A060XSK8	Q6DRG1	RNA-binding protein 42	Zebrafish	12	4	108.82	0.450113	402	114267	336858	576315	713589	466439	2.37281e+06	1.91277e+06	300708	140063	557492
A0A060XSL1	Q2EY13	Protogenin B	Zebrafish	3	1	45.04	0.786668	1069	66678	54688.5	32624.2	323996	119193	3.28051e+06	3.36335e+06	19853.9	13068.7	13730.3
A0A060XSM6	Q6NXD2	Charged multivesicular body protein 2b	Zebrafish	9	2	89	0.343727	214	28370	211941	850594	1.74537e+06	67797.3	147613	240656		337948	1015.73
A0A060XSP7	A5PF48	Unconventional myosin-Ic	Zebrafish	22	1	230.99	0.155859	1026	212563	102112	229569	165144	53766.7	155009	150762	54721.4	156366	74226.5
A0A060XSU0	B5X9S9	Ubiquitin-like protein 4A-B	Atlantic salmon	6	3	66.33	0.447226	151	125236	139036	399455	63325.3	7659.07	10387.6	70499.3	9126.9	74372.2	9830.54
A0A060XSU2	Q9Y5A7	NEDD8 ultimate buster 1	Human	10	3	94.47	0.137074	615	68446	69440.8	116869	99109.5	420142	107323	485930	169304	10917.9	417920
A0A060XSW0	Q91473	Hemoglobin subunit beta	Atlantic salmon	14	1	813.02	0.235678	148	16257	140821	100524	193802	514417	498846	224300	76505.2	579310	83233.5
A0A060XSW2	A0JMI9	Ribosome-releasing factor 2, mitochondrial	Zebrafish	8	1	89.96	0.901382	762	97173	1.05041e+06	1.45982e+06	1.34411e+06	1.87564e+06	8.19734e+06	1.61041e+06	381229	79706.9	270696
A0A060XSW8	P01024	Complement C3	Human	29	5	635	0.120693	1663	171152	541603	1.21302e+06	2.01716e+06	884283	434486	644680	217433	1.5753e+06	583949
A0A060XSY5	B5X3V2	UAP56-interacting factor	Atlantic salmon	8	1	87.82	0.0802219	331	37596	7750.4	35793.8	24790.6	53210.2	1923.62	217107		193413	88257.7
A0A060XT76	A7Y7X5	Zinc finger protein 711	Zebrafish	7	1	72.8	0.161288	761	118666	297473	40667	1.40913e+06	94156	148545	196795	152866	88239	13429.6
A0A060XTA3	A5PF48	Unconventional myosin-Ic	Zebrafish	22	1	231.97	0.32051	1026	194578	242286	298187	663311	599182	603829	373465	482750	1.10093e+07	1.39843e+06
A0A060XTA8	Q701R2	Beta-galactoside alpha-2,6-sialyltransferase 2	Zebrafish	8	2	84.55	0.102633	514	55521	50109.7	76804.7	9536.46	46259.7	78477.1	101626	1037.82	16140.4	275644
A0A060XTD3	Q6YHU6	Thyroid adenoma-associated protein	Human	7	2	98.91	0.106263	1953	161130	95948.5	833147	133660	144621	125465	236402	1.00751e+06	115930	407661
A0A060XTF5	Q9BQS7	Hephaestin	Human	4	3	106.46	0.752777	1158	41131	2.00924e+06	2.20538e+06	6.89886e+06	332741	1.16201e+06	339828	275871	710899	762556
A0A060XTJ3	B5XFI8	Ubiquitin-like protein 4A-A	Atlantic salmon	8	3	104.32	0.073024	154	89713	154439	16610.2	26909.6	54344.7	51844.9	121479	8.99018e+06	20572.4	15101.7
A0A060XTQ0	Q9ULD9	Zinc finger protein 608	Human	10	3	111.92	0.0615541	1512	129176	2.53843e+06	781719	230830	297720	1.05567e+06	519103	383342	1.87484e+06	534877
A0A060XU19	Q7ZVR6	Myoneurin	Zebrafish	16	3	189.97	0.281459	810	269803	1.71847e+06	380721	254979	1.20028e+06	458278	553631	170917	163170	384354
A0A060XU68	Q8TB22	Spermatogenesis-associated protein 20	Human	9	1	140.8	0.10173	786	85830	32339.2	396854	4124.92	326901	24520.5	80041.7	27983.3	8106.85	53191
A0A060XUB4	Q14789	Golgin subfamily B member 1	Human	33	3	382.65	0.506843	3259	286972	1.79187e+06	1.49462e+06	2.78241e+06	2.19501e+06	3.51574e+06	3.539e+06	543160	1.14403e+06	1.9338e+06
A0A060XUG4	A1L1R6	Zinc finger protein 423	Zebrafish	13	4	160.34	0.15408	1365	122936	5.28046e+06	5.29036e+06	74316.2	30361.5	300974	497421	33038.5	1.56066e+06	103911
A0A060XUH3	Q58EK5	Tudor domain-containing protein 1	Zebrafish	7	1	82.04	0.139362	1175	223305	11298.9	2758.24	4565.35	814.15	1376.41	3520.45	101.47		56896.9
A0A060XUK2	P02679	Fibrinogen gamma chain	Human	16	3	727.55	0.300422	453	49208	288729	139741	1.39996e+06	1.42095e+06	5.26464e+06	230123	186448	209777	107725
A0A060XUQ5	F1R5H6	Bromodomain-containing protein 4	Zebrafish	18	5	184.52	0.0663326	1444	197376	342493	413354	639440	5.90432e+06	93424.2	295789	919200	340897	1.87463e+06
A0A060XUT4	O15117	FYN-binding protein 1	Human	10	2	104.64	0.0572328	783	100978	24396.7	26878.1	28428.3	537068	4033.93	30052.2	57073.3	17958.4	58963.3
A0A060XV02	A0A060XV02	Uncharacterized protein	Rainbow trout	7	3	579.43	0.120937		25071	1.2997e+06	872240	599777	941209	735828	2.50965e+06	7.83344e+06	304078	7.36631e+06
A0A060XV15	Q90413	Fibroblast growth factor receptor 4	Zebrafish	6	1	54.15	0.123072	922	88586	35231.4	697763	73623.8	81567.7	106136	23305.1	141871	0.0012189	168394
A0A060XV54	Q9UKE5	TRAF2 and NCK-interacting protein kinase	Human	6	2	64.45	0.165538	1360	86441	126206	149086	274050	498523	287826	827951	578979	58792.6	620411
A0A060XV80	Q5BLE8	All-trans-retinol 13,14-reductase	Zebrafish	3	1	16.11	0.399796	607	68755	199653	36147.2	112067	279039	330787	620991	575852	153876	1.88973e+06
A0A060XV85	A0A060XV85	Peptidylprolyl isomerase	Rainbow trout	6	1	53.96	0.0859678	1241	138199	2165.38	73796.9	108837	149302	39982.6	978998	272.756	148534	1.23221e+06
A0A060XVC8	A5D8S8	Protein HEXIM	Zebrafish	8	2	89.25	0.254095	319	39718	2.02784e+06	97126.2	179293	47230.2	296433	12286.5	176077	1.56088e+06	403396
A0A060XVD7	Q9W747	Zinc finger protein draculin	Zebrafish	5	2	50.04	0.233395	411	35396	54081.5	16416.8	56358.5	201855	88878.4	52796.4	616188	53738.1	88888.3
A0A060XVR5	Q5RGA4	Histone H2A deubiquitinase MYSM1	Zebrafish	7	2	65.09	0.131109	822	63888	47894.1	7751.92	18468	73.3103	1.05373e+06	1.29321e+06	0.00371074	62214.7	2901.82
A0A060XVX0	Q04637	Eukaryotic translation initiation factor 4 gamma 1	Human	16	2	153.89	0.595278	1599	168300	814080	404675	11926.7	4.98742e+06	327473	4.23318e+06	11246.2	5384.49	88409.7
A0A060XW35	F1RBC8	ATP-binding cassette sub-family D member 1	Zebrafish	7	1	80.11	0.109175	766	53726	25125.3	68556.6	380827	24400.8	4500.99	596668		63911.8	264958
A0A060XW39	Q1LWL2	Dual specificity protein phosphatase 22-A	Zebrafish	17	5	212.92	0.560694	208	25247	222011	175092	185276	164515	1.85041e+06	1.09805e+06	66820.6	38884.7	184178
A0A060XW55	Q4V920	Protein kinase C and casein kinase substrate in neurons protein 1	Zebrafish	3	2	54.89	0.780987	445	28844	350836	1.01741e+06	408335	221907	67562.9	32623.6	369411	601646	758569
A0A060XWN1	Q8ND71	GTPase IMAP family member 8	Human	3	1	32.61	0.0990017	665	52501	4565.65	6902.97	8671.64		368.965	10483.1		38133.3	125329
A0A060XWP7	Q9NQL2	Ras-related GTP-binding protein D	Human	8	5	110.17	0.237381	400	41754	795413	2.03886e+06	1.35005e+06	1.8464e+06	2.83895e+06	1.77256e+06	426208	1.55813e+06	1.36193e+06
A0A060XWV0	Q1LWL8	Protein L-Myc-1b	Zebrafish	3	1	38.31	0.265661	404	40435	308251	247123	499387	789414	296194	373026	121274	342309	218513
A0A060XWW5	A0A060XWW5	Replication protein A subunit	Rainbow trout	8	1	116.22	0.374067	402	44178				44407.6		211.831		1.06581
A0A060XWX0	Q8NB25	Protein FAM184A	Human	13	2	153.46	1	1140	77958	619856	615808	741217	32807.7	52938.5	73697	75143.5	80884.7	71550.2
A0A060XWY2	Q9ULW0	Targeting protein for Xklp2	Human	14	2	177.94	0.227602	747	70181	221190	607424	591864	1.06031e+06	783901	702373	1.48348e+06	4177.47	54632.7
A0A060XWZ3	Q6ZR08	Dynein heavy chain 12, axonemal	Human	11	1	144.33	0.964628	3092	192075	125051	823.226	124904	72202.5	104653	65585.4	67.4036		17.8457
A0A060XX01	O95425	Supervillin	Human	14	8	152.24	0.143112	2214	152323	838666	819009	886782	434239	244810	1.9154e+06	351376	177453	819440
A0A060XX29	Q96M93	Adenosine deaminase domain-containing protein 1	Human	4	1	33.93	0.245769	576	62404	7931.33	8973.63	16201.3	10921.8	38659.8	106202	367930	46138.3	14325.8
A0A060XX83	Q8IZS5	Orofacial cleft 1 candidate gene 1 protein	Human	3	1	32.79	0.33069	231	15404	418547	659757	264241	10403		32954.4	11422.3	1375.08	20823.9
A0A060XX97	A3KQS5	Protein AF1q	Zebrafish	11	1	136.1	0.159573	82	116483	21380.6	15417.8	248701	86966.3	226757	68568.1	140000		24973
A0A060XXC0	Q9NPG1	Frizzled-3	Human	4	1	36.79	0.3862	666	69021	34.2975	793.65	276.219	1.09074e+06	1.02367e+06	861765	42964.2		505756
A0A060XXC5	A0A060XXC5	Uncharacterized protein	Rainbow trout	3	1	37.87	0.997891		53404	15701.6	15701.6	15701.6	390751	832007	2.20358e+06	378703	136554	67062.7
A0A060XXF5	Q6PC78	E3 ubiquitin-protein ligase RNF185	Zebrafish	11	3	97.08	0.460719	194	62930	17778.3	7993.56	51205.2	962136	763790	77597.3	44520.6	633708	35452.3
A0A060XXK3	A0A060XXK3	Solute carrier organic anion transporter family member	Rainbow trout	4	1	42.11	0.343815	705	78444		11787.3	2347.78	62834.3	74926.5	64869.4	11467.1	15783.6	47790.7
A0A060XXK7	P22234	Multifunctional protein ADE2 [Includes: Phosphoribosylaminoimidazole-succinocarboxamide synthase	Human	12	1	112.82	0.0576414	425	118359	29797.8	48668.8	21244.8	19080.2	45269.4	109103	4009.94	39911.9	960518
A0A060XXQ2	A0A060XXQ2	Lon protease homolog, mitochondrial	Rainbow trout	18	4	181.74	0.387146	1014	113298	85700.6	376927	386312	122624	138178	55155.9	465937	353231	215275
A0A060XXR5	Q6NYA0	Serine/arginine-rich splicing factor 1B	Zebrafish	15	2	119.91	0.185466	245	71948	26738.9	34459.8	1.41614e+06	94750.9	17760.7	84991.3	155111	1.29806e+06	267283
A0A060XXS6	Q6B3P0	Cadherin-related family member 1	Zebrafish	10	4	85.84	0.355752	857	123823	749124	620767	2.72544e+06	463394	618333	823703	104360	787524	179042
A0A060XXU8	Q6DGL2	NF-kappa-B inhibitor-interacting Ras-like protein 2	Zebrafish	4	1	47.53	0.18638	192	21909	311817	200892	466901	368848	325089	250105		450242	61561.5
A0A060XXZ1	Q67FY3	B-cell CLL/lymphoma 9-like protein	Zebrafish	19	6	151.53	0.164014	1530	142630	4455.48	4.06429e+06	20376.4	40005.2	47734.6	10455.4	1.28715e+06	1.32502e+06	53829.4
A0A060XY19	Q92889	DNA repair endonuclease XPF	Human	13	4	134.2	0.497714	916	101539	196702	162563	148856	268719	1.65177e+07	6.94653e+06	604428	30690.1	97514.7
A0A060XY33	A8WIP6	Cyclin-dependent kinase 20	Zebrafish	5	1	59.33	0.142867	344	45360	39146.5	4438.07	17703.3	26031.6	26891.8		6035.68	1.27056e+07	8425.21
A0A060XYD4	Q6NSM8	Serine/threonine-protein kinase SIK3 homolog	Zebrafish	9	1	126.59	0.181747	1187	77157	95162			31619.3	7636.28	251745	97299.8	10776.6
A0A060XYQ5	A9C3W3	Kazrin-A	Zebrafish	8	1	89.22	0.0720615	786	81011	325344	616106	725799	609693	425356	525225	151202	296645	1.21101e+06
A0A060XYU9	E7F8F4	Activating signal cointegrator 1 complex subunit 3	Zebrafish	5	2	79.61	0.576709	1534	58489	523374	574992	424711	5.24738e+06	908137	2.72113e+06	1.21419e+06	317819	633709
A0A060XZ15	P78559	Microtubule-associated protein 1A	Human	29	4	326.82	0.365491	2803	294408	73651.1	64747.4	354756	163639	223551	442334	99503.5	15161.2	73542.9
A0A060XZ20	Q1LUA6	Triple functional domain protein	Zebrafish	19	1	154.94	0.96087	3028	261244	213799	164207	309631	15848.2	11508.7	32375.3	34542.6	88026	17795.3
A0A060XZ87	B5X4E0	Calumenin-B	Atlantic salmon	7	1	93.2	0.116394	316	24979	496151	1.2826e+06	577587	751560	1.06386e+06	3.94072e+06	460847	774250	2.52249e+06
A0A060XZB8	A0PJT0	RILP-like protein 1	Zebrafish	7	3	74.77	0.340126	406	50644	312293	275557	38674.1	11797.4	46466.4	20237.8	1.86804e-05	53701.5	696.291
A0A060XZG1	A5PF48	Unconventional myosin-Ic	Zebrafish	16	2	174.53	0.0568849	1026	230233	35654.7	27756	667925	23680.1	1.84292e+06	9494.91	6168.88	807174	15463.8
A0A060XZH2	P02679	Fibrinogen gamma chain	Human	10	1	442.79	0.969234	453	49024	38485.3	26500.1	28086.4	60017.4	49066.1	81724.7	23877.4	30044.1	21711
A0A060XZK8	Q86YS7	C2 domain-containing protein 5	Human	5	1	55.64	0.43415	1000	90236	202258	182207	143760		738.516	62452.1	150845	151287	212383
A0A060XZL2	Q8QFX6	Neuropilin-1a	Zebrafish	11	1	155.28	0.546711	923	127644	1226.13	96269.3		2.84427e+06	4.16444e+06	1.80521e+06	42290.1	5.3937e+06	2.69458e+06
A0A060XZM5	Q9NYY8	FAST kinase domain-containing protein 2, mitochondrial	Human	6	2	55.35	0.182419	710	75491	212971	325205	476631	16897.6	696662	19591.5	37430.5	8273.32	312124
A0A060XZW1	P20929	Nebulin	Human	26	4	238.81	0.457594	6669	242615	252399	805008	709255	252952	134574	44825.9	179602	14904.6	887.442
A0A060XZY0	A0A060XZY0	Fibroblast growth factor	Rainbow trout	3	3	31.64	0.536925	152	17363	166111	227819	157892	126376	82089.5	265468	35880.2	12048.5	102290
A0A060Y0C8	Q7T3I0	Zinc finger C4H2 domain-containing protein	Zebrafish	4	2	40	0.0637455	224	9344	50955.3	4551.66	19813.5	14067	2368.72	28075.4	27552.3	1203.74	25639.3
A0A060Y0E6	O95425	Supervillin	Human	12	2	125.4	0.859506	2214	103734	1763.7	61736.9	143023	109.436	162.731	54.2652	93.5139	630.59	1306.95
A0A060Y0I0	Q7Z4G4	tRNA	Human	3	1	36.68	1	463	54532	419420	471544	121695	21790.8	177824	692577
A0A060Y0J1	A8Y5U1	UPF0600 protein C5orf51 homolog	Zebrafish	3	1	39.68	0.0620543	276	32821	2.18531e+06	1.31319e+06	379445	1.82474e+06	184436	792132	150996	921010	1.07999e+07
A0A060Y0J2	A9C3W3	Kazrin-A	Zebrafish	7	2	63.3	0.209488	786	83194	79177.5	79222.5	60838.6	560.501	66325.2	92704.1	3085.56	45853.5	6.6965
A0A060Y0N1	O13146	Ephrin type-A receptor 3	Zebrafish	3	1	28.41	0.137717	981	52645	52261.7		735102	102440	487504	42839.5	192035	267828	130100
A0A060Y0R6	Q9H5I5	Piezo-type mechanosensitive ion channel component 2	Human	4	1	37.81	0.427706	2752	94623	240240	149613	98837.6	38968	38149.2	62472.6	28492.9	103814	137154
A0A060Y0R7	P00450	Ceruloplasmin	Human	6	4	293.67	0.944689	1065	27817	1.95819e+06	2.36257e+06	4.41866e+06	9.18184e+06	1.13169e+07	7.30515e+06	6.35011e+06	6.48584e+06	4.94782e+06
A0A060Y0S7	A0A060Y0S7	Peptidyl-prolyl cis-trans isomerase	Rainbow trout	3	2	56.3	0.701464	168	18217	61235.4	54483.2	21852.6	992661	2.10388e+06	248218	4470.65	167750	20572.8
A0A060Y0V8	Q5R372	Rab GTPase-activating protein 1-like	Human	5	1	47.58	0.257881	815	56556	216577	518435	2.02768e+06	731851	741304	648099	23.4122	895371	26612.8
A0A060Y146	Q6NYE2	Protein RCC2 homolog	Zebrafish	18	3	203.46	0.173837	495	253662	1.00627e+06	215350	1.19439e+06	49555.6	115441	234354	9224.81	734097	370559
A0A060Y168	Q00IB7	Pleckstrin homology domain-containing family H member 1	Zebrafish	12	2	112.79	0.118376	1433	149386	140440	519144	14324.4	77759.3	194615	205228	29926	501760	415.833
A0A060Y175	Q5RFW0	Scavenger receptor class A member 5	Zebrafish	13	1	159.95	0.399902	499	124184	819408	195913	210354	574174	246181	754697	176433	59983.3	174696
A0A060Y1K2	P08603	Complement factor H	Human	3	1	22.52	0.103542	1231	23790	44370.4	60648.2	75948.7	306140	21794.8	41307.4	83490.5	399773
A0A060Y1K3	Q1LY77	Histone-lysine N-methyltransferase SETD1B-A	Zebrafish	19	7	184.79	0.999992	1844	375359	1.59956e+06	1.57624e+06	3.27687e+06	260737	554073	154626	3967.92	13756.1	25418.5
A0A060Y1R7	O94876	Transmembrane and coiled-coil domains protein 1	Human	9	2	137.11	0.999992	653	70623	325008	833762	833937	52669.5	60273.3	62234.5	134266	124489	124691
A0A060Y1T7	A8WIP6	Cyclin-dependent kinase 20	Zebrafish	4	1	57.58	0.700003	344	38764	33324.2	33324.2	35897.8	10402.1	27651.5	35015.5	95298.3	92569.2	49367.5
A0A060Y1V6	Q58EE9	Glial fibrillary acidic protein	Zebrafish	3	1	28.08	0.676965	444	41218	61556.5	17290.8	56188.5	934324	507011	361741	81161.4	4398.99	373.17
A0A060Y2D6	A0A060Y2D6	Uncharacterized protein	Rainbow trout	11	5	713.59	0.96619		35754	168942	263692	142355	1.18079e+06	230841	387335	6.30013e+06	5.12037e+06	1.5133e+06
A0A060Y2I1	Q13023	A-kinase anchor protein 6	Human	6	3	63.19	0.591697	2319	124152	376851	484566	142800	136366	139857	221030	14656.7	138658	35270
A0A060Y308	Q29RB4	Olfactomedin-like protein 3A	Zebrafish	3	1	41.9	0.125633	390	51054	390286	235848	304196	24150.9	70107	772954	102156	259667	93162.6
A0A060Y368	Q9BXW4	Microtubule-associated proteins 1A/1B light chain 3C	Human	4	1	42.03	0.941488	147	15737	52614.2	52297.3	85010.7	31684.9	10558.2	23408.5	243457	258414	82901.5
A0A060Y370	Q8TE82	SH3 domain and tetratricopeptide repeat-containing protein 1	Human	13	4	107.71	0.063619	1336	152408	34768.1	200144	44787.9	42220.1	26815.1	61968.7	36486.7	652689	12912.4
A0A060Y3H6	Q9UPT6	C-Jun-amino-terminal kinase-interacting protein 3	Human	10	1	104.88	0.0640108	1336	136442	14198.2	73715.5	32095.3	90046.2	27247.7	124136	90540.6	2534.58	454578
A0A060Y3K9	Q7T163	Kinase D-interacting substrate of 220 kDa B	Zebrafish	11	4	79.59	0.071429	1680	168191	186978	1.35542e+06	587608	152559	650400	281657	249223	4.12685e+06	164701
A0A060Y3L8	Q5RGA4	Histone H2A deubiquitinase MYSM1	Zebrafish	11	3	88	0.321218	822	118490	92624.4	190934	261374	568417	209604	1.50728e+06	165899	134136	381164
A0A060Y3P3	A0JMF6	Myotubularin-related protein 10	Zebrafish	10	4	88.16	1	752	87850	3.79712e+06	6.01215e+06	5.52742e+06	828145	1.09286e+06	1.9145e+06	226963	267815	182614
A0A060Y3R0	Q1LYG0	SH3 and PX domain-containing protein 2A	Zebrafish	11	1	123.55	0.485605	1119	79808	202.52		175.088
A0A060Y3R4	Q9W747	Zinc finger protein draculin	Zebrafish	8	1	111.11	0.0758248	411	103656	78522.7	22065.9	109295	16719.4	37276.2	15704.4		624701	204976
A0A060Y3S7	P59046	NACHT, LRR and PYD domains-containing protein 12	Human	4	2	38.97	0.187029	1061	34272	282885	774071	417686	86529	187130	972908	45727.4	227850	220788
A0A060Y3V5	P68363	Tubulin alpha-1B chain	Human	3	1	118.83	0.154338	451	15582	154978
A0A060Y415	O60840	Voltage-dependent L-type calcium channel subunit alpha-1F	Human	6	1	59.37	0.199729	1977	44989	131061	125218	7278.16	1.09261e+06	2.32219e+06	2.34112e+06		73849.2	1.11611e+06
A0A060Y423	Q5RHB5	Lymphoid-restricted membrane protein	Zebrafish	8	1	107.41	0.335522	1447	45920	32304.2	46288.8	105339	1718.62	5365.95	6457.13		100456
A0A060Y429	O75691	Small subunit processome component 20 homolog	Human	10	4	136.41	0.276264	2785	93922	86049.8	91884.8	101778	14488.4	16506.8	113328	29313.7	3753.98	48326.9
A0A060Y4C4	Q5FBB7	Shugoshin 1	Human	11	4	107.06	0.245857	561	61408	942570	1.37915e+06	304740	466087	314233	1.05436e+06	31160.9	638528	194758
A0A060Y4E6	P31431	Syndecan-4	Human	3	2	58.21	0.88824	198	22683	187431	222224	1.69134e+06	2.31713e+07	1.96582e+07	2.35887e+07	1.55426e+06	9.75953e+06	2.65418e+07
A0A060Y4H5	P51587	Breast cancer type 2 susceptibility protein	Human	29	12	286.7	0.0875372	3418	263532	56724.1	59003.6	71710.9	1.04446e+06	28774.8	35362.2	25705.4	2.23862e+06	167720
A0A060Y552	P04114	Apolipoprotein B-100	Human	6	1	160.37	0.282365	4563	29608	41520.9	49509	381.534	21075.2	130.168	47076.7	1.31519e+06	95854.7	167088
A0A060Y555	E7FAM5	E3 ubiquitin-protein ligase TRIM71	Zebrafish	3	2	16.66	0.109425	824	46358	181092	59589.2	103423	110282	134159	3321.96	14997.5	88624.5	39092.3
A0A060Y5C0	Q7ZU90	Chromodomain-helicase-DNA-binding protein 1-like	Zebrafish	9	3	86.36	0.27356	1026	95277	1.6007e+06	1.40532e+06	92890.5	55883.7	77408.9	188243	120684	1.7965e+06	890240
A0A060Y5E9	Q2NL82	Pre-rRNA-processing protein TSR1 homolog	Human	7	4	65.01	0.152795	804	94096	362938	433428	4.9786e+06	1.19079e+06	765498	130957	189804	293305	326815
A0A060Y5L8	Q00587	Cdc42 effector protein 1	Human	3	1	20.98	0.379001	391	35707	135566	258523	252346	297117	663665	926286	220703	249792	599877
A0A060Y5P1	Q9BU76	Multiple myeloma tumor-associated protein 2	Human	5	1	73.86	0.538269	263	33145	47289.7	2.09651e+06	40304.4	29165.9	11832.9	419691	2.39444e+06	1.735e+06	9.68424e+06
A0A060Y5Z9	Q6PHG2	Hemopexin	Zebrafish	12	4	335.16	0.0940689	447	70517	311171	261074	342385	422475	1.6775e+06	141917	306911	133818	416243
A0A060Y625	Q8JIS6	T-box transcription factor TBX6	Zebrafish	7	1	86.14	0.592009	874	139601	229747	523196	744496	29826	5253.06	154857	61219.4	57332.1	117065
A0A060Y636	A0A060Y636	Uncharacterized protein	Rainbow trout	4	1	60.89	0.246279		10140	378946	569851	217072	1.1637e+06	327950	616140	647869	594378	1.60868e+06
A0A060Y639	Q03721	Potassium voltage-gated channel subfamily C member 4	Human	5	1	46.65	0.107655	635	59892	31907.9	30983.1	68098	25635.2	722583	26018.4	850233		20456.7
A0A060Y671	Q7SXN4	Cytoplasmic polyadenylation element-binding protein 4	Zebrafish	5	1	52.3	0.255518	635	82814	448130	492878	289231	763122	3.41457e+06	32891.7	24015.2	45842.7	151378
A0A060Y683	P01023	Alpha-2-macroglobulin	Human	7	1	123.8	0.0629198	1474	65039	530854	273339	134099	202076	503614	205873	1.05722e+06	12517.4	322289
A0A060Y6I0	O93430	Glycine receptor subunit alphaZ1	Zebrafish	6	1	64.15	0.377363	444	58843					78.8418			1.10232e+06	210489
A0A060Y6K7	Q9NPG3	Ubinuclein-1	Human	8	3	79.03	0.163699	1134	102240	3.0409e+06	3.70337e+06	1.55927e+06	223191	1.91927e+06	1.34441e+06	1.08622e+06	14660	2.22446e+06
A0A060Y6M1	Q8NDH3	Probable aminopeptidase NPEPL1	Human	11	4	140.35	0.998293	523	59800	741566	1.4306e+06	1.25775e+06	156000	256586	274119	427158	533593	457956
A0A060Y6N4	Q502M6	Ankyrin repeat domain-containing protein 29	Zebrafish	30	8	348.63	0.201577	298	382608	1.53746e+06	844565	1.8966e+06	299963	381233	1.13125e+06	1.40314e+06	367906	25006.4
A0A060Y6Q5	Q96CN5	Leucine-rich repeat-containing protein 45	Human	3	1	25.13	0.337263	670	32192	203736	529545	428293	2.12847e+06	417634	1.36998e+06	642925	279502	86648
A0A060Y6S5	Q2EY14	Protogenin A	Zebrafish	5	1	63.2	0.686711	1149	139973	6776.06	12627.7	130601	12358.6	18733.8	132382		3290.17
A0A060Y6W5	Q96A29	GDP-fucose transporter 1	Human	4	1	53.49	0.279865	364	38690	6951.52	2891.21	5033.09	417.871		1969.65	1815.48	39602.1	908.239
A0A060Y716	Q01484	Ankyrin-2	Human	13	4	134.27	0.999681	3957	271244	3.32087e+07	4.23755e+07	5.07197e+07	3.481e+07	2.48134e+07	2.87758e+07	1.39647e+06	4.23733e+06	5.22871e+06
A0A060Y729	Q7LBC6	Lysine-specific demethylase 3B	Human	12	2	125.13	0.0828373	1761	192503	25995.9	708576	26462.8	28108.2	174993	44023.9	417606	86780.1	81814.9
A0A060Y761	P20929	Nebulin	Human	19	1	211.2	0.0577419	6669	163400	122253	211050	204836	128652	366223	137902	530554	232704	19500.7
A0A060Y787	Q7Z6Z7	E3 ubiquitin-protein ligase HUWE1	Human	7	1	75.76	0.528396	4374	159843	7344.06	27.6308	410849	50.6179	2026.2	305944			5.72334
A0A060Y7A1	Q6PCR6	Zinc finger RNA-binding protein	Zebrafish	5	2	62.58	0.966619	1074	136915	3.73825e+06	5.87075e+06	6.23254e+06	4.67383e+06	4.62809e+06	7.65762e+06	1.88675e+06	2.06474e+06	2.35439e+06
A0A060Y7B2	A7Y7X5	Zinc finger protein 711	Zebrafish	5	2	56.6	0.160328	761	80034	195475	5318.13	1.19911e+06	21061.9	66046.4	49874.8	59070.3	9374.08	3391.33
A0A060Y7D4	Q7L0X2	Glutamate-rich protein 6	Human	3	1	30.05	0.503238	663	38682	93962.6	194373	5896.8	2757.44	7464.81	34147.8		8399.41	16.2617
A0A060Y7G1	Q8N1G1	RNA exonuclease 1 homolog	Human	11	2	122.01	0.0912902	1221	128695	24196.3	179280	362265	48401.3	38198.8	51334.9	18397.6	496426	56076.9
A0A060Y7M2	A0A060Y7M2	Diphosphomevalonate decarboxylase	Rainbow trout	3	2	14.81	0.663619	402	44757	7668.49	62201.1	19956.1	175728	94684.7	278583	65274	31493	71051.1
A0A060Y7M5	F1QJX5	E3 ubiquitin-protein ligase ubr3	Zebrafish	16	2	205.49	0.661713	1863	236724	2.00627e+06	939270	1.093e+06	489578	1.28858e+06	1.06815e+06	244581	621485	240516
A0A060Y7S7	O60499	Syntaxin-10	Human	7	2	92.8	0.355503	249	23373	1.48744e+06	1.35741e+06	266394	50939.4	66109.5	326106		419867	462.235
A0A060Y7V8	A0A060Y7V8	Chromodomain-helicase-DNA-binding protein 8	Rainbow trout	26	4	247.53	0.536823	2584	288308	216993	270999	1.57713e+06	816.609	197814	23682.3	11807	763.243	10577.9
A0A060Y7X4	Q5XJ13	Ankyrin repeat and SAM domain-containing protein 6	Zebrafish	4	1	47.15	0.392872	739	59054	10491.7	25338.8	31427.4	27953.4	4976.67	12885	98181.9	78332.9	22191.3
A0A060Y8L5	Q6PCS4	Rho GTPase-activating protein 29	Zebrafish	6	3	51.53	0.0668762	1337	117746	117438	136293	37355	46952.1	94540.5	156431	389157	11849.2	32526.5
A0A060Y8P5	Q7T163	Kinase D-interacting substrate of 220 kDa B	Zebrafish	11	2	112.6	0.092673	1680	126572	9404.57	58166.8	16415.1	54173.9	68827.5	13692.6	14439.9	38138.5	121060
A0A060Y8W4	Q70UQ0	Inhibitor of nuclear factor kappa-B kinase-interacting protein	Human	9	2	106.38	0.184985	350	77549	2.87626e+07	96189	62448.8	62944.1	21768.4	43014.7	109010	399514	110079
A0A060Y926	Q503I9	Poly	Zebrafish	13	3	119.28	0.181224	489	123170	698222	534200	596199	214810	543197	229013	17823.2	733336	213176
A0A060Y996	Q5TZ80	Protein Hook homolog 1	Zebrafish	18	2	190.63	0.397177	715	131266	341217	673579	192197	605914	922875	740201	36738.9	105881	531126
A0A060Y9C4	Q8TCY9	Up-regulator of cell proliferation	Human	27	1	324.44	0.43793	931	170905	21516.5	64980.7	45151.6	14766.8	40993.5	22054.8		47109.7
A0A060Y9D6	Q8NDV3	Structural maintenance of chromosomes protein 1B	Human	7	1	50.17	0.20811	1235	88346	423635	225761	209361	779275	526320	255539	377138	267777	305327
A0A060Y9F1	Q14978	Nucleolar and coiled-body phosphoprotein 1	Human	18	4	208.43	0.177729	699	96727	1.93328e+06	871131	5.12806e+06	1.64005e+06	947558	1.55286e+06	244595	2.19744e+06	684201
A0A060Y9F3	Q9YI66	Tyrosine-protein kinase receptor TYRO3	Zebrafish	3	1	24.72	0.832698	874	31492	55870.3	85044.2	243171	2657.08	19060.5	1164.53	57135.8	62894.5	334098
A0A060Y9H9	A2BFP5	Solute carrier family 12 member 9	Zebrafish	5	1	46.45	0.45252	899	94722	81119.5	111294	154564	562167	89604	239892	30419.5	32871.8	112884
A0A060Y9J7	Q9UMS6	Synaptopodin-2	Human	3	2	20.93	0.140293	1093	112569	463797	351807	20966.8	82833.1	21312.7	454.982	6.50486	1.65443e+06	715.949
A0A060Y9N9	Q6PI52	Calmodulin	Zebrafish	4	1	38.76	0.353711	149	19711	100785	1.53185e+06	4.19115e+06	84934.7	59832.2	35638	28421	672536	39882.4
A0A060Y9P4	Q5TCY1	Tau-tubulin kinase 1	Human	6	1	86.29	0.206805	1321	98154	1793.39		81.2496	22591.2	60606.1	6476.7		13741.9	64807.7
A0A060Y9V0	F1RD85	Lysyl oxidase homolog 3A	Zebrafish	4	1	55.14	0.208765	739	114190	659010	236348	155101	77392.9	52116.6	113048	96881.5		50056.7
A0A060Y9W2	P48552	Nuclear receptor-interacting protein 1	Human	10	2	97.47	0.823615	1158	123689	619854	1.1894e+06	1.32082e+06	174706	162863	354224	629167	229847	327519
A0A060Y9X0	Q9P281	BAH and coiled-coil domain-containing protein 1	Human	8	1	97.52	0.224881	2639	107106	81737.2	98493.7	457296	137262	58077	841666	120895	5736.67	48113.3
A0A060Y9Y4	Q9HCH0	Nck-associated protein 5-like	Human	8	5	82.3	0.210794	1330	145012	164067	1.63878e+06	481094	182115	39986.9	219140	618800	76363.5	135829
A0A060YA21	Q13190	Syntaxin-5	Human	5	1	57.74	0.0983878	355	34458	173575	125484	3.92778	176125	42634.3	312035	38863.5	61.9681	412013
A0A060YA59	A0A060YA59	Uncharacterized protein	Rainbow trout	9	1	75.61	0.398842		107498	10068.2	93311.1	419.669	295083	422681	1.92198e+07		102807	629.843
A0A060YA90	Q7ZUV1	Pleckstrin homology domain-containing family F member 2	Zebrafish	8	1	77.73	0.437378	247	107534	441229	439777	1.79493e+06	2.15443e+06	2.80637e+06	1.68416e+06	1.60138e+06	1.20081e+06	2.83752e+06
A0A060YA94	Q1LUA6	Triple functional domain protein	Zebrafish	13	1	134.56	0.241365	3028	142304	258271	215219	645891	307344	203198	7166.83	153500	32012.8	7446.03
A0A060YA99	Q15119	Pyruvate dehydrogenase	Human	7	3	81.59	0.0542715	407	50830	64395.9	67673.8	66775.7	232598	14689.4	38810.2	89646.2	9475.8	389511
A0A060YAA6	Q9P225	Dynein heavy chain 2, axonemal	Human	10	4	122.6	0.233718	4427	61364	368470	527598	1.05873e+06	260954	2.25782e+06	303824	141375	256695	246017
A0A060YAE9	Q5TZ18	Neuron navigator 3	Zebrafish	10	3	107.83	0.0643677	2269	161984	170070	689826	316491	224223	927080	398405	381886	286119	595853
A0A060YAF4	A0A1S3LTY5	alpha-protein kinase 2	Atlantic salmon	7	1	59.9	0.14035	1496	127521	45454.3	72123	90409	103602	14541.1	17343.9	21757	372947	85921.4
A0A060YAH4	Q92005	Elongation factor 1-alpha	Zebrafish	6	1	67.53	0.234605	462	34109	209150	209150	284140	138352	137007	287662	872507	145769	642873
A0A060YAP1	Q6IQX0	Lysine-specific demethylase 5B-B	Zebrafish	10	2	87.8	0.367984	1503	133574	167396	322053	207670	30776.1	52797.3	376623	327427	410404	452018
A0A060YB21	A5X7A0	Sine oculis-binding protein homolog A	Zebrafish	12	4	138.95	0.651674	936	159478	711405	85473.6	138903	4.87906e+06	1.31089e+06	1.58247e+06	631212	196764	83756.1
A0A060YB52	Q6ZSC3	RNA-binding protein 43	Human	6	4	60.73	0.999976	357	55707	182585	93429.5	252820	1.73691e+06	2.77148e+06	1.92683e+06	38841.6	23382.1	103413
A0A060YBQ4	F1QBY1	Nipped-B-like protein B	Zebrafish	11	3	102.34	1	2876	159791	153538	129616	270886	1.22423e+06	1.74404e+06	2.00387e+06	149374	204446	166015
A0A060YBR4	Q6ZVD7	Storkhead-box protein 1	Human	11	5	109.88	0.524141	989	106541	1.99489e+06	1.17155e+06	642232	305886	331080	348381	686490	282036	98442.8
A0A060YBV0	A5PF48	Unconventional myosin-Ic	Zebrafish	22	1	298.01	0.131738	1026	185004	148552	343839	75205.6	74.8576	18201.8	70546.3	75763.4		136685
A0A060YBW5	Q6NWJ4	DnaJ homolog subfamily C member 2	Zebrafish	9	2	97.93	0.24187	618	44187	325.213	5786.76	490.823	115.086	3518.29		1665.78	723945	1229.01
A0A060YC14	Q4KMK0	tRNA	Zebrafish	11	3	86.57	0.0876681	367	32033	72714.1	116551	5830.7	94666.3	3917.48	14839	740850	8048.22	48313.7
A0A060YC45	P79742	T-box transcription factor TBX6L	Zebrafish	23	4	248.8	0.126178	473	347190	608990	409036	84732.8	53162.8	5837.98	21058.9	7.28289	4.61662e+07	9.73359
A0A060YC64	Q9UKX2	Myosin-2	Human	4	1	41.42	0.185035	1941	48386	311818	479655	257588	604846	1.74094e+06	34197.9	75948.2	56267.5	140857
A0A060YCB3	A1XQX2	Neurexin-1b	Zebrafish	9	2	90.67	0.474543	1470	263136	57920.8	30274.8	43254.5	76953.4	1.94237e+06	274120	264546	174562	209497
A0A060YCD1	Q6PGZ3	TRAF3-interacting protein 1	Zebrafish	3	1	24.13	0.22304	629	15462	24764.4	7723.83		7993.36	9.28863	154156	545445	83184.2	387936
A0A060YCE9	Q6PFT9	Amyloid beta A4 precursor protein-binding family B member 1-interacting protein	Zebrafish	10	2	104.77	0.538496	646	20790	6.01128e+06	6.02322e+06	2.087e+06	219641	2.73829e+06	65547.2	191916	658479	157690
A0A060YCG7	Q03591	Complement factor H-related protein 1	Human	3	1	74.45	0.697062	330	22902	822378	312084	179011		17394.2	13719.5		81.4257	4.34469
A0A060YCI1	A8K2U0	Alpha-2-macroglobulin-like protein 1	Human	6	1	117.89	0.150763	1454	107219	7607.18	2735.49	2488.63	7251.18	4599.99	1277.35	5020.26	32008.3	4205.49
A0A060YCZ5	C0HB46	Ubiquitin carboxyl-terminal hydrolase 12	Atlantic salmon	10	1	108.02	0.107774	372	69850	28885.8	25043.4	87828	144439	105137	80682	16477	30602.9	492605
A0A060YD01	P20742	Pregnancy zone protein	Human	7	3	205.32	0.658817	1482	31249	168335	147998	280890	2.00451e+06	2.05033e+06	835204	224089	98633	1.04084e+06
A0A060YD49	O75563	Src kinase-associated phosphoprotein 2	Human	8	2	81.39	0.257874	359	37177	66166.9	56330.1	66155.4	28091.7	112833	8780.96	12798.3	6511.52	38875.1
A0A060YDD3	Q92614	Unconventional myosin-XVIIIa	Human	9	1	88	0.940471	2054	117279	2.08657e+06	4545.3	2.78378e+06	19337.7	37836.3	28215.9			177.476
A0A060YDE6	Q9UL68	Myelin transcription factor 1-like protein	Human	13	1	114.67	0.145807	1186	137851	10596.3	9710.58	7572.47	490.924	9973.79	33042.7	36.5745	3442.66	7946.08
A0A060YDI4	Q5XIY8	PAX-interacting protein 1	Zebrafish	9	1	104.56	0.0705798	943	114554	397873	786286	534490	485495	261232	430723	1.48085e+06	382983	79523.9
A0A060YDR3	A7MBS7	Thrombospondin type-1 domain-containing protein 7A	Zebrafish	7	1	153.78	0.775234	1686	67457	165357	71553.2	36052	255500	578768	241478	10519.9	33855.7	69111.7
A0A060YED5	A0A060YED5	Tyrosine-protein kinase receptor	Rainbow trout	6	1	69.1	0.368594	866	98192	3258.41			33617.1		58757.4	96362.6	112405	140349
A0A060YEI0	P0CI65	Nephrocystin-3	Zebrafish	3	1	26.35	0.0739992	1303	59463	22787.9	129397	2338.6	11336.1	8577.53	14124	1822.05	79945.4	240691
A0A060YEI9	Q9W747	Zinc finger protein draculin	Zebrafish	10	2	108.31	0.314274	411	118612	21920.8	55112.7	52575.4	385269	200172	187348	7876.95	325896	26575.2
A0A060YEN5	Q9ULL5	Proline-rich protein 12	Human	9	1	117.63	0.334753	1215	210785	690584	1.07821e+06	1.32836e+06	342656	365733	197454	25.4565	478679	15784.9
A0A060YER0	A0A060YER0	Tubulin alpha chain	Rainbow trout	5	1	72.12	0.0840923	190	20678	17668.3	6710.04	21754.5	139090	1.08317e+06	21222	387099	1.19971e+06
A0A060YEW9	Q6DGX3	Ankyrin repeat domain-containing protein 54	Zebrafish	5	1	32.62	0.249054	315	77408	228319	188729	89775.9	735634	71857.8	69517.9	108011	10821.3
A0A060YF85	Q5K651	Sterile alpha motif domain-containing protein 9	Human	18	7	165.54	0.392917	1589	213322	517089	634589	175936	667168	732400	1.25655e+06	314974	398694	428149
A0A060YFI6	P10643	Complement component C7	Human	4	1	44.32	0.0507106	843	97902	80760.2	241330	137446	3557.51	1.22368e+06	1.08656e+06	301382	21752.6	413972
A0A060YFW6	Q9W747	Zinc finger protein draculin	Zebrafish	6	1	44.41	0.99975	411	85638	2.32845e+06	1.60619e+06	260404	424555	367627	204510	23.0148		214.372
A0A060YFZ1	Q6NUX0	WAP, Kazal, immunoglobulin, Kunitz and NTR domain-containing protein	Zebrafish	5	1	49.47	0.997531	558	40706	12854.6	12854.6	12854.6	1.84121e+06	1.40678e+06	1.40678e+06	5496.51	5185.69	96371.9
A0A060YG00	Q96Q04	Serine/threonine-protein kinase LMTK3	Human	17	5	204.1	0.334057	1460	215075	5.95456e+06	344385	207219	88374.9	166967	87128.4	244500	180702	100287
A0A060YGC1	Q8NB25	Protein FAM184A	Human	8	1	75.17	0.08687	1140	66918	2382.36	29667.1	210089	48835.1	2976	4614.4	33318.2	8258.36	1869.35
A0A060YGC5	Q4G112	Heat shock factor protein 5	Human	5	2	58.44	0.550464	596	51508	759106	293860	862782	357372	325159	95810.4	127836	139768	187559
A0A060YGH7	P19823	Inter-alpha-trypsin inhibitor heavy chain H2	Human	3	1	40.83	0.267469	946	63850	124371	93690	122101	263333	116246	31710.5		324888	458.221
A0A060YGJ4	A8WGA3	Leucine-rich repeat and fibronectin type III domain-containing protein 1-like protein	Zebrafish	4	3	61.08	0.0881113	687	52481	43912.1	55680.4	126135	57785	22349.8	63276.8	33952.2	44570.2	146428
A0A060YGK7	O15054	Lysine-specific demethylase 6B	Human	15	1	167.7	0.251678	1643	185267	50850.2	24627.1	229255	55408.6	50120.8	30102.8	40847.2	10694.7	16950.8
A0A060YGR6	E7FAM5	E3 ubiquitin-protein ligase TRIM71	Zebrafish	19	6	251.5	0.2815	824	13972	303786	196817	199734	169824	85777.4	534365	147126	18839.5	93539.3
A0A060YH33	Q6NYB4	Putative nucleotidyltransferase MAB21L1	Zebrafish	7	2	81.81	1	359	38857	158557	136427	98261.2	1.93383e+06	2.53457e+06	1.80603e+06	586713	1.4477e+06	844037
A0A060YH37	A0A060YH37	Uncharacterized protein	Rainbow trout	27	21	1379.12	0.323844		69070	3.06536e+06	9.53652e+06	4.08581e+06	1.58924e+07	1.56701e+07	1.51753e+07	3.08205e+06	1.91109e+07	9.85545e+06
A0A060YH66	Q9UK61	Protein TASOR	Human	20	4	197.74	0.0977249	1670	230403	320688	1.06484e+06	1.51051e+06	1.0179e+06	381421	639024	1.79688e+06	215939	139596
A0A060YHK0	A0A060YHK0	5-aminolevulinate synthase	Rainbow trout	4	1	36.84	0.154338	621	69279								1.1989e+06
A0A060YHQ1	Q58WW2	DDB1- and CUL4-associated factor 6	Human	7	2	59.74	0.0502283	860	88651	28282	273398	6655.59	150002	23798.9	10169.3	3.89285e+06	7813	1841.92
A0A060YHR7	Q9W735	Prominin-1-A	Zebrafish	3	2	40.03	0.34275	826	19538	65386	115305	42639.2	145573	217732	678514	245995	124308	39580.9
A0A060YHV4	B0S6R1	Nck-associated protein 1	Zebrafish	5	1	44.7	0.295598	1128	47988	12829.3	74407.5	41008.9	1450.92	1760.96	19678.8	2005.37	12418.5	14.4527
A0A060YIP5	Q9W7R4	Teneurin-3	Zebrafish	11	3	112.32	0.194464	2694	107336	106763	222707	257914	119688	68106.7	207718	57508.8	188312	52894.3
A0A060YIP7	Q14676	Mediator of DNA damage checkpoint protein 1	Human	3	1	57.82	0.0539239	2089	63309	44291.6	95979.8			835.428	59060.6		98945.3	7828.01
A0A060YIR0	Q5PZ43	Xin actin-binding repeat-containing protein 1	Zebrafish	16	1	214.72	0.279225	2297	157672	1.63798e+06	1.73448e+06	664774	616123	944614	81893.9	396156	316455	471048
A0A060YIT6	Q92615	La-related protein 4B	Human	3	1	40.05	0.0743375	738	21686	4398.62	33835.5	69180.7	5573.28	39698.9	49446.3	3253.95	555426	98.3649
A0A060YJ07	O75330	Hyaluronan mediated motility receptor	Human	14	2	154.73	0.494161	724	114819	2217.36	9819.85	16744.9	4609.62	420550	3805.74	1.74614e+06	259657	153812
A0A060YJA4	Q9BXF6	Rab11 family-interacting protein 5	Human	13	4	134.08	0.0748099	653	153780	30601.4	49873.7	27950	2.61874e+06	8253.8	7933.87	43813.5	52494.8	1548.87
A0A060YJP0	Q29RB4	Olfactomedin-like protein 3A	Zebrafish	4	2	54.39	0.379157	390	44710	18153.6	37068.5	2715.56	74538.9	322977	151080	9304.35	215871	50692
A0A060YJR9	Q7T3P8	Protein fem-1 homolog C	Zebrafish	7	2	66.83	0.239131	618	26526	17735.7	251335	78244.7	99854.6	162645	166075	4764.66	18919.9	119570
A0A060YK07	P12882	Myosin-1	Human	20	1	218.38	0.999996	1939	109877	536185	770953	618454	2.83663e+06	4.35947e+06	6.78211e+06	5.0882e+06	4.09016e+06	6.4207e+06
A0A060YK20	A0A060YK20	Cholesterol side-chain cleavage enzyme, mitochondrial	Rainbow trout	8	1	137.33	0.0500848	370	42356	39.2562	137.883	934.106		7848.75	1169.84		278.51	23532.3
A0A060YK22	Q6IQX0	Lysine-specific demethylase 5B-B	Zebrafish	10	3	154.6	0.0561618	1503	174824	214774	87715.3	14881.8	58420.3	89202	155958	461404	39026.4	28435.4
A0A060YK78	O43497	Voltage-dependent T-type calcium channel subunit alpha-1G	Human	4	1	57.8	0.786336	2377	46634	30110.9	7414.95	23838.9	5331.7	8532.57	8032.17	1201.25
A0A060YKC2	A0A060YKC2	Phosphoinositide phospholipase C	Rainbow trout	5	1	34.32	0.222418	434	50860	517900	429491	798483	335114	222167	293707	480968	181783	768929
A0A060YKD1	Q7ZW34	Contactin-5	Zebrafish	19	5	170.07	0.172603	1056	277622	2.33647e+06	879452	41126.4	99138	218100	154330	152328	98506.4	54396.1
A0A060YKU6	Q7SXC6	SLAIN motif-containing protein-like	Zebrafish	4	2	35.08	0.154105	585	49000	626944	79329.8	114305	119537	103611	111409	1.00127e+06	158050	178683
A0A060YL59	Q01432	AMP deaminase 3	Human	5	1	55.96	0.38497	767	126411	41758.8	284298	199664	14884.7	8896.8	57653.6	3611.9	8132.51
A0A060YL61	Q8QFX6	Neuropilin-1a	Zebrafish	5	1	41.69	0.109097	923	27591	4740.11	1419.5	304707	17865.2	159923	59874.7	58566.2	12989	229646
A0A060YLA8	A0A060YLA8	Apolipoprotein C Ib	Rainbow trout	4	1	93.07	1	87	10053							1193.6	21323.3	5613.22
A0A060YM51	O42364	Apolipoprotein Eb	Zebrafish	11	3	649.24	0.30003	281	28136	1.18957e+06	461685	723859	3.10791e+06	4.38694e+06	2.62286e+06	1.46921e+07	7.85491e+06	539797
A0A060YMA7	A1L1R6	Zinc finger protein 423	Zebrafish	6	2	61.39	0.171996	1365	86584	714868	30960.3	532.501	92.5873	2837.88	10257.4	2.61301e+06	2147.06	60447.5
A0A060YMD7	A0A060YMD7	Serine/threonine-protein kinase SBK1	Rainbow trout	7	3	72.92	0.829366	423	47251	850525	624021	4.6644e+06	770708	810542	722068	29856	112592	196005
A0A060YMF6	Q8QFX6	Neuropilin-1a	Zebrafish	14	6	267.68	0.347617	923	208399	116421	184420	151895	147800	160350	84302.8	4.97403e+06	1.28609e+06	109638
A0A060YMK9	A7MBS7	Thrombospondin type-1 domain-containing protein 7A	Zebrafish	3	1	20.5	0.186914	1686	73410	24490.5	271504	1975.05	45137.5	131512	813655	135.14	514731	392.335
A0A060YML1	Q9UK61	Protein TASOR	Human	7	2	59.78	0.477173	1670	156278	1.00716e+06	1.46805e+06	609236	951837	1.98448e+06	26770.5	17828.8	46210.5	80645.5
A0A060YMR5	Q6NY73	Galectin-3-binding protein B	Zebrafish	3	2	53.23	0.0947324	572	60757	199309	392562	270316	316471	437490	5.56832e+06	5.72173e+06	92973.5	249460
A0A060YMV9	A2BFP5	Solute carrier family 12 member 9	Zebrafish	6	1	70.09	0.104891	899	51151	705861	705861	705861	264692	4.97942e+06	4.97942e+06	716539	4.42122e+06	684057
A0A060YMX9	Q58EE9	Glial fibrillary acidic protein	Zebrafish	8	2	111.91	0.111235	444	33793	29259.8	7640.28	10890.7	5907.92	3852.7	12900.8	1382.94	129302	120192
A0A060YN60	Q1LVF0	Laminin subunit gamma-1	Zebrafish	11	4	122.93	0.334909	1593	131266	225659	293794	84872.2	217287	220225	273097	2750.45	214179	26656
A0A060YNE4	A5PF48	Unconventional myosin-Ic	Zebrafish	7	1	77.79	0.260707	1026	96191	149314	21522.1	6961.75		383.901	7051.53			31004.5
A0A060YNL4	A0A1S3LTX7	cingulin-like protein 1 isoform X2	Atlantic salmon	6	1	67.65	0.19177	724	16605	456978	9911.18	26849.6	10642.2	5728.18	69111.9		17315.8	10901.4
A0A060YNR6	Q9Y6R7	IgGFc-binding protein	Human	10	4	114.96	0.0521306	5405	116547	358414	389184	1.00561e+06	248568	1.06301e+06	922227	85154.7	1.15885e+06	2.28518e+06
A0A060YNT6	A2BGL3	WSC domain-containing protein 2	Zebrafish	7	3	80.5	0.697019	572	28571	53792.1	21023.4	24476.6	209492	190507	121594	80998.5	196270	36978.6
A0A060YNW2	A1L258	D-2-hydroxyglutarate dehydrogenase, mitochondrial	Zebrafish	7	1	70.28	0.418771	533	60013	726610	542770	5.43979e+06	298636	1.35207e+06	164211	220849	130958	160706
A0A060YNZ9	Q9HB14	Potassium channel subfamily K member 13	Human	10	3	125.85	0.38352	408	48139	134708	138828	119183	46936.5	50111.3	131202	179.181	48530.4	13629.4
A0A060YP37	Q91473	Hemoglobin subunit beta	Atlantic salmon	15	1	600.6	0.999482	148	16046	5.81435e+06	5.82844e+06	1.64025e+06	180754	253221	400632	4.48147e+06	5.19014e+06	3.11501e+06
A0A060YP54	A0A060YP54	Uncharacterized protein	Rainbow trout	3	1	25.33	0.925406		31229	56312.3	164781	53031.9	8842.61	5929.83	725.507	2325.69	1797.69	5736.54
A0A060YP85	Q8TBZ9	Testis-expressed protein 47	Human	5	1	36.29	0.113993	253	29990	362.609								1.54249e+06
A0A060YP95	Q9PUQ1	ETS translocation variant 4	Zebrafish	3	3	35.98	0.128684	494	25632	205315	124172	150296	68078	100819	117957	127742	45693.3	231413
A0A060YPB5	Q9P242	Neuronal tyrosine-phosphorylated phosphoinositide-3-kinase adapter 2	Human	5	2	46.2	0.0529517	653	50131	87042.4	113102	34513.4	189329	19917.9	28954.5	135827	2279.89	720626
A0A060YPI2	Q14789	Golgin subfamily B member 1	Human	40	7	473.59	0.0631962	3259	360556	338444	495239	705903	413094	415765	608177	298269	410230	1.74924e+06
A0A060YPI8	P11251	Hemoglobin subunit alpha	Atlantic salmon	5	1	97.61	0.913734	143	7816	1.00536e+06	978688	391133	2.48075e+06	4.89843e+06	6.95598e+06	826171	1.04285e+06	1.62777e+06
A0A060YPL1	A0A1W2PR19	Glutathione S-transferase theta-4	Human	3	1	60.53	0.125936	241	7462	135490	438712	251462	868813	347904	217231		1.07781e+06	326873
A0A060YPQ7	Q6P2A1	Histone-lysine N-methyltransferase PRDM9	Zebrafish	7	2	55.51	0.0609272	853	123832	2.03619e+06	168008	239790	294258	309712	1.66937e+06	453369	866201	658179
A0A060YPV9	O95672	Endothelin-converting enzyme-like 1	Human	4	1	57.45	0.0592925	775	47963	77852.6	115530	178194	125462	242917	91772.7	241861	48021.9	272827
A0A060YPX8	A3KQ55	7SK snRNA methylphosphate capping enzyme	Zebrafish	4	1	45.38	0.218163	645	61275	124075	170936	307094	2761.12	27133.7	2835.06	178725	15365.2	9.03197
A0A060YPY4	O15399	Glutamate receptor ionotropic, NMDA 2D	Human	11	1	120.08	0.400969	1336	114678	189198	189198	367821	80253.2	20495.7	29180.4	172114	934978	44422
A0A060YQ22	Q27J81	Inverted formin-2	Human	6	1	80.81	0.0531703	1249	49946	248255	73027.5	1.08942e+06	651396	217546	137067	87765.1	1.62041e+06	65067.6
A0A060YQ67	P08603	Complement factor H	Human	6	2	423.95	0.0800255	1231	32466	86790.3	106797	15034.2	6718.24	31418.1	636123	29795.6	127480	1308.05
A0A060YQ84	B5X3C4	Lissencephaly-1 homolog B	Atlantic salmon	8	2	95.3	0.0504127	410	118079	5830.65	8414.79	3318.05	217.643	6649.92	85454.7	456.87	15994.1	27790
A0A060YQF2	A0A060YQF2	Uncharacterized protein	Rainbow trout	11	1	135.89	0.189867		96033		161919	97806.9	3728.08	16165	120324	43.0076	348.411	16.1459
A0A060YQX8	Q5UIP0	Telomere-associated protein RIF1	Human	19	8	199.25	0.135856	2472	194539	524891	366476	412311	2.25252e+06	169320	1.97032e+06	581694	74869.1	585204
A0A060YR93	P10523	S-arrestin	Human	5	1	52.77	0.955738	405	16967	1.34905e+06	1.07522e+06	1.52226e+06	4.52587e+06	6.21182e+06	4.15836e+06	188304	575243	1.0744e+06
A0A060YRC8	Q4V8R6	Transcription factor E4F1	Zebrafish	8	2	102.14	0.239554	719	88549	31102.7	62192.8	24243.3	5871.59	125752	284069	4981.21	31782.3	2452.92
A0A060YRH8	P46939	Utrophin	Human	5	2	41.62	0.217428	3433	101863	25161.2	4272.28	652.866		25801.7		107.895	3688.41	120790
A0A060YRL0	Q8JGW0	Thrombospondin-4-B	Zebrafish	4	1	55.24	0.729736	949	78360				139.675		2386.5	3.45509e+06	5022.6	866.797
A0A060YRP0	P00480	Ornithine carbamoyltransferase, mitochondrial	Human	3	1	30.47	0.0673516	354	39950	96643	82660.8	140961	43364.8	110212	117024	201597	2064.44	268168
A0A060YRQ4	Q4QRF4	Histone H3.2	Zebrafish	5	1	97.82	0.164678	136	15779	85354.1	286079	16343.8	72552.6	84647.9	39989.2	169558	568122	80423.5
A0A060YS12	Q6DGD3	Histone-lysine N-methyltransferase SUV39H1-A	Zebrafish	4	1	48.94	0.0562404	411	46043	66988.9	36294.6	176508	495401	24784.3	29562.8	1.67881e+06	562.576	59171.5
A0A060YS23	Q1L8Y7	Leucine-rich repeat protein SHOC-2	Zebrafish	4	1	53.29	0.504575	561	48477	488009	671512	220735	106314	176194	131408	39843.7	94484.1	250795
A0A060YS35	P29401	Transketolase	Human	6	1	58.8	0.148982	623	56178	575946	337654	231095	402158	474319	266622	85632.5	324478	342823
A0A060YSA7	A4IFW2	Receptor-type tyrosine-protein phosphatase F	Zebrafish	12	5	326.7	1	1909	58846	1.47549e+06	1.11171e+06	1.60582e+06	5.7401e+06	6.66565e+06	5.58775e+06	3.21447e+06	4.7806e+06	4.56517e+06
A0A060YSS7	Q6NYA0	Serine/arginine-rich splicing factor 1B	Zebrafish	7	2	97.87	0.0682064	245	35180	501543	320079	285298	2.44865e+06	50662.5	2.97629e+06	450176	1.20372e+06	297528
A0A060YSX4	P01024	Complement C3	Human	6	2	70.08	0.107145	1663	58004	34291.1	147091	318164	192743	142773	447653	237630	98448.1	352474
A0A060YSX7	P12882	Myosin-1	Human	9	1	108.76	0.999986	1939	72764	160833	204844	142692	761974	1.15435e+06	1.87755e+06	1.32842e+06	1.02837e+06	1.7113e+06
A0A060YSZ8	P46199	Translation initiation factor IF-2, mitochondrial	Human	4	2	27.74	0.916958	727	30255	321260	296518	504220	18250.7	25287	3062.33	23557.1	3637.49	36376.6
A0A060YT73	Q5RI43	Keratocan	Zebrafish	5	1	37.4	0.493938	348	76567	3126.28	3126.28	18999.6	26088	18048.1	7960.73	63009.2	41473.3	17749.3
A0A060YTF0	A0A060YTF0	Inositol-1-monophosphatase	Rainbow trout	5	2	80.18	0.213396	278	30723	1.21851e+06	382810	466172	284109	398536	206929	497590	2.74741e+07	577083
A0A060YTG4	O15018	PDZ domain-containing protein 2	Human	7	2	99.16	0.0509108	2839	114615	717376	657116	320900	901372	85817.8	2.08672e+06	134878	840774	1.99169e+06
A0A060YTH1	B0R0T1	von Willebrand factor A domain-containing protein 8	Zebrafish	7	1	76.57	0.0590973	1896	69666	239833	151269	128545	147565	120545	90956.3	544106	20877.4	217804
A0A060YTI2	Q6R005	Disks large homolog 4	Zebrafish	11	2	128.32	0.317959	801	121743	727205	1.17475e+06	930504	3.70087e+06	2.70799e+06	8.24069e+06	83741.8	600543	3.94215e+06
A0A060YTU7	Q15031	Probable leucine--tRNA ligase, mitochondrial	Human	4	2	27.66	0.107242	903	43441	26634.5	26635.4	26634.5	8056.5	3029.87	2343.07	293.67	669852	13943.1
A0A060YU50	A0A060YU50	Uncharacterized protein	Rainbow trout	9	7	421.23	0.830568		27365	679334	2.44292e+06	1.50529e+06	534157	557757	487964	141809	443049	222937
A0A060YUR2	Q96JH7	Deubiquitinating protein VCIP135	Human	11	4	98.55	0.986707	1222	130239	437480	529290	224047	78737.1	67170.8	39071.3	57276.1	15483.5	39254.8
A0A060YV36	Q9BQP7	Mitochondrial genome maintenance exonuclease 1	Human	7	2	54.2	0.153191	344	35564	331181	373637	439362	139033	343994	352734	513763	178458	10983.5
A0A060YV39	Q5T848	Probable G-protein coupled receptor 158	Human	10	2	99.53	0.0590024	1215	74603	31033.8	51753.2	103528	26773.3	130715	22710.9	212075	27058.2	8699.99
A0A060YV63	O42161	Actin, cytoplasmic 1	Atlantic salmon	6	1	211.66	0.141006	375	37228	16093.2	8554.16	38344.4	1817.67	42275.9	80022.5	5992.12	162.397	24518.4
A0A060YV70	P46060	Ran GTPase-activating protein 1	Human	9	2	82.17	0.11486	587	61959	62631.7	45596	21170.1	20617	1739.94	39550.5	3933.3	73538.8	64908
A0A060YV80	P02751	Fibronectin	Human	3	1	163.55	0.395061	2386	20016	163669	335309	331498	4.35591e+06	5.29953e+06	4.28937e+06	1.18071e+07	1.79425e+06	100960
A0A060YVB2	Q08BZ4	Putative malate dehydrogenase 1B	Zebrafish	7	3	86.14	0.0779675	447	44662	150007	201944	158910	202044	1.04706e+06	154810	690691	485916	45886.8
A0A060YVH1	A0A060YVH1	Histone acetyltransferase	Rainbow trout	6	1	63.63	0.136768	520	60774	85182.5	39711.5	23646.8	10317.4	51503.4	10479	118343	19342.8	19904.3
A0A060YVN2	A8WIP6	Cyclin-dependent kinase 20	Zebrafish	23	2	243.18	0.231422	344	147362	167768	132797	110232	453674	37376.1	35055.5	79302.1	29051.7	13347.4
A0A060YVR4	Q6NXC0	Formin-like protein 3	Zebrafish	4	2	83.46	0.952446	1047	52680	1.15159e+06	2.83618e+06	893288	1.20182e+07	4.27594e+07	1.86907e+07	2.21117e+06	7.97728e+06	3.34811e+06
A0A060YW05	Q13535	Serine/threonine-protein kinase ATR	Human	22	5	244.41	0.0557204	2644	233761	115981	432282	634089	117972	259527	368180	2.90598e+06	17799.6	172147
A0A060YW14	Q6NZ09	Proteasomal ubiquitin receptor ADRM1	Zebrafish	3	1	35.01	0.0753184	410	50094	4237.27		1519.21	3773.69	14819.6			11323.4
A0A060YWJ3	Q5RI43	Keratocan	Zebrafish	3	1	37.61	0.895636	348	29436	2.64966e+06	1.8916e+06	2.30334e+06	449039	164172	237395	940516	173282	192995
A0A060YWP0	Q5U9X3	G-protein coupled receptor family C group 6 member A	Zebrafish	3	1	33.98	0.159912	867	51953	22899.5	125437	11299.5	1174.36	149.128	370.106	102220		16382.9
A0A060YWQ3	B5DGQ7	Beta-enolase	Atlantic salmon	7	3	89.84	0.089926	434	44947	605724	67501.6	204494	71349.8	120880	142935	391870	105948	35349
A0A060YWV7	B3DFP9	Apolipoprotein A-II	Zebrafish	6	5	387.07	0.907903	141	25250	358386	750464	409364	2.14168e+06	1.34857e+06	7.2544e+06	6.64496e+06	4.10879e+06	2.19157e+07
A0A060YXC7	Q9P2P1	Protein NYNRIN	Human	4	1	27.41	0.279605	1898	37195	1824.81	11295.9		224757	12339.6	41837.7	4902.62	20339.6	2165.59
A0A060YXH9	Q90478	Neural cell adhesion molecule L1.1	Zebrafish	3	1	62.38	0.188156	1197	54418			7.78739		68695.9	364.937		78692.2	6743.08
A0A060YXK7	Q90460	CD166 antigen homolog A	Zebrafish	4	1	58.24	0.872086	564	27649							26.6916	1.05101e+06	335030
A0A060YXZ2	Q5U3G1	Collectin-11	Zebrafish	11	1	127.58	0.313349	271	87298	1.13127e+06	1.98577e+06	725895	279207	2.05301e+06	18785.7	166093	111524	41954.7
A0A060YY56	O43422	52 kDa repressor of the inhibitor of the protein kinase	Human	3	1	30.76	0.0662235	761	63391	9909.94	11682.7	19002.7	3402.01	16829.4	43273	5086.59	3.18534e+06
A0A060YYH8	A1XQX2	Neurexin-1b	Zebrafish	14	5	158.96	0.630527	1470	131026	954158	710965	1.02166e+06	2.42412e+06	1.51539e+08	6.33232e+07	4.2519e+06	1.99053e+06	1.11603e+06
A0A060YYL7	Q14966	Zinc finger protein 638	Human	8	2	90.65	0.0766907	1978	83208	48885.5	26296.8		51983.8	2786.86	3060.02	4958.03	19633.1	1824.09
A0A060YYQ2	Q5U9X3	G-protein coupled receptor family C group 6 member A	Zebrafish	7	2	66.24	0.817799	867	91830	46.0547	22.1211	62.9443	1413.73	1172.78	49.0535	678622	1.01177e+06	1624.58
A0A060YYQ6	Q9Y6V0	Protein piccolo	Human	18	2	235.65	0.0549553	5142	121490	833506	239163	185715	214383	844959	252825	451416	2.69554e+06	10307.8
A0A060YYZ2	Q6IQ32	Activity-dependent neuroprotector homeobox protein 2	Human	7	2	83.15	0.0703957	1131	77488	723089	1.07119e+06	72427.5	1.40276e+06	39389.4	155807	208094	500396	64444.2
A0A060YZ41	Q1LUA6	Triple functional domain protein	Zebrafish	6	1	77.63	0.117567	3028	116716	130384	123683	17950.9		1077.13	273025	68797.6	48986.7
A0A060YZ76	E7FEC4	Sushi domain-containing protein 4	Zebrafish	3	1	19.91	0.0845242	484	39845	7932.99			803.877		2516.24	1.70716e+06	543.241
A0A060YZC7	Q08C99	Vertnin	Zebrafish	5	2	37.17	0.206963	677	79789	41685.9	251128	139316	125293	993773	140121	1.40098e+06	151349	617129
A0A060YZF9	C0HBT3	E3 ubiquitin-protein ligase rnf146	Atlantic salmon	6	2	81.47	0.08116	349	55838	16160	36350.1	4846.73	32397.5	10456.4	795.821	10207.4	5603.87	8630.31
A0A060Z043	X1WE18	KN motif and ankyrin repeat domain-containing protein 2	Zebrafish	4	1	60.24	0.175443	1085	99873	160673	232731	305120	16971.6	94423.2	128161	25356.9	331145	16.9067
A0A060Z097	Q8WXA3	RUN and FYVE domain-containing protein 2	Human	9	2	127.69	0.0918426	606	30134	4790.84	25687.5		67.6091	7364.97	25699.3		152379
A0A060Z0A3	O60315	Zinc finger E-box-binding homeobox 2	Human	11	6	132.5	0.366292	1214	68680	144843	353950	139036	33326.4	59330.7	110215	121739	67973.4	18355.3
A0A060Z0K1	Q96QP1	Alpha-protein kinase 1	Human	9	2	161.94	0.146085	1244	88726	137129	446.105	96338.1	1.11153e+06	456874	661603	99885.1	2.60698e+06	79.0212
A0A060Z0U7	Q5SPC5	Otoferlin	Zebrafish	10	3	89.59	0.0689166	1992	85319	174645	390190	148214	261464	169099	97585.9	376091	351740	79053.5
A0A060Z161	Q6NYA0	Serine/arginine-rich splicing factor 1B	Zebrafish	5	1	69.9	0.635983	245	18225	784.318	182837	160547	10993.6	44742.2	190498	114.958	77.2967	1163.04
A0A060Z1N7	Q0VF49	Uncharacterized protein KIAA2012	Human	4	1	66.16	0.427678	1180	31117	293404	208996	207830		5834.58	10069.1	1190.06	3273.43	596.849
A0A060Z1T2	P55083	Microfibril-associated glycoprotein 4	Human	7	4	129.72	0.162595	255	22395	65236.5	32971.2	23665.6	68883.8	36247.1	468968	40167.6	559284	100768
A0A060Z225	Q7Z570	Zinc finger protein 804A	Human	6	3	74.01	0.52991	1209	125587	2.70126e+06	2.73673e+06	648384	86223.2	77555.7	208628	3649.16	514391	662.131
A0A060Z254	Q13402	Unconventional myosin-VIIa	Human	5	1	46.61	0.352302	2215	23271	110710	208567	65472.8	70591.9	87760.5	9245.17	37320.6	27155.6	11087.2
A0A060Z272	Q5U3G1	Collectin-11	Zebrafish	4	1	59.2	0.259659	271	26153		287.551		5780.88	732.188	46307	30.3475	203036
A0A060Z2K7	P01023	Alpha-2-macroglobulin	Human	5	2	95.5	0.066572	1474	34731	32251.2	38806.9	224225	67682.1	139142	44707.2	8458.52	323867	26480.7
A0A060Z3B8	Q9Y4G6	Talin-2	Human	8	2	83.24	0.0915609	2542	28887	8152.56	33484.5	109660	1.04985e+06		22279.2		188442	847.766
A0A060Z3Y6	Q9NVI1	Fanconi anemia group I protein	Human	3	2	57.87	1	1328	18444	25398.8	41816.5	11744.5	20155.9	97981.7	113103		13.8302
A0A060Z427	P18206	Vinculin	Human	6	1	58.8	0.99988	1134	79930	2.74362e+06	7.2661e+06	7.45604e+06	231851	258323	206278	1.23396e+06	652275	2.01163e+06
A0A060Z472	A0A060Z472	Uncharacterized protein	Rainbow trout	7	2	60.95	0.369894		73707	61732.9	64491.1	58552.7	700972	134240	6.99521e+06	64194.4	276492	730600
A0A060Z4C2	Q15070	Mitochondrial inner membrane protein OXA1L	Human	4	1	63.12	0.0517513	435	13895	93854.5	19996.6	31098.9	38406.8	54644.4	24244.3	30027.6	16064.8	86658
A0A060Z4U0	Q90XF2	Protein kinase C iota type	Zebrafish	8	1	121.51	0.432735	588	87801	109234	57825.3	86028.9	27892.2	11357	218.627	63944.6	44190	56694.6
A0A060Z5G1	Q15413	Ryanodine receptor 3	Human	6	1	74.16	0.635272	4870	59883	167951	274406	264594	650439	621842	376074	1.32836e+06	431838	554196
A0A060Z5I0	P68363	Tubulin alpha-1B chain	Human	5	1	151.9	0.567998	451	16082	165708	198992	17064.5	1.01346e+06	879901	1.19993e+06	17955.6	75958.4	330819
A0A060Z5S9	A0A060Z5S9	Gap junction protein	Rainbow trout	4	1	32.81	0.43539	439	49533	9.18791			10534.1		168695	7589.74	1.09275e+06	779.264
A0A060Z5U1	Q14789	Golgin subfamily B member 1	Human	19	1	234.33	0.896764	3259	103759	48599.8	44430.1	76167.7	77088.6	91927.7	95781	8510.89	32006.9	20794.9
A0A060Z5Y8	P08559	Pyruvate dehydrogenase E1 component subunit alpha, somatic form, mitochondrial	Human	3	2	44.52	0.420565	390	12180	19685.3	47154.7	8961.54	101336	49304.2	10996.6	315314	139537	63525.6
A0A060Z6D4	A6NCL7	Ankyrin repeat domain-containing protein 33B	Human	3	2	33.91	0.442774	494	39985	176.508	2265.18	38883.6	344496	502841	338048	1199.73	58726.3	388414
A0A060Z6H1	Q7Z2Y8	Interferon-induced very large GTPase 1	Human	17	5	201.01	0.127406	2422	111132	63155.5	269849	31896.3	3.46614e+06	90372.9	79775.2	311286	389151	154178
A0A060Z6I2	O95477	ATP-binding cassette sub-family A member 1	Human	8	2	84.33	0.147234	2261	114781	28649.2	187163	238002	174867	350363	71706.1	104504	84290.5	20693.4
A0A060Z709	P04114	Apolipoprotein B-100	Human	17	7	359.72	0.290291	4563	52906	163248	148790	83923.5	2.85179e+06	1.61511e+06	774950	5.13557e+06	3.07564e+06	48534.3
A0A060Z757	P04114	Apolipoprotein B-100	Human	6	2	286.11	0.066988	4563	24381	485304	791533	1.269e+06	1.51174e+06	1.29349e+06	705227	359470	461797	3.28035e+06
A0A060Z7X1	Q9Y6R7	IgGFc-binding protein	Human	6	1	82.72	0.123183	5405	122641	81778.5	93588	114193	68041	152308	197725	209311	10807.6	63782.9
A0A060Z7Z9	Q1LWM5	Uncharacterized protein KIAA1522 homolog	Zebrafish	8	4	86.45	0.275711	1325	95828	289830	256270	245155	299906	364990	1.16843e+06	482648	88757.8	88173.1
A0A060Z809	Q6JAN0	Adhesion G-protein coupled receptor V1	Zebrafish	5	2	74.4	0.454346	6199	53806	30740.5	39940.4	48078.7	12666.6	2013.08	2013.08	932.357	1491.79	28937
A0A060Z8H2	P79734	Cellular tumor antigen p53	Zebrafish	4	1	71.17	0.402692	373	8359	168964	148254	243395	19767.4	43634.7	59307.9	41958	469966	88048
A0A060Z8J3	Q5PZ43	Xin actin-binding repeat-containing protein 1	Zebrafish	23	7	292.44	0.720547	2297	165416	479594	211736	255581	1.90934e+06	729764	959626	219458	41585.6	268318
A0A060Z984	A0A060Z984	Uncharacterized protein	Rainbow trout	5	2	79.07	0.942841		13967	1.01462e+06	383224	504783	38540.8	69110.9	104390	108402	314454	252207
A0A060Z9F0	A0A060Z9F0	Uncharacterized protein	Rainbow trout	3	1	48.52	0.523811		25201	11312.5	28819.6	5807.02	26.7736	577.949	19337.5	20555.6	1.40664e+06	192494
A0A060Z9X8	Q7ZUV1	Pleckstrin homology domain-containing family F member 2	Zebrafish	9	2	87.6	0.691077	247	57076	6620.15	7439.85	5399.71	6275	2060.69	44135.7	43698.6	133360	95516.2
A0A060Z9Y2	O60271	C-Jun-amino-terminal kinase-interacting protein 4	Human	9	1	93.53	0.0501599	1321	41762	2.00437e+06	118419	122674	258089	450959	274726	344574	194916	497835
A0A060ZA01	Q9ULS5	Transmembrane and coiled-coil domain protein 3	Human	7	3	94.32	0.421044	477	20592	185260	677700	117538	1.91531e+06	2.46836e+06	468944	72994.5	600411	210911
A0A060ZA68	Q9NQS7	Inner centromere protein	Human	4	1	31.35	0.135772	918	18199	43111.7	43111.7	43111.7	114.513	11212.2	11212.2	11041.9	69344.4
A0A060ZAC1	Q6NXB2	PDZ domain-containing protein 11	Zebrafish	5	1	80.15	0.151155	142	27744	57730.9	45376.1	8334.35	289130	272910	107338	45610.8		251672
A0A060ZAH8	B5X216	Draxin-A	Atlantic salmon	4	2	42.16	0.382742	382	23764	930613	37874.5	40187.8	10864.1	15871.5	6848.73	45379.5	97243	18569.3
A0A060ZAS6	Q9Y6R7	IgGFc-binding protein	Human	3	1	19.22	0.350815	5405	99065					131.245			342274	56606.5
A0A060ZAU7	Q6ZVF9	G protein-regulated inducer of neurite outgrowth 3	Human	9	1	96.01	0.12642	776	78762	140576	186474	286684	77176.3	33670.7	73329.8	241331	7798.3	339338
A0A060ZBP8	Q9Y6X0	SET-binding protein	Human	9	1	121.61	0.0512675	1596	90606	166664	190668	156950	90252.2	96352.4	393371	663772	34923.1	196119
A0A060ZCZ4	Q1LUA6	Triple functional domain protein	Zebrafish	3	1	30.93	0.541954	3028	21917	751361	1.95129e+06	1.00433e+06	28910.8	101983	337264	3846.93	53263.5	240356
A0A060ZDJ7	Q09666	Neuroblast differentiation-associated protein AHNAK	Human	7	1	81.58	0.577006	5890	63248	25608.2	9217.01	11577.4	1237.89	8531.8	3823.12	0.401679	3406.33
A0A060ZEY9	Q5RKN4	Putative oxidoreductase GLYR1	Zebrafish	6	2	45.66	0.587192	462	31107	1.605e+06	904623	2.54422e+06	953476	2.708e+06	1.67254e+06	73047.9	331944	736069
A0A060ZFM1	Q803M5	Protein saal1	Zebrafish	3	2	56.67	0.815855	469	11132	2.24527e+06	1.41781e+06	597091	8.70022e+06	6.82875e+06	2.32249e+07	4.12914e+06	8.45497e+06	2.079e+07
A0A060ZGA1	B5RI68	transposase-like	Atlantic salmon	4	1	77.63	0.172217	337	32694	44249	19531.4	96062.5	21360.4	38666.1	7778.65	213455	20681.7	43867.3
A0A060ZGX5	Q8WU67	Phospholipase ABHD3	Human	5	2	43.06	0.347955	409	14443	152142	120793	9354.77	1.10617e+06	2.58564e+06	220971	985.698	72239.8	184173
A0A060ZVC3	B3DFP9	Apolipoprotein A-II	Zebrafish	5	3	594.86	0.378613	141	18896	582637	41819	1.84435e+06	9.61919e+06	1.64522e+06	3.99754e+06	259889	1.14619e+06	59838
A0A060ZWK3	A0A060ZWK3	Uncharacterized protein	Rainbow trout	4	1	26.27	0.616088		24046	44445.3	27305.9	49232.1	71565.9	54892.4	62643.7	346765	81613.8	104127
A0A060ZXH6	Q6NV34	Peroxisomal 2,4-dienoyl-CoA reductase	Zebrafish	3	1	30.04	0.223025	300	13226	9279.02	7706.92		823.061	118856	293713			21068.9
A0A061A7B4	A0A061A7B4	Uncharacterized protein	Rainbow trout	4	2	321.75	0.205631		13832	27095.3	135128	140416	111457	1.48856e+06	95718.4	247764	196618	2.22527e+06
A0A061AD33	P00450	Ceruloplasmin	Human	5	1	269.46	0.767501	1065	31991	275189	383098	228722	972.294	42209.3	9178.88	24493	71732	27096.5
A0A0K1LWA7	A0A0K1LWA7	Transmembrane channel protein 1	Rainbow trout	9	2	93.24	0.417376	285	33665	166837	78568.1	56438.8	14418.1	124690	16101.1	13314.6	3181.14	29417.9
A0A0P0ZHJ4	A0A0P0ZHJ4	Signal transducer and activator of transcription	Rainbow trout	9	1	96.06	0.142682	815	93861	19187.1	208440	36859.7	32645.4	39947.9	13814.2	300316	23507.6	84109
A0MH69	A0MH69	Bile salt export pump	Rainbow trout	13	6	150.63	0.150195	1336	148962	135520	4.18381e+06	51603.1	13691	4423.22	1.02822e+06	2.49554e+06	6.58009e+06	29923.9
A5H0J9	A5H0J9	Serum albumin	Rainbow trout	5	2	267.98	0.143645	167	19343	104277	141966	78007.1	183616	2.40169e+06	816937	39970.1	6.40384e+06	94606.4
A5YVX7	A5YVX7	Myosin Va	Rainbow trout	20	6	173.62	0.0805721	848	98816	262698	1.06984e+06	889955	1.65971e+06	2.01931e+06	617351	349400	2.6014e+07	450788
A7LA95	A7LA95	Potassium voltage-gated channel subfamily H member 2	Rainbow trout	4	1	52.29	0.218404	1167	131908	2.53968e+06	22587.6	2.67506e+06	345314	2.14298e+06	537954	139767	195.993	229262
A9Z023	A9Z023	Cystathionine beta-synthase	Rainbow trout	11	2	118.87	0.890533	599	66579	25891.3	132520	23727.3	1.3405e+06	1.25875e+06	248670	844556	335131	649765
APA11	APA11	Apolipoprotein A-I-1	Rainbow trout	33	15	1828.17	0.332572	262	29686	7.30392e+06	1.14546e+07	2.05181e+06	1.90115e+07	2.6647e+07	1.24734e+07	1.50542e+06	1.55678e+07	1.45595e+06
C1BEH9	C1BEH9	Histone H2A	Rainbow trout	6	1	474.19	1	128	13723	42728.6	44290.2	129834	2.60855e+07	2.61644e+07	1.79122e+07	8.59518e+06	2.02495e+06	2.35059e+06
C1BEM6	C1BEM6	Hemoglobin subunit beta	Rainbow trout	14	1	843.81	0.515649	148	16244	2.42425e+07	2.46033e+06	7.03114e+06	1.30046e+06	1.59493e+06	562491	2.22482e+06	882054	3.52992e+06
C1BES3	C1BES3	Proteasome subunit beta type	Rainbow trout	3	1	29.96	0.321735	205	23175	544691	915615	1.38642e+07	645574	175543	144605	590514	527480	753135
C1BF73	C1BF73	Histone H1	Rainbow trout	5	1	122.33	0.242089	178	19105	39033.5	19724.6	6349.54	1883.72	844.006	31833	6030.81	57940.8	289769
C1BFI7	C1BFI7	60S ribosomal protein L5	Rainbow trout	4	1	32.52	0.462822	298	34297	30946.2	32115.1	171261	872.736		4134.62	12140	20257.7	1.38082e+06
C1BG12	C1BG12	Leukocyte cell-derived chemotaxin 2	Rainbow trout	7	1	230.26	0.288149	151	15144	258975	228685	748342	103044	441913	273252	2.16835e+06	237106	3.10991e+06
C1BG67	C1BG67	Hemoglobin subunit beta-4	Rainbow trout	14	1	734.69	0.0615615	148	16247	1217.92	19076.2	142.679	14717	6097.24	11428.2	952874		344320
C1BGK4	C1BGK4	Ubiquitin	Rainbow trout	6	1	115.3	0.565448	154	16130			541.857	19975.8	61380	475850	855.889		8878.92
C1BGU6	C1BGU6	Lysozyme g	Rainbow trout	3	2	19.23	0.0734745	185	20657	80473.6	181319	90576.3	183757	32722.8	131015	25548.1	9149.68	596431
C1BH03	C1BH03	GTPase, IMAP family member 7	Rainbow trout	6	1	75.42	0.0927008	283	31939	798609	5900.51	697068	198888	14332.7	2.33652e+06	5.06588e+06	8.12667e+06	28804.3
C1BH52	C1BH52	Heme-binding protein 2	Rainbow trout	5	2	275.12	0.310352	205	24927	1.16507e+06	1.81273e+06	1.37462e+06	3.50457e+06	1.89226e+06	2.02019e+06	2.09522e+06	1.31746e+06	791358
C1BHE5	C1BHE5	Serine/threonine-protein phosphatase 4 catalytic subunit	Rainbow trout	3	1	65.33	0.394849	311	6372					10325.9	11353.8		12.6942
C1BIC6	C1BIC6	Rho-related GTP-binding protein RhoF	Rainbow trout	4	1	45.47	0.504785	210	24474	570579	920830	4.05708e+06	112430	80284.8	294846	174537	17597.2	378509
CO3	CO3	Complement C3	Rainbow trout	37	4	1066.23	0.996971	1640	183586	500588	801786	680861	6.48711e+06	9.62349e+06	7.52543e+06	7.24082e+06	2.72498e+06	1.78168e+06
D5H440	D5H440	Serum albumin 1 protein	Rainbow trout	8	4	397.25	0.0810809	281	31813	500685	437839	930743	262774	692220	324969	2.38721e+06	668356	174752
E2FYD4	E2FYD4	TNXB	Rainbow trout	10	1	133.65	0.632464	2694	129745	90151.3	288137	350073	4015.79	479.923	42792.6	9847.6	16324.2	40641.8
F1DRC4	F1DRC4	Complement factor B/C2	Rainbow trout	11	3	139.48	0.0994563	749	85227	11285	16898.2	26198.6	86504.6	3161.29	867599	25777.1	25605.9	20053.8
F8LFR3	F8LFR3	Serpin peptidase inhibitor, clade F, member 2B	Rainbow trout	8	1	148.42	0.574759	405	44830	828.362	1061.24	312.304	2713.37	61876	6407.06	149.066	264.861	2505.07
G9BHI8	G9BHI8	Cyclic nucleotide gated ion channel alpha 3 variant 1	Rainbow trout	7	3	45.43	0.167489	647	74702	333963	726136	417146	258252	1.54463e+06	1.169e+06	795612	39468.8	303413
H1	H1	Histone H1	Rainbow trout	9	2	242.67	0.138981	207	20791	94084.8	111712	116815	72135.3	225240	2.41582e+06	397113	981615	96451.5
H2B	H2B	Histone H2B	Rainbow trout	8	4	314.73	0.0836444	124	13587	442453	971299	6.7512e+06	1.81808e+06	1.52019e+06	1.59437e+06	1.07265e+07	3.90479e+06	630897
H4	H4	Histone H4	Rainbow trout	8	3	419.53	0.143998	103	11360	1.46453e+06	246196	222094	635826	919720	562287	1.46451e+07	239200	1.76633e+06
HBB1	HBB1	Hemoglobin subunit beta-1	Rainbow trout	16	1	618.57	0.115354	146	15928	321167	4.31818e+06	330657	365864	663984	386499	4.10331e+06	292600	2.11151e+06
I2FKQ4	I2FKQ4	TGF-beta1B	Rainbow trout	3	1	31.15	0.251135	384	44582	56316.1	104021	92904	30572.8	438973	360.427	3893.31	5134.44	1209.67
L0R4B0	L0R4B0	Pentaxin	Rainbow trout	3	1	98.47	0.0779477	224	25504		33749.3			5653.5	377.728			335.018
MX1	MX1	Interferon-induced GTP-binding protein Mx1	Rainbow trout	7	2	62.86	0.944503	621	70882	27751.5	65854.4	6962.13	13467.2	492.279	16354.7	1.44117e+06	4.75517e+07	1.79037e+06
NOS2	NOS2	Nitric oxide synthase, inducible	Rainbow trout	11	3	106.8	0.552983	470	53922	248253	243275	239161	152384	13989.2	9481.89	59185.8	15139.4	44368.3
P79825	P79825	Hemopexin-like protein	Rainbow trout	8	5	225.55	0.999876	446	51106	9582.72	10213.5	10215.5	58448.2	80627.9	59913.4	963943	809424	158457
Q009X7	Q009X7	Multidrug resistance associated protein 2	Rainbow trout	17	3	142.56	0.277992	1579	178003	262962	231414	271248	2234.01	89482.9	128459	874306	130894	106346
Q0VJ92	Q0VJ92	Perforin	Rainbow trout	8	3	65.93	0.369873	589	66802	837025	671711	501441	7.90139e+06	25971.6	491706	60264.5	27020.5	19108.8
Q1A752	Q1A752	Transferrin	Rainbow trout	16	2	191.34	0.22272	690	10636	28460.5	20431.5	20168.4	3862.36	29727	9155.02	9362.04	7387.26	14975.1
Q2L4Q6	Q2L4Q6	Complement factor H	Rainbow trout	29	5	1658.91	0.105308	1231	96036	2.8467e+06	2.76506e+06	3.54417e+06	2.63313e+06	1.69483e+06	2.91338e+06	188210	4.97539e+06	2.38454e+06
Q5FBT2	Q5FBT2	Sub-family B ATP-binding cassette transporter 2	Rainbow trout	12	1	109.22	0.0623738	723	80971	57711.7	179690	262526	179.407	766021	901633	81593.9	49648.1	837535
Q6H964	Q6H964	Complement component C6	Rainbow trout	14	1	313.46	0.371885	941	109631	45819.8	30909.4	147414	2954.01	8931.3	38933.1	24728.2	75112.8	33814.8
Q6VYM4	Q6VYM4	Sodium/potassium-transporting ATPase subunit alpha	Rainbow trout	8	1	95.04	0.329355	1029	115029	502054	2.06713e+06	2.94056e+06	9.1665e+06	2.05436e+06	1.79467e+07	3.7605e+06	1.71793e+06	2.27731e+06
Q6VYM5	Q6VYM5	Sodium/potassium-transporting ATPase subunit alpha	Rainbow trout	8	1	109.57	0.0601382	1028	114635	14215.2	18026.5	35412	18632.9	49110.7	13992.5	100404	164015	49.5639
Q7ZZW1	Q7ZZW1	Alpha-1-antiproteinase-like protein	Rainbow trout	9	5	398.34	0.86355	426	47669	175463	168147	163875	4.89546e+06	1.40045e+06	764713	99481.5	155064	481764
Q8AYF9	Q8AYF9	Transferrin	Rainbow trout	4	1	66.86	0.957924	690	3088	299204	508582	462331	3.79447e+06	6.3847e+06	3.26934e+06	608841	137782	858933
Q8AYG2	Q8AYG2	Transferrin	Rainbow trout	6	2	39	0.132499	691	8634	204340	197640	28045.6	122049	15160.4	34268.9	840640	73520	44859.7
Q8JJ67	Q8JJ67	LECT2 neutrophil chemotactic factor	Rainbow trout	7	1	233.84	0.554507	151	17333	473431	445516	386369	38751.7	101685	106207	1.1382e+06	101881	483023
Q90W74	Q90W74	Type I keratin E7	Rainbow trout	9	1	141.58	0.246334	438	49208	250567	298921	305984	77488.5	163355	728178	973.627	35023.3	307286
Q90WC5	Q90WC5	Actin	Rainbow trout	9	2	158.27	1	375	38045	35353.3	10160.3	3831.22	1.07607e+07	1.5206e+07	1.49093e+07	37208.1	8141.74	6851.81
Q90WD3	Q90WD3	Cytochrome P450 3A45	Rainbow trout	8	5	60.04	0.384126	518	59422	19998.3	112786	34698.5	24232	41075.4	290220	113705	539464	1.14243e+07
Q90XS7	Q90XS7	Complement component C5	Rainbow trout	11	1	212.17	0.161754	745	84060	4922.76	10931.5	14218.8	5652.87	5155.4	1830.25	2873.02	48740.3	9105.97
Q90Z48	Q90Z48	Glyceraldehyde phosphate dehydrogenase	Rainbow trout	33	7	665.46	0.272032	334	36422	337479	331161	830534	311804	373688	236134	158031	415887	109040
Q98977	Q98977	Complement component C3-3	Rainbow trout	25	1	611.32	0.0549969	1614	182140	11352.7	37072.7	60195.2	7023.14	118037	12207.9	8885.04	579.504	779474
Q98T97	Q98T97	Phosphoenolpyruvate carboxykinase	Rainbow trout	9	4	85.18	0.0646822	635	70138	27043.5	55773.1	45284.5	173031	4765.93	422972	5744.84	769287	4140.41
Q9DDG7	Q9DDG7	Alpha-1 enolase-1	Rainbow trout	6	1	119.44	0.101343	434	40133	256952	216598	21619.5	10552.9	50382.9	107927	43222.3	186752	8223.63
Q9DFD7	Q9DFD7	Prostaglandine D synthase	Rainbow trout	5	2	31.42	0.154547	170	19237	1.03382e+06	1.26245e+06	846387	1.47333e+06	1.2712e+06	409015	29.787	2.83749e+06	277341
Q9DFD8	Q9DFD8	Putative fibrinogen gamma A chain	Rainbow trout	5	1	120.47	0.167102	431	5972	56336.7	334653	92334.7	98762.8	654209	293621	109462	74875.5	165456
Q9DFF5	Q9DFF5	Complement C1 inhibitor	Rainbow trout	3	1	88.44	0.511044	109	12748	198084	102447	381673	613.858	1.50168e+06	3.16113e+06	18.5447		9684.32
Q9DFF8	Q9DFF8	Biotinidase 1	Rainbow trout	8	3	66.87	0.408155	543	12376	26196.7	14986.2	525416	1836.54	1116.2	7732.85	134088	31309.4	4712.6
Q9DFF9	Q9DFF9	Cysteine proteinase	Rainbow trout	4	1	60.22	0.0705601	115	13175	16957.1	21916.7	16848.1		11886.3	82139.1	1.78844e+06		138715
Q9I9M7	Q9I9M7	Vitelline envelope protein beta	Rainbow trout	4	1	99.36	0.178356	540	59078	88290.1	27455.8	3363.59	1417.07	264.901	1245.86	2.80299	6718.98	19473.9
Q9PT02	Q9PT02	Apolipoprotein E	Rainbow trout	15	4	1142.69	0.151003	275	31084	2.1869e+06	1.72159e+06	228408	288269	196523	282487	258552	8.0977e+06	346748
Q9PT13	Q9PT13	Serotransferrin	Rainbow trout	15	3	625.81	0.171733	691	76918	23767.6	3585.58	13167.1	3436.8		93902	173911	1.66995e+06	2515.72
U3LZU0	U3LZU0	Vitellogenin C	Rainbow trout	15	5	195.3	0.225399	1253	144079	217914	764676	374640	678243	1.48784e+06	423748	65774.2	588580	287495
W5S0K3	W5S0K3	Peroxiredoxin 4 variant 2	Rainbow trout	3	1	52.27	0.0848812	209	23602	357.502	39.9062	8.52658	186.375	944.376	769.203		65607.9	1429.69
